# Supplementary material for: DNA methylation profiling in peripheral lung tissues of smokers and patients with COPD
Source: Clin Epigenetics. 2017 Apr 14;9:38. doi: 10.1186/s13148-017-0335-5 (PMC5391602; doi:10.1186/s13148-017-0335-5)
Supplement: Supplementary file 2 — CpGs differentially methylated in lung DNA in relation to smokers vs. non-smokers (P < 0.001). (CSV 1 kb) [file 13148_2017_335_MOESM2_ESM.csv]

CHR	UCSC_REFGENE_NAME	UCSC_REFGENE_ACCESSION	TargetID	RELATION_TO_UCSC_CPG_ISLAND	meanS.vs.nonS	SnonS_hyper_hypo	S.vs.nonS_P	meanC.vs.nonS	CnonS_hyper_hypo	C.vs.nonS_P	meanC.vs.S	CvsS_hyper_hypo	C.vs.nonS_P	meanC.vs.S	C.vs.S_P
16	CNOT1	NM_016284	cg01096617		0.06122375	hyper	7.50E-05	0.0731175	hyper	7.49E-06	0.01189375	hyper	7.49E-06	0.01189375	0.360508445
3	ATXN7;ATXN7;THOC7;THOC7	NM_001128149;NM_000333;NM_025075;NM_025075	cg07753241	Island	-0.06617375	hypo	6.74E-05	-0.0593175	hypo	0.000236521	0.00685625	hyper	0.000236521	0.00685625	0.620443393
6	FAM8A1	NM_016255	cg10154826	Island	0.17752375	hyper	4.26E-05	0.0120025	hyper	0.736895616	-0.16552125	hypo	0.736895616	-0.16552125	9.94E-05
14	ANKRD9	NM_152326	cg14531093	Island	0.12841925	hyper	4.04E-06	0.08434925	hyper	0.00061839	-0.04407	hypo	0.00061839	-0.04407	0.049085824
6	HLA-DRB5	NM_002125	cg15011943	S_Shelf	0.3234125	hyper	2.16E-05	0.214225	hyper	0.001854016	-0.1091875	hypo	0.001854016	-0.1091875	0.086453976
3			cg17289692		0.06750125	hyper	5.48E-05	0.0553525	hyper	0.000502471	-0.01214875	hypo	0.000502471	-0.01214875	0.384238313
14	TNFAIP2	NM_006291	cg18620571	Island	0.19213375	hyper	3.28E-05	0.20455	hyper	1.45E-05	0.01241625	hyper	1.45E-05	0.01241625	0.74306343
10	LOC387646	NR_003525	cg20377766	Island	-0.0787575	hypo	9.63E-05	-0.07201375	hypo	0.0002637	0.00674375	hyper	0.0002637	0.00674375	0.690937192
8	ANGPT1	NM_001146	cg22837763		0.07628625	hyper	3.86E-05	0.11245125	hyper	1.30E-07	0.036165	hyper	1.30E-07	0.036165	0.024673496
19	ACTN4	NM_004924	cg25383568	Island	0.08026625	hyper	9.46E-05	0.10808875	hyper	1.75E-06	0.0278225	hyper	1.75E-06	0.0278225	0.116164409
