# Supplementary material for: DNA methylation profiling in peripheral lung tissues of smokers and patients with COPD
Source: Clin Epigenetics. 2017 Apr 14;9:38. doi: 10.1186/s13148-017-0335-5 (PMC5391602; doi:10.1186/s13148-017-0335-5)
Supplement: Supplementary file 3 — CpGs differentially methylated in lung DNA in relation to COPD vs. non-smokers (P < 0.001). (CSV 37 kb) [file 13148_2017_335_MOESM3_ESM.csv]

CHR	UCSC_REFGENE_NAME	UCSC_REFGENE_ACCESSION	TargetID	RELATION_TO_UCSC_CPG_ISLAND	meanS.vs.nonS	SnonS_hyper_hypo	S.vs.nonS_P	meanC.vs.nonS	CnonS_hyper_hypo	C.vs.nonS_P	meanC.vs.S	CvsS_hyper_hypo	C.vs.nonS_P	meanC.vs.S	C.vs.S_P
1			cg00145915		0.04498125	hyper	0.031583937	0.0928725	hyper	9.11E-05	0.04789125	hyper	9.11E-05	0.04789125	0.02294318
3			cg00173906		0.05126875	hyper	0.001218032	0.075785	hyper	1.52E-05	0.02451625	hyper	1.52E-05	0.02451625	0.091320191
2	HDAC4	NM_006037	cg00397274		0.06914	hyper	0.005203636	0.10937	hyper	6.17E-05	0.04023	hyper	6.17E-05	0.04023	0.085715123
4			cg00596222		0.033175	hyper	0.113980405	0.10409875	hyper	3.12E-05	0.07092375	hyper	3.12E-05	0.07092375	0.001860179
9			cg00716016	N_Shore	0.032615	hyper	0.013188462	0.06609125	hyper	1.54E-05	0.03347625	hyper	1.54E-05	0.03347625	0.011221066
12	ACSS3	NM_024560	cg00814614		0.05117125	hyper	0.022919913	0.10341625	hyper	5.53E-05	0.052245	hyper	5.53E-05	0.052245	0.020485906
17	MAP2K4	NM_003010	cg00947023		0.05946625	hyper	0.003143318	0.0866775	hyper	7.47E-05	0.02721125	hyper	7.47E-05	0.02721125	0.145060667
16	CNOT1	NM_016284	cg01096617		0.06122375	hyper	7.50E-05	0.0731175	hyper	7.49E-06	0.01189375	hyper	7.49E-06	0.01189375	0.360508445
5	SERINC5	NM_178276	cg01215695		0.0283625	hyper	0.063672611	0.07110875	hyper	6.12E-05	0.04274625	hyper	6.12E-05	0.04274625	0.007398628
4	MAPK10;MAPK10;MAPK10	NM_138980;NM_138982;NM_002753	cg01368160	Island	0.042365	hyper	0.017146749	0.0880975	hyper	1.97E-05	0.0457325	hyper	1.97E-05	0.0457325	0.010802361
10	DMBT1;DMBT1;DMBT1	NM_007329;NM_004406;NM_017579	cg01489057	Island	0.01767375	hyper	0.185199684	0.06753	hyper	2.67E-05	0.04985625	hyper	2.67E-05	0.04985625	0.00080385
11	OR5M8;OR8U8	NM_001005282;NM_001013356	cg01505312		0.02713875	hyper	0.13126586	0.0816075	hyper	9.57E-05	0.05446875	hyper	9.57E-05	0.05446875	0.00456526
14	MIR134;MIR668;MIR382;MIR485	NR_029698;NR_030408;NR_029874;NR_030160	cg01533177		0.01790375	hyper	0.129047327	0.0601925	hyper	2.22E-05	0.04228875	hyper	2.22E-05	0.04228875	0.001120672
8	LZTS1;LZTS1	NM_021020;NM_021020	cg01664925	Island	0.04992375	hyper	0.009036974	0.082855	hyper	9.00E-05	0.03293125	hyper	9.00E-05	0.03293125	0.072803264
4	IGFBP7	NM_001553	cg01684586		-0.03122875	hypo	0.06508698	-0.0823125	hypo	3.53E-05	-0.05108375	hypo	3.53E-05	-0.05108375	0.00427133
2			cg01732538		-0.05902875	hypo	0.044233555	-0.15012625	hypo	1.65E-05	-0.0910975	hypo	1.65E-05	-0.0910975	0.003237149
2			cg01737003		0.03776125	hyper	0.009102373	0.07069	hyper	2.03E-05	0.03292875	hyper	2.03E-05	0.03292875	0.020741372
9	MUSK;MUSK;MUSK	NM_001166281;NM_001166280;NM_005592	cg01737465		0.04476375	hyper	0.004417639	0.06747625	hyper	8.45E-05	0.0227125	hyper	8.45E-05	0.0227125	0.123111279
8			cg01749725		0.056565	hyper	0.018172371	0.1087775	hyper	6.05E-05	0.0522125	hyper	6.05E-05	0.0522125	0.027884141
2	LOC440910	NR_030728	cg01821850		0.03213125	hyper	0.215206769	0.12081875	hyper	7.70E-05	0.0886875	hyper	7.70E-05	0.0886875	0.001834988
15			cg01884989		0.045605	hyper	0.019259877	0.09319375	hyper	3.23E-05	0.04758875	hyper	3.23E-05	0.04758875	0.015085473
7	PAX4	NM_006193	cg01999908		0.0302275	hyper	0.023562295	0.059005	hyper	8.94E-05	0.0287775	hyper	8.94E-05	0.0287775	0.030292138
7	PTPRN2;PTPRN2;PTPRN2	NM_002847;NM_130842;NM_130843	cg02054964		0.06197375	hyper	0.000598843	0.0743325	hyper	8.28E-05	0.01235875	hyper	8.28E-05	0.01235875	0.436507436
7	VIPR2	NM_003382	cg02065707	N_Shore	0.03272875	hyper	0.033753571	0.06866125	hyper	8.87E-05	0.0359325	hyper	8.87E-05	0.0359325	0.020940708
11	DLG2;DLG2	NM_001364;NM_001142699	cg02208793		0.01273	hyper	0.510299912	0.0896875	hyper	9.41E-05	0.0769575	hyper	9.41E-05	0.0769575	0.000500608
11			cg02265742		0.02277625	hyper	0.211288904	0.08496375	hyper	7.62E-05	0.0621875	hyper	7.62E-05	0.0621875	0.001866784
5	NLN	NM_020726	cg02284297		0.04047375	hyper	0.003058832	0.06286625	hyper	3.26E-05	0.0223925	hyper	3.26E-05	0.0223925	0.080214257
12	RASSF8;RASSF8;RASSF8	NM_007211;NM_001164747;NM_001164748	cg02320784	Island	0.10017875	hyper	0.001845641	0.133765	hyper	9.84E-05	0.03358625	hyper	9.84E-05	0.03358625	0.25060715
5	C5orf60	NM_001142306	cg02351082		-0.03533	hypo	0.024448114	-0.06912625	hypo	9.45E-05	-0.03379625	hypo	9.45E-05	-0.03379625	0.030627685
7	C7orf10	NM_024728	cg02426324		0.0510325	hyper	0.00606211	0.10048	hyper	4.48E-06	0.0494475	hyper	4.48E-06	0.0494475	0.007554388
5	FAM71B	NM_130899	cg02520160	Island	0.05767875	hyper	0.021903007	0.12003375	hyper	3.45E-05	0.062355	hyper	3.45E-05	0.062355	0.01405244
12	SOX5;SOX5	NM_152989;NM_006940	cg02555243	Island	0.05705125	hyper	0.02031054	0.129505	hyper	9.08E-06	0.07245375	hyper	9.08E-06	0.07245375	0.004308332
16			cg02657245		0.044555	hyper	0.02942967	0.0942275	hyper	5.74E-05	0.0496725	hyper	5.74E-05	0.0496725	0.0164034
19	ZNF177	NM_003451	cg02672003	Island	0.03986625	hyper	0.005972899	0.06438875	hyper	6.04E-05	0.0245225	hyper	6.04E-05	0.0245225	0.075378006
7	GRM8;GRM8;GRM8	NM_000845;NM_001127323;NR_028041	cg02946850		0.062045	hyper	0.00454716	0.11213	hyper	8.61E-06	0.050085	hyper	8.61E-06	0.050085	0.01840677
12			cg02958014		0.0295725	hyper	0.1633929	0.0963775	hyper	9.89E-05	0.066805	hyper	9.89E-05	0.066805	0.003493047
4	SYNPO2	NM_133477	cg02991753		0.0336375	hyper	0.143828488	0.10652125	hyper	7.71E-05	0.07288375	hyper	7.71E-05	0.07288375	0.003279126
11			cg03049693	S_Shore	0.02554	hyper	0.120017545	0.0769375	hyper	6.44E-05	0.0513975	hyper	6.44E-05	0.0513975	0.003520667
1	IL12RB2	NM_001559	cg03134285		0.0618525	hyper	0.001569783	0.09673625	hyper	1.04E-05	0.03488375	hyper	1.04E-05	0.03488375	0.055145251
10	DOCK1;FAM196A	NM_001380;NM_001039762	cg03397442		0.0434	hyper	0.004511934	0.06834375	hyper	5.15E-05	0.02494375	hyper	5.15E-05	0.02494375	0.083689198
6	CDKAL1	NM_017774	cg03523917		0.027165	hyper	0.096108151	0.07834375	hyper	4.55E-05	0.05117875	hyper	4.55E-05	0.05117875	0.003360388
17			cg03580872		0.06773625	hyper	0.00280472	0.10142625	hyper	4.52E-05	0.03369	hyper	4.52E-05	0.03369	0.109864944
4			cg03605454		0.08158625	hyper	0.001396003	0.11580875	hyper	3.15E-05	0.0342225	hyper	3.15E-05	0.0342225	0.141522547
17	SC65	NM_006455	cg03694795	N_Shore	0.04506625	hyper	0.108079733	0.12637375	hyper	9.99E-05	0.0813075	hyper	9.99E-05	0.0813075	0.006128806
11	CNTN5;CNTN5	NM_014361;NM_175566	cg03823352		0.016525	hyper	0.366312725	0.087305	hyper	6.36E-05	0.07078	hyper	6.36E-05	0.07078	0.000635363
8	CPA6;CPA6	NM_020361;NM_001127445	cg04103837		0.07739875	hyper	0.009592782	0.12911375	hyper	9.43E-05	0.051715	hyper	9.43E-05	0.051715	0.071806436
11	OPCML;OPCML	NM_002545;NM_001012393	cg04110962		0.07990875	hyper	0.001328372	0.1040375	hyper	8.52E-05	0.02412875	hyper	8.52E-05	0.02412875	0.281873716
1			cg04142011		0.0625675	hyper	0.005233577	0.09743875	hyper	7.53E-05	0.03487125	hyper	7.53E-05	0.03487125	0.099139038
17	PRKCA;MIR634	NM_002737;NR_030364	cg04153722		0.0565925	hyper	0.000258675	0.074705	hyper	8.45E-06	0.0181125	hyper	8.45E-06	0.0181125	0.181246782
6	ASF1A	NM_014034	cg04183425		0.09276625	hyper	0.00054978	0.11430375	hyper	5.39E-05	0.0215375	hyper	5.39E-05	0.0215375	0.362056178
17			cg04235413		0.060165	hyper	0.0027086	0.09614	hyper	1.85E-05	0.035975	hyper	1.85E-05	0.035975	0.05651227
3			cg04474190		0.05340875	hyper	0.014782951	0.095175	hyper	9.82E-05	0.04176625	hyper	9.82E-05	0.04176625	0.050821598
10	CPXM2	NM_198148	cg04512786	S_Shore	0.05003875	hyper	0.00167307	0.07058375	hyper	4.42E-05	0.020545	hyper	4.42E-05	0.020545	0.157835614
4			cg04813875		0.08192125	hyper	0.002177928	0.11840875	hyper	4.78E-05	0.0364875	hyper	4.78E-05	0.0364875	0.138264422
14			cg04824469		0.04288875	hyper	0.031104192	0.102315	hyper	1.41E-05	0.05942625	hyper	1.41E-05	0.05942625	0.004146534
5	FGF1;FGF1;FGF1;FGF1;FGF1;FGF1	NM_001144935;NM_001144934;NM_000800;NR_026696;NR_026695;NM_033136	cg05198969		0.07657625	hyper	0.00553417	0.1250575	hyper	4.63E-05	0.04848125	hyper	4.63E-05	0.04848125	0.065082869
5			cg05199904		0.028755	hyper	0.077537908	0.077135	hyper	5.12E-05	0.04838	hyper	5.12E-05	0.04838	0.004928231
4	RGS12;RGS12;RGS12	NM_198229;NM_198227;NM_002926	cg05275153		0.059925	hyper	0.001061361	0.104373125	hyper	2.24E-06	0.044448125	hyper	2.24E-06	0.044448125	0.011912679
6			cg05489836		0.0518225	hyper	0.003254555	0.082205	hyper	2.75E-05	0.0303825	hyper	2.75E-05	0.0303825	0.066766843
5			cg05493042		0.077450375	hyper	0.001426507	0.116925375	hyper	1.55E-05	0.039475	hyper	1.55E-05	0.039475	0.076787086
4			cg05642993		0.01076	hyper	0.549232957	0.08388875	hyper	8.78E-05	0.07312875	hyper	8.78E-05	0.07312875	0.000401612
1	SRM	NM_003132	cg05644049	N_Shore	-0.032795	hypo	0.008041319	-0.058355	hypo	3.08E-05	-0.02556	hypo	3.08E-05	-0.02556	0.0335256
19	ZNF611;ZNF611;ZNF611;ZNF611;ZNF611	NM_030972;NM_001161500;NM_030972;NM_001161499;NM_001161501	cg05660681	S_Shelf	0.0514775	hyper	0.00287577	0.0834975	hyper	1.68E-05	0.03202	hyper	1.68E-05	0.03202	0.049492706
10	DIP2C;C10orf108	NM_014974;NR_027152	cg05898545	N_Shelf	0.027063	hyper	0.010080904	0.047863	hyper	5.48E-05	0.0208	hyper	5.48E-05	0.0208	0.041658679
15	RHCG	NM_016321	cg05939380	Island	0.05249	hyper	0.001861937	0.07027125	hyper	9.66E-05	0.01778125	hyper	9.66E-05	0.01778125	0.246316304
2	IL1F8;IL1F8	NM_014438;NM_173178	cg05941585	S_Shore	0.06710625	hyper	0.00016153	0.0789875	hyper	2.23E-05	0.01188125	hyper	2.23E-05	0.01188125	0.434200025
5	FBN2	NM_001999	cg06068085	N_Shore	0.0587	hyper	0.01217441	0.10293125	hyper	8.14E-05	0.04423125	hyper	8.14E-05	0.04423125	0.05191907
3	SLC25A26;SLC25A26;SLC25A26	NM_173471;NR_028475;NM_001164796	cg06211456		0.08281875	hyper	0.001407347	0.11879875	hyper	2.78E-05	0.03598	hyper	2.78E-05	0.03598	0.128814603
12	SOX5	NM_152989	cg06219206	Island	0.06396625	hyper	0.003456023	0.0976575	hyper	4.92E-05	0.03369125	hyper	4.92E-05	0.03369125	0.099680777
3	SIDT1	NM_017699	cg06273125	N_Shore	0.07217	hyper	0.006641813	0.11455375	hyper	8.92E-05	0.04238375	hyper	8.92E-05	0.04238375	0.093185586
1	FGGY;FGGY	NM_018291;NM_001113411	cg06543055		0.04470625	hyper	0.003104851	0.07344625	hyper	1.61E-05	0.02874	hyper	1.61E-05	0.02874	0.044752762
2			cg06573378		0.07661875	hyper	0.00278302	0.11076125	hyper	6.87E-05	0.0341425	hyper	6.87E-05	0.0341425	0.149445747
15	DENND4A;DENND4A	NM_005848;NM_001144823	cg06650067	Island	-0.01957875	hypo	0.052216154	-0.04980125	hypo	2.75E-05	-0.0302225	hypo	2.75E-05	-0.0302225	0.004361676
5			cg06652392		0.02778875	hyper	0.051208576	0.06548875	hyper	6.72E-05	0.0377	hyper	6.72E-05	0.0377	0.010377894
7	PRKAG2;PRKAG2	NM_016203;NM_001040633	cg06746365		0.09281375	hyper	0.000189141	0.12970375	hyper	2.48E-06	0.03689	hyper	2.48E-06	0.03689	0.09134381
4	MFSD7	NM_032219	cg06769258	Island	0.031925	hyper	0.025294596	0.066225	hyper	5.05E-05	0.0343	hyper	5.05E-05	0.0343	0.017096518
5	ODZ2	NM_001122679	cg06793849		0.06429625	hyper	0.006062682	0.10040375	hyper	9.28E-05	0.0361075	hyper	9.28E-05	0.0361075	0.103261348
18			cg06839602	S_Shelf	0.04007875	hyper	0.003337205	0.0735325	hyper	3.93E-06	0.03345375	hyper	3.93E-06	0.03345375	0.011888877
11	CALCB	NM_000728	cg06966750	S_Shore	0.06996	hyper	0.001124276	0.1014975	hyper	1.73E-05	0.0315375	hyper	1.73E-05	0.0315375	0.107309751
10	LOC728643	NR_003277	cg07069759		0.07502875	hyper	0.002544554	0.1135825	hyper	3.39E-05	0.03855375	hyper	3.39E-05	0.03855375	0.095426304
3			cg07127883	N_Shelf	0.03730375	hyper	0.010954547	0.06919625	hyper	3.31E-05	0.0318925	hyper	3.31E-05	0.0318925	0.026795681
2			cg07276962	N_Shore	0.04410875	hyper	0.004933233	0.07125875	hyper	4.35E-05	0.02715	hyper	4.35E-05	0.02715	0.06823233
3			cg07385778		0.06986875	hyper	0.025005445	0.1484375	hyper	3.64E-05	0.07856875	hyper	3.64E-05	0.07856875	0.012877723
5	ADCY2	NM_020546	cg07391392		0.051615	hyper	0.007821743	0.09632125	hyper	1.57E-05	0.04470625	hyper	1.57E-05	0.04470625	0.018994414
4			cg07420720		0.02871875	hyper	0.026447305	0.057385	hyper	8.82E-05	0.02866625	hyper	8.82E-05	0.02866625	0.026696272
1	SLAMF8	NM_020125	cg07590721		0.04981875	hyper	0.000457831	0.0677175	hyper	1.19E-05	0.01789875	hyper	1.19E-05	0.01789875	0.156296743
3	LEKR1	NM_001004316	cg07733993		0.05331875	hyper	0.021280245	0.1189	hyper	1.30E-05	0.06558125	hyper	1.30E-05	0.06558125	0.005806706
19	NFIC;NFIC	NM_005597;NM_205843	cg07818063	N_Shelf	0.1084875	hyper	0.000166847	0.136535	hyper	9.42E-06	0.0280475	hyper	9.42E-06	0.0280475	0.258361038
2			cg07850407		0.0424425	hyper	0.026327338	0.08466375	hyper	8.90E-05	0.04222125	hyper	8.90E-05	0.04222125	0.027040646
6	TRIM10;TRIM10	NM_052828;NM_006778	cg08060195		0.0571025	hyper	0.001882377	0.07856125	hyper	7.09E-05	0.02145875	hyper	7.09E-05	0.02145875	0.200452097
17	KRT9	NM_000226	cg08110688		0.01758375	hyper	0.355362459	0.09104	hyper	6.13E-05	0.07345625	hyper	6.13E-05	0.07345625	0.000646451
6	NCRNA00171	NR_026751	cg08140558		0.0526975	hyper	0.023869062	0.10873125	hyper	4.70E-05	0.05603375	hyper	4.70E-05	0.05603375	0.017026027
1	TXLNA	NM_175852	cg08171276	S_Shelf	0.07382125	hyper	0.000826038	0.09099375	hyper	8.87E-05	0.0171725	hyper	8.87E-05	0.0171725	0.380765234
12	PPM1H	NM_020700	cg08172575		0.06919625	hyper	0.002742912	0.10413625	hyper	4.10E-05	0.03494	hyper	4.10E-05	0.03494	0.103948083
2	PRKCE	NM_005400	cg08203192	S_Shore	0.09014625	hyper	0.000810764	0.1163025	hyper	4.99E-05	0.02615625	hyper	4.99E-05	0.02615625	0.275576601
8	CSMD1	NM_033225	cg08236285		0.0182825	hyper	0.31549107	0.10439	hyper	5.55E-06	0.0861075	hyper	5.55E-06	0.0861075	6.95E-05
5			cg08284876		0.0607425	hyper	0.014291465	0.10927375	hyper	8.21E-05	0.04853125	hyper	8.21E-05	0.04853125	0.04525578
13			cg08296665	S_Shore	0.05633875	hyper	0.000804941	0.073125	hyper	4.59E-05	0.01678625	hyper	4.59E-05	0.01678625	0.262860804
10			cg08305453		0.090285	hyper	0.003440938	0.13851125	hyper	4.60E-05	0.04822625	hyper	4.60E-05	0.04822625	0.095074827
13	SPATA13;SPATA13	NM_001166271;NM_153023	cg08472727		0.0390875	hyper	0.059404542	0.0980875	hyper	4.87E-05	0.059	hyper	4.87E-05	0.059	0.006472724
12	CUX2	NM_015267	cg08635011		0.0444975	hyper	0.027083711	0.091325	hyper	6.77E-05	0.0468275	hyper	6.77E-05	0.0468275	0.020685075
11	SCN3B;SCN3B	NM_018400;NM_001040151	cg08824610	N_Shelf	0.0499975	hyper	0.005499543	0.0903225	hyper	1.23E-05	0.040325	hyper	1.23E-05	0.040325	0.021333569
1	NFASC;NFASC;NFASC;NFASC;NFASC	NM_015090;NM_001160333;NM_001005388;NM_001005389;NM_001160332	cg08830492	Island	0.08971125	hyper	0.000894115	0.15272125	hyper	1.24E-06	0.06301	hyper	1.24E-06	0.06301	0.013464383
19	RASAL3	NM_022904	cg08846870	Island	0.08163125	hyper	0.003663872	0.121465	hyper	7.37E-05	0.03983375	hyper	7.37E-05	0.03983375	0.128333647
12	HTR7P;HEBP1;HEBP1	NR_002774;NM_015987;NM_015987	cg09059589	S_Shelf	0.04076625	hyper	0.008603039	0.07491375	hyper	2.31E-05	0.0341475	hyper	2.31E-05	0.0341475	0.02457506
8			cg09127472		0.05546125	hyper	0.072132621	0.13914625	hyper	9.03E-05	0.083685	hyper	9.03E-05	0.083685	0.009167726
4	HTT	NM_002111	cg09494176		0.0604125	hyper	0.000707831	0.074575	hyper	7.20E-05	0.0141625	hyper	7.20E-05	0.0141625	0.369590885
3	LOH3CR2A	NR_024065	cg09603824		0.04689	hyper	0.038900605	0.10087	hyper	9.44E-05	0.05398	hyper	9.44E-05	0.05398	0.019055558
10	KCNMA1;KCNMA1;KCNMA1;KCNMA1	NM_001161353;NM_001161352;NM_002247;NM_001014797	cg09645291		0.07660625	hyper	0.001042008	0.09618625	hyper	9.55E-05	0.01958	hyper	9.55E-05	0.01958	0.348065881
17	PRPSAP1	NM_002766	cg09978734		0.06880375	hyper	0.001069708	0.0961025	hyper	2.66E-05	0.02729875	hyper	2.66E-05	0.02729875	0.151668782
13	PCCA;PCCA	NM_001127692;NM_000282	cg10117603		0.03297	hyper	0.013031514	0.06072	hyper	5.14E-05	0.02775	hyper	5.14E-05	0.02775	0.033247262
14			cg10172682		0.03540125	hyper	0.045273767	0.087525	hyper	2.57E-05	0.05212375	hyper	2.57E-05	0.05212375	0.004833632
11			cg10260486		0.04954	hyper	0.005111396	0.08444	hyper	2.34E-05	0.0349	hyper	2.34E-05	0.0349	0.039789311
15	RORA	NM_134261	cg10472395		0.0742875	hyper	0.006862185	0.12033375	hyper	7.40E-05	0.04604625	hyper	7.40E-05	0.04604625	0.07870521
1	PRDM16;PRDM16	NM_022114;NM_199454	cg10519004	S_Shelf	0.0646175	hyper	0.007606756	0.108915	hyper	5.48E-05	0.0442975	hyper	5.48E-05	0.0442975	0.056877393
7	PTPRN2;PTPRN2;PTPRN2	NM_002847;NM_130842;NM_130843	cg10736303		0.02697	hyper	0.015679075	0.0497625	hyper	7.32E-05	0.0227925	hyper	7.32E-05	0.0227925	0.037733947
10	ADARB2	NM_018702	cg10834803	Island	0.078377143	hyper	0.000237755	0.088475808	hyper	4.24E-05	0.010098665	hyper	4.24E-05	0.010098665	0.569898393
1			cg10836082		0.05875125	hyper	0.044100111	0.1320775	hyper	7.80E-05	0.07332625	hyper	7.80E-05	0.07332625	0.014030284
2			cg10849141	N_Shelf	0.06490125	hyper	0.002993824	0.09368	hyper	7.80E-05	0.02877875	hyper	7.80E-05	0.02877875	0.15493142
10			cg11016411	Island	-0.0624975	hypo	0.009144405	-0.10740125	hypo	6.05E-05	-0.04490375	hypo	6.05E-05	-0.04490375	0.052525255
1	PRDM16;PRDM16	NM_022114;NM_199454	cg11236641	N_Shelf	0.1211225	hyper	0.003791594	0.186815	hyper	5.02E-05	0.0656925	hyper	5.02E-05	0.0656925	0.094214647
20			cg11579537	S_Shelf	0.06515625	hyper	0.00839133	0.11942	hyper	2.28E-05	0.05426375	hyper	2.28E-05	0.05426375	0.02483773
17			cg11594666	N_Shelf	0.03118125	hyper	0.043996977	0.07280875	hyper	4.88E-05	0.0416275	hyper	4.88E-05	0.0416275	0.009155609
11	SPON1	NM_006108	cg11697120		0.04934625	hyper	0.003106367	0.0796925	hyper	2.02E-05	0.03034625	hyper	2.02E-05	0.03034625	0.054026313
4	PPP3CA;PPP3CA;PPP3CA	NM_001130691;NM_000944;NM_001130692	cg11820929		0.0726125	hyper	0.000259379	0.0928825	hyper	1.30E-05	0.02027	hyper	1.30E-05	0.02027	0.241522547
10			cg11847543		0.034965	hyper	0.027695638	0.07388125	hyper	5.00E-05	0.03891625	hyper	5.00E-05	0.03891625	0.015434514
8			cg11886639		0.0655475	hyper	0.015984647	0.12325125	hyper	6.06E-05	0.05770375	hyper	6.06E-05	0.05770375	0.031573716
12	SCARB1;SCARB1	NM_001082959;NM_005505	cg12079885	S_Shelf	0.056305	hyper	0.009133133	0.10859375	hyper	1.37E-05	0.05228875	hyper	1.37E-05	0.05228875	0.01452203
5			cg12421138		0.0547175	hyper	0.009199451	0.10087375	hyper	2.53E-05	0.04615625	hyper	2.53E-05	0.04615625	0.024977941
2			cg12567521		0.06373125	hyper	0.00233272	0.1047775	hyper	9.90E-06	0.04104625	hyper	9.90E-06	0.04104625	0.037898221
10	SYCE1	NM_130784	cg12626698		0.030694187	hyper	0.008341773	0.053732937	hyper	4.36E-05	0.02303875	hyper	4.36E-05	0.02303875	0.040680965
10	INPP5A	NM_005539	cg12673559	N_Shelf	0.05931875	hyper	0.017352873	0.11517125	hyper	4.87E-05	0.0558525	hyper	4.87E-05	0.0558525	0.024140057
2	PRKCE	NM_005400	cg13340442		0.03889125	hyper	0.002866049	0.05967	hyper	3.44E-05	0.02077875	hyper	3.44E-05	0.02077875	0.087997457
11			cg13564654		0.02799875	hyper	0.145582156	0.08963375	hyper	7.15E-05	0.061635	hyper	7.15E-05	0.061635	0.002997967
8			cg13614962	Island	0.03003625	hyper	0.019779033	0.067695	hyper	9.38E-06	0.03765875	hyper	9.38E-06	0.03765875	0.004576391
2			cg13885504	S_Shore	0.0346725	hyper	0.014316651	0.0779575	hyper	4.40E-06	0.043285	hyper	4.40E-06	0.043285	0.003065047
2	RGPD3	NM_001144013	cg13922858	Island	0.09032875	hyper	0.002648565	0.14364125	hyper	1.91E-05	0.0533125	hyper	1.91E-05	0.0533125	0.058886247
9			cg13943141		-0.05605125	hypo	0.000634686	-0.0695825	hypo	5.87E-05	-0.01353125	hypo	5.87E-05	-0.01353125	0.35048568
19	SNAR-E	NR_024258	cg13954548		0.046442187	hyper	0.137789949	0.145718438	hyper	7.79E-05	0.09927625	hyper	7.79E-05	0.09927625	0.003307483
9	SLC46A2	NM_033051	cg14004271	N_Shelf	0.07800125	hyper	0.001242163	0.1010625	hyper	8.27E-05	0.02306125	hyper	8.27E-05	0.02306125	0.288286952
12	ANO4	NM_178826	cg14107382		0.04577	hyper	0.023533084	0.10569375	hyper	1.04E-05	0.05992375	hyper	1.04E-05	0.05992375	0.004207086
6	KIF13A;KIF13A;KIF13A;KIF13A	NM_022113;NM_001105567;NM_001105568;NM_001105566	cg14200572		0.03743375	hyper	0.060416056	0.1107975	hyper	5.76E-06	0.07336375	hyper	5.76E-06	0.07336375	0.000771073
9	OLFM1	NM_014279	cg14263222	N_Shelf	0.06731375	hyper	0.000614799	0.09075875	hyper	1.97E-05	0.023445	hyper	1.97E-05	0.023445	0.180992624
9	NTRK2;NTRK2;NTRK2;NTRK2	NM_001018064;NM_006180;NM_001018065;NM_001018066	cg14273545		0.0577475	hyper	0.007880872	0.1045	hyper	2.38E-05	0.0467525	hyper	2.38E-05	0.0467525	0.027384039
9			cg14304674		0.04565625	hyper	0.023659927	0.0884875	hyper	9.82E-05	0.04283125	hyper	9.82E-05	0.04283125	0.032672499
2	ALK	NM_004304	cg14326644		0.0838425	hyper	0.003801224	0.13489375	hyper	2.96E-05	0.05105125	hyper	2.96E-05	0.05105125	0.062311038
7			cg14382923	Island	0.00678375	hyper	0.622475694	0.06797625	hyper	4.57E-05	0.0611925	hyper	4.57E-05	0.0611925	0.000159001
9	NOTCH1	NM_017617	cg14410964	N_Shore	0.06594625	hyper	0.01221003	0.1151475	hyper	8.61E-05	0.04920125	hyper	8.61E-05	0.04920125	0.054194312
14			cg14459059	N_Shelf	0.047035	hyper	0.036400483	0.10438	hyper	5.46E-05	0.057345	hyper	5.46E-05	0.057345	0.012506229
5			cg14531319		0.057065	hyper	0.008873426	0.09548375	hyper	7.90E-05	0.03841875	hyper	7.90E-05	0.03841875	0.066768986
6			cg14543152		0.02044375	hyper	0.232789273	0.0804125	hyper	7.18E-05	0.05996875	hyper	7.18E-05	0.05996875	0.001519606
17	SMURF2	NM_022739	cg14624950		0.0645075	hyper	0.001094537	0.08485625	hyper	5.83E-05	0.02034875	hyper	5.83E-05	0.02034875	0.251622526
7	HIPK2;HIPK2	NM_001113239;NM_022740	cg14630106		0.03965375	hyper	0.014312262	0.09085	hyper	3.35E-06	0.05119625	hyper	3.35E-06	0.05119625	0.002329683
12			cg14645841		0.0579825	hyper	0.002869678	0.0855325	hyper	5.63E-05	0.02755	hyper	5.63E-05	0.02755	0.126795338
17	RICH2	NM_014859	cg14661281	S_Shelf	0.04165375	hyper	0.00338898	0.07117875	hyper	1.10E-05	0.029525	hyper	1.10E-05	0.029525	0.029891292
6			cg14672218		0.059075	hyper	0.009055661	0.1167375	hyper	9.70E-06	0.0576625	hyper	9.70E-06	0.0576625	0.010595426
6	ATG5	NM_004849	cg14764792		0.0299675	hyper	0.049500859	0.072165	hyper	4.68E-05	0.0421975	hyper	4.68E-05	0.0421975	0.007693704
3			cg14786212		0.08483625	hyper	0.000580392	0.10309125	hyper	6.82E-05	0.018255	hyper	6.82E-05	0.018255	0.400176782
2			cg15142841		0.0599675	hyper	0.002349818	0.08789875	hyper	4.50E-05	0.02793125	hyper	4.50E-05	0.02793125	0.125173417
11	FAT3	NM_001008781	cg15329510		0.01575125	hyper	0.419093824	0.094925	hyper	5.09E-05	0.07917375	hyper	5.09E-05	0.07917375	0.000397377
6			cg15391116		0.05065125	hyper	0.008190214	0.08401875	hyper	7.59E-05	0.0333675	hyper	7.59E-05	0.0333675	0.069261983
4	GABRB1	NM_000812	cg15393297	Island	0.06345375	hyper	0.00086687	0.08469875	hyper	3.56E-05	0.021245	hyper	3.56E-05	0.021245	0.213381671
1	ROR1	NM_005012	cg15481583		0.02412	hyper	0.237944732	0.10929	hyper	1.37E-05	0.08517	hyper	1.37E-05	0.08517	0.000278245
1	TP73;TP73;TP73;TP73	NM_001126240;NM_005427;NM_001126242;NM_001126241	cg15487097		0.1031025	hyper	0.000133465	0.1273475	hyper	9.30E-06	0.024245	hyper	9.30E-06	0.024245	0.293463223
7	CAV1	NM_001753	cg15558717		0.06571375	hyper	0.00278305	0.12191125	hyper	2.40E-06	0.0561975	hyper	2.40E-06	0.0561975	0.008788952
21	PCBP3;PCBP3	NM_020528;NM_001130141	cg15684772	S_Shelf	0.08528125	hyper	0.014566425	0.1550025	hyper	7.55E-05	0.06972125	hyper	7.55E-05	0.06972125	0.041462085
10	ADARB2	NM_018702	cg15806365	S_Shelf	0.05165375	hyper	0.001419958	0.07306625	hyper	3.37E-05	0.0214125	hyper	3.37E-05	0.0214125	0.146774927
11	OR4C12	NM_001005270	cg15905666		0.0378525	hyper	0.176896547	0.12775125	hyper	9.65E-05	0.08989875	hyper	9.65E-05	0.08989875	0.003051333
4			cg15910663		0.08608875	hyper	0.000223774	0.10656	hyper	1.69E-05	0.02047125	hyper	1.69E-05	0.02047125	0.310026223
14	RNASE12;RNASE11;RNASE12	NM_001024822;NM_145250;NM_001024822	cg16072661		0.03307125	hyper	0.120031083	0.09833875	hyper	7.54E-05	0.0652675	hyper	7.54E-05	0.0652675	0.004093779
4	NPFFR2;NPFFR2;NPFFR2	NM_004885;NM_053036;NM_001144756	cg16084416		0.01559875	hyper	0.287505939	0.0715375	hyper	4.66E-05	0.05593875	hyper	4.66E-05	0.05593875	0.000706611
1	DISC1;DISC1;TSNAX-DISC1;DISC1;DISC1	NM_001012957;NM_001164537;NR_028393;NM_001164540;NM_018662	cg16177633		0.0430475	hyper	0.05079743	0.099225	hyper	8.57E-05	0.0561775	hyper	8.57E-05	0.0561775	0.013072019
15	LRRC57	NM_153260	cg16419034	N_Shelf	0.041845	hyper	0.112465146	0.12805625	hyper	4.05E-05	0.08621125	hyper	4.05E-05	0.08621125	0.002446536
12	DERA	NM_015954	cg16616599	S_Shelf	0.0568575	hyper	0.001973429	0.09219	hyper	9.11E-06	0.0353325	hyper	9.11E-06	0.0353325	0.040748634
5	SLIT3	NM_003062	cg16679297		0.084105	hyper	0.015267903	0.16162375	hyper	4.20E-05	0.07751875	hyper	4.20E-05	0.07751875	0.024047967
6			cg16691557		0.025255	hyper	0.101366037	0.07452125	hyper	4.20E-05	0.04926625	hyper	4.20E-05	0.04926625	0.002905821
6	TRIM39;TRIM39	NM_172016;NM_021253	cg16701559		0.04424625	hyper	0.003752174	0.06732375	hyper	5.83E-05	0.0230775	hyper	5.83E-05	0.0230775	0.106296715
8	RUNX1T1;RUNX1T1;RUNX1T1	NM_175634;NM_175635;NM_175634	cg16905907		0.0562425	hyper	0.008298672	0.1107425	hyper	8.50E-06	0.0545	hyper	8.50E-06	0.0545	0.010205277
2	ARHGEF4;ARHGEF4	NM_032995;NM_015320	cg17084937	S_Shore	0.09262625	hyper	0.000477724	0.1166275	hyper	3.45E-05	0.02400125	hyper	3.45E-05	0.02400125	0.303492534
10			cg17168235		0.03652875	hyper	0.04666979	0.0845125	hyper	6.45E-05	0.04798375	hyper	6.45E-05	0.04798375	0.011089882
6	TFB1M;CLDN20	NM_016020;NM_001001346	cg17306637		0.027045	hyper	0.061442239	0.0741275	hyper	1.75E-05	0.0470825	hyper	1.75E-05	0.0470825	0.002314712
8			cg17328438		0.060535	hyper	0.010722884	0.104635	hyper	7.59E-05	0.0441	hyper	7.59E-05	0.0441	0.054899901
5	C5orf47	NM_001144954	cg17329499	S_Shore	0.02119875	hyper	0.254336715	0.09721	hyper	1.88E-05	0.07601125	hyper	1.88E-05	0.07601125	0.000345365
1			cg17436295	S_Shelf	0.08774125	hyper	0.005152121	0.15032375	hyper	2.22E-05	0.0625825	hyper	2.22E-05	0.0625825	0.03778027
1	DAB1	NM_021080	cg17448028	Island	0.05886625	hyper	0.000909069	0.07322375	hyper	8.98E-05	0.0143575	hyper	8.98E-05	0.0143575	0.363272966
6			cg17560267		0.0513375	hyper	0.002108594	0.0723075	hyper	6.27E-05	0.02097	hyper	6.27E-05	0.02097	0.170830653
6	TFAP2A	NM_001042425	cg17673897	N_Shore	0.02074	hyper	0.196670897	0.07894125	hyper	3.94E-05	0.05820125	hyper	3.94E-05	0.05820125	0.001086037
5			cg17749710		0.0498475	hyper	0.001065042	0.067135	hyper	4.20E-05	0.0172875	hyper	4.20E-05	0.0172875	0.207566331
19	LILRP2	NR_003061	cg17759564		0.03306125	hyper	0.038551279	0.070925	hyper	9.53E-05	0.03786375	hyper	9.53E-05	0.03786375	0.019399451
5			cg17940783	N_Shelf	0.02857125	hyper	0.019046597	0.0540525	hyper	8.15E-05	0.02548125	hyper	8.15E-05	0.02548125	0.03438623
1			cg17987458		0.04991625	hyper	0.019231127	0.09486	hyper	7.88E-05	0.04494375	hyper	7.88E-05	0.04494375	0.033128162
1	ATP1A1;ATP1A1	NM_001160233;NM_000701	cg18026772		-0.02500375	hypo	0.065995904	-0.0631625	hypo	6.26E-05	-0.03815875	hypo	6.26E-05	-0.03815875	0.007238804
5			cg18095938		0.0425075	hyper	0.005528	0.0703275	hyper	3.93E-05	0.02782	hyper	3.93E-05	0.02782	0.057096796
7			cg18363763		0.071725	hyper	0.001441887	0.10700375	hyper	1.73E-05	0.03527875	hyper	1.73E-05	0.03527875	0.088481788
10	LARP4B	NM_015155	cg18556420		0.0405075	hyper	0.040079189	0.08824375	hyper	8.79E-05	0.04773625	hyper	8.79E-05	0.04773625	0.017325352
14	TNFAIP2	NM_006291	cg18620571	Island	0.19213375	hyper	3.28E-05	0.20455	hyper	1.45E-05	0.01241625	hyper	1.45E-05	0.01241625	0.74306343
12	PDE3A	NM_000921	cg18639524		0.04550875	hyper	0.049758286	0.1314175	hyper	4.15E-06	0.08590875	hyper	4.15E-06	0.08590875	0.000699517
5			cg18753619		0.0175975	hyper	0.272470594	0.07819875	hyper	4.63E-05	0.06060125	hyper	4.63E-05	0.06060125	0.000766528
10			cg18758405		0.0336	hyper	0.134223681	0.10448375	hyper	7.06E-05	0.07088375	hyper	7.06E-05	0.07088375	0.003310575
3			cg18762944		0.03010625	hyper	0.025543567	0.06464875	hyper	3.35E-05	0.0345425	hyper	3.35E-05	0.0345425	0.011663649
5			cg18795959		0.076375	hyper	0.001447102	0.10461875	hyper	5.18E-05	0.02824375	hyper	5.18E-05	0.02824375	0.19437248
17	KRT38	NM_006771	cg18848394		0.04407875	hyper	0.005228445	0.080345	hyper	9.92E-06	0.03626625	hyper	9.92E-06	0.03626625	0.018388552
10	KIAA1462	NM_020848	cg18929335		0.05252	hyper	0.019469131	0.105585	hyper	4.07E-05	0.053065	hyper	4.07E-05	0.053065	0.018376364
17	WNT3	NM_030753	cg18941031	N_Shelf	-0.090555	hypo	0.000434169	-0.11920375	hypo	1.71E-05	-0.02864875	hypo	1.71E-05	-0.02864875	0.207408771
13	ATP8A2	NM_016529	cg19000612		0.05926625	hyper	0.000104697	0.062835	hyper	5.19E-05	0.00356875	hyper	5.19E-05	0.00356875	0.781123031
4			cg19312795		0.03203375	hyper	0.035272491	0.06777125	hyper	8.96E-05	0.0357375	hyper	8.96E-05	0.0357375	0.020179647
21	C2CD2;C2CD2	NM_015500;NM_199050	cg19390317		0.040545	hyper	0.031668022	0.08749125	hyper	5.38E-05	0.04694625	hyper	5.38E-05	0.04694625	0.014329042
10			cg19582297		0.04108625	hyper	0.017894899	0.0806525	hyper	4.54E-05	0.03956625	hyper	4.54E-05	0.03956625	0.022039862
1	KIAA1026;KIAA1026	NM_201628;NM_015209	cg19598142	Island	0.02752125	hyper	0.073181589	0.0703525	hyper	7.57E-05	0.04283125	hyper	7.57E-05	0.04283125	0.007651402
1	LPHN2	NM_012302	cg19627200		0.035525	hyper	0.055393169	0.08748125	hyper	4.96E-05	0.05195625	hyper	4.96E-05	0.05195625	0.007144145
11			cg19690989		0.06779875	hyper	0.002333342	0.09330125	hyper	9.56E-05	0.0255025	hyper	9.56E-05	0.0255025	0.211174985
10			cg19864370		0.04360125	hyper	0.02260183	0.10547875	hyper	4.90E-06	0.0618775	hyper	4.90E-06	0.0618775	0.00207435
5	SGCD;SGCD;SGCD	NM_001128209;NM_172244;NM_000337	cg19946437		0.06539875	hyper	0.002733863	0.095935	hyper	5.60E-05	0.03053625	hyper	5.60E-05	0.03053625	0.130962891
12			cg20089491		0.04919	hyper	0.002554426	0.07154875	hyper	5.61E-05	0.02235875	hyper	5.61E-05	0.02235875	0.137849722
13	FAM10A4	NR_002183	cg20218678		0.05661625	hyper	0.000767845	0.07482	hyper	3.44E-05	0.01820375	hyper	3.44E-05	0.01820375	0.225764827
6			cg20242070		0.06441875	hyper	0.009915714	0.1099425	hyper	7.64E-05	0.04552375	hyper	7.64E-05	0.04552375	0.05907907
10	DIP2C	NM_014974	cg20251943	N_Shore	0.07359475	hyper	0.01601577	0.13021	hyper	8.75E-05	0.05661525	hyper	8.75E-05	0.05661525	0.053308238
1	PGBD5	NM_024554	cg20265878	S_Shelf	0.0234875	hyper	0.079576848	0.0682175	hyper	2.04E-05	0.04473	hyper	2.04E-05	0.04473	0.001950564
6	TAP1	NM_000593	cg20357228	N_Shelf	0.03135	hyper	0.011009304	0.0591275	hyper	2.70E-05	0.0277775	hyper	2.70E-05	0.0277775	0.022314479
8			cg20543645		0.06523125	hyper	0.002257125	0.08980125	hyper	9.08E-05	0.02457	hyper	9.08E-05	0.02457	0.208822766
3			cg20581674		0.0799225	hyper	0.000498238	0.0993175	hyper	4.29E-05	0.019395	hyper	4.29E-05	0.019395	0.336503725
6	ZSCAN23	NM_001012455	cg20803211		0.03504875	hyper	0.05122055	0.08497125	hyper	4.76E-05	0.0499225	hyper	4.76E-05	0.0499225	0.007519079
7	AAA1;NPSR1;NPSR1	NR_015356;NM_207173;NM_207172	cg20842782		0.031905	hyper	0.027205686	0.0648625	hyper	7.67E-05	0.0329575	hyper	7.67E-05	0.0329575	0.022976636
12	CRADD	NM_003805	cg20922821	N_Shore	0.07679875	hyper	0.006666484	0.13130375	hyper	3.62E-05	0.054505	hyper	3.62E-05	0.054505	0.045405573
9			cg21156200		0.04176875	hyper	0.093575813	0.116795	hyper	6.02E-05	0.07502625	hyper	6.02E-05	0.07502625	0.004552405
22			cg21352393	N_Shelf	0.05425375	hyper	0.051416142	0.1294825	hyper	5.84E-05	0.07522875	hyper	5.84E-05	0.07522875	0.009061288
15			cg21381395		0.06167125	hyper	0.025586	0.121475	hyper	9.68E-05	0.05980375	hyper	9.68E-05	0.05980375	0.029896484
6			cg21513537		0.03802875	hyper	0.029271721	0.07741875	hyper	8.96E-05	0.03939	hyper	8.96E-05	0.03939	0.024456886
8			cg21782089		0.0564925	hyper	0.0062884	0.09157	hyper	6.32E-05	0.0350775	hyper	6.32E-05	0.0350775	0.074794405
1			cg22222999		0.02718375	hyper	0.142655155	0.08405	hyper	9.86E-05	0.05686625	hyper	9.86E-05	0.05686625	0.004203048
22	FOXRED2;FOXRED2	NM_001102371;NM_024955	cg22487450	S_Shore	0.06903625	hyper	0.000268199	0.0803575	hyper	4.62E-05	0.01132125	hyper	4.62E-05	0.01132125	0.488506471
5			cg22493212	Island	0.06381375	hyper	0.014337294	0.1177825	hyper	6.07E-05	0.05396875	hyper	6.07E-05	0.05396875	0.035038151
6	TRERF1	NM_033502	cg22540431	Island	0.05341625	hyper	0.003041859	0.07930125	hyper	5.69E-05	0.025885	hyper	5.69E-05	0.025885	0.122348202
2			cg22573731		0.05218375	hyper	0.006709493	0.105555	hyper	3.74E-06	0.05337125	hyper	3.74E-06	0.05337125	0.005720102
20	GNAS;GNAS;GNAS;GNAS;GNAS;GNAS;GNAS	NM_001077490;NM_000516;NR_003259;NM_001077489;NM_016592;NM_080426;NM_080425	cg22639787	Island	0.05782	hyper	0.001725828	0.08458	hyper	2.92E-05	0.02676	hyper	2.92E-05	0.02676	0.114642753
1			cg22727810		0.0253625	hyper	0.197427287	0.09245875	hyper	6.86E-05	0.06709625	hyper	6.86E-05	0.06709625	0.001864332
8	ANGPT1	NM_001146	cg22837763		0.07628625	hyper	3.86E-05	0.11245125	hyper	1.30E-07	0.036165	hyper	1.30E-07	0.036165	0.024673496
3	PLD1;PLD1	NM_001130081;NM_002662	cg22920586		0.07432125	hyper	0.000364263	0.12124125	hyper	5.93E-07	0.04692	hyper	5.93E-07	0.04692	0.014834171
11	PAK1;PAK1	NM_002576;NM_001128620	cg22974467		0.05260875	hyper	0.016494175	0.10390875	hyper	3.52E-05	0.0513	hyper	3.52E-05	0.0513	0.019034006
1	PRDM16;PRDM16	NM_022114;NM_199454	cg23265656		0.06917	hyper	0.001244154	0.11026125	hyper	5.54E-06	0.04109125	hyper	5.54E-06	0.04109125	0.039388338
8			cg23322685		0.04569125	hyper	0.008472558	0.0791475	hyper	4.76E-05	0.03345625	hyper	4.76E-05	0.03345625	0.046167825
4			cg23345618		0.05837375	hyper	0.004665361	0.10086875	hyper	1.66E-05	0.042495	hyper	1.66E-05	0.042495	0.032185606
4			cg23422109		0.0510275	hyper	0.006509451	0.0875725	hyper	3.30E-05	0.036545	hyper	3.30E-05	0.036545	0.042982905
2			cg23639196	S_Shelf	0.06296625	hyper	0.023398611	0.13470375	hyper	2.84E-05	0.0717375	hyper	2.84E-05	0.0717375	0.010972379
17	TMEM100	NM_001099640	cg23760873	N_Shore	0.068185	hyper	0.002516622	0.1116975	hyper	1.18E-05	0.0435125	hyper	1.18E-05	0.0435125	0.041207943
20	RASSF2;RASSF2	NM_170774;NM_014737	cg23786883		0.02475	hyper	0.107613873	0.07375125	hyper	4.72E-05	0.04900125	hyper	4.72E-05	0.04900125	0.003007299
5			cg24008516		0.02167875	hyper	0.200877895	0.08977875	hyper	1.50E-05	0.0681	hyper	1.50E-05	0.0681	0.000396826
14	EGLN3	NM_022073	cg24170040	N_Shelf	0.048095	hyper	0.017212819	0.095045	hyper	3.83E-05	0.04695	hyper	3.83E-05	0.04695	0.019714358
6	JARID2	NM_004973	cg24408769		0.0760625	hyper	0.002676843	0.137405	hyper	3.30E-06	0.0613425	hyper	3.30E-06	0.0613425	0.012406519
1	ST6GALNAC5	NM_030965	cg24528350		0.05195875	hyper	0.012022005	0.091275	hyper	7.78E-05	0.03931625	hyper	7.78E-05	0.03931625	0.050585268
11	BBOX1	NM_003986	cg24585203		0.0404825	hyper	0.031399876	0.0973225	hyper	1.31E-05	0.05684	hyper	1.31E-05	0.05684	0.003802537
1	FAM177B	NM_207468	cg24666355		0.0388825	hyper	0.013801518	0.0768225	hyper	2.38E-05	0.03794	hyper	2.38E-05	0.03794	0.015962591
3	MECOM	NM_004991	cg25010400		0.07501875	hyper	0.000291792	0.1062825	hyper	3.64E-06	0.03126375	hyper	3.64E-06	0.03126375	0.089079664
2			cg25070253		0.0330025	hyper	0.084000329	0.096045	hyper	2.43E-05	0.0630425	hyper	2.43E-05	0.0630425	0.00216687
4			cg25105917		0.03515	hyper	0.01719752	0.07312375	hyper	1.97E-05	0.03797375	hyper	1.97E-05	0.03797375	0.010783979
11	NCAM1;NCAM1;NCAM1	NM_001076682;NM_000615;NM_181351	cg25132257		0.0149275	hyper	0.270110188	0.07335625	hyper	1.17E-05	0.05842875	hyper	1.17E-05	0.05842875	0.000193738
7	CACNA2D1	NM_000722	cg25161868		0.04088625	hyper	0.036972343	0.095675	hyper	2.93E-05	0.05478875	hyper	2.93E-05	0.05478875	0.006882291
15	OSTBETA	NM_178859	cg25244921		0.01519125	hyper	0.397719179	0.082765	hyper	9.81E-05	0.06757375	hyper	9.81E-05	0.06757375	0.000843336
1	FCRL6	NM_001004310	cg25271063		0.07001875	hyper	0.000489727	0.09524625	hyper	1.29E-05	0.0252275	hyper	1.29E-05	0.0252275	0.157810579
12			cg25316543		0.04915875	hyper	0.02071238	0.09392	hyper	8.68E-05	0.04476125	hyper	8.68E-05	0.04476125	0.033482637
19	ACTN4	NM_004924	cg25383568	Island	0.08026625	hyper	9.46E-05	0.10808875	hyper	1.75E-06	0.0278225	hyper	1.75E-06	0.0278225	0.116164409
12			cg25488990	N_Shelf	0.04688	hyper	0.011724969	0.08353	hyper	6.24E-05	0.03665	hyper	6.24E-05	0.03665	0.043189728
10	SUFU	NM_016169	cg25605038	S_Shelf	0.057745	hyper	0.002589662	0.0837225	hyper	5.95E-05	0.0259775	hyper	5.95E-05	0.0259775	0.142388323
1	LAX1;LAX1	NM_017773;NM_001136190	cg25625457		0.02620375	hyper	0.244426411	0.1034025	hyper	9.36E-05	0.07719875	hyper	9.36E-05	0.07719875	0.001828221
5	ISCA1L	NM_001080540	cg26005980		0.0579625	hyper	0.004693151	0.09451125	hyper	3.56E-05	0.03654875	hyper	3.56E-05	0.03654875	0.060590625
17	TANC2	NM_025185	cg26076846		0.0443625	hyper	0.044385184	0.10012875	hyper	7.57E-05	0.05576625	hyper	7.57E-05	0.05576625	0.013556207
6	SMOC2;SMOC2	NM_022138;NM_001166412	cg26265390		0.03492625	hyper	0.018220635	0.06681375	hyper	6.48E-05	0.0318875	hyper	6.48E-05	0.0318875	0.02952757
10	CPXM2	NM_198148	cg26333393	S_Shore	0.03591625	hyper	0.018515551	0.08076	hyper	8.22E-06	0.04484375	hyper	8.22E-06	0.04484375	0.004320208
5	SEMA6A	NM_020796	cg26423542		0.04959125	hyper	0.012289664	0.0956825	hyper	2.53E-05	0.04609125	hyper	2.53E-05	0.04609125	0.018908813
6			cg26526883		0.0230175	hyper	0.09967564	0.0660075	hyper	5.61E-05	0.04299	hyper	5.61E-05	0.04299	0.003924185
16	GALNS	NM_000512	cg26634121	N_Shore	0.09765125	hyper	0.013296753	0.17769625	hyper	6.19E-05	0.080045	hyper	6.19E-05	0.080045	0.038241056
5	XRCC4;XRCC4;XRCC4	NM_022550;NM_003401;NM_022406	cg26647646		0.05724125	hyper	0.000751313	0.070335	hyper	8.19E-05	0.01309375	hyper	8.19E-05	0.01309375	0.383995597
7	HECW1	NM_015052	cg26874464		0.03348875	hyper	0.038278913	0.074065	hyper	6.50E-05	0.04057625	hyper	6.50E-05	0.04057625	0.013876548
4	AFF1;AFF1	NM_001166693;NM_005935	cg27000934		0.05377625	hyper	0.002146188	0.0784375	hyper	4.18E-05	0.02466125	hyper	4.18E-05	0.02466125	0.126864404
7	CDK14	NM_012395	cg27193735		0.07743	hyper	0.002014246	0.10549375	hyper	8.75E-05	0.02806375	hyper	8.75E-05	0.02806375	0.219884358
1	CAPN9;CAPN9	NM_006615;NM_016452	cg27412093		0.03690875	hyper	0.018505712	0.06994375	hyper	7.51E-05	0.033035	hyper	7.51E-05	0.033035	0.032981681
1	PRDM16;PRDM16	NM_022114;NM_199454	cg27444751	S_Shore	0.09696375	hyper	0.002107096	0.14843375	hyper	2.19E-05	0.05147	hyper	2.19E-05	0.05147	0.079088671
2	FMNL2	NM_052905	cg27617780		0.0467725	hyper	0.01975024	0.09089875	hyper	6.38E-05	0.04412625	hyper	6.38E-05	0.04412625	0.026918496
2			cg27631638		0.0463025	hyper	0.011454959	0.0816875	hyper	6.73E-05	0.035385	hyper	6.73E-05	0.035385	0.046929101
5	SLIT3	NM_003062	cg27648808		0.06020875	hyper	0.000512816	0.08722375	hyper	5.77E-06	0.027015	hyper	5.77E-06	0.027015	0.083373106
