# Supplementary material for: DNA methylation profiling in peripheral lung tissues of smokers and patients with COPD
Source: Clin Epigenetics. 2017 Apr 14;9:38. doi: 10.1186/s13148-017-0335-5 (PMC5391602; doi:10.1186/s13148-017-0335-5)
Supplement: Supplementary file 4 — CpGs differentially methylated in lung DNA in relation to COPD vs. smokers (P < 0.001). (CSV 1 kb) [file 13148_2017_335_MOESM4_ESM.csv]

CHR	UCSC_REFGENE_NAME	UCSC_REFGENE_ACCESSION	TargetID	RELATION_TO_UCSC_CPG_ISLAND	meanS.vs.nonS	SnonS_hyper_hypo	S.vs.nonS_P	meanC.vs.nonS	CnonS_hyper_hypo	C.vs.nonS_P	meanC.vs.S	CvsS_hyper_hypo	C.vs.nonS_P	meanC.vs.S	C.vs.S_P
10			cg06723525	S_Shore	-0.238105	hypo	0.000638859	0.04746	hyper	0.439693298	0.285565	hyper	0.439693298	0.285565	8.96E-05
8	CSMD1	NM_033225	cg08236285		0.0182825	hyper	0.31549107	0.10439	hyper	5.55E-06	0.0861075	hyper	5.55E-06	0.0861075	6.95E-05
6			cg09749225	Island	-0.06371625	hypo	0.027585213	0.06496375	hyper	0.02496959	0.12868	hyper	0.02496959	0.12868	8.57E-05
6	FAM8A1	NM_016255	cg10154826	Island	0.17752375	hyper	4.26E-05	0.0120025	hyper	0.736895616	-0.16552125	hypo	0.736895616	-0.16552125	9.94E-05
6	LOC285830;LOC285830	NR_026972;NR_026973	cg12035144	S_Shore	0.18519	hyper	0.012321809	-0.14322625	hypo	0.046879924	-0.32841625	hypo	0.046879924	-0.32841625	7.28E-05
12			cg12384790	N_Shelf	-0.03760625	hypo	0.093608104	0.07728	hyper	0.001522785	0.11488625	hyper	0.001522785	0.11488625	1.96E-05
6			cg13835168		0.22685375	hyper	0.000535654	-0.07909375	hypo	0.174774279	-0.3059475	hypo	0.174774279	-0.3059475	1.64E-05
2			cg23073974		-0.02336625	hypo	0.401013356	0.11164375	hyper	0.000447155	0.13501	hyper	0.000447155	0.13501	5.27E-05
8			cg26781321		-0.167985	hypo	0.006974011	0.10085625	hyper	0.088608459	0.26884125	hyper	0.088608459	0.26884125	8.79E-05
15			cg27061576		-0.01304375	hypo	0.223138534	0.0419825	hyper	0.000517714	0.05502625	hyper	0.000517714	0.05502625	2.28E-05
