# Supplementary material for: DNA methylation profiling in peripheral lung tissues of smokers and patients with COPD
Source: Clin Epigenetics. 2017 Apr 14;9:38. doi: 10.1186/s13148-017-0335-5 (PMC5391602; doi:10.1186/s13148-017-0335-5)
Supplement: Supplementary file 5 — CpGs differentially methylated in lung DNA in relation to smokers vs. non-smokers (P < 0.01). (CSV 16 kb) [file 13148_2017_335_MOESM5_ESM.csv]

CHR	UCSC_REFGENE_NAME	UCSC_REFGENE_ACCESSION	TargetID	RELATION_TO_UCSC_CPG_ISLAND	meanS.vs.nonS	SnonS_hyper_hypo	S.vs.nonS_P	meanC.vs.nonS	CnonS_hyper_hypo	C.vs.nonS_P	meanC.vs.S	CvsS_hyper_hypo	C.vs.nonS_P	meanC.vs.S	C.vs.S_P
15	LOC145783	NR_015419	cg00395929	S_Shelf	0.081215	hyper	0.000584172	0.09138625	hyper	0.000168119	0.01017125	hyper	0.000168119	0.01017125	0.622820983
17	ALOX12B	NM_001139	cg00501366		0.06867375	hyper	0.000278247	0.0723925	hyper	0.000155853	0.00371875	hyper	0.000155853	0.00371875	0.818851146
13	CLYBL	NM_206808	cg00743094	Island	-0.102395	hypo	0.000214876	-0.07594625	hypo	0.00351371	0.02644875	hyper	0.00351371	0.02644875	0.269376745
16	CNOT1	NM_016284	cg01096617		0.06122375	hyper	7.50E-05	0.0731175	hyper	7.49E-06	0.01189375	hyper	7.49E-06	0.01189375	0.360508445
4	STOX2	NM_020225	cg01104377		0.05502125	hyper	0.000777534	0.0586425	hyper	0.000412713	0.00362125	hyper	0.000412713	0.00362125	0.801424083
11	GLB1L2	NM_138342	cg01890726	Island	0.06554875	hyper	0.000734161	0.042845	hyper	0.01817603	-0.02270375	hypo	0.01817603	-0.02270375	0.191051235
7	PTPRN2;PTPRN2;PTPRN2	NM_002847;NM_130842;NM_130843	cg02054964		0.06197375	hyper	0.000598843	0.0743325	hyper	8.28E-05	0.01235875	hyper	8.28E-05	0.01235875	0.436507436
7	HECW1	NM_015052	cg02616069		0.08618	hyper	0.000330092	0.09448375	hyper	0.000119667	0.00830375	hyper	0.000119667	0.00830375	0.688769615
13			cg02853154		0.07532125	hyper	0.000482433	0.07509	hyper	0.000497651	-0.00023125	hypo	0.000497651	-0.00023125	0.990167853
8	VPS13B;VPS13B	NM_017890;NM_152564	cg02880169		0.07038625	hyper	0.000436092	0.02515125	hyper	0.156558406	-0.045235	hypo	0.156558406	-0.045235	0.014800133
2			cg03037856	N_Shelf	0.076285	hyper	0.00058653	0.08220625	hyper	0.000271322	0.00592125	hyper	0.000271322	0.00592125	0.760200954
15	RHCG	NM_016321	cg03399028	S_Shore	0.08596375	hyper	0.000497876	0.07336	hyper	0.002153169	-0.01260375	hypo	0.002153169	-0.01260375	0.558912546
6			cg03517284	S_Shore	0.20917875	hyper	0.00088404	0.0313825	hyper	0.572724016	-0.17779625	hypo	0.572724016	-0.17779625	0.00358034
17	PRKCA;MIR634	NM_002737;NR_030364	cg04153722		0.0565925	hyper	0.000258675	0.074705	hyper	8.45E-06	0.0181125	hyper	8.45E-06	0.0181125	0.181246782
6	ASF1A	NM_014034	cg04183425		0.09276625	hyper	0.00054978	0.11430375	hyper	5.39E-05	0.0215375	hyper	5.39E-05	0.0215375	0.362056178
4	SPATA18	NM_145263	cg04430835	Island	-0.05253875	hypo	0.000233968	-0.04070375	hypo	0.002640281	0.011835	hyper	0.002640281	0.011835	0.337594549
8	LONRF1	NM_152271	cg04573959	Island	-0.0453375	hypo	0.000891121	-0.04517875	hypo	0.000921059	0.00015875	hyper	0.000921059	0.00015875	0.989468765
3	CSPG5	NM_006574	cg05380296	Island	-0.05101125	hypo	0.000296084	-0.04250125	hypo	0.00172115	0.00851	hyper	0.00172115	0.00851	0.485105904
12	ZBTB39	NM_014830	cg05400252	Island	0.1168325	hyper	0.000877284	0.11494	hyper	0.001022342	-0.0018925	hypo	0.001022342	-0.0018925	0.951231477
6	HLA-DRB5	NM_002125	cg05938207	Island	0.25364875	hyper	0.000109869	0.01983125	hyper	0.719540264	-0.2338175	hypo	0.719540264	-0.2338175	0.000272794
2	IL1F8;IL1F8	NM_014438;NM_173178	cg05941585	S_Shore	0.06710625	hyper	0.00016153	0.0789875	hyper	2.23E-05	0.01188125	hyper	2.23E-05	0.01188125	0.434200025
1	EIF2C3;EIF2C3	NM_177422;NM_024852	cg06206086		-0.04928125	hypo	0.000506768	-0.01866125	hypo	0.139830164	0.03062	hyper	0.139830164	0.03062	0.019558272
10			cg06723525	S_Shore	-0.238105	hypo	0.000638859	0.04746	hyper	0.439693298	0.285565	hyper	0.439693298	0.285565	8.96E-05
7	PRKAG2;PRKAG2	NM_016203;NM_001040633	cg06746365		0.09281375	hyper	0.000189141	0.12970375	hyper	2.48E-06	0.03689	hyper	2.48E-06	0.03689	0.09134381
15	FMN1	NM_001103184	cg06778266		0.07655875	hyper	0.000758696	0.0783125	hyper	0.00060848	0.00175375	hyper	0.00060848	0.00175375	0.930024382
13			cg06847429		-0.068395	hypo	0.000603775	-0.04929125	hypo	0.008836291	0.01910375	hyper	0.008836291	0.01910375	0.279185356
16			cg06929843	S_Shelf	0.05889875	hyper	0.000604439	0.0649275	hyper	0.00021929	0.00602875	hyper	0.00021929	0.00602875	0.68844251
9			cg07529884	Island	-0.04918375	hypo	0.000954227	-0.0215775	hypo	0.110478635	0.02760625	hyper	0.110478635	0.02760625	0.044628162
1	SLAMF8	NM_020125	cg07590721		0.04981875	hyper	0.000457831	0.0677175	hyper	1.19E-05	0.01789875	hyper	1.19E-05	0.01789875	0.156296743
3	ATXN7;ATXN7;THOC7;THOC7	NM_001128149;NM_000333;NM_025075;NM_025075	cg07753241	Island	-0.06617375	hypo	6.74E-05	-0.0593175	hypo	0.000236521	0.00685625	hyper	0.000236521	0.00685625	0.620443393
19	NFIC;NFIC	NM_005597;NM_205843	cg07818063	N_Shelf	0.1084875	hyper	0.000166847	0.136535	hyper	9.42E-06	0.0280475	hyper	9.42E-06	0.0280475	0.258361038
1	PDE4B;PDE4B;PDE4B	NM_001037341;NM_001037340;NM_002600	cg07926502		0.0655475	hyper	0.000312604	0.04909875	hyper	0.004256522	-0.01644875	hypo	0.004256522	-0.01644875	0.299284679
1	TXLNA	NM_175852	cg08171276	S_Shelf	0.07382125	hyper	0.000826038	0.09099375	hyper	8.87E-05	0.0171725	hyper	8.87E-05	0.0171725	0.380765234
2	PRKCE	NM_005400	cg08203192	S_Shore	0.09014625	hyper	0.000810764	0.1163025	hyper	4.99E-05	0.02615625	hyper	4.99E-05	0.02615625	0.275576601
13			cg08296665	S_Shore	0.05633875	hyper	0.000804941	0.073125	hyper	4.59E-05	0.01678625	hyper	4.59E-05	0.01678625	0.262860804
22	WBP2NL	NM_152613	cg08431931	Island	-0.11091875	hypo	0.000638942	-0.07664875	hypo	0.012007164	0.03427	hyper	0.012007164	0.03427	0.235219563
11	PLAC1L	NM_173801	cg08505647		0.07499625	hyper	0.000863127	0.07998875	hyper	0.000458313	0.0049925	hyper	0.000458313	0.0049925	0.801337739
11	MS4A7;MS4A7;MS4A7;MS4A7	NM_206938;NM_206940;NM_206939;NM_021201	cg08716584		-0.07847375	hypo	0.000227147	-0.045765	hypo	0.01816545	0.03270875	hyper	0.01816545	0.03270875	0.082212785
5	LOC389333	NM_001161546	cg08720517	Island	0.13684125	hyper	0.000214143	0.0237175	hyper	0.455181648	-0.11312375	hypo	0.455181648	-0.11312375	0.001416277
1	NFASC;NFASC;NFASC;NFASC;NFASC	NM_015090;NM_001160333;NM_001005388;NM_001005389;NM_001160332	cg08830492	Island	0.08971125	hyper	0.000894115	0.15272125	hyper	1.24E-06	0.06301	hyper	1.24E-06	0.06301	0.013464383
19	DMKN;DMKN;DMKN;DMKN	NM_033317;NM_001126057;NM_001126058;NM_001126056	cg09342697		-0.08742625	hypo	0.000540448	-0.075015	hypo	0.002203173	0.01241125	hyper	0.002203173	0.01241125	0.574484276
4	HTT	NM_002111	cg09494176		0.0604125	hyper	0.000707831	0.074575	hyper	7.20E-05	0.0141625	hyper	7.20E-05	0.0141625	0.369590885
4	RXFP1	NM_021634	cg09599228		0.085895	hyper	0.000272294	0.08106875	hyper	0.000496898	-0.00482625	hypo	0.000496898	-0.00482625	0.811798495
5	MAP3K1	NM_005921	cg10115490	Island	-0.0430625	hypo	0.000250433	-0.03990125	hypo	0.000552845	0.00316125	hyper	0.000552845	0.00316125	0.753993932
6	FAM8A1	NM_016255	cg10154826	Island	0.17752375	hyper	4.26E-05	0.0120025	hyper	0.736895616	-0.16552125	hypo	0.736895616	-0.16552125	9.94E-05
5	MAP3K1	NM_005921	cg10206657	Island	-0.07102875	hypo	0.000530617	-0.06109125	hypo	0.002126291	0.0099375	hyper	0.002126291	0.0099375	0.5793058
1	CD1D	NM_001766	cg10324825	S_Shore	0.0516375	hyper	0.000268018	0.0538775	hyper	0.000168194	0.00224	hyper	0.000168194	0.00224	0.853899125
10	ADARB2	NM_018702	cg10834803	Island	0.078377143	hyper	0.000237755	0.088475808	hyper	4.24E-05	0.010098665	hyper	4.24E-05	0.010098665	0.569898393
1	MASP2	NM_006610	cg11153172		0.0586275	hyper	0.000540099	0.0628	hyper	0.000264746	0.0041725	hyper	0.000264746	0.0041725	0.777771832
1	RUNX3;RUNX3	NM_001031680;NM_004350	cg11336061	N_Shore	0.06819875	hyper	0.000605764	0.0492725	hyper	0.008710562	-0.01892625	hypo	0.008710562	-0.01892625	0.282371658
1	PRDM2	NM_001135610	cg11344626	N_Shore	-0.08171375	hypo	0.000551865	-0.03547375	hypo	0.095498643	0.04624	hyper	0.095498643	0.04624	0.033143431
8	ASPH;ASPH;ASPH;ASPH;ASPH;ASPH;ASPH;ASPH;ASPH	NM_001164755;NM_001164750;NM_004318;NM_001164753;NM_001164751;NM_001164752;NM_032468;NM_032466;NM_001164754	cg11390489		0.10000125	hyper	0.00027026	0.07575875	hyper	0.003512662	-0.0242425	hypo	0.003512662	-0.0242425	0.309153543
5			cg11489971		0.0683475	hyper	0.000279748	0.0394	hyper	0.021549931	-0.0289475	hypo	0.021549931	-0.0289475	0.083158785
4	PPP3CA;PPP3CA;PPP3CA	NM_001130691;NM_000944;NM_001130692	cg11820929		0.0726125	hyper	0.000259379	0.0928825	hyper	1.30E-05	0.02027	hyper	1.30E-05	0.02027	0.241522547
10	ADARB2	NM_018702	cg12799314	Island	0.11826125	hyper	0.000970836	0.06195	hyper	0.059949085	-0.05631125	hypo	0.059949085	-0.05631125	0.085238186
12	SLC15A4;MGC16384	NM_145648;NR_026666	cg13617280		0.095360125	hyper	0.000644027	0.085780125	hyper	0.001697126	-0.00958	hypo	0.001697126	-0.00958	0.693944597
6			cg13835168		0.22685375	hyper	0.000535654	-0.07909375	hypo	0.174774279	-0.3059475	hypo	0.174774279	-0.3059475	1.64E-05
9			cg13943141		-0.05605125	hypo	0.000634686	-0.0695825	hypo	5.87E-05	-0.01353125	hypo	5.87E-05	-0.01353125	0.35048568
9	OLFM1	NM_014279	cg14263222	N_Shelf	0.06731375	hyper	0.000614799	0.09075875	hyper	1.97E-05	0.023445	hyper	1.97E-05	0.023445	0.180992624
14	ANKRD9	NM_152326	cg14531093	Island	0.12841925	hyper	4.04E-06	0.08434925	hyper	0.00061839	-0.04407	hypo	0.00061839	-0.04407	0.049085824
3			cg14786212		0.08483625	hyper	0.000580392	0.10309125	hyper	6.82E-05	0.018255	hyper	6.82E-05	0.018255	0.400176782
6	HLA-DRB5	NM_002125	cg15011943	S_Shelf	0.3234125	hyper	2.16E-05	0.214225	hyper	0.001854016	-0.1091875	hypo	0.001854016	-0.1091875	0.086453976
7	HECW1	NM_015052	cg15130928	S_Shelf	0.05606	hyper	0.000788553	0.064315	hyper	0.000190936	0.008255	hyper	0.000190936	0.008255	0.5752527
4	GABRB1	NM_000812	cg15393297	Island	0.06345375	hyper	0.00086687	0.08469875	hyper	3.56E-05	0.021245	hyper	3.56E-05	0.021245	0.213381671
1	TP73;TP73;TP73;TP73	NM_001126240;NM_005427;NM_001126242;NM_001126241	cg15487097		0.1031025	hyper	0.000133465	0.1273475	hyper	9.30E-06	0.024245	hyper	9.30E-06	0.024245	0.293463223
19	ZNF536	NM_014717	cg15539073	S_Shore	-0.05203125	hypo	0.000759281	-0.03147	hypo	0.028034132	0.02056125	hyper	0.028034132	0.02056125	0.139237305
4	ZNF718	NM_001039127	cg15792688	Island	0.07877	hyper	0.000939692	0.051375	hyper	0.021239993	-0.027395	hypo	0.021239993	-0.027395	0.200463681
4			cg15910663		0.08608875	hyper	0.000223774	0.10656	hyper	1.69E-05	0.02047125	hyper	1.69E-05	0.02047125	0.310026223
5	GALNT10	NM_198321	cg16319535		0.07269875	hyper	0.00094512	0.089965	hyper	0.000100155	0.01726625	hyper	0.000100155	0.01726625	0.377712765
16	TSC2;TSC2;TSC2	NM_001077183;NM_000548;NM_001114382	cg16353272	N_Shore	0.05053025	hyper	0.000973466	0.04503775	hyper	0.002638375	-0.0054925	hypo	0.002638375	-0.0054925	0.683609864
16			cg16380389	Island	-0.23241625	hypo	0.000221647	-0.064715	hypo	0.236080021	0.16770125	hyper	0.236080021	0.16770125	0.004434493
3			cg16519197		0.09148125	hyper	0.000221372	0.0660375	hyper	0.004416253	-0.02544375	hypo	0.004416253	-0.02544375	0.236540656
7	GIMAP7	NM_153236	cg16532400		0.084995	hyper	0.00078744	0.0821125	hyper	0.001088883	-0.0028825	hypo	0.001088883	-0.0028825	0.896968591
2			cg16975959	Island	-0.0451025	hypo	0.000791038	-0.05431625	hypo	0.000110497	-0.00921375	hypo	0.000110497	-0.00921375	0.438547178
1			cg17017394		0.06714	hyper	0.000261043	0.0645275	hyper	0.0003967	-0.0026125	hypo	0.0003967	-0.0026125	0.868474835
12	ERC1;ERC1;ERC1;ERC1;ERC1	NM_178039;NR_027948;NR_027949;NM_178040;NR_027946	cg17046247		0.07964125	hyper	0.000442678	0.0839625	hyper	0.000254189	0.00432125	hyper	0.000254189	0.00432125	0.826245721
2	ARHGEF4;ARHGEF4	NM_032995;NM_015320	cg17084937	S_Shore	0.09262625	hyper	0.000477724	0.1166275	hyper	3.45E-05	0.02400125	hyper	3.45E-05	0.02400125	0.303492534
10	CCDC109A	NM_138357	cg17277952		-0.05296875	hypo	0.000520295	-0.014015	hypo	0.297626348	0.03895375	hyper	0.297626348	0.03895375	0.006960864
3			cg17289692		0.06750125	hyper	5.48E-05	0.0553525	hyper	0.000502471	-0.01214875	hypo	0.000502471	-0.01214875	0.384238313
2			cg17314700	Island	-0.04558	hypo	0.000881382	-0.02693	hypo	0.033957656	0.01865	hyper	0.033957656	0.01865	0.132094324
5			cg17432513	N_Shore	-0.07250625	hypo	0.000366156	-0.01925375	hypo	0.27976312	0.0532525	hyper	0.27976312	0.0532525	0.005505995
1	DAB1	NM_021080	cg17448028	Island	0.05886625	hyper	0.000909069	0.07322375	hyper	8.98E-05	0.0143575	hyper	8.98E-05	0.0143575	0.363272966
22	CACNA1I;CACNA1I	NM_001003406;NM_021096	cg18001869		0.07367375	hyper	0.000748048	0.03791	hyper	0.057699236	-0.03576375	hypo	0.057699236	-0.03576375	0.072178628
12			cg18203203		-0.25086875	hypo	0.000366518	-0.00747625	hypo	0.902231639	0.2433925	hyper	0.902231639	0.2433925	0.000499682
14	TNFAIP2	NM_006291	cg18587137	Island	0.1576675	hyper	0.000557803	0.18303	hyper	0.000111725	0.0253625	hyper	0.000111725	0.0253625	0.526350429
14	TNFAIP2	NM_006291	cg18620571	Island	0.19213375	hyper	3.28E-05	0.20455	hyper	1.45E-05	0.01241625	hyper	1.45E-05	0.01241625	0.74306343
14	FANCM	NM_020937	cg18648982	S_Shelf	0.104555375	hyper	0.000811043	0.082592875	hyper	0.005701428	-0.0219625	hypo	0.005701428	-0.0219625	0.424437656
1	LRP8;LRP8;LRP8;LRP8	NM_001018054;NM_004631;NM_017522;NM_033300	cg18663513	Island	-0.04064125	hypo	0.000487594	-0.04017625	hypo	0.000547326	0.000465	hyper	0.000547326	0.000465	0.963410008
17	WNT3	NM_030753	cg18941031	N_Shelf	-0.090555	hypo	0.000434169	-0.11920375	hypo	1.71E-05	-0.02864875	hypo	1.71E-05	-0.02864875	0.207408771
13	ATP8A2	NM_016529	cg19000612		0.05926625	hyper	0.000104697	0.062835	hyper	5.19E-05	0.00356875	hyper	5.19E-05	0.00356875	0.781123031
6	MRS2	NM_020662	cg19185686	N_Shore	0.05119	hyper	0.000891235	0.05478375	hyper	0.000458253	0.00359375	hyper	0.000458253	0.00359375	0.79144447
13	FAM10A4	NR_002183	cg20218678		0.05661625	hyper	0.000767845	0.07482	hyper	3.44E-05	0.01820375	hyper	3.44E-05	0.01820375	0.225764827
10	LOC387646	NR_003525	cg20377766	Island	-0.0787575	hypo	9.63E-05	-0.07201375	hypo	0.0002637	0.00674375	hyper	0.0002637	0.00674375	0.690937192
2	LOC440910	NR_030728	cg20552012	Island	-0.04967125	hypo	0.000863385	-0.0391375	hypo	0.006175645	0.01053375	hyper	0.006175645	0.01053375	0.425735313
3			cg20581674		0.0799225	hyper	0.000498238	0.0993175	hyper	4.29E-05	0.019395	hyper	4.29E-05	0.019395	0.336503725
13			cg20709888		0.055315	hyper	0.000225309	0.0559875	hyper	0.000197309	0.0006725	hyper	0.000197309	0.0006725	0.958160969
22	FOXRED2;FOXRED2	NM_001102371;NM_024955	cg22487450	S_Shore	0.06903625	hyper	0.000268199	0.0803575	hyper	4.62E-05	0.01132125	hyper	4.62E-05	0.01132125	0.488506471
6			cg22496996		-0.0604175	hypo	0.000697547	-0.02973625	hypo	0.0667241	0.03068125	hyper	0.0667241	0.03068125	0.059090422
8	ANGPT1	NM_001146	cg22837763		0.07628625	hyper	3.86E-05	0.11245125	hyper	1.30E-07	0.036165	hyper	1.30E-07	0.036165	0.024673496
3	PLD1;PLD1	NM_001130081;NM_002662	cg22920586		0.07432125	hyper	0.000364263	0.12124125	hyper	5.93E-07	0.04692	hyper	5.93E-07	0.04692	0.014834171
2	ARHGAP25;ARHGAP25;ARHGAP25;ARHGAP25	NM_014882;NM_001007231;NM_001166276;NM_001166277	cg23817627		0.0781925	hyper	0.000577107	0.0811775	hyper	0.000394914	0.002985	hyper	0.000394914	0.002985	0.880391107
11	PAK1;PAK1	NM_002576;NM_001128620	cg24536703	N_Shore	-0.08335375	hypo	0.000862951	-0.06303875	hypo	0.008194909	0.020315	hyper	0.008194909	0.020315	0.361023093
3	MECOM	NM_004991	cg25010400		0.07501875	hyper	0.000291792	0.1062825	hyper	3.64E-06	0.03126375	hyper	3.64E-06	0.03126375	0.089079664
6	VARS	NM_006295	cg25124816		0.07861875	hyper	0.000727237	0.05073625	hyper	0.019416995	-0.0278825	hypo	0.019416995	-0.0278825	0.180620684
8	NKAIN3	NM_173688	cg25248160		0.1315	hyper	0.000445819	0.110175	hyper	0.002292722	-0.021325	hypo	0.002292722	-0.021325	0.513812145
1	FCRL6	NM_001004310	cg25271063		0.07001875	hyper	0.000489727	0.09524625	hyper	1.29E-05	0.0252275	hyper	1.29E-05	0.0252275	0.157810579
19	ACTN4	NM_004924	cg25383568	Island	0.08026625	hyper	9.46E-05	0.10808875	hyper	1.75E-06	0.0278225	hyper	1.75E-06	0.0278225	0.116164409
6	HLA-DRB6	NR_001298	cg26331067		-0.10222875	hypo	0.000217749	-0.0253475	hypo	0.289109676	0.07688125	hyper	0.289109676	0.07688125	0.003180685
4	ASB5	NM_080874	cg26417152		0.07613125	hyper	0.000888017	0.08605	hyper	0.000257577	0.00991875	hyper	0.000257577	0.00991875	0.624127537
5	XRCC4;XRCC4;XRCC4	NM_022550;NM_003401;NM_022406	cg26647646		0.05724125	hyper	0.000751313	0.070335	hyper	8.19E-05	0.01309375	hyper	8.19E-05	0.01309375	0.383995597
1	NOS1AP;NOS1AP;NOS1AP	NM_014697;NM_001126060;NM_001164757	cg26663636	Island	0.08693375	hyper	0.000490859	0.09080625	hyper	0.000312835	0.0038725	hyper	0.000312835	0.0038725	0.858386925
8			cg26977759		0.0893575	hyper	0.000995048	0.10520375	hyper	0.000188291	0.01584625	hyper	0.000188291	0.01584625	0.510839746
4			cg27158862		0.08565875	hyper	0.000623713	0.0922375	hyper	0.000292354	0.00657875	hyper	0.000292354	0.00657875	0.764074435
7	URGCP;URGCP;URGCP	NM_001077664;NM_001077663;NM_017920	cg27180994	Island	0.08754375	hyper	0.00033162	0.07236125	hyper	0.002020321	-0.0151825	hypo	0.002020321	-0.0151825	0.472892096
5	SLIT3	NM_003062	cg27648808		0.06020875	hyper	0.000512816	0.08722375	hyper	5.77E-06	0.027015	hyper	5.77E-06	0.027015	0.083373106
