# Supplementary material for: DNA methylation profiling in peripheral lung tissues of smokers and patients with COPD
Source: Clin Epigenetics. 2017 Apr 14;9:38. doi: 10.1186/s13148-017-0335-5 (PMC5391602; doi:10.1186/s13148-017-0335-5)
Supplement: Supplementary file 6 — CpGs differentially methylated in lung DNA in relation to COPD vs. non-smokers (P < 0.01). (CSV 273 kb) [file 13148_2017_335_MOESM6_ESM.csv]

CHR	UCSC_REFGENE_NAME	UCSC_REFGENE_ACCESSION	TargetID	RELATION_TO_UCSC_CPG_ISLAND	meanS.vs.nonS	SnonS_hyper_hypo	S.vs.nonS_P	meanC.vs.nonS	CnonS_hyper_hypo	C.vs.nonS_P	meanC.vs.S	CvsS_hyper_hypo	C.vs.nonS_P	meanC.vs.S	C.vs.S_P
2	NCL;SNORA75;SNORD20	NM_005381;NR_002921;NR_002908	cg00010789		0.0494175	hyper	0.00389593	0.06728625	hyper	0.000223245	0.01786875	hyper	0.000223245	0.01786875	0.258116349
12			cg00019366	Island	0.03219375	hyper	0.016014806	0.0480275	hyper	0.000756722	0.01583375	hyper	0.000756722	0.01583375	0.213915234
8			cg00031722	S_Shore	0.0472275	hyper	0.034235619	0.08396125	hyper	0.000556143	0.03673375	hyper	0.000556143	0.03673375	0.0933298
3	KIAA1143	NM_020696	cg00033584	N_Shelf	0.04403875	hyper	0.073052595	0.0986775	hyper	0.000331475	0.05463875	hyper	0.000331475	0.05463875	0.028886055
16	PABPN1L	NM_001080487	cg00056002	N_Shelf	0.045045	hyper	0.003947556	0.0592975	hyper	0.000326579	0.0142525	hyper	0.000326579	0.0142525	0.321634398
10			cg00067588		0.02793	hyper	0.125980482	0.072885	hyper	0.000390148	0.044955	hyper	0.000390148	0.044955	0.017646621
2			cg00088148	N_Shore	0.02791625	hyper	0.028435508	0.05126	hyper	0.000268809	0.02334375	hyper	0.000268809	0.02334375	0.062839045
20	PCIF1	NM_022104	cg00125455	N_Shore	0.04523125	hyper	0.028357638	0.0807325	hyper	0.000360739	0.03550125	hyper	0.000360739	0.03550125	0.079323134
12	SLC38A4;SLC38A4	NM_018018;NM_001143824	cg00140889		0.04614375	hyper	0.048954112	0.0874925	hyper	0.00064538	0.04134875	hyper	0.00064538	0.04134875	0.07530109
16			cg00145683		0.03886375	hyper	0.090588942	0.0863325	hyper	0.000674298	0.04746875	hyper	0.000674298	0.04746875	0.041624817
1			cg00145915		0.04498125	hyper	0.031583937	0.0928725	hyper	9.11E-05	0.04789125	hyper	9.11E-05	0.04789125	0.02294318
1			cg00151676		0.02717875	hyper	0.008938555	0.0378625	hyper	0.000590588	0.01068375	hyper	0.000590588	0.01068375	0.273377234
7	MOGAT3	NM_178176	cg00159289	N_Shore	0.03065	hyper	0.076586341	0.0627675	hyper	0.000924091	0.0321175	hyper	0.000924091	0.0321175	0.064359142
3			cg00173906		0.05126875	hyper	0.001218032	0.075785	hyper	1.52E-05	0.02451625	hyper	1.52E-05	0.02451625	0.091320191
6			cg00197993		0.05241375	hyper	0.008150102	0.08417875	hyper	0.000110212	0.031765	hyper	0.000110212	0.031765	0.092678339
6	B3GAT2	NM_080742	cg00213729	S_Shore	0.0125525	hyper	0.407172749	0.0646575	hyper	0.000232998	0.052105	hyper	0.000232998	0.052105	0.001893251
5	SLC1A3;SLC1A3	NM_004172;NM_001166695	cg00233948		0.02357625	hyper	0.237464299	0.080855	hyper	0.00037432	0.05727875	hyper	0.00037432	0.05727875	0.007213367
18	LOXHD1	NM_144612	cg00241274		0.0476525	hyper	0.024210133	0.08102875	hyper	0.000433187	0.03337625	hyper	0.000433187	0.03337625	0.10463448
11	OR2D2	NM_003700	cg00243661		0.04623125	hyper	0.040698706	0.0947575	hyper	0.000183944	0.04852625	hyper	0.000183944	0.04852625	0.032451582
2			cg00244034	N_Shelf	0.0286975	hyper	0.094079622	0.0645425	hyper	0.000667937	0.035845	hyper	0.000667937	0.035845	0.039609729
2	ANO7	NM_001001891	cg00255732	N_Shore	-0.01215	hypo	0.312000106	-0.047805	hypo	0.000471271	-0.035655	hypo	0.000471271	-0.035655	0.005881887
11	CNTF;ZFP91-CNTF	NM_000614;NR_024091	cg00271311		0.01592625	hyper	0.428621573	0.07491625	hyper	0.000937815	0.05899	hyper	0.000937815	0.05899	0.0066002
7			cg00301762	S_Shelf	0.12339625	hyper	0.011188397	0.16998625	hyper	0.00092019	0.04659	hyper	0.00092019	0.04659	0.30869617
5	SLIT3	NM_003062	cg00320301		0.07770125	hyper	0.031287271	0.14922875	hyper	0.000203424	0.0715275	hyper	0.000203424	0.0715275	0.045831572
12	ACAD10;ACAD10	NM_025247;NM_001136538	cg00391320	S_Shelf	0.05477875	hyper	0.041207935	0.09759625	hyper	0.000804995	0.0428175	hyper	0.000804995	0.0428175	0.104496533
12	CABP1	NM_001033677	cg00393992	S_Shelf	0.04389375	hyper	0.014301806	0.06966625	hyper	0.000334568	0.0257725	hyper	0.000334568	0.0257725	0.133453521
15	LOC145783	NR_015419	cg00395929	S_Shelf	0.081215	hyper	0.000584172	0.09138625	hyper	0.000168119	0.01017125	hyper	0.000168119	0.01017125	0.622820983
2			cg00396910		0.02671125	hyper	0.134352785	0.06809625	hyper	0.000622219	0.041385	hyper	0.000622219	0.041385	0.02462202
2	HDAC4	NM_006037	cg00397274		0.06914	hyper	0.005203636	0.10937	hyper	6.17E-05	0.04023	hyper	6.17E-05	0.04023	0.085715123
17	MYH10	NM_005964	cg00427296	Island	-0.02895125	hypo	0.011186589	-0.04650625	hypo	0.000190844	-0.017555	hypo	0.000190844	-0.017555	0.108059406
1	PGBD5	NM_024554	cg00428296		0.029565	hyper	0.085688888	0.06245625	hyper	0.0009322	0.03289125	hyper	0.0009322	0.03289125	0.057691405
8			cg00431968		0.006355	hyper	0.76678588	0.09527125	hyper	0.000160014	0.08891625	hyper	0.000160014	0.08891625	0.000338981
20	HSPC072;LOC100270804;HSPC072	NR_026883;NR_026885;NR_026884	cg00442258		0.03354	hyper	0.122300398	0.081455	hyper	0.000722485	0.047915	hyper	0.000722485	0.047915	0.031372874
7	PTPRN2;PTPRN2;PTPRN2	NM_002847;NM_130842;NM_130843	cg00449390	N_Shore	-0.04086375	hypo	0.017562607	-0.0612275	hypo	0.000845971	-0.02036375	hypo	0.000845971	-0.02036375	0.215188189
16			cg00449930		0.0503875	hyper	0.007926553	0.07529625	hyper	0.00023664	0.02490875	hyper	0.00023664	0.02490875	0.164225574
1	CAMTA1	NM_015215	cg00452133		0.02365	hyper	0.171731856	0.075255	hyper	0.000164515	0.051605	hyper	0.000164515	0.051605	0.005297608
9	KLF4	NM_004235	cg00492574	N_Shore	0.05438125	hyper	0.020058141	0.0927575	hyper	0.000291143	0.03837625	hyper	0.000291143	0.03837625	0.091213841
17	ALOX12B	NM_001139	cg00501366		0.06867375	hyper	0.000278247	0.0723925	hyper	0.000155853	0.00371875	hyper	0.000155853	0.00371875	0.818851146
6	CPNE5	NM_020939	cg00512454	N_Shore	0.034915	hyper	0.066086445	0.08120875	hyper	0.000165045	0.04629375	hyper	0.000165045	0.04629375	0.017548492
6	JARID2	NM_004973	cg00519483	N_Shore	0.05388375	hyper	0.010499784	0.07960375	hyper	0.0004194	0.02572	hyper	0.0004194	0.02572	0.19677223
12	NR2C1;NR2C1;NR2C1	NM_001032287;NM_001127362;NM_003297	cg00521314	N_Shore	0.03779	hyper	0.085338553	0.08706875	hyper	0.000391506	0.04927875	hyper	0.000391506	0.04927875	0.028035889
2			cg00550703		0.02860375	hyper	0.023880123	0.04678875	hyper	0.000622651	0.018185	hyper	0.000622651	0.018185	0.137814559
4			cg00559417	S_Shelf	0.02928	hyper	0.020225387	0.0459575	hyper	0.000689684	0.0166775	hyper	0.000689684	0.0166775	0.168851591
1			cg00560632		0.039305	hyper	0.040256763	0.0739	hyper	0.000449622	0.034595	hyper	0.000449622	0.034595	0.068244925
16			cg00591500	S_Shelf	0.06698375	hyper	0.01076083	0.0964425	hyper	0.000565539	0.02945875	hyper	0.000565539	0.02945875	0.234798815
4			cg00596222		0.033175	hyper	0.113980405	0.10409875	hyper	3.12E-05	0.07092375	hyper	3.12E-05	0.07092375	0.001860179
2			cg00619292		0.0470775	hyper	0.069856697	0.10995625	hyper	0.000185666	0.06287875	hyper	0.000185666	0.06287875	0.018300441
2			cg00652772	Island	0.0324325	hyper	0.046276411	0.05899875	hyper	0.0008481	0.02656625	hyper	0.0008481	0.02656625	0.097885164
3			cg00688246		0.02751125	hyper	0.075447276	0.06453	hyper	0.000223225	0.03701875	hyper	0.000223225	0.03701875	0.019740577
7	TAS2R40	NM_176882	cg00694315		0.05461875	hyper	0.008782102	0.0825575	hyper	0.000246764	0.02793875	hyper	0.000246764	0.02793875	0.156667774
1	PCNXL2	NM_014801	cg00697486		0.04547875	hyper	0.019083575	0.0748575	hyper	0.000385199	0.02937875	hyper	0.000385199	0.02937875	0.117106167
16			cg00700638		0.03890125	hyper	0.086509525	0.0821925	hyper	0.000955416	0.04329125	hyper	0.000955416	0.04329125	0.058266203
12	KDM2B;KDM2B	NM_032590;NM_001005366	cg00707814	S_Shelf	0.06062	hyper	0.0081435	0.0790875	hyper	0.000970461	0.0184675	hyper	0.000970461	0.0184675	0.386979093
9			cg00716016	N_Shore	0.032615	hyper	0.013188462	0.06609125	hyper	1.54E-05	0.03347625	hyper	1.54E-05	0.03347625	0.011221066
15	EIF2AK4	NM_001013703	cg00755505		0.00185	hyper	0.940377754	0.09237	hyper	0.000972407	0.09052	hyper	0.000972407	0.09052	0.001172127
7			cg00793227	N_Shore	0.02107875	hyper	0.197144352	0.0693875	hyper	0.000220168	0.04830875	hyper	0.000220168	0.04830875	0.005741755
7	GIMAP5	NM_018384	cg00812611	Island	0.03104875	hyper	0.186555118	0.08742125	hyper	0.000843747	0.0563725	hyper	0.000843747	0.0563725	0.021236227
12	ACSS3	NM_024560	cg00814614		0.05117125	hyper	0.022919913	0.10341625	hyper	5.53E-05	0.052245	hyper	5.53E-05	0.052245	0.020485906
10	EBF3	NM_001005463	cg00820513		0.01693625	hyper	0.28820214	0.06265125	hyper	0.000527874	0.045715	hyper	0.000527874	0.045715	0.0074206
1	OR2T11	NM_001001964	cg00821186		0.03146625	hyper	0.174642757	0.08902125	hyper	0.000611858	0.057555	hyper	0.000611858	0.057555	0.01739336
15	RYR3	NM_001036	cg00894008	Island	0.04979125	hyper	0.01226582	0.08057625	hyper	0.000206968	0.030785	hyper	0.000206968	0.030785	0.10649043
14			cg00917373		0.0589125	hyper	0.005357876	0.08265375	hyper	0.000256102	0.02374125	hyper	0.000256102	0.02374125	0.228033311
1	LEPRE1;LEPRE1	NM_022356;NM_001146289	cg00917471	N_Shelf	0.03960375	hyper	0.088600468	0.0919525	hyper	0.000405153	0.05234875	hyper	0.000405153	0.05234875	0.0276781
17	MAP2K4	NM_003010	cg00947023		0.05946625	hyper	0.003143318	0.0866775	hyper	7.47E-05	0.02721125	hyper	7.47E-05	0.02721125	0.145060667
22	WNT7B	NM_058238	cg00949386	N_Shore	0.0415225	hyper	0.014804464	0.07236	hyper	0.00012763	0.0308375	hyper	0.00012763	0.0308375	0.062661923
18	C18orf62	NM_001037331	cg00949578		0.00216125	hyper	0.8863283	0.05793875	hyper	0.000759998	0.0557775	hyper	0.000759998	0.0557775	0.001087058
2	UGT1A10;UGT1A6;UGT1A8;UGT1A4;UGT1A3;UGT1A6;UGT1A9;UGT1A7;UGT1A5	NM_019075;NM_205862;NM_019076;NM_007120;NM_019093;NM_001072;NM_021027;NM_019077;NM_019078	cg00963071	N_Shore	0.02948875	hyper	0.026547177	0.0554125	hyper	0.00018006	0.02592375	hyper	0.00018006	0.02592375	0.048516186
2	LOC84931	NR_027181	cg00980772		0.05812375	hyper	0.002071578	0.07191	hyper	0.000269819	0.01378625	hyper	0.000269819	0.01378625	0.419204604
12	NCAPD2	NM_014865	cg00990212	N_Shelf	0.05083	hyper	0.028957354	0.08280375	hyper	0.000929447	0.03197375	hyper	0.000929447	0.03197375	0.156414212
2			cg01015769	S_Shore	0.06250375	hyper	0.010957824	0.08667625	hyper	0.000837732	0.0241725	hyper	0.000837732	0.0241725	0.295804397
6	PSORS1C1	NM_014068	cg01016122		-0.03123375	hypo	0.160300988	-0.08556875	hypo	0.00059361	-0.054335	hypo	0.00059361	-0.054335	0.018927306
12			cg01016191		0.0691675	hyper	0.048377766	0.13145875	hyper	0.000613509	0.06229125	hyper	0.000613509	0.06229125	0.07319609
1	PRDM16;PRDM16	NM_022114;NM_199454	cg01046951	S_Shore	0.0416175	hyper	0.168171346	0.1156625	hyper	0.000624417	0.074045	hyper	0.000624417	0.074045	0.018609705
19			cg01065748	S_Shelf	0.04297625	hyper	0.052745755	0.083135	hyper	0.000631395	0.04015875	hyper	0.000631395	0.04015875	0.068901351
3			cg01076485		0.03271	hyper	0.021481333	0.05216875	hyper	0.000657131	0.01945875	hyper	0.000657131	0.01945875	0.155802763
11			cg01077469	N_Shore	0.0157	hyper	0.325940164	0.0623435	hyper	0.000865316	0.0466435	hyper	0.000865316	0.0466435	0.007729524
6	MAS1L	NM_052967	cg01078434		0.03855375	hyper	0.029736961	0.0665575	hyper	0.000558277	0.02800375	hyper	0.000558277	0.02800375	0.105916103
10			cg01085537	N_Shore	0.02836	hyper	0.152358369	0.07244875	hyper	0.000959297	0.04408875	hyper	0.000959297	0.04408875	0.030741259
16	WDR59	NM_030581	cg01085853	N_Shelf	0.0378275	hyper	0.045241208	0.06856125	hyper	0.000835752	0.03073375	hyper	0.000835752	0.03073375	0.098819851
19	KIAA1683;KIAA1683;KIAA1683	NM_025249;NM_001145305;NM_001145304	cg01087239		-0.0310925	hypo	0.075908786	-0.0763225	hypo	0.000136907	-0.04523	hypo	0.000136907	-0.04523	0.012647112
16	CNOT1	NM_016284	cg01096617		0.06122375	hyper	7.50E-05	0.0731175	hyper	7.49E-06	0.01189375	hyper	7.49E-06	0.01189375	0.360508445
4	STOX2	NM_020225	cg01104377		0.05502125	hyper	0.000777534	0.0586425	hyper	0.000412713	0.00362125	hyper	0.000412713	0.00362125	0.801424083
1	PRDM16;PRDM16	NM_022114;NM_199454	cg01104489	Island	0.0006975	hyper	0.964009498	0.0578875	hyper	0.000947869	0.05719	hyper	0.000947869	0.05719	0.00106105
3			cg01130010		0.05126	hyper	0.023291707	0.0957475	hyper	0.00014525	0.0444875	hyper	0.00014525	0.0444875	0.046029816
2			cg01153080		0.04154125	hyper	0.026505091	0.07705125	hyper	0.000207246	0.03551	hyper	0.000207246	0.03551	0.054467846
3	DZIP1L	NM_173543	cg01189852		0.01760875	hyper	0.122201126	0.04239875	hyper	0.000782668	0.02479	hyper	0.000782668	0.02479	0.033629912
13			cg01214224	N_Shore	0.03244625	hyper	0.068445216	0.07146625	hyper	0.000330038	0.03902	hyper	0.000330038	0.03902	0.030903333
5	SERINC5	NM_178276	cg01215695		0.0283625	hyper	0.063672611	0.07110875	hyper	6.12E-05	0.04274625	hyper	6.12E-05	0.04274625	0.007398628
12	KDM2B;KDM2B	NM_032590;NM_001005366	cg01236774		0.05101	hyper	0.017595768	0.0825525	hyper	0.000395431	0.0315425	hyper	0.000395431	0.0315425	0.127502771
20	NSFL1C;NSFL1C;NSFL1C	NM_182483;NM_016143;NM_018839	cg01244043	S_Shore	0.05094	hyper	0.126020524	0.141465	hyper	0.000200896	0.090525	hyper	0.000200896	0.090525	0.009659171
5	ADAMTS2;ADAMTS2	NM_021599;NM_014244	cg01274233		-0.0261675	hypo	0.064946936	-0.05403	hypo	0.000555275	-0.0278625	hypo	0.000555275	-0.0278625	0.050476332
7	PDK4	NM_002612	cg01277126	N_Shore	0.03216125	hyper	0.223800824	0.1002725	hyper	0.000718862	0.06811125	hyper	0.000718862	0.06811125	0.014352971
17	SEPT4;SEPT4;SEPT4	NM_080415;NM_080416;NM_004574	cg01287505	N_Shore	0.058695	hyper	0.009779133	0.0811225	hyper	0.00072978	0.0224275	hyper	0.00072978	0.0224275	0.293125494
16			cg01319959	N_Shore	0.03241125	hyper	0.114907781	0.07508625	hyper	0.000925907	0.042675	hyper	0.000925907	0.042675	0.041627562
4	MAPK10;MAPK10;MAPK10	NM_138980;NM_138982;NM_002753	cg01368160	Island	0.042365	hyper	0.017146749	0.0880975	hyper	1.97E-05	0.0457325	hyper	1.97E-05	0.0457325	0.010802361
22	BID;BID;BID	NM_001196;NM_197967;NM_197966	cg01388022	Island	0.099132938	hyper	0.002184083	0.11426375	hyper	0.00042231	0.015130813	hyper	0.00042231	0.015130813	0.595824817
4	TBC1D19	NM_018317	cg01399475		0.106245	hyper	0.005757062	0.1370175	hyper	0.000673442	0.0307725	hyper	0.000673442	0.0307725	0.387293587
13			cg01402948	S_Shelf	0.0225375	hyper	0.283314179	0.07786875	hyper	0.000925814	0.05533125	hyper	0.000925814	0.05533125	0.012830282
2	HDAC4	NM_006037	cg01403123	Island	0.08042625	hyper	0.008978094	0.11980625	hyper	0.000299029	0.03938	hyper	0.000299029	0.03938	0.175776375
1	RYR2	NM_001035	cg01412803		0.04373625	hyper	0.012330167	0.06816875	hyper	0.000313193	0.0244325	hyper	0.000313193	0.0244325	0.142996098
X	CHIC1	NM_001039840	cg01413240		0.11318	hyper	0.004248569	0.13775	hyper	0.000791497	0.02457	hyper	0.000791497	0.02457	0.498164295
11	OSBPL5;OSBPL5;OSBPL5	NM_020896;NM_001144063;NM_145638	cg01418188	S_Shelf	-0.02616375	hypo	0.102357667	-0.06787375	hypo	0.000198645	-0.04171	hypo	0.000198645	-0.04171	0.012404548
16	TPSG1	NM_012467	cg01440497		0.04381	hyper	0.05119228	0.0957425	hyper	0.000162016	0.0519325	hyper	0.000162016	0.0519325	0.022872007
10			cg01443166	N_Shore	0.02020375	hyper	0.11550528	0.04802125	hyper	0.000737365	0.0278175	hyper	0.000737365	0.0278175	0.034131633
1	HIVEP3;HIVEP3	NM_024503;NM_001127714	cg01465596	N_Shore	0.05812375	hyper	0.023274121	0.09121875	hyper	0.000885787	0.033095	hyper	0.000885787	0.033095	0.179743457
13	PCCA;PCCA	NM_001127692;NM_000282	cg01488659		0.0331975	hyper	0.14458363	0.087735	hyper	0.000569885	0.0545375	hyper	0.000569885	0.0545375	0.020811606
10	DMBT1;DMBT1;DMBT1	NM_007329;NM_004406;NM_017579	cg01489057	Island	0.01767375	hyper	0.185199684	0.06753	hyper	2.67E-05	0.04985625	hyper	2.67E-05	0.04985625	0.00080385
11	OR5M8;OR8U8	NM_001005282;NM_001013356	cg01505312		0.02713875	hyper	0.13126586	0.0816075	hyper	9.57E-05	0.05446875	hyper	9.57E-05	0.05446875	0.00456526
7	CNTNAP2	NM_014141	cg01507577		0.01008125	hyper	0.58220619	0.07287125	hyper	0.000512155	0.06279	hyper	0.000512155	0.06279	0.002032323
6	NCRNA00171	NR_026751	cg01521378		0.04460125	hyper	0.006397432	0.05938875	hyper	0.000568746	0.0147875	hyper	0.000568746	0.0147875	0.330585239
14	MIR134;MIR668;MIR382;MIR485	NR_029698;NR_030408;NR_029874;NR_030160	cg01533177		0.01790375	hyper	0.129047327	0.0601925	hyper	2.22E-05	0.04228875	hyper	2.22E-05	0.04228875	0.001120672
5			cg01578265		0.020165	hyper	0.184771757	0.06013375	hyper	0.000460175	0.03996875	hyper	0.000460175	0.03996875	0.012465451
4	ZNF827	NM_178835	cg01578875		0.0571375	hyper	0.012843147	0.0845075	hyper	0.000573731	0.02737	hyper	0.000573731	0.02737	0.209254478
5	IL17B	NM_014443	cg01579636		-0.04036125	hypo	0.00443251	-0.05716625	hypo	0.000174176	-0.016805	hypo	0.000174176	-0.016805	0.20219773
12	KDM2B;KDM2B	NM_032590;NM_001005366	cg01640991		0.040495	hyper	0.005319464	0.0506975	hyper	0.000806937	0.0102025	hyper	0.000806937	0.0102025	0.446242504
8	LZTS1;LZTS1	NM_021020;NM_021020	cg01664925	Island	0.04992375	hyper	0.009036974	0.082855	hyper	9.00E-05	0.03293125	hyper	9.00E-05	0.03293125	0.072803264
11			cg01668099	N_Shelf	-0.03990375	hypo	0.010604293	-0.05506625	hypo	0.000835595	-0.0151625	hypo	0.000835595	-0.0151625	0.30169338
4	IGFBP7	NM_001553	cg01684586		-0.03122875	hypo	0.06508698	-0.0823125	hypo	3.53E-05	-0.05108375	hypo	3.53E-05	-0.05108375	0.00427133
16	FAM38A	NM_001142864	cg01699600	N_Shore	0.02201875	hyper	0.399158051	0.10393875	hyper	0.000485556	0.08192	hyper	0.000485556	0.08192	0.003995792
1	RC3H1	NM_172071	cg01717800		0.02926	hyper	0.051713603	0.059335	hyper	0.00037363	0.030075	hyper	0.00037363	0.030075	0.046012958
2			cg01732538		-0.05902875	hypo	0.044233555	-0.15012625	hypo	1.65E-05	-0.0910975	hypo	1.65E-05	-0.0910975	0.003237149
2			cg01737003		0.03776125	hyper	0.009102373	0.07069	hyper	2.03E-05	0.03292875	hyper	2.03E-05	0.03292875	0.020741372
9	MUSK;MUSK;MUSK	NM_001166281;NM_001166280;NM_005592	cg01737465		0.04476375	hyper	0.004417639	0.06747625	hyper	8.45E-05	0.0227125	hyper	8.45E-05	0.0227125	0.123111279
7			cg01740034		0.03403375	hyper	0.038264611	0.0644725	hyper	0.000371113	0.03043875	hyper	0.000371113	0.03043875	0.061498007
5	CAST;CAST;CAST;CAST;CAST	NM_001042441;NM_001042440;NM_173063;NM_001042442;NM_001750	cg01741836	N_Shore	0.01632125	hyper	0.460660876	0.0850525	hyper	0.000696811	0.06873125	hyper	0.000696811	0.06873125	0.004358852
20	GNAS;GNAS;GNAS;GNAS	NM_001077490;NM_016592;NR_003259;NM_080425	cg01748573	N_Shore	-0.0420225	hypo	0.028225672	-0.0718175	hypo	0.000556362	-0.029795	hypo	0.000556362	-0.029795	0.110489477
8			cg01749725		0.056565	hyper	0.018172371	0.1087775	hyper	6.05E-05	0.0522125	hyper	6.05E-05	0.0522125	0.027884141
17	CCDC57	NM_198082	cg01763666		0.0617975	hyper	0.010030115	0.0862825	hyper	0.000686905	0.024485	hyper	0.000686905	0.024485	0.277926137
2			cg01776679		0.0319025	hyper	0.006138244	0.0488775	hyper	0.000118358	0.016975	hyper	0.000118358	0.016975	0.122204205
1			cg01785490		0.062235	hyper	0.003167707	0.081895	hyper	0.000242587	0.01966	hyper	0.000242587	0.01966	0.309039544
2	MTERFD2;MTERFD2;MTERFD2;MTERFD2	NR_028050;NM_182501;NR_028051;NR_028049	cg01796333	N_Shelf	0.056115	hyper	0.038402783	0.1058375	hyper	0.000391541	0.0497225	hyper	0.000391541	0.0497225	0.063957969
1	AHCYL1	NM_006621	cg01814898	S_Shelf	0.04017375	hyper	0.002062407	0.0519325	hyper	0.000165712	0.01175875	hyper	0.000165712	0.01175875	0.320373526
2	LOC440910	NR_030728	cg01821850		0.03213125	hyper	0.215206769	0.12081875	hyper	7.70E-05	0.0886875	hyper	7.70E-05	0.0886875	0.001834988
16			cg01832935		0.03693125	hyper	0.024715629	0.067105	hyper	0.000223947	0.03017375	hyper	0.000223947	0.03017375	0.061829112
16	PLCG2	NM_002661	cg01856023		0.0365275	hyper	0.010603152	0.05120125	hyper	0.000719091	0.01467375	hyper	0.000719091	0.01467375	0.275518543
4			cg01858089		0.07224875	hyper	0.017185418	0.11075625	hyper	0.000654208	0.0385075	hyper	0.000654208	0.0385075	0.184401988
17	NTN1	NM_004822	cg01862363	S_Shore	0.039658938	hyper	0.264201285	0.15274625	hyper	0.000145909	0.113087313	hyper	0.000145909	0.113087313	0.003060419
19			cg01873119	N_Shelf	0.0342975	hyper	0.031152982	0.0568075	hyper	0.000913538	0.02251	hyper	0.000913538	0.02251	0.145600818
5	CCNI2	NM_001039780	cg01883408	Island	-0.028465	hypo	0.008110118	-0.04076375	hypo	0.000385356	-0.01229875	hypo	0.000385356	-0.01229875	0.223317792
15			cg01884989		0.045605	hyper	0.019259877	0.09319375	hyper	3.23E-05	0.04758875	hyper	3.23E-05	0.04758875	0.015085473
11	OR9Q1	NM_001005212	cg01890712		-0.0012175	hypo	0.933804393	0.06106	hyper	0.00032865	0.0622775	hyper	0.00032865	0.0622775	0.000266415
5	ODZ2	NM_001122679	cg01897191		0.0361775	hyper	0.038189438	0.0657375	hyper	0.000564432	0.02956	hyper	0.000564432	0.02956	0.085532448
4			cg01902355		0.0266725	hyper	0.129440405	0.07796875	hyper	0.000125416	0.05129625	hyper	0.000125416	0.05129625	0.006012132
1			cg01909681		0.04184625	hyper	0.053770603	0.08908375	hyper	0.000246614	0.0472375	hyper	0.000246614	0.0472375	0.031197253
16	LMF1	NM_022773	cg01918114		0.05485625	hyper	0.013900293	0.09556625	hyper	0.000113418	0.04071	hyper	0.000113418	0.04071	0.060301181
20	CST9L	NM_080610	cg01921212		0.0598975	hyper	0.08482712	0.13780125	hyper	0.000390404	0.07790375	hyper	0.000390404	0.07790375	0.028157804
1			cg01921898	S_Shelf	0.03827875	hyper	0.005140521	0.04715625	hyper	0.000899511	0.0088775	hyper	0.000899511	0.0088775	0.480759287
14	ADAM6	NR_002224	cg01932381		0.00879	hyper	0.595091263	0.065505	hyper	0.000534693	0.056715	hyper	0.000534693	0.056715	0.002023442
2			cg01944848		0.01518125	hyper	0.140590253	0.0385225	hyper	0.000765407	0.02334125	hyper	0.000765407	0.02334125	0.027899483
6			cg01962405		0.01409125	hyper	0.655951651	0.1247625	hyper	0.000562111	0.11067125	hyper	0.000562111	0.11067125	0.001715604
1			cg01963654		0.03007375	hyper	0.285584866	0.1133625	hyper	0.000412144	0.08328875	hyper	0.000412144	0.08328875	0.005962779
2	ASB18	NM_212556	cg01965330	N_Shelf	0.03553625	hyper	0.012330904	0.05792125	hyper	0.000193045	0.022385	hyper	0.000193045	0.022385	0.100691082
7			cg01973908	N_Shore	0.02782125	hyper	0.020965894	0.05201125	hyper	0.000114934	0.02419	hyper	0.000114934	0.02419	0.041890257
2	NEU4;NEU4;NEU4;NEU4;NEU4	NM_001167599;NM_001167601;NM_001167600;NM_080741;NM_001167602	cg01987333	N_Shelf	0.0404125	hyper	0.080457797	0.08805125	hyper	0.000580729	0.04763875	hyper	0.000580729	0.04763875	0.041801377
7	PAX4	NM_006193	cg01999908		0.0302275	hyper	0.023562295	0.059005	hyper	8.94E-05	0.0287775	hyper	8.94E-05	0.0287775	0.030292138
4	LSM6	NM_007080	cg02001694		0.042555	hyper	0.013467063	0.06138	hyper	0.000790559	0.018825	hyper	0.000790559	0.018825	0.248624433
5			cg02011713	S_Shelf	0.05557875	hyper	0.011849437	0.08614625	hyper	0.000310412	0.0305675	hyper	0.000310412	0.0305675	0.146522672
9			cg02014396	N_Shore	0.01952	hyper	0.282076137	0.0758825	hyper	0.000275774	0.0563625	hyper	0.000275774	0.0563625	0.004150067
13			cg02050376		0.02989	hyper	0.309588116	0.11627	hyper	0.000502314	0.08638	hyper	0.000502314	0.08638	0.006325681
7	PTPRN2;PTPRN2;PTPRN2	NM_002847;NM_130842;NM_130843	cg02054964		0.06197375	hyper	0.000598843	0.0743325	hyper	8.28E-05	0.01235875	hyper	8.28E-05	0.01235875	0.436507436
7	VIPR2	NM_003382	cg02065707	N_Shore	0.03272875	hyper	0.033753571	0.06866125	hyper	8.87E-05	0.0359325	hyper	8.87E-05	0.0359325	0.020940708
7	PTPRN2;PTPRN2;PTPRN2	NM_002847;NM_130842;NM_130843	cg02078164	S_Shore	0.04957375	hyper	0.061140341	0.115655	hyper	0.000126866	0.06608125	hyper	0.000126866	0.06608125	0.015139837
7	TSPAN13	NM_014399	cg02085786	S_Shelf	0.04354	hyper	0.003808202	0.05318	hyper	0.000665962	0.00964	hyper	0.000665962	0.00964	0.48357064
6			cg02117489	Island	0.04771375	hyper	0.015218729	0.0807875	hyper	0.000186282	0.03307375	hyper	0.000186282	0.03307375	0.082195772
11			cg02149136		0.038195	hyper	0.006642301	0.051845	hyper	0.000495027	0.01365	hyper	0.000495027	0.01365	0.297625021
5	PPP2R2B;PPP2R2B;PPP2R2B;PPP2R2B;PPP2R2B;PPP2R2B;PPP2R2B	NM_181674;NM_001127381;NM_181677;NM_181676;NM_181675;NM_004576;NM_181678	cg02154084		0.05536875	hyper	0.007962072	0.0793325	hyper	0.000372605	0.02396375	hyper	0.000372605	0.02396375	0.221333402
5	ATG10;ATG10	NM_001131028;NM_031482	cg02166431	S_Shore	0.0748575	hyper	0.008687045	0.11390875	hyper	0.000225401	0.03905125	hyper	0.000225401	0.03905125	0.148317235
5			cg02182587	N_Shore	0.0294975	hyper	0.044808729	0.0613775	hyper	0.000197851	0.03188	hyper	0.000197851	0.03188	0.031277726
7	MYH16	NR_002147	cg02185750		0.06664625	hyper	0.005571779	0.08423875	hyper	0.000782812	0.0175925	hyper	0.000782812	0.0175925	0.428042676
7	GPNMB;GPNMB	NM_001005340;NM_002510	cg02203656	N_Shore	0.04732875	hyper	0.036321155	0.0901975	hyper	0.000309732	0.04286875	hyper	0.000309732	0.04286875	0.055913387
11	DLG2;DLG2	NM_001364;NM_001142699	cg02208793		0.01273	hyper	0.510299912	0.0896875	hyper	9.41E-05	0.0769575	hyper	9.41E-05	0.0769575	0.000500608
6	TRIM26	NM_003449	cg02216394		0.08096625	hyper	0.006969483	0.111065	hyper	0.000477193	0.03009875	hyper	0.000477193	0.03009875	0.282322149
11	CNGA4	NM_001037329	cg02218765	S_Shore	0.00325375	hyper	0.745170131	0.03793125	hyper	0.000839727	0.0346775	hyper	0.000839727	0.0346775	0.001887919
20			cg02232421	N_Shore	0.0552675	hyper	0.016344343	0.08345375	hyper	0.000696338	0.02818625	hyper	0.000696338	0.02818625	0.199548807
16	OGFOD1;NUDT21	NM_018233;NM_007006	cg02257550	S_Shore	-0.04982625	hypo	0.004707235	-0.0620325	hypo	0.000725845	-0.01220625	hypo	0.000725845	-0.01220625	0.451369629
4	FAM190A	NM_001145065	cg02262221	N_Shore	0.03608875	hyper	0.088690511	0.0780375	hyper	0.000822689	0.04194875	hyper	0.000822689	0.04194875	0.050226274
11	HSD17B12	NM_016142	cg02262727		0.07992625	hyper	0.009083857	0.108375	hyper	0.000786928	0.02844875	hyper	0.000786928	0.02844875	0.32132343
11			cg02265742		0.02277625	hyper	0.211288904	0.08496375	hyper	7.62E-05	0.0621875	hyper	7.62E-05	0.0621875	0.001866784
5	NLN	NM_020726	cg02284297		0.04047375	hyper	0.003058832	0.06286625	hyper	3.26E-05	0.0223925	hyper	3.26E-05	0.0223925	0.080214257
16	CDH13	NM_001257	cg02289020		0.0694225	hyper	0.026803986	0.13422	hyper	0.000133368	0.0647975	hyper	0.000133368	0.0647975	0.037490159
3	WNT5A	NM_003392	cg02298472	N_Shore	0.03270625	hyper	0.199806509	0.1042925	hyper	0.000330821	0.07158625	hyper	0.000330821	0.07158625	0.008250946
3			cg02312559	S_Shelf	0.04367375	hyper	0.008991741	0.0610675	hyper	0.000574372	0.01739375	hyper	0.000574372	0.01739375	0.26769602
12	RASSF8;RASSF8;RASSF8	NM_007211;NM_001164747;NM_001164748	cg02320784	Island	0.10017875	hyper	0.001845641	0.133765	hyper	9.84E-05	0.03358625	hyper	9.84E-05	0.03358625	0.25060715
12	ACADS	NM_000017	cg02340826	S_Shore	0.02962375	hyper	0.031170152	0.04938625	hyper	0.000860056	0.0197625	hyper	0.000860056	0.0197625	0.139426174
5	C5orf60	NM_001142306	cg02351082		-0.03533	hypo	0.024448114	-0.06912625	hypo	9.45E-05	-0.03379625	hypo	9.45E-05	-0.03379625	0.030627685
17	BCAS3;BCAS3	NM_001099432;NM_017679	cg02372144		0.0598025	hyper	0.026280184	0.10359	hyper	0.000421246	0.0437875	hyper	0.000421246	0.0437875	0.095487571
5			cg02372744		0.10532	hyper	0.002192089	0.125305	hyper	0.00043601	0.019985	hyper	0.00043601	0.019985	0.519819703
2	SIX3	NM_005413	cg02372786	N_Shore	0.01373875	hyper	0.426772985	0.06404	hyper	0.000983255	0.05030125	hyper	0.000983255	0.05030125	0.006956246
5	AHRR;LOC100310782	NM_020731;NR_029397	cg02385153		0.06753625	hyper	0.029199698	0.1252075	hyper	0.000256634	0.05767125	hyper	0.000256634	0.05767125	0.059086272
7	PRKAG2;PRKAG2	NM_016203;NM_001040633	cg02387974	Island	0.03841125	hyper	0.013878675	0.05468375	hyper	0.00093809	0.0162725	hyper	0.00093809	0.0162725	0.270978639
6	HLA-DPB2	NR_001435	cg02388468		0.05857625	hyper	0.00376793	0.077015	hyper	0.000310381	0.01843875	hyper	0.000310381	0.01843875	0.321204625
12	C12orf39	NM_030572	cg02393721	N_Shore	0.0485625	hyper	0.063641816	0.1051475	hyper	0.00032328	0.056585	hyper	0.00032328	0.056585	0.032841167
16			cg02402744	N_Shore	0.0583975	hyper	0.109637252	0.14515375	hyper	0.000397024	0.08675625	hyper	0.000397024	0.08675625	0.021221467
7	C7orf10	NM_024728	cg02426324		0.0510325	hyper	0.00606211	0.10048	hyper	4.48E-06	0.0494475	hyper	4.48E-06	0.0494475	0.007554388
2			cg02464901		0.03292625	hyper	0.139961997	0.0891975	hyper	0.000392139	0.05627125	hyper	0.000392139	0.05627125	0.015534611
1	CD1B	NM_001764	cg02478603		0.00677125	hyper	0.662858161	0.06590625	hyper	0.000264188	0.059135	hyper	0.000264188	0.059135	0.000794509
5	PDE4D;PDE4D	NM_001165899;NM_001104631	cg02499640		0.04789	hyper	0.038047164	0.08825125	hyper	0.000486302	0.04036125	hyper	0.000486302	0.04036125	0.07649796
10	MIR1256;CBARA1	NR_031657;NM_006077	cg02501544		0.0432025	hyper	0.018124833	0.06866125	hyper	0.000501771	0.02545875	hyper	0.000501771	0.02545875	0.147493206
5	FAM71B	NM_130899	cg02520160	Island	0.05767875	hyper	0.021903007	0.12003375	hyper	3.45E-05	0.062355	hyper	3.45E-05	0.062355	0.01405244
3			cg02523305	S_Shelf	0.03744125	hyper	0.041414014	0.06653625	hyper	0.000833686	0.029095	hyper	0.000833686	0.029095	0.106789349
5	LOC728264	NR_027180	cg02529358		-0.03687	hypo	0.014041669	-0.0555825	hypo	0.000549259	-0.0187125	hypo	0.000549259	-0.0187125	0.190560815
2			cg02534072		0.04225625	hyper	0.02699296	0.069895	hyper	0.000703525	0.02763875	hyper	0.000703525	0.02763875	0.136028964
12	SOX5;SOX5	NM_152989;NM_006940	cg02555243	Island	0.05705125	hyper	0.02031054	0.129505	hyper	9.08E-06	0.07245375	hyper	9.08E-06	0.07245375	0.004308332
15			cg02564847		0.0395025	hyper	0.031069806	0.07010375	hyper	0.00046251	0.03060125	hyper	0.00046251	0.03060125	0.088458787
2	MFSD6	NM_017694	cg02598071	N_Shore	0.05965125	hyper	0.012076546	0.0947575	hyper	0.00024658	0.03510625	hyper	0.00024658	0.03510625	0.122549688
7	HECW1	NM_015052	cg02616069		0.08618	hyper	0.000330092	0.09448375	hyper	0.000119667	0.00830375	hyper	0.000119667	0.00830375	0.688769615
11	SCUBE2;SCUBE2;FLJ46111	NM_020974;NM_001170690;NR_027713	cg02619315	S_Shore	0.02296125	hyper	0.057735307	0.04420625	hyper	0.000819587	0.021245	hyper	0.000819587	0.021245	0.077486828
6			cg02627599	N_Shore	0.0971275	hyper	0.002108579	0.12047	hyper	0.00026855	0.0233425	hyper	0.00026855	0.0233425	0.414126026
11	OR2AG1	NM_001004489	cg02634507		0.02804125	hyper	0.085231317	0.06171375	hyper	0.00061939	0.0336725	hyper	0.00061939	0.0336725	0.041442579
1			cg02634762		0.03282125	hyper	0.134378477	0.08527875	hyper	0.000515411	0.0524575	hyper	0.000515411	0.0524575	0.020860869
9	TTC39B;TTC39B;TTC39B;TTC39B	NM_001168341;NM_152574;NM_001168339;NM_001168340	cg02639095	S_Shore	0.01109875	hyper	0.590899439	0.08876625	hyper	0.0002267	0.0776675	hyper	0.0002267	0.0776675	0.000882358
16	ALDOA;ALDOA;ALDOA;ALDOA;ALDOA	NM_184043;NM_184041;NM_184043;NM_001127617;NM_000034	cg02640572	N_Shore	-0.03483125	hypo	0.021488492	-0.061815	hypo	0.000217358	-0.02698375	hypo	0.000217358	-0.02698375	0.068539104
6			cg02656947		0.05655375	hyper	0.014298084	0.094525	hyper	0.00019135	0.03797125	hyper	0.00019135	0.03797125	0.088455726
16			cg02657245		0.044555	hyper	0.02942967	0.0942275	hyper	5.74E-05	0.0496725	hyper	5.74E-05	0.0496725	0.0164034
19	ZNF177	NM_003451	cg02672003	Island	0.03986625	hyper	0.005972899	0.06438875	hyper	6.04E-05	0.0245225	hyper	6.04E-05	0.0245225	0.075378006
8			cg02692938		0.03643875	hyper	0.068828527	0.0736025	hyper	0.000799053	0.03716375	hyper	0.000799053	0.03716375	0.063858274
5	MYO10	NM_012334	cg02703361		0.05079875	hyper	0.00827626	0.0701775	hyper	0.000572224	0.01937875	hyper	0.000572224	0.01937875	0.282005925
3	C3orf24;C3orf24	NM_001164839;NM_173472	cg02703816	S_Shore	0.06665375	hyper	0.020245917	0.10663375	hyper	0.000572817	0.03998	hyper	0.000572817	0.03998	0.148319819
4	PKD2	NM_000297	cg02735620		0.03482875	hyper	0.0136257	0.051525	hyper	0.000630016	0.01669625	hyper	0.000630016	0.01669625	0.21321047
6	RSPH3	NM_031924	cg02739853		0.01137125	hyper	0.316179153	0.04368125	hyper	0.000653424	0.03231	hyper	0.000653424	0.03231	0.00783316
3	VWA5B2	NM_138345	cg02742098	S_Shore	0.0704475	hyper	0.030984123	0.128305	hyper	0.000351989	0.0578575	hyper	0.000351989	0.0578575	0.071819567
17			cg02746900		0.04179125	hyper	0.005980722	0.05631375	hyper	0.000458619	0.0145225	hyper	0.000458619	0.0145225	0.303847613
12			cg02755669		0.060465	hyper	0.010528579	0.0874275	hyper	0.000523846	0.0269625	hyper	0.000523846	0.0269625	0.22699709
11	LRP5	NM_002335	cg02793948		0.02459	hyper	0.176024422	0.0709875	hyper	0.000517304	0.0463975	hyper	0.000517304	0.0463975	0.014798832
10	BUB3;BUB3	NM_004725;NM_001007793	cg02803847		0.046805	hyper	0.003840343	0.0593325	hyper	0.000464954	0.0125275	hyper	0.000464954	0.0125275	0.398714578
6			cg02804842		0.03482125	hyper	0.064911369	0.07124125	hyper	0.000607309	0.03642	hyper	0.000607309	0.03642	0.054329306
22	DGCR9	NR_024159	cg02821150		0.01921125	hyper	0.088129932	0.049265	hyper	0.00013535	0.03005375	hyper	0.00013535	0.03005375	0.010478971
6			cg02850273		-0.01152375	hypo	0.347292854	-0.0457575	hypo	0.000893811	-0.03423375	hypo	0.000893811	-0.03423375	0.009026915
1			cg02852847		0.053645	hyper	0.032944995	0.10029875	hyper	0.000305051	0.04665375	hyper	0.000305051	0.04665375	0.060589186
13			cg02853154		0.07532125	hyper	0.000482433	0.07509	hyper	0.000497651	-0.00023125	hypo	0.000497651	-0.00023125	0.990167853
12			cg02854928		-0.0337625	hypo	0.041328595	-0.0681625	hypo	0.000225605	-0.0344	hypo	0.000225605	-0.0344	0.037954926
17	NXN	NM_022463	cg02884820		0.04696375	hyper	0.004073542	0.0598575	hyper	0.000475784	0.01289375	hyper	0.000475784	0.01289375	0.390461224
1	TUFT1;TUFT1;MIR554	NM_001126337;NM_020127;NR_030280	cg02890365		0.02900875	hyper	0.158715956	0.087605	hyper	0.000205849	0.05859625	hyper	0.000205849	0.05859625	0.007289994
14	TRIM9	NM_015163	cg02899219		0.0405225	hyper	0.051490111	0.0825625	hyper	0.000351866	0.04204	hyper	0.000351866	0.04204	0.043982487
14	RPS6KA5;RPS6KA5	NM_182398;NM_004755	cg02904235	Island	-0.0332525	hypo	0.007468663	-0.04974875	hypo	0.000212375	-0.01649625	hypo	0.000212375	-0.01649625	0.159295359
11	SLC15A3;SLC15A3	NR_027391;NM_016582	cg02939292	N_Shelf	0.03219875	hyper	0.031032133	0.05501375	hyper	0.000673258	0.022815	hyper	0.000673258	0.022815	0.11724083
7	PTPRN2;PTPRN2;PTPRN2	NM_002847;NM_130842;NM_130843	cg02941085	N_Shore	0.04688625	hyper	0.023242345	0.0793725	hyper	0.000418844	0.03248625	hyper	0.000418844	0.03248625	0.105649901
16	LOC283867	NR_027755	cg02944238		0.01337	hyper	0.481596513	0.0750525	hyper	0.000535974	0.0616825	hyper	0.000535974	0.0616825	0.003111534
7	GRM8;GRM8;GRM8	NM_000845;NM_001127323;NR_028041	cg02946850		0.062045	hyper	0.00454716	0.11213	hyper	8.61E-06	0.050085	hyper	8.61E-06	0.050085	0.01840677
13	FAM155A	NM_001080396	cg02955548		0.057765	hyper	0.004247585	0.07615375	hyper	0.000355712	0.01838875	hyper	0.000355712	0.01838875	0.32330584
12			cg02958014		0.0295725	hyper	0.1633929	0.0963775	hyper	9.89E-05	0.066805	hyper	9.89E-05	0.066805	0.003493047
1			cg02974968	S_Shelf	0.076225	hyper	0.00474666	0.09825	hyper	0.000521382	0.022025	hyper	0.000521382	0.022025	0.376048423
7	MKRN1;MKRN1	NM_013446;NM_001145125	cg02976323	N_Shelf	0.04118	hyper	0.011921602	0.05875875	hyper	0.000724684	0.01757875	hyper	0.000724684	0.01757875	0.255910923
4	SYNPO2	NM_133477	cg02991753		0.0336375	hyper	0.143828488	0.10652125	hyper	7.71E-05	0.07288375	hyper	7.71E-05	0.07288375	0.003279126
3	FAM19A1	NM_213609	cg02997497	Island	0.0263175	hyper	0.215677343	0.08288	hyper	0.000544591	0.0565625	hyper	0.000544591	0.0565625	0.011736377
4	NEK1	NM_012224	cg02998883		0.057515	hyper	0.021260667	0.090645	hyper	0.000724213	0.03313	hyper	0.000724213	0.03313	0.167990745
13	MIR548F5;NBEA;MAB21L1	NR_031646;NM_015678;NM_005584	cg03014934	N_Shore	0.01119625	hyper	0.489878937	0.06578375	hyper	0.000409903	0.0545875	hyper	0.000409903	0.0545875	0.002320256
2			cg03037856	N_Shelf	0.076285	hyper	0.00058653	0.08220625	hyper	0.000271322	0.00592125	hyper	0.000271322	0.00592125	0.760200954
11			cg03049693	S_Shore	0.02554	hyper	0.120017545	0.0769375	hyper	6.44E-05	0.0513975	hyper	6.44E-05	0.0513975	0.003520667
22	TTC38	NM_017931	cg03068030	N_Shore	0.04631	hyper	0.014810605	0.08183375	hyper	0.000108759	0.03552375	hyper	0.000108759	0.03552375	0.055106969
8	COL22A1	NM_152888	cg03083517		0.02465625	hyper	0.238220424	0.077815	hyper	0.00086832	0.05315875	hyper	0.00086832	0.05315875	0.01559571
7	PTPRN2;PTPRN2;PTPRN2	NM_002847;NM_130842;NM_130843	cg03127750	Island	0.03643125	hyper	0.003872418	0.05285875	hyper	0.000108035	0.0164275	hyper	0.000108035	0.0164275	0.161313851
1	IL12RB2	NM_001559	cg03134285		0.0618525	hyper	0.001569783	0.09673625	hyper	1.04E-05	0.03488375	hyper	1.04E-05	0.03488375	0.055145251
1	SEP15;SEP15	NM_203341;NM_004261	cg03138242	N_Shelf	0.0602275	hyper	0.003045757	0.078615	hyper	0.000251018	0.0183875	hyper	0.000251018	0.0183875	0.322860234
20	SLCO4A1	NM_016354	cg03151194	Island	0.03142625	hyper	0.002141308	0.03639875	hyper	0.000555903	0.0049725	hyper	0.000555903	0.0049725	0.58994183
20	C20orf123	NM_080721	cg03162092		0.01698	hyper	0.250275837	0.057645	hyper	0.000551892	0.040665	hyper	0.000551892	0.040665	0.009581962
8			cg03185726		0.0390575	hyper	0.076049394	0.08847125	hyper	0.000332212	0.04941375	hyper	0.000332212	0.04941375	0.027682913
6	CDYL;CDYL;CDYL;CDYL	NM_001143970;NM_004824;NR_026590;NM_001143971	cg03187073		0.04165125	hyper	0.124170464	0.108475	hyper	0.000377995	0.06682375	hyper	0.000377995	0.06682375	0.017465123
19	MYO9B;MYO9B	NM_001130065;NM_004145	cg03191384	S_Shore	0.034051938	hyper	0.061056182	0.073338188	hyper	0.000323267	0.03928625	hyper	0.000323267	0.03928625	0.032812016
1	SLC2A7	NM_207420	cg03216475		0.064565	hyper	0.014330201	0.112195	hyper	0.00012385	0.04763	hyper	0.00012385	0.04763	0.062963867
6	COL11A2;COL11A2;COL11A2	NM_080679;NM_080681;NM_080680	cg03260211		0.059235	hyper	0.006333014	0.07817125	hyper	0.000612686	0.01893625	hyper	0.000612686	0.01893625	0.347163343
1			cg03312565		0.05823875	hyper	0.011067141	0.08250375	hyper	0.0006927	0.024265	hyper	0.0006927	0.024265	0.261655563
2			cg03345017		0.03495375	hyper	0.094900369	0.07690375	hyper	0.000846711	0.04195	hyper	0.000846711	0.04195	0.04780479
13			cg03380759	N_Shelf	0.03296125	hyper	0.085004044	0.0699325	hyper	0.000875492	0.03697125	hyper	0.000875492	0.03697125	0.055289278
10	DOCK1;FAM196A	NM_001380;NM_001039762	cg03397442		0.0434	hyper	0.004511934	0.06834375	hyper	5.15E-05	0.02494375	hyper	5.15E-05	0.02494375	0.083689198
13			cg03399574		0.08759625	hyper	0.006694334	0.13180125	hyper	0.000167267	0.044205	hyper	0.000167267	0.044205	0.146374284
15			cg03400264	Island	0.02598375	hyper	0.141058571	0.07198875	hyper	0.000319677	0.046005	hyper	0.000319677	0.046005	0.012785496
1	KCTD3	NM_016121	cg03424058		0.07378625	hyper	0.009850123	0.10184375	hyper	0.000747264	0.0280575	hyper	0.000747264	0.0280575	0.295937069
10	CACNB2;CACNB2;CACNB2;CACNB2;CACNB2;CACNB2	NM_201571;NM_201593;NM_201597;NM_201572;NM_201596;NM_001167945	cg03445965		0.03423875	hyper	0.104685736	0.0913275	hyper	0.000157725	0.05708875	hyper	0.000157725	0.05708875	0.009767973
4			cg03446008		0.02307125	hyper	0.036874955	0.04790125	hyper	0.000124634	0.02483	hyper	0.000124634	0.02483	0.025713438
16			cg03451750	S_Shore	0.04613	hyper	0.023946874	0.08407625	hyper	0.000202703	0.03794625	hyper	0.000202703	0.03794625	0.058781407
2	ANKRD44	NM_153697	cg03488422	N_Shore	0.0379825	hyper	0.012435687	0.05550625	hyper	0.000613437	0.01752375	hyper	0.000613437	0.01752375	0.223609022
3	TBL1XR1	NM_024665	cg03490073		0.0369	hyper	0.014522834	0.053425	hyper	0.000859513	0.016525	hyper	0.000859513	0.016525	0.248755043
20			cg03495011	S_Shelf	0.04246375	hyper	0.043203561	0.0749725	hyper	0.000969375	0.03250875	hyper	0.000969375	0.03250875	0.115037318
X			cg03523884	S_Shore	0.06531375	hyper	0.0059912	0.0979375	hyper	0.00014562	0.03262375	hyper	0.00014562	0.03262375	0.144279444
6	CDKAL1	NM_017774	cg03523917		0.027165	hyper	0.096108151	0.07834375	hyper	4.55E-05	0.05117875	hyper	4.55E-05	0.05117875	0.003360388
6	LAMA2;LAMA2	NM_001079823;NM_000426	cg03553382	N_Shelf	0.0181175	hyper	0.193093554	0.052225	hyper	0.000780416	0.0341075	hyper	0.000780416	0.0341075	0.018925733
17			cg03580872		0.06773625	hyper	0.00280472	0.10142625	hyper	4.52E-05	0.03369	hyper	4.52E-05	0.03369	0.109864944
1			cg03585329		0.05839875	hyper	0.028667631	0.1081625	hyper	0.000249234	0.04976375	hyper	0.000249234	0.04976375	0.058717113
3			cg03591420		0.03784625	hyper	0.039343256	0.06661	hyper	0.000820421	0.02876375	hyper	0.000820421	0.02876375	0.110422541
4			cg03605454		0.08158625	hyper	0.001396003	0.11580875	hyper	3.15E-05	0.0342225	hyper	3.15E-05	0.0342225	0.141522547
5			cg03606269		-0.00140375	hypo	0.960816627	0.1119975	hyper	0.000611226	0.11340125	hyper	0.000611226	0.11340125	0.000540137
16			cg03625515		0.01385	hyper	0.236653125	0.04806875	hyper	0.000324288	0.03421875	hyper	0.000324288	0.03421875	0.00633625
16	LOC100271836	NR_027155	cg03672621	S_Shore	0.0414075	hyper	0.033618098	0.0701075	hyper	0.000861244	0.0287	hyper	0.000861244	0.0287	0.131017308
10	ADARB2	NM_018702	cg03678558		0.0385675	hyper	0.027509705	0.07029625	hyper	0.000271233	0.03172875	hyper	0.000271233	0.03172875	0.065246394
5			cg03685259		0.06021	hyper	0.016967123	0.09014	hyper	0.00080508	0.02993	hyper	0.00080508	0.02993	0.213620078
12			cg03685392		0.0155675	hyper	0.220694624	0.04926625	hyper	0.000580241	0.03369875	hyper	0.000580241	0.03369875	0.012040274
17	SC65	NM_006455	cg03694795	N_Shore	0.04506625	hyper	0.108079733	0.12637375	hyper	9.99E-05	0.0813075	hyper	9.99E-05	0.0813075	0.006128806
3	TMCC1;TMCC1	NM_001128224;NM_001017395	cg03704024		0.03482125	hyper	0.021193921	0.06336625	hyper	0.000159954	0.028545	hyper	0.000159954	0.028545	0.054360537
7	DOCK4	NM_014705	cg03705962		0.03825125	hyper	0.081307561	0.0849125	hyper	0.000496479	0.04666125	hyper	0.000496479	0.04666125	0.036232156
12	ISCU;ISCU	NM_213595;NM_014301	cg03707502	S_Shore	0.02994625	hyper	0.0647036	0.0635825	hyper	0.000414489	0.03363625	hyper	0.000414489	0.03363625	0.039788967
7			cg03713823		0.05875875	hyper	0.027220475	0.0986925	hyper	0.000615453	0.03993375	hyper	0.000615453	0.03993375	0.122673689
2			cg03718012		0.0234275	hyper	0.169835729	0.06501875	hyper	0.000658764	0.04159125	hyper	0.000658764	0.04159125	0.019271092
18			cg03725652	Island	0.02719375	hyper	0.190172633	0.07804625	hyper	0.000762222	0.0508525	hyper	0.000762222	0.0508525	0.018912124
3	HRH1	NM_001098213	cg03737442		0.04310625	hyper	0.029951313	0.07066875	hyper	0.000933246	0.0275625	hyper	0.000933246	0.0275625	0.152636752
6			cg03761513	N_Shore	-0.01725875	hypo	0.534531914	0.10514625	hyper	0.000825647	0.122405	hyper	0.000825647	0.122405	0.000171196
12			cg03767333		0.06530375	hyper	0.005207309	0.084595	hyper	0.000562303	0.01929125	hyper	0.000562303	0.01929125	0.371563066
4			cg03771832		0.0568	hyper	0.020399607	0.09324625	hyper	0.000447913	0.03644625	hyper	0.000447913	0.03644625	0.123712019
3			cg03820695		0.02476625	hyper	0.08774586	0.05502125	hyper	0.000613983	0.030255	hyper	0.000613983	0.030255	0.039853741
11	CNTN5;CNTN5	NM_014361;NM_175566	cg03823352		0.016525	hyper	0.366312725	0.087305	hyper	6.36E-05	0.07078	hyper	6.36E-05	0.07078	0.000635363
11	PRR5L;PRR5L;PRR5L;PRR5L	NM_024841;NM_001160167;NM_001160169;NM_001160168	cg03823983		0.02054125	hyper	0.150527643	0.06115375	hyper	0.000191655	0.0406125	hyper	0.000191655	0.0406125	0.007324034
7			cg03836747	N_Shelf	0.03594875	hyper	0.065915032	0.0758525	hyper	0.000464203	0.03990375	hyper	0.000464203	0.03990375	0.042883074
12	ADIPOR2	NM_024551	cg03841784		0.05975	hyper	0.002101844	0.07774	hyper	0.000158016	0.01799	hyper	0.000158016	0.01799	0.308057995
3			cg03868251		0.03776125	hyper	0.143944639	0.10188	hyper	0.000455236	0.06411875	hyper	0.000455236	0.06411875	0.017137477
11			cg03876096	N_Shore	0.0194825	hyper	0.119272967	0.04859	hyper	0.000510662	0.0291075	hyper	0.000510662	0.0291075	0.02392835
3	NPHP3	NM_153240	cg03893339	N_Shelf	0.0660175	hyper	0.015613862	0.0952175	hyper	0.00099969	0.0292	hyper	0.00099969	0.0292	0.260145341
2	SLC3A1	NM_000341	cg03902905		0.04535875	hyper	0.06826391	0.10211875	hyper	0.000259472	0.05676	hyper	0.000259472	0.05676	0.025194073
1	KIAA1751	NM_001080484	cg03950120	S_Shelf	0.05739125	hyper	0.048860222	0.1261575	hyper	0.000133762	0.06876625	hyper	0.000133762	0.06876625	0.020326297
7	C7orf31	NM_138811	cg03953232	N_Shelf	0.041575	hyper	0.096665203	0.09339	hyper	0.000732637	0.051815	hyper	0.000732637	0.051815	0.041535439
15	APBA2;APBA2	NM_005503;NM_001130414	cg03953482		0.0436175	hyper	0.014060875	0.06249	hyper	0.000902083	0.0188725	hyper	0.000902083	0.0188725	0.262157464
15	ATP10A	NM_024490	cg03954999	Island	0.02449625	hyper	0.239184788	0.088145	hyper	0.000233802	0.06364875	hyper	0.000233802	0.06364875	0.004574798
16	CES1;CES1;CES1	NM_001266;NM_001025194;NM_001025195	cg03993839		0.0367675	hyper	0.085319508	0.081575	hyper	0.00057355	0.0448075	hyper	0.00057355	0.0448075	0.03881329
17	APOH	NM_000042	cg04006839		0.04794625	hyper	0.033047663	0.08180375	hyper	0.000773688	0.0338575	hyper	0.000773688	0.0338575	0.122995361
2	PARD3B;PARD3B;PARD3B	NM_152526;NM_057177;NM_205863	cg04016104		0.03819375	hyper	0.001565189	0.04383	hyper	0.000422297	0.00563625	hyper	0.000422297	0.00563625	0.602104692
16	RAB40C	NM_021168	cg04027778	S_Shore	0.04552125	hyper	0.050873591	0.0906725	hyper	0.000431592	0.04515125	hyper	0.000431592	0.04515125	0.052633154
4	PRSS48	NM_183375	cg04031424		0.04510875	hyper	0.003280862	0.0561175	hyper	0.000458397	0.01100875	hyper	0.000458397	0.01100875	0.431861389
1			cg04031465		0.05074	hyper	0.003673709	0.06402625	hyper	0.000459542	0.01328625	hyper	0.000459542	0.01328625	0.406211534
6	SMOC2;SMOC2	NM_022138;NM_001166412	cg04057488	S_Shore	0.04339625	hyper	0.05461365	0.088835	hyper	0.000388603	0.04543875	hyper	0.000388603	0.04543875	0.044963533
1			cg04084173	N_Shore	0.05521125	hyper	0.018775843	0.083185	hyper	0.000897706	0.02797375	hyper	0.000897706	0.02797375	0.213076097
22	PLXNB2	NM_012401	cg04089788		-0.04487125	hypo	0.034445691	-0.0773575	hypo	0.000760911	-0.03248625	hypo	0.000760911	-0.03248625	0.117273229
1			cg04095498		0.0234975	hyper	0.344540667	0.095715	hyper	0.000661419	0.0722175	hyper	0.000661419	0.0722175	0.006893464
2	LOC150527;LOC150527	NR_027313;NR_027314	cg04095711	S_Shelf	0.04473875	hyper	0.021261728	0.07695125	hyper	0.000298302	0.0322125	hyper	0.000298302	0.0322125	0.088364785
15			cg04097463	S_Shelf	0.03772875	hyper	0.018239869	0.05647625	hyper	0.000909239	0.0187475	hyper	0.000909239	0.0187475	0.219434589
8	CPA6;CPA6	NM_020361;NM_001127445	cg04103837		0.07739875	hyper	0.009592782	0.12911375	hyper	9.43E-05	0.051715	hyper	9.43E-05	0.051715	0.071806436
16			cg04107699	N_Shore	0.0235	hyper	0.187733566	0.06525	hyper	0.000987632	0.04175	hyper	0.000987632	0.04175	0.024206213
11	OPCML;OPCML	NM_002545;NM_001012393	cg04110962		0.07990875	hyper	0.001328372	0.1040375	hyper	8.52E-05	0.02412875	hyper	8.52E-05	0.02412875	0.281873716
3	CCR3;CCR3;CCR3;CCR3	NM_178328;NM_178329;NM_001164680;NM_001837	cg04111761		0.060915	hyper	0.007214455	0.08963125	hyper	0.000241002	0.02871625	hyper	0.000241002	0.02871625	0.178075181
7	EGFR;EGFR;EGFR;EGFR	NM_201283;NM_201284;NM_201282;NM_005228	cg04116217		0.00385875	hyper	0.815311003	0.07219625	hyper	0.000194756	0.0683375	hyper	0.000194756	0.0683375	0.000351647
1	MAN1C1	NM_020379	cg04116354		0.0454	hyper	0.034566048	0.0937675	hyper	0.000112971	0.0483675	hyper	0.000112971	0.0483675	0.025237753
2			cg04116909		0.038375	hyper	0.042430593	0.07659	hyper	0.000272228	0.038215	hyper	0.000272228	0.038215	0.043225082
1			cg04118950		0.04943	hyper	0.021205876	0.09208	hyper	0.000122684	0.04265	hyper	0.000122684	0.04265	0.0437457
1	SCYL3;SCYL3	NM_181093;NM_020423	cg04122161		0.045555	hyper	0.105164459	0.104975	hyper	0.000739254	0.05942	hyper	0.000739254	0.05942	0.03808403
8	TRAPPC9;TRAPPC9	NM_001160372;NM_031466	cg04126956		0.05007	hyper	0.002471034	0.06366	hyper	0.000252464	0.01359	hyper	0.000252464	0.01359	0.366293809
2	PAX3;PAX3;PAX3;PAX3;PAX3;PAX3	NM_181458;NM_181461;NM_181459;NM_181460;NM_181457;NM_001127366	cg04134754		0.0491175	hyper	0.025062504	0.08501875	hyper	0.000386145	0.03590125	hyper	0.000386145	0.03590125	0.093184032
10			cg04138001		0.03350625	hyper	0.030584939	0.06253625	hyper	0.000264057	0.02903	hyper	0.000264057	0.02903	0.057885406
1			cg04142011		0.0625675	hyper	0.005233577	0.09743875	hyper	7.53E-05	0.03487125	hyper	7.53E-05	0.03487125	0.099139038
17	PRKCA;MIR634	NM_002737;NR_030364	cg04153722		0.0565925	hyper	0.000258675	0.074705	hyper	8.45E-06	0.0181125	hyper	8.45E-06	0.0181125	0.181246782
2	CRIM1	NM_016441	cg04154911		0.0971175	hyper	0.002049271	0.126015	hyper	0.000157527	0.0288975	hyper	0.000157527	0.0288975	0.312228892
4	FAT4	NM_024582	cg04171487		0.05665875	hyper	0.013460862	0.09156375	hyper	0.000247932	0.034905	hyper	0.000247932	0.034905	0.112796865
9	OR5C1	NM_001001923	cg04177635		0.04095375	hyper	0.002759191	0.050345	hyper	0.000415011	0.00939125	hyper	0.000415011	0.00939125	0.450186095
6	ASF1A	NM_014034	cg04183425		0.09276625	hyper	0.00054978	0.11430375	hyper	5.39E-05	0.0215375	hyper	5.39E-05	0.0215375	0.362056178
2	RBM45	NM_152945	cg04201744	N_Shore	0.02553875	hyper	0.010865525	0.03682375	hyper	0.000565954	0.011285	hyper	0.000565954	0.011285	0.233341551
7	CLEC2L	NM_001080511	cg04205664	S_Shore	-0.090355	hypo	0.00790278	-0.12549375	hypo	0.00050651	-0.03513875	hypo	0.00050651	-0.03513875	0.26979497
1	KANK4	NM_181712	cg04217096	S_Shore	0.0534925	hyper	0.035051226	0.09289625	hyper	0.00073479	0.03940375	hyper	0.00073479	0.03940375	0.11258791
1	ESRRG	NM_001134285	cg04217177		0.0389725	hyper	0.284170307	0.13861125	hyper	0.000714542	0.09963875	hyper	0.000714542	0.09963875	0.010057436
4	NCRNA00099;KCNIP4	NR_002813;NM_147182	cg04228849		0.03759875	hyper	0.0178692	0.06460375	hyper	0.000215155	0.027005	hyper	0.000215155	0.027005	0.079984413
17			cg04235413		0.060165	hyper	0.0027086	0.09614	hyper	1.85E-05	0.035975	hyper	1.85E-05	0.035975	0.05651227
6	SLC22A2	NM_003058	cg04294894	S_Shore	0.02506	hyper	0.189562768	0.070815	hyper	0.000871848	0.045755	hyper	0.000871848	0.045755	0.02140616
19	SIGLEC6;SIGLEC6;SIGLEC6	NM_001245;NM_198846;NM_198845	cg04297995	S_Shore	0.01837125	hyper	0.396555157	0.0921625	hyper	0.000242051	0.07379125	hyper	0.000242051	0.07379125	0.002061136
1	KCNA10	NM_005549	cg04299028		0.05002	hyper	0.063305864	0.11333	hyper	0.000195145	0.06331	hyper	0.000195145	0.06331	0.021353074
6	ZNF311	NM_001010877	cg04311326		0.0295775	hyper	0.112031193	0.07689625	hyper	0.000266532	0.04731875	hyper	0.000266532	0.04731875	0.014491516
15	C15orf54;C15orf54	NM_207445;NM_207445	cg04326808	Island	0.07440625	hyper	0.034071602	0.1326725	hyper	0.000534517	0.05826625	hyper	0.000534517	0.05826625	0.090952507
1	ZNF670	NM_033213	cg04346743		0.0187025	hyper	0.096637708	0.04619125	hyper	0.000278863	0.02748875	hyper	0.000278863	0.02748875	0.018038564
1			cg04352959	N_Shelf	0.04020875	hyper	0.048865391	0.0802375	hyper	0.000383884	0.04002875	hyper	0.000383884	0.04002875	0.049802913
6	BTNL2	NM_019602	cg04357398		0.02524375	hyper	0.125448595	0.0605625	hyper	0.00088344	0.03531875	hyper	0.00088344	0.03531875	0.036158206
14	NDRG2;NDRG2;NDRG2;NDRG2;NDRG2;NDRG2;NDRG2;NDRG2	NM_201539;NM_201535;NM_201538;NM_201541;NM_201540;NM_201536;NM_016250;NM_201537	cg04359602	S_Shore	0.06583125	hyper	0.001674954	0.07543375	hyper	0.000464037	0.0096025	hyper	0.000464037	0.0096025	0.609046522
3			cg04393693		0.05585375	hyper	0.016510118	0.10027375	hyper	0.000112239	0.04442	hyper	0.000112239	0.04442	0.051253659
7	EPHB6	NM_004445	cg04424060	Island	0.04415	hyper	0.005679696	0.0675075	hyper	0.000106786	0.0233575	hyper	0.000106786	0.0233575	0.12039443
7	PMS2L3	NR_028059	cg04427512	S_Shore	0.09314875	hyper	0.016508181	0.14057375	hyper	0.000712022	0.047425	hyper	0.000712022	0.047425	0.201033681
4	SEC24D	NM_014822	cg04428346		0.07245375	hyper	0.005934885	0.09199125	hyper	0.000815636	0.0195375	hyper	0.000815636	0.0195375	0.422322572
17	GP1BA;GP1BA	NM_000173;NM_000173	cg04432599	Island	0.0122275	hyper	0.488181513	0.0703525	hyper	0.000487575	0.058125	hyper	0.000487575	0.058125	0.002765413
3			cg04474190		0.05340875	hyper	0.014782951	0.095175	hyper	9.82E-05	0.04176625	hyper	9.82E-05	0.04176625	0.050821598
10	EBF3	NM_001005463	cg04478817	S_Shelf	0.05892375	hyper	0.004819725	0.07216375	hyper	0.000875514	0.01324	hyper	0.000875514	0.01324	0.490636864
6			cg04486749	N_Shelf	0.04589625	hyper	0.031693394	0.085235	hyper	0.000301	0.03933875	hyper	0.000301	0.03933875	0.062162154
15	AGBL1	NM_152336	cg04489887		0.02251	hyper	0.117107205	0.0584	hyper	0.000318985	0.03589	hyper	0.000318985	0.03589	0.016128542
10	C10orf90	NM_001004298	cg04507071		0.01811125	hyper	0.355818348	0.08870875	hyper	0.000119689	0.0705975	hyper	0.000119689	0.0705975	0.001252719
7	PTPRN2;PTPRN2;PTPRN2	NM_002847;NM_130842;NM_130843	cg04511291		0.0219425	hyper	0.058195832	0.04879125	hyper	0.00018952	0.02684875	hyper	0.00018952	0.02684875	0.022829962
10	CPXM2	NM_198148	cg04512786	S_Shore	0.05003875	hyper	0.00167307	0.07058375	hyper	4.42E-05	0.020545	hyper	4.42E-05	0.020545	0.157835614
3	SGEF	NM_015595	cg04517343		0.028745	hyper	0.083704186	0.06365375	hyper	0.000553208	0.03490875	hyper	0.000553208	0.03490875	0.03844879
12	LGR5	NM_003667	cg04538585	S_Shore	0.04233875	hyper	0.007427667	0.06028125	hyper	0.000357814	0.0179425	hyper	0.000357814	0.0179425	0.226199869
20			cg04543319	N_Shore	0.05050625	hyper	0.012134853	0.08511875	hyper	0.000128646	0.0346125	hyper	0.000128646	0.0346125	0.074924901
11			cg04552585		0.01824125	hyper	0.244523697	0.06195375	hyper	0.000484529	0.0437125	hyper	0.000484529	0.0437125	0.008788427
12	TXNRD1	NM_001093771	cg04563169	S_Shore	0.05610375	hyper	0.012589558	0.09393375	hyper	0.000148383	0.03783	hyper	0.000148383	0.03783	0.081090691
6			cg04568823	N_Shore	0.028665	hyper	0.230656216	0.08858625	hyper	0.00090456	0.05992125	hyper	0.00090456	0.05992125	0.01693787
8	LONRF1	NM_152271	cg04573959	Island	-0.0453375	hypo	0.000891121	-0.04517875	hypo	0.000921059	0.00015875	hyper	0.000921059	0.00015875	0.989468765
1			cg04580750		0.049045	hyper	0.004606962	0.0606525	hyper	0.000752997	0.0116075	hyper	0.000752997	0.0116075	0.465402799
4	ADD1;ADD1;ADD1;ADD1	NM_001119;NM_014190;NM_014189;NM_176801	cg04589118	S_Shelf	0.0642275	hyper	0.066900919	0.127735	hyper	0.000862169	0.0635075	hyper	0.000862169	0.0635075	0.069797912
12	TMTC1	NM_175861	cg04589248		0.02113875	hyper	0.067922997	0.04553	hyper	0.000407861	0.02439125	hyper	0.000407861	0.02439125	0.037284899
11	LMO2	NM_005574	cg04590170	N_Shore	0.04131125	hyper	0.112090126	0.107275	hyper	0.00027044	0.06596375	hyper	0.00027044	0.06596375	0.014673446
14			cg04596842	Island	0.02335875	hyper	0.170522637	0.06239	hyper	0.000965745	0.03903125	hyper	0.000965745	0.03903125	0.026863597
6			cg04598035		0.023385	hyper	0.098350294	0.05659375	hyper	0.000365967	0.03320875	hyper	0.000365967	0.03320875	0.022463141
11			cg04599785		0.05388125	hyper	0.012306992	0.08523	hyper	0.000266731	0.03134875	hyper	0.000266731	0.03134875	0.127758679
5			cg04606312		0.03452375	hyper	0.018882148	0.0531	hyper	0.000744521	0.01857625	hyper	0.000744521	0.01857625	0.187421217
5	TRIO	NM_007118	cg04606550		0.0313025	hyper	0.025323534	0.05116875	hyper	0.000699429	0.01986625	hyper	0.000699429	0.01986625	0.142715358
19	BRSK1	NM_032430	cg04607867	S_Shore	0.0949625	hyper	0.020634199	0.15227	hyper	0.000579547	0.0573075	hyper	0.000579547	0.0573075	0.147305678
10	FRMD4A	NM_018027	cg04700861		0.036665	hyper	0.007307903	0.05789875	hyper	0.000111331	0.02123375	hyper	0.000111331	0.02123375	0.101940858
1	TBX15	NM_152380	cg04707332		0.03788625	hyper	0.193880401	0.1088225	hyper	0.000821649	0.07093625	hyper	0.000821649	0.07093625	0.019708279
11	OSBPL5;OSBPL5;OSBPL5	NM_020896;NM_001144063;NM_145638	cg04750265		0.07012	hyper	0.036341522	0.12199125	hyper	0.000777638	0.05187125	hyper	0.000777638	0.05187125	0.11376584
4	JAKMIP1	NM_001099433	cg04777091		0.024845	hyper	0.367755928	0.12065625	hyper	0.000175796	0.09581125	hyper	0.000175796	0.09581125	0.001724425
10	BEND7;BEND7	NM_001100912;NM_152751	cg04788706		0.02032625	hyper	0.107894261	0.04985	hyper	0.000431955	0.02952375	hyper	0.000431955	0.02952375	0.023292047
1	LPHN2	NM_012302	cg04789392		0.043745188	hyper	0.025205482	0.08222875	hyper	0.000113204	0.038483563	hyper	0.000113204	0.038483563	0.042828646
2			cg04791390	N_Shelf	0.066106938	hyper	0.007954187	0.08572625	hyper	0.000722115	0.019619313	hyper	0.000722115	0.019619313	0.387853533
7			cg04795774	Island	0.02238875	hyper	0.191653151	0.064225	hyper	0.000791618	0.04183625	hyper	0.000791618	0.04183625	0.019360704
15			cg04812789	N_Shore	0.027435	hyper	0.058895671	0.05610375	hyper	0.000475667	0.02866875	hyper	0.000475667	0.02866875	0.049159069
4			cg04813875		0.08192125	hyper	0.002177928	0.11840875	hyper	4.78E-05	0.0364875	hyper	4.78E-05	0.0364875	0.138264422
14			cg04824469		0.04288875	hyper	0.031104192	0.102315	hyper	1.41E-05	0.05942625	hyper	1.41E-05	0.05942625	0.004146534
4	GBA3;GBA3	NM_020973;NM_001128432	cg04847638		0.05962625	hyper	0.009627861	0.08663875	hyper	0.000433159	0.0270125	hyper	0.000433159	0.0270125	0.213744619
6	OR2H1	NM_030883	cg04852097		0.025623125	hyper	0.050558431	0.047720625	hyper	0.000858808	0.0220975	hyper	0.000858808	0.0220975	0.088285159
3	SH3BP5;SH3BP5	NM_004844;NM_001018009	cg04858987	Island	0.0493775	hyper	0.023966164	0.08219	hyper	0.000527241	0.0328125	hyper	0.000527241	0.0328125	0.121917072
1	PRDM16;PRDM16	NM_022114;NM_199454	cg04876124	N_Shelf	0.05289875	hyper	0.032013808	0.08909625	hyper	0.000821976	0.0361975	hyper	0.000821976	0.0361975	0.132003069
8	TRAPPC9;TRAPPC9	NM_001160372;NM_031466	cg04891328		0.0276075	hyper	0.051985629	0.06161875	hyper	0.00013301	0.03401125	hyper	0.00013301	0.03401125	0.018908721
15			cg04891883		0.02612875	hyper	0.205901738	0.07815375	hyper	0.000726631	0.052025	hyper	0.000726631	0.052025	0.01627247
16	A2BP1;A2BP1;A2BP1	NM_001142334;NM_001142333;NM_018723	cg04892758	S_Shelf	0.00590125	hyper	0.763120437	0.08517	hyper	0.000204211	0.07926875	hyper	0.000204211	0.07926875	0.000437674
8			cg04899715		0.03009125	hyper	0.140112871	0.079455	hyper	0.000511305	0.04936375	hyper	0.000511305	0.04936375	0.019663806
4	KLHL5;KLHL5;KLHL5;KLHL5	NM_015990;NM_199039;NM_001171654;NM_001007075	cg04901623		0.02582875	hyper	0.086458586	0.05783	hyper	0.000544406	0.03200125	hyper	0.000544406	0.03200125	0.036607987
12	VSIG10	NM_019086	cg04910149		0.0320625	hyper	0.050839911	0.06715875	hyper	0.00025392	0.03509625	hyper	0.00025392	0.03509625	0.033914721
1	TNNI3K;TNNI3K	NM_001112808;NM_015978	cg04933601		0.0663775	hyper	0.008220356	0.09911375	hyper	0.000253	0.03273625	hyper	0.000253	0.03273625	0.16736985
10	PLAU;PLAU	NM_002658;NM_001145031	cg04939496	N_Shore	0.0579175	hyper	0.072716464	0.12089125	hyper	0.000671466	0.06297375	hyper	0.000671466	0.06297375	0.052449587
1	ESPNP	NR_026567	cg04944300	N_Shore	0.0798325	hyper	0.039281397	0.140435	hyper	0.000821704	0.0606025	hyper	0.000821704	0.0606025	0.110703698
12			cg04948956	S_Shelf	0.13077125	hyper	0.007220232	0.17337875	hyper	0.00070364	0.0426075	hyper	0.00070364	0.0426075	0.347058025
17			cg04958045	S_Shelf	0.03896625	hyper	0.05770367	0.07929375	hyper	0.000474698	0.0403275	hyper	0.000474698	0.0403275	0.050109303
19			cg05012044	N_Shelf	0.04750625	hyper	0.025608591	0.08263875	hyper	0.000382934	0.0351325	hyper	0.000382934	0.0351325	0.090874875
8			cg05017760		0.02401375	hyper	0.130469844	0.0628625	hyper	0.000429033	0.03884875	hyper	0.000429033	0.03884875	0.018389675
1	GNAT2;GNAT2	NM_005272;NM_005272	cg05049280	Island	0.00863375	hyper	0.503598066	0.04900125	hyper	0.000795782	0.0403675	hyper	0.000795782	0.0403675	0.004182219
6			cg05135670		0.034445	hyper	0.006920043	0.04491875	hyper	0.000777906	0.01047375	hyper	0.000777906	0.01047375	0.376717729
18			cg05141384	N_Shore	0.03889875	hyper	0.114159114	0.10763875	hyper	0.0001433	0.06874	hyper	0.0001433	0.06874	0.008014698
18			cg05165250	N_Shelf	0.09642125	hyper	0.062216324	0.1932325	hyper	0.000668024	0.09681125	hyper	0.000668024	0.09681125	0.061242248
16			cg05170856	S_Shelf	0.07274	hyper	0.001573617	0.08309625	hyper	0.000445143	0.01035625	hyper	0.000445143	0.01035625	0.61509453
5	FGF1;FGF1;FGF1;FGF1;FGF1;FGF1	NM_001144935;NM_001144934;NM_000800;NR_026696;NR_026695;NM_033136	cg05198969		0.07657625	hyper	0.00553417	0.1250575	hyper	4.63E-05	0.04848125	hyper	4.63E-05	0.04848125	0.065082869
5			cg05199904		0.028755	hyper	0.077537908	0.077135	hyper	5.12E-05	0.04838	hyper	5.12E-05	0.04838	0.004928231
14			cg05224126	N_Shelf	0.14112375	hyper	0.003528402	0.1818675	hyper	0.000350559	0.04074375	hyper	0.000350559	0.04074375	0.358112272
6			cg05229362		0.01868375	hyper	0.237267664	0.05817625	hyper	0.000966508	0.0394925	hyper	0.000966508	0.0394925	0.017279196
13	LOC646982;LOC646982;LOC646982	NR_024506;NR_024507;NR_024505	cg05236731		0.02794875	hyper	0.174920025	0.07576875	hyper	0.00092834	0.04782	hyper	0.00092834	0.04782	0.025121104
16	NOD2	NM_022162	cg05261686		0.03350625	hyper	0.12522603	0.083775	hyper	0.000588895	0.05026875	hyper	0.000588895	0.05026875	0.025557691
20	C20orf85	NM_178456	cg05269013	S_Shelf	0.09391	hyper	0.009247615	0.12977375	hyper	0.000672565	0.03586375	hyper	0.000672565	0.03586375	0.289350716
4	RGS12;RGS12;RGS12	NM_198229;NM_198227;NM_002926	cg05275153		0.059925	hyper	0.001061361	0.104373125	hyper	2.24E-06	0.044448125	hyper	2.24E-06	0.044448125	0.011912679
16			cg05283804		0.015565	hyper	0.350536245	0.0724025	hyper	0.000189125	0.0568375	hyper	0.000189125	0.0568375	0.002013329
11	NFRKB;NFRKB	NM_001143835;NM_006165	cg05286791	Island	0.03739325	hyper	0.034324405	0.06292075	hyper	0.000983529	0.0255275	hyper	0.000983529	0.0255275	0.137812912
10	CAMK1D;CAMK1D	NM_020397;NM_153498	cg05320820		0.0357075	hyper	0.063668915	0.07653875	hyper	0.00035972	0.04083125	hyper	0.00035972	0.04083125	0.035932675
11			cg05335388		0.0288325	hyper	0.135642597	0.08659625	hyper	0.000111409	0.05776375	hyper	0.000111409	0.05776375	0.005051444
12	PARP11	NM_020367	cg05338969		0.02956875	hyper	0.045552617	0.054525	hyper	0.000719044	0.02495625	hyper	0.000719044	0.02495625	0.08758823
1	PRDM16;PRDM16	NM_022114;NM_199454	cg05354921	N_Shelf	0.02909875	hyper	0.191860908	0.09457375	hyper	0.000221306	0.065475	hyper	0.000221306	0.065475	0.005997634
4	INPP4B;INPP4B	NM_003866;NM_001101669	cg05361366		0.06988	hyper	0.014715725	0.1180375	hyper	0.000179567	0.0481575	hyper	0.000179567	0.0481575	0.082236848
3			cg05383958		0.06210625	hyper	0.00695892	0.09549125	hyper	0.000139489	0.033385	hyper	0.000139489	0.033385	0.124938487
6			cg05388401		0.01514375	hyper	0.324702361	0.0631225	hyper	0.000342832	0.04797875	hyper	0.000342832	0.04797875	0.004071294
17	MYADML2	NM_001145113	cg05453314	Island	0.04539625	hyper	0.010604014	0.06405125	hyper	0.000674808	0.018655	hyper	0.000674808	0.018655	0.264940936
6			cg05489836		0.0518225	hyper	0.003254555	0.082205	hyper	2.75E-05	0.0303825	hyper	2.75E-05	0.0303825	0.066766843
5			cg05493042		0.077450375	hyper	0.001426507	0.116925375	hyper	1.55E-05	0.039475	hyper	1.55E-05	0.039475	0.076787086
6			cg05495478		0.05493	hyper	0.093306786	0.12252625	hyper	0.000706339	0.06759625	hyper	0.000706339	0.06759625	0.041888735
16	SPIRE2	NM_032451	cg05500240		0.0388925	hyper	0.172737235	0.126225	hyper	0.000135232	0.0873325	hyper	0.000135232	0.0873325	0.004361368
2	DIRC3	NR_026597	cg05502445		0.0367825	hyper	0.01989754	0.06389125	hyper	0.000235666	0.02710875	hyper	0.000235666	0.02710875	0.078139206
11			cg05505765		0.078585	hyper	0.009997916	0.10874875	hyper	0.000745172	0.03016375	hyper	0.000745172	0.03016375	0.292602304
5			cg05521474		0.05603375	hyper	0.015151933	0.0808775	hyper	0.000946581	0.02484375	hyper	0.000946581	0.02484375	0.256667984
4	FAM149A;FAM149A	NM_015398;NM_001006655	cg05598954		0.02850375	hyper	0.020014285	0.04446125	hyper	0.000719246	0.0159575	hyper	0.000719246	0.0159575	0.175174385
6			cg05612654		0.03812625	hyper	0.013698048	0.062947187	hyper	0.000312445	0.024820938	hyper	0.000312445	0.024820938	0.101069239
2			cg05616969	S_Shore	0.0303175	hyper	0.198385324	0.09225875	hyper	0.000517247	0.06194125	hyper	0.000517247	0.06194125	0.012581795
18			cg05621217	S_Shelf	0.00201	hyper	0.898242426	0.06324625	hyper	0.000469443	0.06123625	hyper	0.000469443	0.06123625	0.000647777
6	SMOC2;SMOC2	NM_022138;NM_001166412	cg05621218		0.0550675	hyper	0.076255013	0.1255825	hyper	0.000311807	0.070515	hyper	0.000311807	0.070515	0.026128634
4			cg05642993		0.01076	hyper	0.549232957	0.08388875	hyper	8.78E-05	0.07312875	hyper	8.78E-05	0.07312875	0.000401612
1	SRM	NM_003132	cg05644049	N_Shore	-0.032795	hypo	0.008041319	-0.058355	hypo	3.08E-05	-0.02556	hypo	3.08E-05	-0.02556	0.0335256
1	OPRD1	NM_000911	cg05655011	Island	0.04419875	hyper	0.001140578	0.05084	hyper	0.000284888	0.00664125	hyper	0.000284888	0.00664125	0.582491476
19	ZNF611;ZNF611;ZNF611;ZNF611;ZNF611	NM_030972;NM_001161500;NM_030972;NM_001161499;NM_001161501	cg05660681	S_Shelf	0.0514775	hyper	0.00287577	0.0834975	hyper	1.68E-05	0.03202	hyper	1.68E-05	0.03202	0.049492706
5			cg05671968		0.03888375	hyper	0.049545414	0.08016625	hyper	0.000281857	0.0412825	hyper	0.000281857	0.0412825	0.038032247
6	FLOT1	NM_005803	cg05681859		0.054135	hyper	0.031399329	0.09644625	hyper	0.000454415	0.04231125	hyper	0.000454415	0.04231125	0.086456769
5	ADAMTS2;ADAMTS2	NM_021599;NM_014244	cg05703112	S_Shore	0.02504125	hyper	0.145836804	0.06750125	hyper	0.000482938	0.04246	hyper	0.000482938	0.04246	0.017769529
6			cg05764121	N_Shelf	0.02726625	hyper	0.018447433	0.04274625	hyper	0.000593282	0.01548	hyper	0.000593282	0.01548	0.163459402
2	CYP27C1	NM_001001665	cg05780766	N_Shelf	0.04624125	hyper	0.038362542	0.08188625	hyper	0.000733676	0.035645	hyper	0.000733676	0.035645	0.103898798
1	GSTM4;GSTM4;GSTM4	NR_024538;NM_000850;NM_147148	cg05793930	Island	0.05548	hyper	0.00534927	0.06884125	hyper	0.000884693	0.01336125	hyper	0.000884693	0.01336125	0.466652045
9	TTLL11	NM_001139442	cg05800368	Island	0.04037	hyper	0.009299633	0.0628675	hyper	0.000195809	0.0224975	hyper	0.000195809	0.0224975	0.127427466
1	PDZK1	NM_002614	cg05803361		0.02498875	hyper	0.179121812	0.06998125	hyper	0.00075025	0.0449925	hyper	0.00075025	0.0449925	0.020182643
10	FRMPD2;FRMPD2	NM_152428;NM_001018071	cg05859842		0.04602375	hyper	0.015535767	0.0702825	hyper	0.000572373	0.02425875	hyper	0.000572373	0.02425875	0.181752301
11	SLC5A12	NM_178498	cg05862393		0.00129625	hyper	0.939736701	0.07095875	hyper	0.000351967	0.0696625	hyper	0.000351967	0.0696625	0.000425974
2			cg05863841	S_Shelf	0.02768125	hyper	0.147958228	0.07119625	hyper	0.000808634	0.043515	hyper	0.000808634	0.043515	0.027485832
7	IGFBP3;IGFBP3	NM_001013398;NM_000598	cg05867388		0.0190075	hyper	0.131383824	0.04664125	hyper	0.000832932	0.02763375	hyper	0.000832932	0.02763375	0.032561337
14			cg05867412	N_Shelf	0.0865375	hyper	0.002031225	0.09931	hyper	0.000572601	0.0127725	hyper	0.000572601	0.0127725	0.61282339
15	CPEB1;CPEB1;CPEB1;CPEB1	NM_001079535;NM_001079534;NM_030594;NM_001079533	cg05874309		0.03838625	hyper	0.005266271	0.04772375	hyper	0.000851049	0.0093375	hyper	0.000851049	0.0093375	0.461286806
5			cg05877767		0.03597375	hyper	0.023971059	0.0677475	hyper	0.000140771	0.03177375	hyper	0.000140771	0.03177375	0.043654221
7	BBS9;BBS9;BBS9;BBS9	NM_001033604;NM_014451;NM_198428;NM_001033605	cg05891572		0.0669325	hyper	0.012542834	0.10131375	hyper	0.000437039	0.03438125	hyper	0.000437039	0.03438125	0.177648959
3	ROBO1	NM_002941	cg05892167		0.0284675	hyper	0.147297815	0.08417	hyper	0.000188626	0.0557025	hyper	0.000188626	0.0557025	0.0074284
10	DIP2C;C10orf108	NM_014974;NR_027152	cg05898545	N_Shelf	0.027063	hyper	0.010080904	0.047863	hyper	5.48E-05	0.0208	hyper	5.48E-05	0.0208	0.041658679
10	KCNMA1;KCNMA1;KCNMA1;KCNMA1	NM_001161353;NM_001161352;NM_002247;NM_001014797	cg05908691		0.05335375	hyper	0.00537207	0.07254375	hyper	0.000358566	0.01919	hyper	0.000358566	0.01919	0.280618054
5	LIFR;LIFR	NM_002310;NM_002310	cg05912079		0.027665	hyper	0.337551259	0.10670375	hyper	0.000967825	0.07903875	hyper	0.000967825	0.07903875	0.010180144
1	PTPRU;PTPRU;PTPRU	NM_133178;NM_133177;NM_005704	cg05928980	S_Shelf	0.0353525	hyper	0.047744052	0.06833125	hyper	0.000503064	0.03297875	hyper	0.000503064	0.03297875	0.063371227
2	KLHL29	NM_052920	cg05930000	Island	0.022665	hyper	0.153586994	0.058845	hyper	0.000848214	0.03618	hyper	0.000848214	0.03618	0.027358427
1	TP73	NM_005427	cg05936300		0.05264375	hyper	0.014380407	0.08489375	hyper	0.000285459	0.03225	hyper	0.000285459	0.03225	0.118522351
15	RHCG	NM_016321	cg05939380	Island	0.05249	hyper	0.001861937	0.07027125	hyper	9.66E-05	0.01778125	hyper	9.66E-05	0.01778125	0.246316304
2	IL1F8;IL1F8	NM_014438;NM_173178	cg05941585	S_Shore	0.06710625	hyper	0.00016153	0.0789875	hyper	2.23E-05	0.01188125	hyper	2.23E-05	0.01188125	0.434200025
16			cg05945844		0.046035	hyper	0.039672643	0.08000375	hyper	0.000940805	0.03396875	hyper	0.000940805	0.03396875	0.121252394
13			cg05969360		0.06735625	hyper	0.002462653	0.09208	hyper	0.000111504	0.02472375	hyper	0.000111504	0.02472375	0.224966474
3			cg05980592		0.03628	hyper	0.088365555	0.09104125	hyper	0.000174446	0.05476125	hyper	0.000174446	0.05476125	0.013166866
17			cg05988315	S_Shelf	0.04998625	hyper	0.005658762	0.06288875	hyper	0.000835191	0.0129025	hyper	0.000835191	0.0129025	0.439178455
1	SLC44A3;SLC44A3	NM_001114106;NM_152369	cg06033721		0.0746075	hyper	0.010244649	0.12437875	hyper	0.000106979	0.04977125	hyper	0.000106979	0.04977125	0.074954744
4	MTNR1A	NM_005958	cg06039392	S_Shore	0.0163	hyper	0.395041294	0.07174125	hyper	0.000882904	0.05544125	hyper	0.000882904	0.05544125	0.007191023
5	FBN2	NM_001999	cg06068085	N_Shore	0.0587	hyper	0.01217441	0.10293125	hyper	8.14E-05	0.04423125	hyper	8.14E-05	0.04423125	0.05191907
6	RGS17	NM_012419	cg06080941	N_Shore	0.0194675	hyper	0.176518928	0.05282	hyper	0.000955028	0.0333525	hyper	0.000955028	0.0333525	0.025454198
3	SRGAP3;SRGAP3	NM_001033117;NM_014850	cg06082596		0.04768125	hyper	0.018536747	0.0715	hyper	0.000918734	0.02381875	hyper	0.000918734	0.02381875	0.218350804
6			cg06088360		0.02291125	hyper	0.076145751	0.0542825	hyper	0.000205636	0.03137125	hyper	0.000205636	0.03137125	0.018163951
7			cg06112082		0.03168125	hyper	0.211645705	0.1023725	hyper	0.000382042	0.07069125	hyper	0.000382042	0.07069125	0.008691597
7	ACTR3C;ACTR3C	NM_001164458;NM_001164459	cg06158589		0.0399375	hyper	0.033139292	0.07241625	hyper	0.000425304	0.03247875	hyper	0.000425304	0.03247875	0.078258892
11			cg06169495	N_Shore	0.02216375	hyper	0.156851848	0.06095875	hyper	0.000523764	0.038795	hyper	0.000523764	0.038795	0.017406904
7	SGCE;SGCE;SGCE	NM_001099400;NM_001099401;NM_003919	cg06207140		0.051065	hyper	0.027176983	0.09766125	hyper	0.000155607	0.04659625	hyper	0.000155607	0.04659625	0.042070837
3	SLC25A26;SLC25A26;SLC25A26	NM_173471;NR_028475;NM_001164796	cg06211456		0.08281875	hyper	0.001407347	0.11879875	hyper	2.78E-05	0.03598	hyper	2.78E-05	0.03598	0.128814603
12	SOX5	NM_152989	cg06219206	Island	0.06396625	hyper	0.003456023	0.0976575	hyper	4.92E-05	0.03369125	hyper	4.92E-05	0.03369125	0.099680777
13			cg06230513		0.06358625	hyper	0.014409185	0.09061125	hyper	0.000985694	0.027025	hyper	0.000985694	0.027025	0.272387814
21			cg06230839	S_Shelf	0.00951625	hyper	0.566114246	0.06551125	hyper	0.000546443	0.055995	hyper	0.000546443	0.055995	0.002296357
3	SIDT1	NM_017699	cg06273125	N_Shore	0.07217	hyper	0.006641813	0.11455375	hyper	8.92E-05	0.04238375	hyper	8.92E-05	0.04238375	0.093185586
15	ZNF609	NM_015042	cg06281235		0.065535	hyper	0.006319662	0.0856925	hyper	0.000668636	0.0201575	hyper	0.000668636	0.0201575	0.365230407
4	SORCS2	NM_020777	cg06283478	S_Shore	0.0515775	hyper	0.021294215	0.09113875	hyper	0.000223772	0.03956125	hyper	0.000223772	0.03956125	0.070691103
10	MPP7	NM_173496	cg06308088		0.014485	hyper	0.391044594	0.06445125	hyper	0.000732995	0.04996625	hyper	0.000732995	0.04996625	0.006136387
20	GNAS;GNAS;GNAS;GNASAS	NM_080425;NM_001077490;NM_016592;NR_002785	cg06324048		0.028745	hyper	0.238055208	0.09411125	hyper	0.000606783	0.06536625	hyper	0.000606783	0.06536625	0.011254425
11			cg06330055		0.035952162	hyper	0.076220334	0.078810395	hyper	0.000744712	0.042858233	hyper	0.000744712	0.042858233	0.040685791
17	KRT34	NM_021013	cg06330593		0.0492775	hyper	0.08972107	0.1055725	hyper	0.000927798	0.056295	hyper	0.000927798	0.056295	0.054741579
2			cg06346929		0.02295125	hyper	0.149939741	0.069245	hyper	0.000162419	0.04629375	hyper	0.000162419	0.04629375	0.006304646
1	RC3H1	NM_172071	cg06367736		0.0367425	hyper	0.022600135	0.0689125	hyper	0.000129948	0.03217	hyper	0.000129948	0.03217	0.043203724
2	AGAP1;AGAP1	NM_014914;NM_001037131	cg06368760		0.066925	hyper	0.002507028	0.08661625	hyper	0.000212048	0.01969125	hyper	0.000212048	0.01969125	0.328984217
2			cg06428196		0.069635	hyper	0.00266573	0.079655	hyper	0.000812362	0.01002	hyper	0.000812362	0.01002	0.632910431
18	NFATC1;NFATC1;NFATC1;NFATC1	NM_006162;NM_172388;NM_172389;NM_172387	cg06432200	S_Shore	0.0592675	hyper	0.011894087	0.08297625	hyper	0.000866078	0.02370875	hyper	0.000866078	0.02370875	0.286036564
8	MTMR7	NM_004686	cg06435363		0.02279375	hyper	0.387321553	0.10082125	hyper	0.000718631	0.0780275	hyper	0.000718631	0.0780275	0.006122438
8			cg06437256	Island	0.03863875	hyper	0.02325958	0.0647375	hyper	0.00046616	0.02609875	hyper	0.00046616	0.02609875	0.114256219
8			cg06442472		0.02944875	hyper	0.207783887	0.102865	hyper	0.000149289	0.07341625	hyper	0.000149289	0.07341625	0.003675445
1			cg06446432		0.034505	hyper	0.179636037	0.1156975	hyper	0.000112477	0.0811925	hyper	0.000112477	0.0811925	0.003458359
6	SMOC2;SMOC2	NM_022138;NM_001166412	cg06455686	N_Shore	0.028205	hyper	0.162717293	0.07562125	hyper	0.000776725	0.04741625	hyper	0.000776725	0.04741625	0.023557501
8			cg06463670		0.05769875	hyper	0.046531442	0.1044225	hyper	0.000901178	0.04672375	hyper	0.000901178	0.04672375	0.10195679
X	KLHL13;KLHL13;KLHL13;KLHL13;KLHL13;KLHL13;KLHL13;KLHL13	NM_001168300;NM_001168302;NM_001168299;NM_033495;NM_001168303;NM_001168300;NM_001168301;NM_033495	cg06494770	Island	0.069995	hyper	0.003508658	0.092045	hyper	0.000280968	0.02205	hyper	0.000280968	0.02205	0.316497161
20			cg06502659	N_Shelf	0.0365275	hyper	0.06905108	0.07684625	hyper	0.000541318	0.04031875	hyper	0.000541318	0.04031875	0.046386508
10	USP6NL;USP6NL	NM_014688;NM_001080491	cg06528737		0.05569	hyper	0.005082672	0.083765	hyper	0.000108241	0.028075	hyper	0.000108241	0.028075	0.132272603
10	OPN4;OPN4	NM_033282;NM_001030015	cg06533529		0.02924125	hyper	0.078244795	0.06351125	hyper	0.000554034	0.03427	hyper	0.000554034	0.03427	0.041417297
1	FGGY;FGGY	NM_018291;NM_001113411	cg06543055		0.04470625	hyper	0.003104851	0.07344625	hyper	1.61E-05	0.02874	hyper	1.61E-05	0.02874	0.044752762
18			cg06551595	S_Shelf	0.09056625	hyper	0.01192375	0.13324875	hyper	0.000536227	0.0426825	hyper	0.000536227	0.0426825	0.211127968
11			cg06565744		0.029075	hyper	0.026427461	0.0478775	hyper	0.000705811	0.0188025	hyper	0.000705811	0.0188025	0.138732409
2			cg06573378		0.07661875	hyper	0.00278302	0.11076125	hyper	6.87E-05	0.0341425	hyper	6.87E-05	0.0341425	0.149445747
6			cg06609415		0.08325	hyper	0.007982113	0.12923125	hyper	0.000157047	0.04598125	hyper	0.000157047	0.04598125	0.122406844
12			cg06613547		0.0372875	hyper	0.087482318	0.08322625	hyper	0.000581191	0.04593875	hyper	0.000581191	0.04593875	0.03818385
15	DENND4A;DENND4A	NM_005848;NM_001144823	cg06650067	Island	-0.01957875	hypo	0.052216154	-0.04980125	hypo	2.75E-05	-0.0302225	hypo	2.75E-05	-0.0302225	0.004361676
5			cg06652392		0.02778875	hyper	0.051208576	0.06548875	hyper	6.72E-05	0.0377	hyper	6.72E-05	0.0377	0.010377894
5			cg06668976		0.06585	hyper	0.011079057	0.1019025	hyper	0.00028179	0.0360525	hyper	0.00028179	0.0360525	0.144153523
6	GPR116;GPR116	NM_015234;NM_001098518	cg06673956		0.04597125	hyper	0.056544078	0.09009	hyper	0.000656875	0.04411875	hyper	0.000656875	0.04411875	0.066432864
5			cg06686422	N_Shelf	0.0378325	hyper	0.029083303	0.06354	hyper	0.000700277	0.0257075	hyper	0.000700277	0.0257075	0.127443017
1	NLRP3;NLRP3;NLRP3;NLRP3;NLRP3	NM_001079821;NM_183395;NM_001127461;NM_001127462;NM_004895	cg06710101		0.02753625	hyper	0.07694104	0.05687875	hyper	0.000862358	0.0293425	hyper	0.000862358	0.0293425	0.060596502
5	JAKMIP2	NM_014790	cg06736134		0.0262125	hyper	0.125409335	0.0744325	hyper	0.000153758	0.04822	hyper	0.000153758	0.04822	0.007584983
7	PRKAG2;PRKAG2	NM_016203;NM_001040633	cg06746365		0.09281375	hyper	0.000189141	0.12970375	hyper	2.48E-06	0.03689	hyper	2.48E-06	0.03689	0.09134381
16	TOX3;TOX3	NM_001080430;NM_001146188	cg06758255		0.060131429	hyper	0.07847703	0.124036372	hyper	0.000754946	0.063904944	hyper	0.000754946	0.063904944	0.059158875
4	MFSD7	NM_032219	cg06769258	Island	0.031925	hyper	0.025294596	0.066225	hyper	5.05E-05	0.0343	hyper	5.05E-05	0.0343	0.017096518
15	FMN1	NM_001103184	cg06778266		0.07655875	hyper	0.000758696	0.0783125	hyper	0.00060848	0.00175375	hyper	0.00060848	0.00175375	0.930024382
11	KRTAP5-11;KRTAP5-11	NM_001005405;NM_001005405	cg06783981	S_Shelf	0.0294375	hyper	0.062042294	0.0619725	hyper	0.000404638	0.032535	hyper	0.000404638	0.032535	0.040756143
3	MITF;MITF;MITF;MITF	NM_198177;NM_198159;NM_006722;NM_198178	cg06789445		0.0511075	hyper	0.013937174	0.08027625	hyper	0.000356619	0.02916875	hyper	0.000356619	0.02916875	0.14248622
5	ODZ2	NM_001122679	cg06793849		0.06429625	hyper	0.006062682	0.10040375	hyper	9.28E-05	0.0361075	hyper	9.28E-05	0.0361075	0.103261348
6	HIVEP1	NM_002114	cg06817534		0.05208125	hyper	0.006440521	0.06959375	hyper	0.000554363	0.0175125	hyper	0.000554363	0.0175125	0.324362741
16	ZP2	NM_003460	cg06819923		0.02334625	hyper	0.221212118	0.07831375	hyper	0.000323668	0.0549675	hyper	0.000323668	0.0549675	0.006985574
18			cg06839602	S_Shelf	0.04007875	hyper	0.003337205	0.0735325	hyper	3.93E-06	0.03345375	hyper	3.93E-06	0.03345375	0.011888877
2			cg06843147		0.01628875	hyper	0.257184123	0.05440375	hyper	0.000749904	0.038115	hyper	0.000749904	0.038115	0.012212499
2	THSD7B	NM_001080427	cg06848148		0.03312625	hyper	0.078996889	0.07096	hyper	0.00065234	0.03783375	hyper	0.00065234	0.03783375	0.046948356
10	NRG3;NRG3;NRG3	NM_001165972;NM_001165973;NM_001010848	cg06850159		0.03062	hyper	0.144915385	0.07778375	hyper	0.000844147	0.04716375	hyper	0.000844147	0.04716375	0.029266771
11	KCNQ1;KCNQ1	NM_000218;NM_181798	cg06850651		0.03109875	hyper	0.029478612	0.06184375	hyper	0.000119844	0.030745	hyper	0.000119844	0.030745	0.03119038
2	KCNK3	NM_002246	cg06854842	N_Shelf	-0.020845	hypo	0.065946527	-0.04348375	hypo	0.0005216	-0.02263875	hypo	0.0005216	-0.02263875	0.0471993
5			cg06864533		0.02334875	hyper	0.228819167	0.07841625	hyper	0.000381561	0.0550675	hyper	0.000381561	0.0550675	0.007755714
12			cg06898549	N_Shelf	0.03976125	hyper	0.0307745	0.06807375	hyper	0.00064908	0.0283125	hyper	0.00064908	0.0283125	0.114952765
14	C14orf177	NM_182560	cg06906435		0.05132	hyper	0.123317865	0.13719375	hyper	0.000279917	0.08587375	hyper	0.000279917	0.08587375	0.013445367
22			cg06909689	S_Shelf	0.02482	hyper	0.033355158	0.04762125	hyper	0.00023759	0.02280125	hyper	0.00023759	0.02280125	0.048935375
4			cg06915193		0.0181125	hyper	0.437661526	0.09042	hyper	0.000641777	0.0723075	hyper	0.000641777	0.0723075	0.004426432
5	EFNA5	NM_001962	cg06925502		0.03748	hyper	0.048022352	0.0801225	hyper	0.000175106	0.0426425	hyper	0.000175106	0.0426425	0.026196397
6	ATXN1;ATXN1	NM_001128164;NM_000332	cg06925530		0.0403575	hyper	0.008270008	0.05452625	hyper	0.000711047	0.01416875	hyper	0.000711047	0.01416875	0.32114659
16			cg06929843	S_Shelf	0.05889875	hyper	0.000604439	0.0649275	hyper	0.00021929	0.00602875	hyper	0.00021929	0.00602875	0.68844251
10	KIAA1462	NM_020848	cg06933711	Island	0.07920375	hyper	0.005780085	0.10993875	hyper	0.000321081	0.030735	hyper	0.000321081	0.030735	0.250025373
7	PEG10;PEG10	NM_001040152;NM_015068	cg06943865	Island	0.0139675	hyper	0.293662587	0.05039875	hyper	0.000755409	0.03643125	hyper	0.000755409	0.03643125	0.010068967
1			cg06961354		0.0460025	hyper	0.045391868	0.0943625	hyper	0.00023899	0.04836	hyper	0.00023899	0.04836	0.036219436
6	NCRNA00171	NR_026751	cg06962275		0.03183	hyper	0.075804545	0.06746	hyper	0.000646834	0.03563	hyper	0.000646834	0.03563	0.048701949
14	SNORD114-23;SNORD114-24	NR_003216;NR_003217	cg06963672		0.06879875	hyper	0.00362495	0.0890275	hyper	0.000348174	0.02022875	hyper	0.000348174	0.02022875	0.351128686
11	CALCB	NM_000728	cg06966750	S_Shore	0.06996	hyper	0.001124276	0.1014975	hyper	1.73E-05	0.0315375	hyper	1.73E-05	0.0315375	0.107309751
2			cg07018857		0.06639625	hyper	0.007936978	0.104925	hyper	0.000126958	0.03852875	hyper	0.000126958	0.03852875	0.105236183
5			cg07022591		0.0188975	hyper	0.420404649	0.08706875	hyper	0.000962238	0.06817125	hyper	0.000962238	0.06817125	0.006999018
5	SMAD5;SMAD5;SMAD5	NM_001001420;NM_005903;NM_001001419	cg07033790	N_Shore	0.0242875	hyper	0.046666319	0.0470875	hyper	0.000462277	0.0228	hyper	0.000462277	0.0228	0.060561989
11			cg07039818		0.0335125	hyper	0.049633751	0.063015	hyper	0.000722488	0.0295025	hyper	0.000722488	0.0295025	0.081144318
10	LOC728643	NR_003277	cg07069759		0.07502875	hyper	0.002544554	0.1135825	hyper	3.39E-05	0.03855375	hyper	3.39E-05	0.03855375	0.095426304
4			cg07077826	N_Shelf	0.053645	hyper	0.012282834	0.07534625	hyper	0.000882358	0.02170125	hyper	0.000882358	0.02170125	0.283210061
14			cg07122218	S_Shore	0.0195875	hyper	0.265642365	0.06522625	hyper	0.000917757	0.04563875	hyper	0.000917757	0.04563875	0.014009145
3			cg07127883	N_Shelf	0.03730375	hyper	0.010954547	0.06919625	hyper	3.31E-05	0.0318925	hyper	3.31E-05	0.0318925	0.026795681
6	NCR2	NM_004828	cg07131544		0.0491775	hyper	0.07261729	0.111395	hyper	0.000290429	0.0622175	hyper	0.000290429	0.0622175	0.025943454
21	HLCS	NM_000411	cg07133174	S_Shore	0.03238625	hyper	0.022467922	0.0528925	hyper	0.000564591	0.02050625	hyper	0.000564591	0.02050625	0.135047143
3	LOC285370	NR_027102	cg07147846		0.02751625	hyper	0.170265187	0.0802375	hyper	0.00040523	0.05272125	hyper	0.00040523	0.05272125	0.012394585
1	SRM	NM_003132	cg07148896	Island	-0.02878875	hypo	0.023237373	-0.05341625	hypo	0.000155868	-0.0246275	hypo	0.000155868	-0.0246275	0.048876221
2			cg07160793		0.0673675	hyper	0.001084877	0.0679675	hyper	0.000999339	0.0006	hyper	0.000999339	0.0006	0.973776347
1	ITLN1	NM_017625	cg07177437		0.04203875	hyper	0.015966847	0.074685	hyper	0.00011854	0.03264625	hyper	0.00011854	0.03264625	0.055216825
11	DCUN1D5	NM_032299	cg07180674	N_Shelf	0.05210625	hyper	0.005607008	0.0646775	hyper	0.000937368	0.01257125	hyper	0.000937368	0.01257125	0.468719962
10			cg07190914		0.042035	hyper	0.024763041	0.076395	hyper	0.000224321	0.03436	hyper	0.000224321	0.03436	0.061802743
11	TECTA	NM_005422	cg07217293	S_Shore	0.04615125	hyper	0.016944862	0.0699925	hyper	0.00070926	0.02384125	hyper	0.00070926	0.02384125	0.19669638
1			cg07223534	S_Shore	0.0437275	hyper	0.004480306	0.06463	hyper	0.000108903	0.0209025	hyper	0.000108903	0.0209025	0.145907573
5	CTNND2	NM_001332	cg07226612		0.0186875	hyper	0.133091799	0.047155	hyper	0.000665401	0.0284675	hyper	0.000665401	0.0284675	0.026407456
1			cg07245624		0.0362225	hyper	0.064437319	0.0769	hyper	0.000410399	0.0406775	hyper	0.000410399	0.0406775	0.039632286
8			cg07270021		0.056295437	hyper	0.011936699	0.07763375	hyper	0.000732014	0.021338313	hyper	0.000732014	0.021338313	0.302172939
16	IFT140;TMEM204	NM_014714;NM_024600	cg07271253	N_Shore	0.02904625	hyper	0.078912128	0.065445	hyper	0.00039112	0.03639875	hyper	0.00039112	0.03639875	0.030571708
2			cg07276962	N_Shore	0.04410875	hyper	0.004933233	0.07125875	hyper	4.35E-05	0.02715	hyper	4.35E-05	0.02715	0.06823233
4			cg07277892		0.04707875	hyper	0.034787468	0.0827775	hyper	0.000641279	0.03569875	hyper	0.000641279	0.03569875	0.102430914
7			cg07325692		0.059845	hyper	0.008105714	0.08441125	hyper	0.00045	0.02456625	hyper	0.00045	0.02456625	0.246513949
1	SSU72	NM_014188	cg07381470		0.02158375	hyper	0.093344124	0.047985	hyper	0.000730251	0.02640125	hyper	0.000730251	0.02640125	0.043050302
16	DPEP1;DPEP1	NM_001128141;NM_004413	cg07384589		0.0348775	hyper	0.100230918	0.08504875	hyper	0.000359626	0.05017125	hyper	0.000359626	0.05017125	0.021634833
3			cg07385778		0.06986875	hyper	0.025005445	0.1484375	hyper	3.64E-05	0.07856875	hyper	3.64E-05	0.07856875	0.012877723
5	ADCY2	NM_020546	cg07391392		0.051615	hyper	0.007821743	0.09632125	hyper	1.57E-05	0.04470625	hyper	1.57E-05	0.04470625	0.018994414
15			cg07393586		0.032065	hyper	0.014872627	0.04890625	hyper	0.000538226	0.01684125	hyper	0.000538226	0.01684125	0.180139526
4			cg07420720		0.02871875	hyper	0.026447305	0.057385	hyper	8.82E-05	0.02866625	hyper	8.82E-05	0.02866625	0.026696272
6			cg07438999	Island	0.0188475	hyper	0.243830457	0.06251875	hyper	0.000604264	0.04367125	hyper	0.000604264	0.04367125	0.010827042
7	SEMA3E	NM_012431	cg07449753		0.044793375	hyper	0.024098565	0.06973	hyper	0.000746698	0.024936625	hyper	0.000746698	0.024936625	0.183916782
3	ROBO2;ROBO2	NM_001128929;NM_002942	cg07457820		0.06630125	hyper	0.031619759	0.11480625	hyper	0.000613121	0.048505	hyper	0.000613121	0.048505	0.107674905
2	KIF5C;MIR1978	NM_004522;NR_031742	cg07459181		0.03623375	hyper	0.069641841	0.0818275	hyper	0.000265812	0.04559375	hyper	0.000265812	0.04559375	0.025165581
7			cg07486666		0.05811	hyper	0.005450403	0.07211	hyper	0.000905829	0.014	hyper	0.000905829	0.014	0.467617818
7			cg07496621		0.08201125	hyper	0.002574217	0.11092625	hyper	0.00013414	0.028915	hyper	0.00013414	0.028915	0.245689971
6	PACRG;PACRG;PACRG	NM_152410;NM_001080378;NM_001080379	cg07523442		0.0113075	hyper	0.339376437	0.0450025	hyper	0.00074541	0.033695	hyper	0.00074541	0.033695	0.007907171
12	PTPRO;PTPRO;PTPRO;PTPRO;PTPRO;PTPRO	NM_030670;NM_030671;NM_030669;NM_030668;NM_002848;NM_030667	cg07529428		0.0700925	hyper	0.014310692	0.1057975	hyper	0.000559906	0.035705	hyper	0.000559906	0.035705	0.190341301
2			cg07537581		0.04642375	hyper	0.048371825	0.09950625	hyper	0.000173234	0.0530825	hyper	0.000173234	0.0530825	0.02575554
2	RGPD3	NM_001144013	cg07565404	Island	0.06755625	hyper	0.005955641	0.0860375	hyper	0.000795711	0.01848125	hyper	0.000795711	0.01848125	0.415940024
5	SLIT3;MIR585	NM_003062;NR_030311	cg07569575		0.01359875	hyper	0.403018444	0.06762	hyper	0.000308931	0.05402125	hyper	0.000308931	0.05402125	0.002538373
6	SMOC2;SMOC2	NM_022138;NM_001166412	cg07576632	S_Shore	0.008815	hyper	0.582136549	0.06197625	hyper	0.000672691	0.05316125	hyper	0.000672691	0.05316125	0.002653369
1	SLAMF8	NM_020125	cg07590721		0.04981875	hyper	0.000457831	0.0677175	hyper	1.19E-05	0.01789875	hyper	1.19E-05	0.01789875	0.156296743
12	CCDC77;CCDC77;CCDC77;CCDC77	NM_001130147;NM_001130146;NM_032358;NM_001130148	cg07594933		0.0385375	hyper	0.003651947	0.0500075	hyper	0.000341578	0.01147	hyper	0.000341578	0.01147	0.345819606
1	PRDM16;PRDM16	NM_022114;NM_199454	cg07597386	Island	0.1037825	hyper	0.003484487	0.1314075	hyper	0.000413957	0.027625	hyper	0.000413957	0.027625	0.395453086
3	DGKG;DGKG;DGKG	NM_001346;NM_001080744;NM_001080745	cg07601463		-0.04676125	hypo	0.029997814	-0.07958375	hypo	0.000653927	-0.0328225	hypo	0.000653927	-0.0328225	0.118127803
3	TGFBR2;TGFBR2	NM_001024847;NM_003242	cg07613391		0.0731425	hyper	0.003297394	0.089775	hyper	0.000528573	0.0166325	hyper	0.000528573	0.0166325	0.463818644
10			cg07616879		0.0107175	hyper	0.807249194	0.16569625	hyper	0.00088044	0.15497875	hyper	0.00088044	0.15497875	0.001617945
16	LMF1	NM_022773	cg07630787	N_Shore	0.02834625	hyper	0.066319065	0.05725875	hyper	0.000726691	0.0289125	hyper	0.000726691	0.0289125	0.061444339
7	SND1	NM_014390	cg07631119		0.04654875	hyper	0.03280736	0.0846925	hyper	0.000401909	0.03814375	hyper	0.000401909	0.03814375	0.075587936
4	JAKMIP1	NM_001099433	cg07635567		0.0384875	hyper	0.025358037	0.0643775	hyper	0.000559302	0.02589	hyper	0.000559302	0.02589	0.121419434
16			cg07638589		0.07300625	hyper	0.010895579	0.107915	hyper	0.000442517	0.03490875	hyper	0.000442517	0.03490875	0.198525161
13			cg07644740		0.0315325	hyper	0.061297211	0.06830875	hyper	0.000290307	0.03677625	hyper	0.000290307	0.03677625	0.031195302
12			cg07661965		0.07335375	hyper	0.024548559	0.1207575	hyper	0.000615769	0.04740375	hyper	0.000615769	0.04740375	0.133681225
16			cg07679492		0.141145	hyper	0.003419703	0.18992125	hyper	0.000211429	0.04877625	hyper	0.000211429	0.04877625	0.271365325
7			cg07684063		0.0417275	hyper	0.016531649	0.06475625	hyper	0.000542206	0.02302875	hyper	0.000542206	0.02302875	0.167147828
6	RPS12;SNORD101	NM_001016;NR_002434	cg07695625	S_Shore	-0.01294875	hypo	0.207846641	-0.0383325	hypo	0.000837246	-0.02538375	hypo	0.000837246	-0.02538375	0.018247482
17	SUMO2;SUMO2;SUMO2;SUMO2	NM_006937;NM_001005849;NM_001005849;NM_006937	cg07712267	Island	-0.0236475	hypo	0.079181274	-0.05149125	hypo	0.000558641	-0.02784375	hypo	0.000558641	-0.02784375	0.041173865
5	FAM81B	NM_152548	cg07721901		0.0195825	hyper	0.350254353	0.07924625	hyper	0.000792079	0.05966375	hyper	0.000792079	0.05966375	0.00794951
3	LEKR1	NM_001004316	cg07733993		0.05331875	hyper	0.021280245	0.1189	hyper	1.30E-05	0.06558125	hyper	1.30E-05	0.06558125	0.005806706
22	RANGAP1	NM_002883	cg07745941		0.04155375	hyper	0.007891491	0.0578275	hyper	0.000495515	0.01627375	hyper	0.000495515	0.01627375	0.26643188
3	ATXN7;ATXN7;THOC7;THOC7	NM_001128149;NM_000333;NM_025075;NM_025075	cg07753241	Island	-0.06617375	hypo	6.74E-05	-0.0593175	hypo	0.000236521	0.00685625	hyper	0.000236521	0.00685625	0.620443393
5	LOC100286948;TIMD4;TIMD4	NR_028472;NM_001146726;NM_138379	cg07755752		0.00859875	hyper	0.700877456	0.09064875	hyper	0.000433549	0.08205	hyper	0.000433549	0.08205	0.001139027
5	ZFP2	NM_030613	cg07764786		0.0317775	hyper	0.033649833	0.0533125	hyper	0.000940631	0.021535	hyper	0.000940631	0.021535	0.139465276
10	CUEDC2	NM_024040	cg07766948	Island	0.0395675	hyper	0.064981617	0.08192	hyper	0.000541192	0.0423525	hyper	0.000541192	0.0423525	0.049398612
7	C7orf58	NM_024913	cg07776698		0.03078625	hyper	0.080208672	0.0714275	hyper	0.000301987	0.04064125	hyper	0.000301987	0.04064125	0.024009023
16			cg07792719		0.030259437	hyper	0.011265746	0.041563187	hyper	0.000978239	0.01130375	hyper	0.000978239	0.01130375	0.312893712
3	UBE2E2	NM_152653	cg07806164	Island	-0.0222075	hypo	0.036847964	-0.0389175	hypo	0.000746093	-0.01671	hypo	0.000746093	-0.01671	0.109008531
7	CLIP2;CLIP2	NM_032421;NM_003388	cg07814763		0.07490875	hyper	0.00197043	0.09543375	hyper	0.000183641	0.020525	hyper	0.000183641	0.020525	0.349081611
1			cg07817856		0.05757	hyper	0.025415436	0.10723875	hyper	0.000180633	0.04966875	hyper	0.000180633	0.04966875	0.050680262
19	NFIC;NFIC	NM_005597;NM_205843	cg07818063	N_Shelf	0.1084875	hyper	0.000166847	0.136535	hyper	9.42E-06	0.0280475	hyper	9.42E-06	0.0280475	0.258361038
12			cg07819861		0.013415	hyper	0.446585618	0.07608375	hyper	0.000209313	0.06266875	hyper	0.000209313	0.06266875	0.001436002
4			cg07829377		0.05066125	hyper	0.013336375	0.08738625	hyper	0.000117532	0.036725	hyper	0.000117532	0.036725	0.064332833
16			cg07838270		0.092435	hyper	0.005651567	0.12259375	hyper	0.000497268	0.03015875	hyper	0.000497268	0.03015875	0.32995158
2			cg07850407		0.0424425	hyper	0.026327338	0.08466375	hyper	8.90E-05	0.04222125	hyper	8.90E-05	0.04222125	0.027040646
2			cg07891369		0.045555	hyper	0.019237687	0.08288	hyper	0.000131332	0.037325	hyper	0.000131332	0.037325	0.050643834
1			cg07910552		0.02069625	hyper	0.289616904	0.07444625	hyper	0.000716465	0.05375	hyper	0.000716465	0.05375	0.009793388
12	RASSF8;RASSF8;RASSF8	NM_007211;NM_001164747;NM_001164748	cg07912147	Island	0.07717625	hyper	0.00588615	0.098115	hyper	0.000796721	0.02093875	hyper	0.000796721	0.02093875	0.41899018
4			cg07940198		0.03061625	hyper	0.056381042	0.06204375	hyper	0.000467023	0.0314275	hyper	0.000467023	0.0314275	0.050622708
4	SORCS2	NM_020777	cg07961637		0.021645	hyper	0.20567095	0.0721975	hyper	0.00023612	0.0505525	hyper	0.00023612	0.0505525	0.005771335
6	BAT4	NM_033177	cg07970724	S_Shore	0.0320025	hyper	0.020813557	0.05088	hyper	0.000640249	0.0188775	hyper	0.000640249	0.0188775	0.156855142
6			cg07995200		0.0617575	hyper	0.004755541	0.08394125	hyper	0.000302251	0.02218375	hyper	0.000302251	0.02218375	0.273464864
16			cg08010037		0.0693425	hyper	0.071735951	0.14416375	hyper	0.000673367	0.07482125	hyper	0.000673367	0.07482125	0.053316433
19	ARHGEF18;ARHGEF18	NM_015318;NM_001130955	cg08036804		0.03156	hyper	0.387195996	0.1356925	hyper	0.000939233	0.1041325	hyper	0.000939233	0.1041325	0.007889198
20	FAM110A;FAM110A	NM_207121;NM_001042353	cg08042538	Island	-0.066825	hypo	0.00115851	-0.0687275	hypo	0.000892608	-0.0019025	hypo	0.000892608	-0.0019025	0.916916479
4	TUBB4Q	NM_020040	cg08055133	Island	0.0618775	hyper	0.106822636	0.17095625	hyper	0.000113642	0.10907875	hyper	0.000113642	0.10907875	0.007022835
6	TRIM10;TRIM10	NM_052828;NM_006778	cg08060195		0.0571025	hyper	0.001882377	0.07856125	hyper	7.09E-05	0.02145875	hyper	7.09E-05	0.02145875	0.200452097
8			cg08072848	Island	0.04217	hyper	0.031056328	0.07087625	hyper	0.000790308	0.02870625	hyper	0.000790308	0.02870625	0.13162818
16			cg08076158	N_Shore	0.03188625	hyper	0.153783177	0.0852425	hyper	0.000642783	0.05335625	hyper	0.000642783	0.05335625	0.021417569
4			cg08096684		0.085625	hyper	0.011129741	0.12121625	hyper	0.000703454	0.03559125	hyper	0.000703454	0.03559125	0.263166116
17	KRT9	NM_000226	cg08110688		0.01758375	hyper	0.355362459	0.09104	hyper	6.13E-05	0.07345625	hyper	6.13E-05	0.07345625	0.000646451
6	PXT1	NM_152990	cg08110693	N_Shore	0.083175	hyper	0.024798871	0.1366625	hyper	0.000639613	0.0534875	hyper	0.000639613	0.0534875	0.136226437
15	ADAMTSL3	NM_207517	cg08115297		0.02861625	hyper	0.09988055	0.064035	hyper	0.00083765	0.03541875	hyper	0.00083765	0.03541875	0.044795968
4	WDR1;WDR1	NM_005112;NM_017491	cg08119412		0.0290525	hyper	0.060968177	0.0569625	hyper	0.000785112	0.02791	hyper	0.000785112	0.02791	0.071049618
13	LOC284232	NR_027995	cg08120511		0.02508875	hyper	0.142214983	0.070685	hyper	0.000276264	0.04559625	hyper	0.000276264	0.04559625	0.011073385
6	NCRNA00171	NR_026751	cg08140558		0.0526975	hyper	0.023869062	0.10873125	hyper	4.70E-05	0.05603375	hyper	4.70E-05	0.05603375	0.017026027
19	FUT6;FUT6	NM_001040701;NM_000150	cg08145495	S_Shelf	0.06641125	hyper	0.154515637	0.17056125	hyper	0.000960705	0.10415	hyper	0.000960705	0.10415	0.030252195
1	TXLNA	NM_175852	cg08171276	S_Shelf	0.07382125	hyper	0.000826038	0.09099375	hyper	8.87E-05	0.0171725	hyper	8.87E-05	0.0171725	0.380765234
12	PPM1H	NM_020700	cg08172575		0.06919625	hyper	0.002742912	0.10413625	hyper	4.10E-05	0.03494	hyper	4.10E-05	0.03494	0.103948083
2	PRKCE	NM_005400	cg08203192	S_Shore	0.09014625	hyper	0.000810764	0.1163025	hyper	4.99E-05	0.02615625	hyper	4.99E-05	0.02615625	0.275576601
17	KRT33A	NM_004138	cg08225551		0.04628875	hyper	0.080294204	0.0993475	hyper	0.000669607	0.05305875	hyper	0.000669607	0.05305875	0.047147293
8	CSMD1	NM_033225	cg08236285		0.0182825	hyper	0.31549107	0.10439	hyper	5.55E-06	0.0861075	hyper	5.55E-06	0.0861075	6.95E-05
8			cg08237040		0.0290025	hyper	0.289914846	0.11836625	hyper	0.000194718	0.08936375	hyper	0.000194718	0.08936375	0.002842626
19			cg08237418	N_Shelf	0.049655	hyper	0.014046112	0.0714175	hyper	0.000868051	0.0217625	hyper	0.000868051	0.0217625	0.256127565
2	LOC729121;RGPD4	NR_024439;NM_182588	cg08266576	Island	0.036955	hyper	0.00501149	0.04783125	hyper	0.000538291	0.01087625	hyper	0.000538291	0.01087625	0.370857335
10			cg08271400	N_Shelf	0.0516175	hyper	0.005190054	0.07681	hyper	0.000126664	0.0251925	hyper	0.000126664	0.0251925	0.145540795
5			cg08284876		0.0607425	hyper	0.014291465	0.10927375	hyper	8.21E-05	0.04853125	hyper	8.21E-05	0.04853125	0.04525578
13			cg08296665	S_Shore	0.05633875	hyper	0.000804941	0.073125	hyper	4.59E-05	0.01678625	hyper	4.59E-05	0.01678625	0.262860804
10			cg08305453		0.090285	hyper	0.003440938	0.13851125	hyper	4.60E-05	0.04822625	hyper	4.60E-05	0.04822625	0.095074827
13			cg08312690		0.0150775	hyper	0.260368329	0.05003125	hyper	0.00085232	0.03495375	hyper	0.00085232	0.03495375	0.013485623
22			cg08312904	N_Shelf	0.04826875	hyper	0.016371996	0.07466125	hyper	0.000551024	0.0263925	hyper	0.000551024	0.0263925	0.170257997
5	ZNF608	NM_020747	cg08319999		0.08736125	hyper	0.011468504	0.12025625	hyper	0.000961402	0.032895	hyper	0.000961402	0.032895	0.311839348
5			cg08331754		0.02306	hyper	0.139885855	0.07064875	hyper	0.000100829	0.04758875	hyper	0.000100829	0.04758875	0.004407558
7	TMEM176B;TMEM176B;TMEM176B;TMEM176B;TMEM176B;TMEM176A	NM_014020;NM_014020;NM_001101314;NM_001101311;NM_001101312;NM_018487	cg08359956	Island	-0.054395	hypo	0.014109724	-0.08193	hypo	0.00055855	-0.027535	hypo	0.00055855	-0.027535	0.192020749
5	PCDHA6;PCDHA2;PCDHA1;PCDHA1;PCDHA6;PCDHA5;PCDHA3;PCDHA4;PCDHA6	NM_031849;NM_018905;NM_031411;NM_018900;NM_031848;NM_018908;NM_018906;NM_018907;NM_018909	cg08362206	S_Shore	0.019165	hyper	0.279185118	0.0751375	hyper	0.000235451	0.0559725	hyper	0.000235451	0.0559725	0.003625621
4	TIGD2	NM_145715	cg08377000	S_Shore	0.04939125	hyper	0.07397253	0.1196275	hyper	0.000147019	0.07023625	hyper	0.000147019	0.07023625	0.013903682
13			cg08380150	S_Shelf	0.04390625	hyper	0.032751936	0.085645	hyper	0.000190108	0.04173875	hyper	0.000190108	0.04173875	0.041453786
10			cg08380478		0.04723875	hyper	0.163743177	0.1274425	hyper	0.000749803	0.08020375	hyper	0.000749803	0.08020375	0.022654975
7	IMMP2L	NM_032549	cg08391852		0.03062125	hyper	0.075680782	0.0640975	hyper	0.000726692	0.03347625	hyper	0.000726692	0.03347625	0.053662273
7	TNS3	NM_022748	cg08398005		0.041765	hyper	0.0281509	0.0683	hyper	0.000849771	0.026535	hyper	0.000849771	0.026535	0.150278785
20	HNF4A;HNF4A;HNF4A	NM_001030003;NM_001030004;NM_175914	cg08407434		0.03493875	hyper	0.137672437	0.0928075	hyper	0.000450745	0.05786875	hyper	0.000450745	0.05786875	0.017969398
4	SLIT2	NM_004787	cg08415391		0.00722875	hyper	0.686132292	0.06902	hyper	0.000700882	0.06179125	hyper	0.000700882	0.06179125	0.001922758
22	NCRNA00207;NCRNA00207;NCRNA00207	NR_028410;NR_028409;NR_028411	cg08459553		0.0456975	hyper	0.049261136	0.0870625	hyper	0.0006247	0.041365	hyper	0.0006247	0.041365	0.072970004
2			cg08460502	N_Shore	0.01262375	hyper	0.542689784	0.09104125	hyper	0.000178099	0.0784175	hyper	0.000178099	0.0784175	0.000832129
13	SPATA13;SPATA13	NM_001166271;NM_153023	cg08472727		0.0390875	hyper	0.059404542	0.0980875	hyper	4.87E-05	0.059	hyper	4.87E-05	0.059	0.006472724
14	SERPINA4	NM_006215	cg08495878	Island	0.04742875	hyper	0.042586824	0.083195	hyper	0.000999414	0.03576625	hyper	0.000999414	0.03576625	0.119148492
11	PLAC1L	NM_173801	cg08505647		0.07499625	hyper	0.000863127	0.07998875	hyper	0.000458313	0.0049925	hyper	0.000458313	0.0049925	0.801337739
10	FRG2B	NM_001080998	cg08516112		0.05070125	hyper	0.036217958	0.08923375	hyper	0.000690564	0.0385325	hyper	0.000690564	0.0385325	0.104482732
16			cg08539728	N_Shelf	0.01978	hyper	0.100578766	0.04453	hyper	0.000807423	0.02475	hyper	0.000807423	0.02475	0.043111071
19	PLD3;PLD3	NM_012268;NM_001031696	cg08539962	N_Shelf	0.06422875	hyper	0.034105941	0.1105425	hyper	0.000758051	0.04631375	hyper	0.000758051	0.04631375	0.117951393
6	EXOC2	NM_018303	cg08544002		0.04127875	hyper	0.012846226	0.06871625	hyper	0.00016431	0.0274375	hyper	0.00016431	0.0274375	0.086194807
1	RCSD1	NM_052862	cg08549026		0.023615	hyper	0.065219739	0.0464725	hyper	0.000894285	0.0228575	hyper	0.000894285	0.0228575	0.073674205
10			cg08554440	N_Shore	0.00434625	hyper	0.804386253	0.0659075	hyper	0.000916659	0.06156125	hyper	0.000916659	0.06156125	0.001699322
7	C7orf58;C7orf58	NM_001105533;NM_024913	cg08554603		0.0293025	hyper	0.105221213	0.06792875	hyper	0.000698813	0.03862625	hyper	0.000698813	0.03862625	0.036292669
7			cg08599824		0.016875	hyper	0.354822192	0.075935	hyper	0.000299176	0.05906	hyper	0.000299176	0.05906	0.00307685
12	CUX2	NM_015267	cg08635011		0.0444975	hyper	0.027083711	0.091325	hyper	6.77E-05	0.0468275	hyper	6.77E-05	0.0468275	0.020685075
19	NFIX	NM_002501	cg08647039	Island	-0.01587875	hypo	0.193714229	-0.04914375	hypo	0.000389901	-0.033265	hypo	0.000389901	-0.033265	0.010033647
13	ATP11A;ATP11A	NM_015205;NM_032189	cg08705958	Island	0.06285125	hyper	0.018005542	0.0941975	hyper	0.000879607	0.03134625	hyper	0.000879607	0.03134625	0.21677516
21	RIPK4	NM_020639	cg08707540	Island	0.0306675	hyper	0.063853072	0.0632375	hyper	0.000538424	0.03257	hyper	0.000538424	0.03257	0.050087089
5	SLIT3	NM_003062	cg08712336		0.04098125	hyper	0.077438708	0.08652	hyper	0.000711659	0.04553875	hyper	0.000711659	0.04553875	0.051502077
20	C20orf79	NM_178483	cg08716736		0.0431525	hyper	0.075980494	0.09171	hyper	0.000633507	0.0485575	hyper	0.000633507	0.0485575	0.047757728
1	IGSF3;IGSF3	NM_001007237;NM_001542	cg08732375		0.00992	hyper	0.710647693	0.10921625	hyper	0.000397443	0.09929625	hyper	0.000397443	0.09929625	0.001011186
11	ODZ4	NM_001098816	cg08734703		0.04824125	hyper	0.030245063	0.09122	hyper	0.000223683	0.04297875	hyper	0.000223683	0.04297875	0.051164107
6			cg08747369	N_Shore	0.0669125	hyper	0.003335014	0.08826875	hyper	0.000253393	0.02135625	hyper	0.000253393	0.02135625	0.307251514
11	SCN3B;SCN3B	NM_018400;NM_001040151	cg08824610	N_Shelf	0.0499975	hyper	0.005499543	0.0903225	hyper	1.23E-05	0.040325	hyper	1.23E-05	0.040325	0.021333569
1	NFASC;NFASC;NFASC;NFASC;NFASC	NM_015090;NM_001160333;NM_001005388;NM_001005389;NM_001160332	cg08830492	Island	0.08971125	hyper	0.000894115	0.15272125	hyper	1.24E-06	0.06301	hyper	1.24E-06	0.06301	0.013464383
19	RASAL3	NM_022904	cg08846870	Island	0.08163125	hyper	0.003663872	0.121465	hyper	7.37E-05	0.03983375	hyper	7.37E-05	0.03983375	0.128333647
16			cg08858084		0.03453	hyper	0.035710557	0.06357	hyper	0.000427576	0.02904	hyper	0.000427576	0.02904	0.073375415
15			cg08865829		0.03767125	hyper	0.001991939	0.04132875	hyper	0.00086649	0.0036575	hyper	0.00086649	0.0036575	0.738242337
8			cg08866876		0.03551	hyper	0.066995753	0.07991	hyper	0.000247116	0.0444	hyper	0.000247116	0.0444	0.024653428
5	ADAMTS2;ADAMTS2	NM_021599;NM_014244	cg08876009	S_Shelf	0.04810875	hyper	0.0756151	0.10345375	hyper	0.00055649	0.055345	hyper	0.00055649	0.055345	0.04312014
2			cg08901520	Island	0.06873625	hyper	0.056884191	0.1436125	hyper	0.000348759	0.07487625	hyper	0.000348759	0.07487625	0.039410081
13			cg08908482		0.0311075	hyper	0.07205704	0.07068875	hyper	0.000274449	0.03958125	hyper	0.000274449	0.03958125	0.024913904
11	TRIM66	NM_014818	cg08926040	N_Shore	0.05319125	hyper	0.004144334	0.07217	hyper	0.000253237	0.01897875	hyper	0.000253237	0.01897875	0.268060179
20	BCAS1	NM_003657	cg08927738		0.04982125	hyper	0.032323683	0.09677375	hyper	0.000193288	0.0469525	hyper	0.000193288	0.0469525	0.042571616
5	EFNA5	NM_001962	cg08942527		0.0338725	hyper	0.166829058	0.10060625	hyper	0.000306216	0.06673375	hyper	0.000306216	0.06673375	0.009852682
3	ZBBX	NM_024687	cg08971161	S_Shore	0.06192	hyper	0.032620534	0.1144	hyper	0.000338469	0.05248	hyper	0.000338469	0.05248	0.066413748
6	EXOC2	NM_018303	cg08998593	N_Shelf	0.04424	hyper	0.015890487	0.06526875	hyper	0.000830975	0.02102875	hyper	0.000830975	0.02102875	0.228563432
6			cg09009770		-0.017465	hypo	0.105129761	-0.0466875	hypo	0.000156254	-0.0292225	hypo	0.000156254	-0.0292225	0.009633123
11	KCNJ5	NM_000890	cg09012125	S_Shore	0.02056625	hyper	0.413840318	0.09915875	hyper	0.000540155	0.0785925	hyper	0.000540155	0.0785925	0.00415073
1			cg09033227		0.0280125	hyper	0.039433089	0.049505	hyper	0.000792691	0.0214925	hyper	0.000792691	0.0214925	0.107421256
12	HTR7P;HEBP1;HEBP1	NR_002774;NM_015987;NM_015987	cg09059589	S_Shelf	0.04076625	hyper	0.008603039	0.07491375	hyper	2.31E-05	0.0341475	hyper	2.31E-05	0.0341475	0.02457506
13	MIR548F5	NR_031646	cg09063173		0.035965	hyper	0.033360381	0.07293125	hyper	0.000128105	0.03696625	hyper	0.000128105	0.03696625	0.029166123
X	VCX2	NM_016378	cg09101623		0.03482625	hyper	0.033161684	0.05805	hyper	0.00097134	0.02322375	hyper	0.00097134	0.02322375	0.1444353
8			cg09127472		0.05546125	hyper	0.072132621	0.13914625	hyper	9.03E-05	0.083685	hyper	9.03E-05	0.083685	0.009167726
5			cg09148417		0.06265125	hyper	0.02352821	0.10523125	hyper	0.000464625	0.04258	hyper	0.000464625	0.04258	0.112887849
6	TAP2;TAP2	NM_000544;NM_018833	cg09187413		0.05972	hyper	0.003919124	0.07624875	hyper	0.000444019	0.01652875	hyper	0.000444019	0.01652875	0.384334984
15	ZNF280D;ZNF280D;ZNF280D	NM_001002844;NM_017661;NM_001002843	cg09197761	S_Shore	0.0292125	hyper	0.148688336	0.07848125	hyper	0.000538006	0.04926875	hyper	0.000538006	0.04926875	0.019089647
15	DPP8;DPP8;DPP8;DPP8;DPP8;DPP8;DPP8	NM_197961;NM_130434;NM_130434;NM_017743;NM_197960;NM_197961;NM_017743	cg09230442	S_Shore	-0.04285125	hypo	0.062118375	-0.08806	hypo	0.000518892	-0.04520875	hypo	0.000518892	-0.04520875	0.049988679
1	NEGR1	NM_173808	cg09256413		0.00536125	hyper	0.751334803	0.07645625	hyper	0.00013288	0.071095	hyper	0.00013288	0.071095	0.000296417
6	PACRG;PACRG;PACRG	NM_152410;NM_001080378;NM_001080379	cg09293792		0.048355	hyper	0.012324192	0.07133875	hyper	0.000550283	0.02298375	hyper	0.000550283	0.02298375	0.209723771
6			cg09334776		0.04447125	hyper	0.042102535	0.08441875	hyper	0.000451383	0.0399475	hyper	0.000451383	0.0399475	0.065607386
1			cg09334915		0.04239375	hyper	0.040233821	0.07415125	hyper	0.000911734	0.0317575	hyper	0.000911734	0.0317575	0.117051981
2	TPO;TPO;TPO;TPO	NM_175719;NM_000547;NM_175721;NM_175722	cg09337427		0.042025	hyper	0.023735465	0.07060125	hyper	0.000471526	0.02857625	hyper	0.000471526	0.02857625	0.113279827
4			cg09346775	N_Shore	-0.0274675	hypo	0.05600216	-0.0536675	hypo	0.000660789	-0.0262	hypo	0.000660789	-0.0262	0.06737942
1	NAV1	NM_020443	cg09358973	Island	-0.03239625	hypo	0.118535768	-0.077285	hypo	0.00077409	-0.04488875	hypo	0.00077409	-0.04488875	0.03452105
17	NTN1	NM_004822	cg09368832	Island	0.04261875	hyper	0.00175818	0.0464275	hyper	0.000806921	0.00380875	hyper	0.000806921	0.00380875	0.754918369
3	C3orf72	NM_001040061	cg09373597	N_Shore	0.03108625	hyper	0.112926587	0.07110875	hyper	0.000987682	0.0400225	hyper	0.000987682	0.0400225	0.04481142
3			cg09377980		0.04334125	hyper	0.014563624	0.06910625	hyper	0.000329138	0.025765	hyper	0.000329138	0.025765	0.130022366
11			cg09407122		0.04618875	hyper	0.026872998	0.09105	hyper	0.000107227	0.04486125	hyper	0.000107227	0.04486125	0.031092333
4	HTT	NM_002111	cg09494176		0.0604125	hyper	0.000707831	0.074575	hyper	7.20E-05	0.0141625	hyper	7.20E-05	0.0141625	0.369590885
1	FAM71A	NM_153606	cg09505918		0.0521475	hyper	0.011771742	0.0743025	hyper	0.00072042	0.022155	hyper	0.00072042	0.022155	0.257169634
4	SH3BP2;SH3BP2;SH3BP2;SH3BP2	NM_001145856;NM_001122681;NM_001145855;NM_003023	cg09529065	N_Shelf	0.03918625	hyper	0.005634445	0.04857375	hyper	0.000955528	0.0093875	hyper	0.000955528	0.0093875	0.472120991
2			cg09538725		0.02615125	hyper	0.111016482	0.06058875	hyper	0.000830537	0.0344375	hyper	0.000830537	0.0344375	0.039509862
8	CNGB3	NM_019098	cg09567596		0.00578	hyper	0.740245145	0.06603	hyper	0.000842683	0.06025	hyper	0.000842683	0.06025	0.00192531
17	NLGN2	NM_020795	cg09568217	Island	0.105853438	hyper	0.002143317	0.122147188	hyper	0.000585544	0.01629375	hyper	0.000585544	0.01629375	0.598270411
4	RXFP1	NM_021634	cg09599228		0.085895	hyper	0.000272294	0.08106875	hyper	0.000496898	-0.00482625	hypo	0.000496898	-0.00482625	0.811798495
12	ARPC3	NM_005719	cg09600411	N_Shelf	0.0813375	hyper	0.012169107	0.11906625	hyper	0.000582666	0.03772875	hyper	0.000582666	0.03772875	0.219634131
3	LOH3CR2A	NR_024065	cg09603824		0.04689	hyper	0.038900605	0.10087	hyper	9.44E-05	0.05398	hyper	9.44E-05	0.05398	0.019055558
3			cg09607712		0.072265	hyper	0.025887059	0.1158575	hyper	0.000877472	0.0435925	hyper	0.000877472	0.0435925	0.164348998
10	KCNMA1;KCNMA1;KCNMA1;KCNMA1	NM_001161353;NM_001161352;NM_002247;NM_001014797	cg09645291		0.07660625	hyper	0.001042008	0.09618625	hyper	9.55E-05	0.01958	hyper	9.55E-05	0.01958	0.348065881
11	ODZ4	NM_001098816	cg09655046		0.09068375	hyper	0.007193398	0.12099875	hyper	0.000657817	0.030315	hyper	0.000657817	0.030315	0.334646082
2			cg09668599		0.02819375	hyper	0.057003566	0.05714125	hyper	0.000479522	0.0289475	hyper	0.000479522	0.0289475	0.051153978
16			cg09671989		0.0629675	hyper	0.012056656	0.09507625	hyper	0.000419857	0.03210875	hyper	0.000419857	0.03210875	0.178034308
18	MAPK4	NM_002747	cg09677896	Island	0.0246725	hyper	0.072130905	0.0503775	hyper	0.000812948	0.025705	hyper	0.000812948	0.025705	0.061740847
3			cg09729012		0.0131375	hyper	0.580740014	0.09232875	hyper	0.000651288	0.07919125	hyper	0.000651288	0.07919125	0.002584009
15			cg09739912	S_Shelf	0.05190875	hyper	0.011030962	0.07524	hyper	0.000550027	0.02333125	hyper	0.000550027	0.02333125	0.226728465
11	ARHGEF12	NM_015313	cg09754341		0.03939125	hyper	0.082184643	0.09114	hyper	0.000334563	0.05174875	hyper	0.000334563	0.05174875	0.025534191
17	NCOR1	NM_006311	cg09759619		0.0390525	hyper	0.032399563	0.06567125	hyper	0.000854277	0.02661875	hyper	0.000854277	0.02661875	0.134356806
11	ZNF195;ZNF195;LOC650368;ZNF195	NM_001130520;NM_007152;NR_024248;NM_001130519	cg09767313	S_Shore	0.032245	hyper	0.040322756	0.05635625	hyper	0.000922634	0.02411125	hyper	0.000922634	0.02411125	0.1178517
2	NCKAP5;NCKAP5	NM_207481;NM_207363	cg09785516		-0.0515225	hypo	0.019351444	-0.0813875	hypo	0.000599037	-0.029865	hypo	0.000599037	-0.029865	0.158556471
16			cg09814487	N_Shore	0.1065375	hyper	0.006858325	0.13959375	hyper	0.000734	0.03305625	hyper	0.000734	0.03305625	0.366616658
1	DAB1	NM_021080	cg09818265		0.0231975	hyper	0.14685445	0.058315	hyper	0.000976838	0.0351175	hyper	0.000976838	0.0351175	0.03265923
17			cg09828346	Island	0.020905	hyper	0.140749584	0.0589175	hyper	0.000264105	0.0380125	hyper	0.000264105	0.0380125	0.010769926
15	SCG5;SCG5	NM_003020;NM_001144757	cg09834343		0.0741975	hyper	0.020176334	0.1149425	hyper	0.000779453	0.040745	hyper	0.000779453	0.040745	0.183854591
2			cg09836979		0.01912	hyper	0.157612942	0.05587	hyper	0.000285497	0.03675	hyper	0.000285497	0.03675	0.009968036
1			cg09858767		0.05156625	hyper	0.060218327	0.10138375	hyper	0.000741817	0.0498175	hyper	0.000741817	0.0498175	0.068766781
14	RTN1;RTN1;RTN1	NM_021136;NM_206857;NM_206852	cg09925075	S_Shore	0.00702625	hyper	0.794234212	0.10345375	hyper	0.000741173	0.0964275	hyper	0.000741173	0.0964275	0.001422745
8			cg09933108		0.05110875	hyper	0.018324678	0.076325	hyper	0.000936783	0.02521625	hyper	0.000936783	0.02521625	0.222978047
7			cg09973371		0.06532875	hyper	0.04511697	0.12404125	hyper	0.000527529	0.0587125	hyper	0.000527529	0.0587125	0.069476351
17	PRPSAP1	NM_002766	cg09978734		0.06880375	hyper	0.001069708	0.0961025	hyper	2.66E-05	0.02729875	hyper	2.66E-05	0.02729875	0.151668782
17			cg09982883	S_Shelf	0.01144	hyper	0.638968037	0.09795125	hyper	0.000467103	0.08651125	hyper	0.000467103	0.08651125	0.001516739
6			cg10001848		0.0364925	hyper	0.026865585	0.06874	hyper	0.000179866	0.0322475	hyper	0.000179866	0.0322475	0.047929222
16			cg10034578	S_Shelf	0.033155	hyper	0.179344889	0.09223625	hyper	0.000803716	0.05908125	hyper	0.000803716	0.05908125	0.021419307
11	PDE2A;MIR139;PDE2A;PDE2A;PDE2A	NM_001143839;NR_029603;NR_026572;NM_001146209;NM_002599	cg10051714		0.04490125	hyper	0.002633635	0.0544325	hyper	0.000451508	0.00953125	hyper	0.000451508	0.00953125	0.481693307
1	SMYD3;SMYD3	NM_001167740;NM_022743	cg10055505		0.025135	hyper	0.098075556	0.05791375	hyper	0.000597097	0.03277875	hyper	0.000597097	0.03277875	0.034391656
2			cg10076479		0.03373875	hyper	0.086385632	0.08058875	hyper	0.000278152	0.04685	hyper	0.000278152	0.04685	0.020522509
2	FAM49A	NM_030797	cg10090418		0.0259175	hyper	0.140969297	0.0695375	hyper	0.000444927	0.04362	hyper	0.000444927	0.04362	0.017240267
5	MAP3K1	NM_005921	cg10115490	Island	-0.0430625	hypo	0.000250433	-0.03990125	hypo	0.000552845	0.00316125	hyper	0.000552845	0.00316125	0.753993932
13	PCCA;PCCA	NM_001127692;NM_000282	cg10117603		0.03297	hyper	0.013031514	0.06072	hyper	5.14E-05	0.02775	hyper	5.14E-05	0.02775	0.033247262
3			cg10132110		0.04315875	hyper	0.009867069	0.07042625	hyper	0.000128115	0.0272675	hyper	0.000128115	0.0272675	0.088834122
17	BIRC5;BIRC5;BIRC5;EPR1	NM_001012271;NM_001168;NM_001012270;NR_002219	cg10140240	Island	0.07543625	hyper	0.001951138	0.09473875	hyper	0.000212406	0.0193025	hyper	0.000212406	0.0193025	0.380756238
8	ST18	NM_014682	cg10144863	N_Shore	0.04226125	hyper	0.15226412	0.11497	hyper	0.000520147	0.07270875	hyper	0.000520147	0.07270875	0.017971596
6	KIF25;KIF25	NM_030615;NM_005355	cg10146514		0.04700625	hyper	0.014324464	0.07738875	hyper	0.000226701	0.0303825	hyper	0.000226701	0.0303825	0.100339953
1	FOXD2;FOXD2	NM_004474;NM_004474	cg10172301	Island	-0.03736375	hypo	0.001905654	-0.04601625	hypo	0.000254955	-0.0086525	hypo	0.000254955	-0.0086525	0.425671156
14			cg10172682		0.03540125	hyper	0.045273767	0.087525	hyper	2.57E-05	0.05212375	hyper	2.57E-05	0.05212375	0.004833632
5	FAM172A;FAM172A;FAM172A;FAM172A	NR_028080;NM_001163418;NM_001163417;NM_032042	cg10174975		0.04837125	hyper	0.008618506	0.06750625	hyper	0.000549353	0.019135	hyper	0.000549353	0.019135	0.267862261
14	SIPA1L1	NM_015556	cg10179569		0.0614975	hyper	0.009737009	0.08843125	hyper	0.000490131	0.02693375	hyper	0.000490131	0.02693375	0.229643513
1			cg10224795		0.03502	hyper	0.138703933	0.0943275	hyper	0.00040195	0.0593075	hyper	0.00040195	0.0593075	0.016066483
11			cg10260486		0.04954	hyper	0.005111396	0.08444	hyper	2.34E-05	0.0349	hyper	2.34E-05	0.0349	0.039789311
10			cg10291105		0.0305125	hyper	0.012603873	0.0441025	hyper	0.000697804	0.01359	hyper	0.000697804	0.01359	0.240537231
3	RFTN1	NM_015150	cg10295937		0.04281625	hyper	0.035792476	0.07650625	hyper	0.000580583	0.03369	hyper	0.000580583	0.03369	0.092665412
17	PRPSAP1	NM_002766	cg10318678		0.048	hyper	0.010368414	0.0675775	hyper	0.000666097	0.0195775	hyper	0.000666097	0.0195775	0.266798901
1	CD1D	NM_001766	cg10324825	S_Shore	0.0516375	hyper	0.000268018	0.0538775	hyper	0.000168194	0.00224	hyper	0.000168194	0.00224	0.853899125
3	ACPL2;ACPL2	NM_152282;NM_001037172	cg10336025		0.01318	hyper	0.168041668	0.0355175	hyper	0.00083875	0.0223375	hyper	0.00083875	0.0223375	0.024190551
7			cg10361005	N_Shelf	0.03690875	hyper	0.109682029	0.08434375	hyper	0.000911263	0.047435	hyper	0.000911263	0.047435	0.043295113
16	ITGAM;ITGAM	NM_001145808;NM_000632	cg10371560		0.040785	hyper	0.011262054	0.06035	hyper	0.000461778	0.019565	hyper	0.000461778	0.019565	0.199389469
19	PRSSL1	NM_214710	cg10378054	Island	0.05036375	hyper	0.060020337	0.10628625	hyper	0.000361479	0.0559225	hyper	0.000361479	0.0559225	0.038397959
15	HEXA	NM_000520	cg10387956		0.02937125	hyper	0.128254634	0.071005	hyper	0.000884575	0.04163375	hyper	0.000884575	0.04163375	0.035270631
10			cg10390329		0.02878625	hyper	0.195346733	0.0833	hyper	0.000790757	0.05451375	hyper	0.000790757	0.05451375	0.01885441
2	EXOC6B	NM_015189	cg10398455		0.04644375	hyper	0.039974419	0.091775	hyper	0.000262751	0.04533125	hyper	0.000262751	0.04533125	0.044540479
4	FAT4	NM_024582	cg10399929	S_Shore	0.04176625	hyper	0.067292834	0.09471125	hyper	0.000230307	0.052945	hyper	0.000230307	0.052945	0.023072329
4	TMEM155;LOC100192379	NM_152399;NR_024365	cg10423757	S_Shore	0.02642625	hyper	0.119380264	0.0636625	hyper	0.000721038	0.03723625	hyper	0.000721038	0.03723625	0.032221403
10	ADARB2	NM_018702	cg10435021	S_Shore	0.03602625	hyper	0.031811718	0.06729625	hyper	0.00028521	0.03127	hyper	0.00028521	0.03127	0.059338738
15	RORA	NM_134261	cg10472395		0.0742875	hyper	0.006862185	0.12033375	hyper	7.40E-05	0.04604625	hyper	7.40E-05	0.04604625	0.07870521
1	PRDM16;PRDM16	NM_022114;NM_199454	cg10493186		0.03166625	hyper	0.257819061	0.1093675	hyper	0.000547226	0.07770125	hyper	0.000547226	0.07770125	0.009095868
20			cg10494758	N_Shelf	0.0123275	hyper	0.240773437	0.0398425	hyper	0.000729592	0.027515	hyper	0.000729592	0.027515	0.013109392
6	UBD	NM_006398	cg10516386		0.0353525	hyper	0.071780344	0.08094375	hyper	0.000250215	0.04559125	hyper	0.000250215	0.04559125	0.02308474
1	PRDM16;PRDM16	NM_022114;NM_199454	cg10519004	S_Shelf	0.0646175	hyper	0.007606756	0.108915	hyper	5.48E-05	0.0442975	hyper	5.48E-05	0.0442975	0.056877393
7			cg10521599		0.01918375	hyper	0.283402492	0.0700475	hyper	0.000542889	0.05086375	hyper	0.000542889	0.05086375	0.007819176
7	PTPRN2;PTPRN2;PTPRN2	NM_002847;NM_130842;NM_130843	cg10530336		0.03604	hyper	0.125375638	0.09062375	hyper	0.00055889	0.05458375	hyper	0.00055889	0.05458375	0.024382411
7	PTPRN2;PTPRN2;PTPRN2	NM_002847;NM_130842;NM_130843	cg10566855	S_Shelf	0.04311	hyper	0.030709597	0.08296	hyper	0.000190804	0.03985	hyper	0.000190804	0.03985	0.044266075
1	CASZ1;CASZ1	NM_017766;NM_001079843	cg10582871	Island	0.07238625	hyper	0.016947785	0.11297875	hyper	0.000534666	0.0405925	hyper	0.000534666	0.0405925	0.162422226
12			cg10600851	N_Shelf	0.07582375	hyper	0.007714836	0.09814875	hyper	0.000969275	0.022325	hyper	0.000969275	0.022325	0.399134858
15	LRRK1	NM_024652	cg10619411	S_Shore	0.0770975	hyper	0.010038385	0.107485	hyper	0.000697748	0.0303875	hyper	0.000697748	0.0303875	0.280440163
11			cg10656871		0.07217625	hyper	0.004343683	0.09653125	hyper	0.000315485	0.024355	hyper	0.000315485	0.024355	0.297148086
4	NPY2R	NM_000910	cg10657250	N_Shore	0.010805	hyper	0.479455359	0.0630025	hyper	0.000345394	0.0521975	hyper	0.000345394	0.0521975	0.002047048
2			cg10715426	N_Shelf	0.03264625	hyper	0.047520696	0.06943375	hyper	0.000180367	0.0367875	hyper	0.000180367	0.0367875	0.027174059
7	PTPRN2;PTPRN2;PTPRN2	NM_002847;NM_130842;NM_130843	cg10736303		0.02697	hyper	0.015679075	0.0497625	hyper	7.32E-05	0.0227925	hyper	7.32E-05	0.0227925	0.037733947
13	MIPEP	NM_005932	cg10764468		0.05045875	hyper	0.002031398	0.0594075	hyper	0.000442548	0.00894875	hyper	0.000442548	0.00894875	0.543653122
15	OR4F6	NM_001005326	cg10783086		0.0639375	hyper	0.00679622	0.0814925	hyper	0.000942975	0.017555	hyper	0.000942975	0.017555	0.422850787
7	ORAI2;ALKBH4;ORAI2	NM_032831;NM_017621;NM_001126340	cg10795119	Island	0.0448575	hyper	0.040271446	0.081815	hyper	0.000610283	0.0369575	hyper	0.000610283	0.0369575	0.086512858
15			cg10819560		0.02024375	hyper	0.224019623	0.06678875	hyper	0.000410709	0.046545	hyper	0.000410709	0.046545	0.008566634
10	ADARB2	NM_018702	cg10834803	Island	0.078377143	hyper	0.000237755	0.088475808	hyper	4.24E-05	0.010098665	hyper	4.24E-05	0.010098665	0.569898393
1			cg10836082		0.05875125	hyper	0.044100111	0.1320775	hyper	7.80E-05	0.07332625	hyper	7.80E-05	0.07332625	0.014030284
2			cg10849141	N_Shelf	0.06490125	hyper	0.002993824	0.09368	hyper	7.80E-05	0.02877875	hyper	7.80E-05	0.02877875	0.15493142
1	LOC149134	NR_015422	cg10884885	S_Shore	0.035885	hyper	0.040874258	0.063585	hyper	0.000833678	0.0277	hyper	0.000833678	0.0277	0.1080397
1			cg10887280		0.03163375	hyper	0.089915212	0.07091375	hyper	0.000603392	0.03928	hyper	0.000603392	0.03928	0.038233824
6	ZBTB12	NM_181842	cg10917426		0.077205	hyper	0.004269507	0.09709625	hyper	0.000578726	0.01989125	hyper	0.000578726	0.01989125	0.422685323
6	HLA-DPA1	NM_033554	cg10921592		0.05296625	hyper	0.074667522	0.11233125	hyper	0.000616755	0.059365	hyper	0.000616755	0.059365	0.047581954
10	MPP7	NM_173496	cg10933691		0.0872075	hyper	0.007817821	0.1206675	hyper	0.000517664	0.03346	hyper	0.000517664	0.03346	0.275354711
4	RNF150	NM_020724	cg10935804		0.08062275	hyper	0.007274202	0.1072875	hyper	0.000493027	0.02666475	hyper	0.000493027	0.02666475	0.330643172
1			cg10947350		0.01488125	hyper	0.380855973	0.064565	hyper	0.000757564	0.04968375	hyper	0.000757564	0.04968375	0.006624596
1			cg10950868		0.05177875	hyper	0.003524809	0.06639625	hyper	0.000368748	0.0146175	hyper	0.000368748	0.0146175	0.368617618
4	1-Mar	NM_001166373	cg10962056		0.0334425	hyper	0.041843357	0.07071125	hyper	0.000138914	0.03726875	hyper	0.000138914	0.03726875	0.024774115
14	FLJ44817	NM_001161498	cg10968631		0.05455375	hyper	0.012356504	0.0786675	hyper	0.000691868	0.02411375	hyper	0.000691868	0.02411375	0.242540838
6	KIFC1	NM_002263	cg10981257	N_Shore	0.0469475	hyper	0.00640745	0.0636625	hyper	0.000474748	0.016715	hyper	0.000474748	0.016715	0.296980287
1	LAMC1	NM_002293	cg10987624	S_Shelf	-0.01612875	hypo	0.383839515	-0.07415625	hypo	0.00045441	-0.0580275	hypo	0.00045441	-0.0580275	0.004016134
3	VEPH1;VEPH1;VEPH1;VEPH1	NM_001167916;NM_001167912;NM_001167915;NM_001167911	cg10987960		0.038365	hyper	0.025798301	0.06761625	hyper	0.000339104	0.02925125	hyper	0.000339104	0.02925125	0.082287119
12	SOX5	NM_152989	cg10990959		0.02715	hyper	0.098220529	0.06067	hyper	0.000807604	0.03352	hyper	0.000807604	0.03352	0.044266017
3	MYRIP	NM_015460	cg10996932		0.0243925	hyper	0.205856615	0.07125125	hyper	0.000910155	0.04685875	hyper	0.000910155	0.04685875	0.019920629
6	RSPO3	NM_032784	cg10997634	Island	0.0378175	hyper	0.084101911	0.08037	hyper	0.000836794	0.0425525	hyper	0.000836794	0.0425525	0.05389345
10			cg11016411	Island	-0.0624975	hypo	0.009144405	-0.10740125	hypo	6.05E-05	-0.04490375	hypo	6.05E-05	-0.04490375	0.052525255
10			cg11018018	S_Shelf	0.06485125	hyper	0.005287155	0.07957875	hyper	0.000967544	0.0147275	hyper	0.000967544	0.0147275	0.491479973
1	KHDRBS1	NM_006559	cg11018488	S_Shore	0.0553925	hyper	0.076513539	0.11750125	hyper	0.000657725	0.06210875	hyper	0.000657725	0.06210875	0.048893069
4	SCD5;SCD5	NM_001037582;NM_024906	cg11030446	N_Shelf	0.03792875	hyper	0.036590751	0.06571875	hyper	0.000819863	0.02779	hyper	0.000819863	0.02779	0.117579552
3			cg11040363		0.0167225	hyper	0.339458291	0.07659875	hyper	0.000172953	0.05987625	hyper	0.000172953	0.05987625	0.001949747
12			cg11058087	N_Shore	0.05610625	hyper	0.014876097	0.0812475	hyper	0.000891468	0.02514125	hyper	0.000891468	0.02514125	0.250339349
11	ANO1;ANO1	NM_018043;NR_030691	cg11058904		0.059535	hyper	0.040210194	0.11171625	hyper	0.00045751	0.05218125	hyper	0.00045751	0.05218125	0.069261913
1			cg11067964		0.04975125	hyper	0.01299854	0.08223625	hyper	0.000181714	0.032485	hyper	0.000181714	0.032485	0.09212456
17	WIPF2	NM_133264	cg11085971	N_Shore	0.08114375	hyper	0.023179664	0.1306225	hyper	0.000689263	0.04947875	hyper	0.000689263	0.04947875	0.151660625
2			cg11089276		0.04173625	hyper	0.039517738	0.07432625	hyper	0.000739696	0.03259	hyper	0.000739696	0.03259	0.101815003
14			cg11099114		0.05388875	hyper	0.014053055	0.08944875	hyper	0.000200099	0.03556	hyper	0.000200099	0.03556	0.092836607
17	VPS53	NM_001128159	cg11128254		0.086185	hyper	0.009034666	0.116015	hyper	0.000836865	0.02983	hyper	0.000836865	0.02983	0.334186783
1	MASP2	NM_006610	cg11153172		0.0586275	hyper	0.000540099	0.0628	hyper	0.000264746	0.0041725	hyper	0.000264746	0.0041725	0.777771832
14			cg11184439	N_Shelf	0.06071875	hyper	0.012938526	0.10058375	hyper	0.000175866	0.039865	hyper	0.000175866	0.039865	0.090220666
11			cg11202620		0.04769	hyper	0.01121629	0.07471125	hyper	0.000252213	0.02702125	hyper	0.000252213	0.02702125	0.132005061
6	ZNF311	NM_001010877	cg11202720		0.051435	hyper	0.008813972	0.06912875	hyper	0.000819765	0.01769375	hyper	0.000819765	0.01769375	0.335316838
7	MAGI2	NM_012301	cg11208322		0.0397475	hyper	0.002450628	0.04653625	hyper	0.0005865	0.00678875	hyper	0.0005865	0.00678875	0.567215361
7	CPVL;CPVL	NM_031311;NM_019029	cg11210743		0.06123125	hyper	0.007012603	0.0797575	hyper	0.000801138	0.01852625	hyper	0.000801138	0.01852625	0.379948805
1	MAN1C1	NM_020379	cg11217953		0.03971	hyper	0.01688036	0.06000625	hyper	0.000729839	0.02029625	hyper	0.000729839	0.02029625	0.201026747
2			cg11228136		0.0721125	hyper	0.002607718	0.09880125	hyper	0.000117809	0.02668875	hyper	0.000117809	0.02668875	0.224393227
6			cg11235712		0.0399275	hyper	0.004617313	0.05782875	hyper	0.000144014	0.01790125	hyper	0.000144014	0.01790125	0.173097656
1	PRDM16;PRDM16	NM_022114;NM_199454	cg11236641	N_Shelf	0.1211225	hyper	0.003791594	0.186815	hyper	5.02E-05	0.0656925	hyper	5.02E-05	0.0656925	0.094214647
4			cg11266540		0.0272	hyper	0.050039357	0.04974125	hyper	0.000959015	0.02254125	hyper	0.000959015	0.02254125	0.100001247
3			cg11286742		0.03722375	hyper	0.040047515	0.06586875	hyper	0.000808807	0.028645	hyper	0.000808807	0.028645	0.107561186
11	CHKA;CHKA	NM_001277;NM_212469	cg11343870	Island	-0.04616125	hypo	0.002553231	-0.05582625	hypo	0.000445129	-0.009665	hypo	0.000445129	-0.009665	0.485997633
1			cg11344530		0.02911625	hyper	0.206892587	0.0846725	hyper	0.000970151	0.05555625	hyper	0.000970151	0.05555625	0.020943961
7	NUB1	NM_016118	cg11350520	Island	0.03703875	hyper	0.001930315	0.0496175	hyper	0.00010071	0.01257875	hyper	0.00010071	0.01257875	0.247091549
15			cg11353598		0.01647375	hyper	0.483245	0.09447	hyper	0.000449001	0.07799625	hyper	0.000449001	0.07799625	0.002603231
3			cg11360689	N_Shelf	0.0398875	hyper	0.085401094	0.08678375	hyper	0.000696876	0.04689625	hyper	0.000696876	0.04689625	0.045614294
12	KRT72;KRT72;KRT72	NM_080747;NM_001146225;NM_001146226	cg11405852	S_Shore	0.0377125	hyper	0.022997799	0.061365	hyper	0.000611407	0.0236525	hyper	0.000611407	0.0236525	0.140253937
4	MAML3	NM_018717	cg11408211	N_Shelf	0.0354925	hyper	0.019347452	0.05331625	hyper	0.000970898	0.01782375	hyper	0.000970898	0.01782375	0.219410156
13	CRYL1	NM_015974	cg11411403	S_Shelf	0.023765	hyper	0.036996833	0.044845	hyper	0.000358219	0.02108	hyper	0.000358219	0.02108	0.061731774
5	CLPTM1L	NM_030782	cg11419403	S_Shore	0.02414875	hyper	0.062496475	0.0535125	hyper	0.000239992	0.02936375	hyper	0.000239992	0.02936375	0.025938961
12			cg11422092		0.06653875	hyper	0.004485878	0.09674	hyper	0.000131937	0.03020125	hyper	0.000131937	0.03020125	0.166481323
7	NPC1L1;NPC1L1	NM_013389;NM_001101648	cg11470337		0.0305675	hyper	0.099066463	0.0684425	hyper	0.00081286	0.037875	hyper	0.00081286	0.037875	0.044086465
7	TFEC;TFEC	NM_012252;NM_001018058	cg11479380		0.02698	hyper	0.190451039	0.08806	hyper	0.000203742	0.06108	hyper	0.000203742	0.06108	0.005605896
2			cg11495377		0.03244875	hyper	0.223605511	0.10443875	hyper	0.000523181	0.07199	hyper	0.000523181	0.07199	0.01074583
5			cg11496113		0.0428775	hyper	0.025329647	0.0681025	hyper	0.000921101	0.025225	hyper	0.000921101	0.025225	0.172866216
3	RTP1	NM_153708	cg11504646	N_Shelf	0.054475	hyper	0.005759106	0.08108375	hyper	0.000148737	0.02660875	hyper	0.000148737	0.02660875	0.150784875
6	GPR116	NM_015234	cg11523059	Island	0.0789275	hyper	0.002784293	0.10172375	hyper	0.000255234	0.02279625	hyper	0.000255234	0.02279625	0.343845688
15	ALDH1A3	NM_000693	cg11542394	N_Shore	0.00593375	hyper	0.762513311	0.08421375	hyper	0.000238358	0.07828	hyper	0.000238358	0.07828	0.00051162
20			cg11579537	S_Shelf	0.06515625	hyper	0.00839133	0.11942	hyper	2.28E-05	0.05426375	hyper	2.28E-05	0.05426375	0.02483773
17			cg11594666	N_Shelf	0.03118125	hyper	0.043996977	0.07280875	hyper	4.88E-05	0.0416275	hyper	4.88E-05	0.0416275	0.009155609
10			cg11600683		0.04307	hyper	0.009561459	0.0593425	hyper	0.000727295	0.0162725	hyper	0.000727295	0.0162725	0.296813791
17	FLJ90757	NR_026857	cg11609556	N_Shore	0.08595625	hyper	0.017671196	0.1333325	hyper	0.000611295	0.04737625	hyper	0.000611295	0.04737625	0.17244183
17	MRC2	NM_006039	cg11628739	S_Shore	-0.02741375	hypo	0.056722787	-0.05232375	hypo	0.000853402	-0.02491	hypo	0.000853402	-0.02491	0.08133362
19	MYO9B;MYO9B	NM_001130065;NM_004145	cg11635401	Island	0.0400725	hyper	0.025884889	0.06347125	hyper	0.000983154	0.02339875	hyper	0.000983154	0.02339875	0.177712329
3	BFSP2	NM_003571	cg11642298		0.038615	hyper	0.122298893	0.0925475	hyper	0.000820335	0.0539325	hyper	0.000820335	0.0539325	0.034972748
6			cg11658970	N_Shelf	0.0375475	hyper	0.027077501	0.06883375	hyper	0.000246449	0.03128625	hyper	0.000246449	0.03128625	0.061355873
4	SNCA;SNCA;SNCA;SNCA	NM_007308;NM_000345;NM_001146055;NM_001146054	cg11661187	N_Shore	0.028105	hyper	0.050305398	0.05204375	hyper	0.000862538	0.02393875	hyper	0.000862538	0.02393875	0.091822002
17	UBE2O	NM_022066	cg11661493		0.04178375	hyper	0.076766598	0.0856075	hyper	0.000925777	0.04382375	hyper	0.000925777	0.04382375	0.06429839
11			cg11682858		0.059655	hyper	0.024307395	0.1069525	hyper	0.000250222	0.0472975	hyper	0.000250222	0.0472975	0.068528517
1	NOS1AP;NOS1AP;NOS1AP	NM_014697;NM_001126060;NM_001164757	cg11687863	Island	0.055705	hyper	0.009501892	0.08472375	hyper	0.000262587	0.02901875	hyper	0.000262587	0.02901875	0.154189843
11	SPON1	NM_006108	cg11697120		0.04934625	hyper	0.003106367	0.0796925	hyper	2.02E-05	0.03034625	hyper	2.02E-05	0.03034625	0.054026313
11			cg11731238		0.0409125	hyper	0.048869608	0.08874875	hyper	0.000155597	0.04783625	hyper	0.000155597	0.04783625	0.023205444
6			cg11792824		0.047395	hyper	0.002000598	0.06272375	hyper	0.000121781	0.01532875	hyper	0.000121781	0.01532875	0.271653003
3	CNTN6	NM_014461	cg11795832		0.01194875	hyper	0.499996707	0.0665025	hyper	0.000883931	0.05455375	hyper	0.000883931	0.05455375	0.004691522
14			cg11813489	S_Shelf	-0.00976375	hypo	0.442420476	-0.04740875	hypo	0.000926751	-0.037645	hypo	0.000926751	-0.037645	0.00616549
4	PPP3CA;PPP3CA;PPP3CA	NM_001130691;NM_000944;NM_001130692	cg11820929		0.0726125	hyper	0.000259379	0.0928825	hyper	1.30E-05	0.02027	hyper	1.30E-05	0.02027	0.241522547
10	FGFR2;FGFR2;FGFR2;FGFR2;FGFR2;FGFR2;FGFR2;FGFR2;FGFR2	NM_001144916;NM_001144918;NM_001144919;NM_001144914;NM_000141;NM_001144913;NM_022970;NM_001144917;NM_001144915	cg11836372	N_Shelf	0.08118625	hyper	0.005082178	0.12170875	hyper	0.000112494	0.0405225	hyper	0.000112494	0.0405225	0.13596155
17	ALOXE3;ALOXE3	NM_021628;NM_001165960	cg11843728	S_Shelf	0.020445	hyper	0.182062006	0.0581675	hyper	0.000725787	0.0377225	hyper	0.000725787	0.0377225	0.018521909
10			cg11847543		0.034965	hyper	0.027695638	0.07388125	hyper	5.00E-05	0.03891625	hyper	5.00E-05	0.03891625	0.015434514
7	DGKB;DGKB	NM_145695;NM_004080	cg11855409		0.0691525	hyper	0.00495236	0.09344375	hyper	0.000340638	0.02429125	hyper	0.000340638	0.02429125	0.2865052
8	XKR5	NM_207411	cg11878365	Island	-0.01776375	hypo	0.239910157	-0.056375	hypo	0.000853193	-0.03861125	hypo	0.000853193	-0.03861125	0.015195352
10			cg11880367		0.05435375	hyper	0.014713104	0.08267625	hyper	0.000543109	0.0283225	hyper	0.000543109	0.0283225	0.182703206
14	C14orf70	NR_024096	cg11882517		0.01056875	hyper	0.401608066	0.05100375	hyper	0.000409044	0.040435	hyper	0.000409044	0.040435	0.003351423
8			cg11886639		0.0655475	hyper	0.015984647	0.12325125	hyper	6.06E-05	0.05770375	hyper	6.06E-05	0.05770375	0.031573716
1	KIF26B	NM_018012	cg11912591		0.00396125	hyper	0.868021617	0.10228875	hyper	0.000238794	0.0983275	hyper	0.000238794	0.0983275	0.000363471
6			cg11917968	S_Shelf	0.0253075	hyper	0.033129732	0.0450425	hyper	0.000513416	0.019735	hyper	0.000513416	0.019735	0.090447731
19	ZNF587	NM_032828	cg11949533		0.06183125	hyper	0.00879569	0.08428875	hyper	0.000713123	0.0224575	hyper	0.000713123	0.0224575	0.309446163
1			cg11966378		0.06225875	hyper	0.002142295	0.07512625	hyper	0.000366401	0.0128675	hyper	0.000366401	0.0128675	0.482473081
8	STK3	NM_006281	cg11971662		0.06507875	hyper	0.036644236	0.1227475	hyper	0.000352323	0.05766875	hyper	0.000352323	0.05766875	0.061475647
10			cg11983612		0.0347225	hyper	0.041920545	0.06141	hyper	0.000895104	0.0266875	hyper	0.000895104	0.0266875	0.111376911
15	DYX1C1;DYX1C1;DYX1C1	NM_001033560;NM_001033559;NM_130810	cg11993253		0.07011125	hyper	0.007699369	0.10473625	hyper	0.000226659	0.034625	hyper	0.000226659	0.034625	0.162893165
7			cg11996209	N_Shelf	0.049555	hyper	0.015286468	0.07897125	hyper	0.000360618	0.02941625	hyper	0.000360618	0.02941625	0.133561692
2	SMYD1	NM_198274	cg12031375		0.0435	hyper	0.005787348	0.06087375	hyper	0.000295098	0.01737375	hyper	0.000295098	0.01737375	0.236919347
1	S100A11	NM_005620	cg12048339	S_Shore	0.05067625	hyper	0.042005178	0.09967	hyper	0.000310648	0.04899375	hyper	0.000310648	0.04899375	0.048668751
2	ARHGAP15	NM_018460	cg12058385		0.0724575	hyper	0.025612401	0.13190875	hyper	0.000236348	0.05945125	hyper	0.000236348	0.05945125	0.062462827
22			cg12061156	S_Shelf	0.036065	hyper	0.031741189	0.06331125	hyper	0.000539348	0.02724625	hyper	0.000539348	0.02724625	0.0975131
11			cg12070304		0.04524875	hyper	0.024332888	0.07606625	hyper	0.000491389	0.0308175	hyper	0.000491389	0.0308175	0.114350322
1	JAK1	NM_002227	cg12075498		0.00120875	hyper	0.955726191	0.09304	hyper	0.000250427	0.09183125	hyper	0.000250427	0.09183125	0.000288166
12	SCARB1;SCARB1	NM_001082959;NM_005505	cg12079885	S_Shelf	0.056305	hyper	0.009133133	0.10859375	hyper	1.37E-05	0.05228875	hyper	1.37E-05	0.05228875	0.01452203
10	CCDC7;CCDC7	NM_145023;NM_001026383	cg12128330		0.0727125	hyper	0.001230568	0.084515	hyper	0.000278577	0.0118025	hyper	0.000278577	0.0118025	0.556094287
5			cg12148123	S_Shelf	0.03893	hyper	0.0062345	0.04974625	hyper	0.000819517	0.01081625	hyper	0.000819517	0.01081625	0.411773867
10	HSPA12A	NM_025015	cg12149429		0.01768	hyper	0.264827868	0.06643	hyper	0.000267373	0.04875	hyper	0.000267373	0.04875	0.004448125
5	ARAP3	NM_022481	cg12153755		0.016225	hyper	0.400575712	0.071795	hyper	0.00093909	0.05557	hyper	0.00093909	0.05557	0.007441601
11	DRD2;DRD2	NM_000795;NM_016574	cg12176709	S_Shore	-0.04171	hypo	0.003994662	-0.050215	hypo	0.000812901	-0.008505	hypo	0.000812901	-0.008505	0.521028934
6	SMOC2;SMOC2	NM_022138;NM_001166412	cg12177182	N_Shore	0.03938875	hyper	0.022465878	0.07326375	hyper	0.000141094	0.033875	hyper	0.000141094	0.033875	0.046496183
5	SLIT3	NM_003062	cg12180070		0.03237625	hyper	0.068505492	0.07043875	hyper	0.000376317	0.0380625	hyper	0.000376317	0.0380625	0.034519232
4	ASB5	NM_080874	cg12182525		0.036795	hyper	0.055750214	0.07834125	hyper	0.00027089	0.04154625	hyper	0.00027089	0.04154625	0.032528753
6	LAMA4;LAMA4;LAMA4	NM_002290;NM_001105207;NM_001105206	cg12188410		0.0959425	hyper	0.00534897	0.11906625	hyper	0.000883372	0.02312375	hyper	0.000883372	0.02312375	0.466307205
14	TSHR;TSHR;TSHR	NM_001018036;NM_001142626;NM_000369	cg12196847		0.022035	hyper	0.270922774	0.08682625	hyper	0.000183422	0.06479125	hyper	0.000183422	0.06479125	0.002989916
3	MITF;MITF;MITF;MITF	NM_198177;NM_198178;NM_198159;NM_006722	cg12198198		0.039545	hyper	0.013851314	0.06638125	hyper	0.000171969	0.02683625	hyper	0.000171969	0.02683625	0.08375445
2			cg12270717		0.031565	hyper	0.099052756	0.070225	hyper	0.000863519	0.03866	hyper	0.000863519	0.03866	0.046365255
1	NEGR1	NM_173808	cg12302119		0.02791875	hyper	0.06486418	0.0594525	hyper	0.000404796	0.03153375	hyper	0.000404796	0.03153375	0.038906914
1	NOL9	NM_024654	cg12302560	N_Shelf	0.0261375	hyper	0.049137597	0.05128875	hyper	0.000462303	0.02515125	hyper	0.000462303	0.02515125	0.057586564
21	KRTAP10-1;C21orf29	NM_198691;NM_144991	cg12307092		0.025975	hyper	0.179845402	0.0766775	hyper	0.000452912	0.0507025	hyper	0.000452912	0.0507025	0.012744267
4	WWC2	NM_024949	cg12334842		0.0526375	hyper	0.009785755	0.0745625	hyper	0.000574083	0.021925	hyper	0.000574083	0.021925	0.252904039
6	FBXL4	NM_012160	cg12336935		0.03710625	hyper	0.061288862	0.0778425	hyper	0.000406288	0.04073625	hyper	0.000406288	0.04073625	0.041419859
11			cg12375876	N_Shelf	0.064975	hyper	0.005695431	0.095605	hyper	0.000166437	0.03063	hyper	0.000166437	0.03063	0.164290698
1	DAB1	NM_021080	cg12411808	Island	0.03536375	hyper	0.01085324	0.05335375	hyper	0.000355997	0.01799	hyper	0.000355997	0.01799	0.17208367
5			cg12421138		0.0547175	hyper	0.009199451	0.10087375	hyper	2.53E-05	0.04615625	hyper	2.53E-05	0.04615625	0.024977941
3	CLSTN2	NM_022131	cg12425251		0.06901375	hyper	0.010291544	0.10848	hyper	0.00020988	0.03946625	hyper	0.00020988	0.03946625	0.123759546
5			cg12478720		0.03008375	hyper	0.046382402	0.05775375	hyper	0.000503431	0.02767	hyper	0.000503431	0.02767	0.065204607
19	ZNF826	NM_001039884	cg12484845	Island	0.0651125	hyper	0.01183822	0.10468625	hyper	0.000208799	0.03957375	hyper	0.000208799	0.03957375	0.110304396
11	APLP2;APLP2;APLP2;APLP2;APLP2;APLP2	NR_024516;NR_024515;NM_001142276;NM_001642;NM_001142277;NM_001142278	cg12491115	N_Shore	0.04594	hyper	0.013378824	0.07406	hyper	0.000251826	0.02812	hyper	0.000251826	0.02812	0.114654867
19			cg12532393	Island	0.0509425	hyper	0.038267593	0.08828125	hyper	0.000897265	0.03733875	hyper	0.000897265	0.03733875	0.120837735
6	PDE7B	NM_018945	cg12546582		0.051745	hyper	0.059430214	0.12151625	hyper	0.000108201	0.06977125	hyper	0.000108201	0.06977125	0.01354159
10	WDR37	NM_014023	cg12547667		0.01917	hyper	0.134845936	0.05023	hyper	0.000479521	0.03106	hyper	0.000479521	0.03106	0.019485212
5	LECT2	NM_002302	cg12565679		0.01703125	hyper	0.276651136	0.0707725	hyper	0.000115321	0.05374125	hyper	0.000115321	0.05374125	0.001842169
2			cg12567521		0.06373125	hyper	0.00233272	0.1047775	hyper	9.90E-06	0.04104625	hyper	9.90E-06	0.04104625	0.037898221
13			cg12593431	S_Shore	0.0522225	hyper	0.063527019	0.114795	hyper	0.000273921	0.0625725	hyper	0.000273921	0.0625725	0.028561029
1			cg12608727		0.07276625	hyper	0.002836191	0.08582125	hyper	0.000650816	0.013055	hyper	0.000650816	0.013055	0.555047204
1			cg12614148		0.06622875	hyper	0.006762778	0.084185	hyper	0.000960762	0.01795625	hyper	0.000960762	0.01795625	0.428283159
4	NFKB1;NFKB1	NM_003998;NM_001165412	cg12615753		0.04978625	hyper	0.066644648	0.1005975	hyper	0.000733645	0.05081125	hyper	0.000733645	0.05081125	0.061610235
7			cg12624025		0.02369875	hyper	0.101772101	0.05341375	hyper	0.000827323	0.029715	hyper	0.000827323	0.029715	0.043423492
10	SYCE1	NM_130784	cg12626698		0.030694187	hyper	0.008341773	0.053732937	hyper	4.36E-05	0.02303875	hyper	4.36E-05	0.02303875	0.040680965
6	C6orf142	NM_138569	cg12664649		0.02232875	hyper	0.269069655	0.08233875	hyper	0.000359075	0.06001	hyper	0.000359075	0.06001	0.005742505
12	LRRK2	NM_198578	cg12664938	S_Shelf	0.09222125	hyper	0.007075345	0.1229475	hyper	0.000647847	0.03072625	hyper	0.000647847	0.03072625	0.335092224
10	INPP5A	NM_005539	cg12673559	N_Shelf	0.05931875	hyper	0.017352873	0.11517125	hyper	4.87E-05	0.0558525	hyper	4.87E-05	0.0558525	0.024140057
1			cg12710637	N_Shore	0.0131825	hyper	0.403503929	0.06190625	hyper	0.000561849	0.04872375	hyper	0.000561849	0.04872375	0.004508696
8	WWP1	NM_007013	cg12726213	Island	0.0770525	hyper	0.003108553	0.088285	hyper	0.000957814	0.0112325	hyper	0.000957814	0.0112325	0.634957947
17	MAPT;MAPT;MAPT;MAPT;MAPT;MAPT;STH	NM_016835;NM_001123067;NM_016834;NM_005910;NM_001123066;NM_016841;NM_001007532	cg12727978		0.027365	hyper	0.052417365	0.05067	hyper	0.000946989	0.023305	hyper	0.000946989	0.023305	0.094901062
1	PALMD	NM_017734	cg12729166		0.04317	hyper	0.038686069	0.08183125	hyper	0.000377948	0.03866125	hyper	0.000377948	0.03866125	0.061752592
1	ADORA1;ADORA1	NM_001048230;NM_000674	cg12794758	Island	-0.0439525	hypo	0.001990286	-0.05492125	hypo	0.000230247	-0.01096875	hypo	0.000230247	-0.01096875	0.393523281
5	KCTD16	NM_020768	cg12804484	S_Shore	0.01884125	hyper	0.212992273	0.0629925	hyper	0.000275506	0.04415125	hyper	0.000275506	0.04415125	0.006344748
17	KRT33A	NM_004138	cg12818940		0.04185	hyper	0.010005007	0.05741625	hyper	0.000810292	0.01556625	hyper	0.000810292	0.01556625	0.307498159
6	C6orf218	NR_027793	cg12827405		0.063235	hyper	0.01688332	0.11180625	hyper	0.000139858	0.04857125	hyper	0.000139858	0.04857125	0.059974097
3	DOCK3	NM_004947	cg12829455		0.0207775	hyper	0.324890174	0.07984875	hyper	0.000777632	0.05907125	hyper	0.000777632	0.05907125	0.008826849
4			cg12835012		0.009025	hyper	0.767149038	0.1241625	hyper	0.00041069	0.1151375	hyper	0.00041069	0.1151375	0.000865516
8	NCALD;NCALD;NCALD;NCALD;NCALD;NCALD;NCALD	NM_001040629;NM_001040624;NM_001040626;NM_001040630;NM_001040628;NM_001040625;NM_001040627	cg12855331	S_Shore	0.0636525	hyper	0.004705782	0.08004375	hyper	0.00065821	0.01639125	hyper	0.00065821	0.01639125	0.428833029
17	DDX42;DDX42	NM_203499;NM_007372	cg12891810		0.0365525	hyper	0.081400572	0.07796875	hyper	0.000738286	0.04141625	hyper	0.000738286	0.04141625	0.050354494
4			cg12897978		0.03210125	hyper	0.045892726	0.058645	hyper	0.000799657	0.02654375	hyper	0.000799657	0.02654375	0.094335005
7	FAM71F1	NM_032599	cg12912245		0.039975	hyper	0.026120074	0.07037	hyper	0.000352114	0.030395	hyper	0.000352114	0.030395	0.083774853
3	PRICKLE2	NM_198859	cg12970730		0.0405075	hyper	0.053722003	0.084115	hyper	0.000320954	0.0436075	hyper	0.000320954	0.0436075	0.03900995
4	SYNPO2;SYNPO2;SYNPO2	NM_001128934;NM_133477;NM_001128933	cg12973294		0.020565	hyper	0.243065747	0.0721175	hyper	0.000337166	0.0515525	hyper	0.000337166	0.0515525	0.006315692
7			cg13002044		0.02703125	hyper	0.075651785	0.0613375	hyper	0.000321176	0.03430625	hyper	0.000321176	0.03430625	0.027044501
3	COL6A6	NM_001102608	cg13067649		0.01481375	hyper	0.488543163	0.08716875	hyper	0.000390892	0.072355	hyper	0.000390892	0.072355	0.00222711
4			cg13095421		0.05215375	hyper	0.001370266	0.0558475	hyper	0.00072484	0.00369375	hyper	0.00072484	0.00369375	0.799041147
1	PRDM16;PRDM16	NM_022114;NM_199454	cg13104257	N_Shore	0.06926875	hyper	0.028299933	0.12078875	hyper	0.000456703	0.05152	hyper	0.000456703	0.05152	0.095141377
17	SAMD14	NM_174920	cg13127421		0.04708625	hyper	0.040157826	0.08374125	hyper	0.00077525	0.036655	hyper	0.00077525	0.036655	0.103959365
11			cg13150233		0.06715125	hyper	0.055060649	0.12575125	hyper	0.000953006	0.0586	hyper	0.000953006	0.0586	0.091082855
8	ZC3H3	NM_015117	cg13153009	N_Shelf	0.0828575	hyper	0.006483537	0.10558875	hyper	0.000886591	0.02273125	hyper	0.000886591	0.02273125	0.420143988
8			cg13160891		0.02689375	hyper	0.172794577	0.0754675	hyper	0.000634409	0.04857375	hyper	0.000634409	0.04857375	0.018218786
15			cg13161852		0.04682875	hyper	0.021384447	0.0873825	hyper	0.000122468	0.04055375	hyper	0.000122468	0.04055375	0.043338591
17	B3GNTL1	NM_001009905	cg13163474	Island	0.04187875	hyper	0.022602984	0.075705	hyper	0.000196779	0.03382625	hyper	0.000196779	0.03382625	0.06052105
2	ANKMY1;ANKMY1	NM_017844;NM_016552	cg13198503	Island	-0.0241175	hypo	0.060081538	-0.04728875	hypo	0.000757229	-0.02317125	hypo	0.000757229	-0.02317125	0.070050393
2			cg13206191		0.017335	hyper	0.386099439	0.0786375	hyper	0.000546385	0.0613025	hyper	0.000546385	0.0613025	0.004742533
2	PSD4;LOC440839	NM_012455;NR_029399	cg13224420		0.04736375	hyper	0.02064569	0.07341875	hyper	0.000806529	0.026055	hyper	0.000806529	0.026055	0.184884517
10			cg13238876		0.07506	hyper	0.017560769	0.119405	hyper	0.000469781	0.044345	hyper	0.000469781	0.044345	0.144367286
6	OPRM1;OPRM1;OPRM1;OPRM1;OPRM1	NM_001145279;NM_001145280;NM_001145280;NM_001145281;NM_001145279	cg13245264		-0.01009125	hypo	0.621500239	0.07956875	hyper	0.000636935	0.08966	hyper	0.000636935	0.08966	0.000182523
2	LTBP1	NM_206943	cg13265607		0.04459525	hyper	0.0258098	0.07286	hyper	0.000530806	0.02826475	hyper	0.000530806	0.02826475	0.137467008
11	RPS3	NM_001005	cg13271206	N_Shore	0.0463125	hyper	0.022752537	0.08551	hyper	0.000157544	0.0391975	hyper	0.000157544	0.0391975	0.050284431
11			cg13279713	N_Shelf	0.03988	hyper	0.027477968	0.0692575	hyper	0.000448676	0.0293775	hyper	0.000448676	0.0293775	0.096324961
17	MAPK7;MAPK7	NM_139033;NM_139032	cg13291666	N_Shore	0.063325	hyper	0.003643678	0.08668375	hyper	0.000191373	0.02335875	hyper	0.000191373	0.02335875	0.244938405
6	BCLAF1;BCLAF1;BCLAF1	NM_001077441;NM_014739;NM_001077440	cg13291694		0.07301	hyper	0.00675801	0.09349625	hyper	0.0008952	0.02048625	hyper	0.0008952	0.02048625	0.412509088
2	PRKCE	NM_005400	cg13340442		0.03889125	hyper	0.002866049	0.05967	hyper	3.44E-05	0.02077875	hyper	3.44E-05	0.02077875	0.087997457
2	EPHA4	NM_004438	cg13364311		0.053635	hyper	0.024317764	0.09492625	hyper	0.000287665	0.04129125	hyper	0.000287665	0.04129125	0.076381083
1	DEPDC1;DEPDC1	NM_017779;NM_001114120	cg13367148	N_Shelf	0.0263475	hyper	0.02109499	0.04219625	hyper	0.000610494	0.01584875	hyper	0.000610494	0.01584875	0.150130126
4	EGF	NM_001963	cg13379236		0.0577	hyper	0.010088072	0.0894275	hyper	0.000236647	0.0317275	hyper	0.000236647	0.0317275	0.136960824
6	FYN	NM_002037	cg13382504		0.02985	hyper	0.053623076	0.0582325	hyper	0.000604366	0.0283825	hyper	0.000604366	0.0283825	0.065494208
7			cg13394785	N_Shore	0.03912875	hyper	0.017737668	0.05881625	hyper	0.000834273	0.0196875	hyper	0.000834273	0.0196875	0.211704759
3	STAB1;STAB1	NM_015136;NM_015136	cg13421412	Island	0.01829125	hyper	0.287509108	0.06534375	hyper	0.000733326	0.0470525	hyper	0.000733326	0.0470525	0.010119806
8			cg13434034	Island	0.0477125	hyper	0.02027425	0.08196375	hyper	0.000275509	0.03425125	hyper	0.000275509	0.03425125	0.086666127
1	DNM3;DNM3	NM_015569;NM_001136127	cg13446689		-0.03245875	hypo	0.110557749	-0.07460375	hypo	0.000884453	-0.042145	hypo	0.000884453	-0.042145	0.041849743
8	XKR4	NM_052898	cg13448793		0.07558875	hyper	0.007969481	0.1049625	hyper	0.000513979	0.02937375	hyper	0.000513979	0.02937375	0.27073075
3	GPR160	NM_014373	cg13480157	Island	0.058085	hyper	0.001958737	0.063265	hyper	0.000910631	0.00518	hyper	0.000910631	0.00518	0.758372245
2			cg13484324		0.03051625	hyper	0.014435805	0.04690125	hyper	0.000473831	0.016385	hyper	0.000473831	0.016385	0.168941539
12	LGR5	NM_003667	cg13484813		0.01452625	hyper	0.452797627	0.072715	hyper	0.000864928	0.05818875	hyper	0.000864928	0.05818875	0.005534361
1	SRGAP2;SRGAP2;SRGAP2	NM_001170637;NM_015326;NM_001042758	cg13487476		0.07096	hyper	0.005599188	0.09773875	hyper	0.000332443	0.02677875	hyper	0.000332443	0.02677875	0.260868673
1	ESRRG;ESRRG;ESRRG	NM_206594;NM_206595;NM_001134285	cg13490235		0.04460125	hyper	0.035519343	0.08211625	hyper	0.000422339	0.037515	hyper	0.000422339	0.037515	0.073034024
1			cg13499923		0.07494375	hyper	0.028102552	0.12086125	hyper	0.000965964	0.0459175	hyper	0.000965964	0.0459175	0.164567497
9	COQ4	NM_016035	cg13501225	S_Shore	0.02876375	hyper	0.087428161	0.06293	hyper	0.000705854	0.03416625	hyper	0.000705854	0.03416625	0.044947396
12	HOXC8	NM_022658	cg13545297	S_Shore	0.08728125	hyper	0.035582672	0.15995	hyper	0.00044463	0.07266875	hyper	0.00044463	0.07266875	0.07589742
1			cg13557213		0.019695	hyper	0.494127523	0.11669625	hyper	0.000416272	0.09700125	hyper	0.000416272	0.09700125	0.00231605
11			cg13564654		0.02799875	hyper	0.145582156	0.08963375	hyper	7.15E-05	0.061635	hyper	7.15E-05	0.061635	0.002997967
19	C19orf22	NM_138774	cg13565624	Island	-0.04978625	hypo	0.137804166	-0.12879	hypo	0.000590187	-0.07900375	hypo	0.000590187	-0.07900375	0.022785952
14	MEG8	NR_024149	cg13573346		0.06081625	hyper	0.013487209	0.09052625	hyper	0.000583073	0.02971	hyper	0.000583073	0.02971	0.204165211
13			cg13574449		0.04491875	hyper	0.007638947	0.06258875	hyper	0.000466137	0.01767	hyper	0.000466137	0.01767	0.262140254
11	OPCML;OPCML	NM_002545;NM_001012393	cg13593391		0.08876625	hyper	0.001528183	0.10826875	hyper	0.000214873	0.0195025	hyper	0.000214873	0.0195025	0.438027252
14	CLMN	NM_024734	cg13593566		0.048559375	hyper	0.03869614	0.09475	hyper	0.000199708	0.046190625	hyper	0.000199708	0.046190625	0.04475235
8			cg13614962	Island	0.03003625	hyper	0.019779033	0.067695	hyper	9.38E-06	0.03765875	hyper	9.38E-06	0.03765875	0.004576391
3	COL6A6	NM_001102608	cg13636462		0.035025	hyper	0.013324711	0.05493	hyper	0.000335293	0.019905	hyper	0.000335293	0.019905	0.141278685
9	BAT2L1	NM_013318	cg13637151	N_Shore	0.091675	hyper	0.003545806	0.11144625	hyper	0.000637285	0.01977125	hyper	0.000637285	0.01977125	0.490919186
10	DNAJC12	NM_021800	cg13637886		0.03316375	hyper	0.067869013	0.069393188	hyper	0.000810931	0.036229438	hyper	0.000810931	0.036229438	0.051522562
9	PRRX2	NM_016307	cg13643040	N_Shelf	0.03881875	hyper	0.011195376	0.05954875	hyper	0.000314714	0.02073	hyper	0.000314714	0.02073	0.154481998
2	THNSL2	NM_018271	cg13685155	S_Shelf	0.01985875	hyper	0.254851609	0.07039125	hyper	0.000393859	0.0505325	hyper	0.000393859	0.0505325	0.006807091
3			cg13696148		0.0222375	hyper	0.140744847	0.05723	hyper	0.000670256	0.0349925	hyper	0.000670256	0.0349925	0.024819609
2	PP14571;GPC1	NR_024014;NM_002081	cg13717562	N_Shelf	0.012245	hyper	0.522111725	0.0765175	hyper	0.000477421	0.0642725	hyper	0.000477421	0.0642725	0.002373961
15	ADAMTS17	NM_139057	cg13747137		0.02450625	hyper	0.018745991	0.0392125	hyper	0.000497758	0.01470625	hyper	0.000497758	0.01470625	0.142808412
4	SLC2A9;SLC2A9	NM_020041;NM_001001290	cg13755419		0.0345225	hyper	0.011263414	0.0524425	hyper	0.000352348	0.01792	hyper	0.000352348	0.01792	0.166228152
9	SOHLH1;SOHLH1	NM_001012415;NM_001101677	cg13769916		0.0195775	hyper	0.268768274	0.0651525	hyper	0.000983016	0.045575	hyper	0.000983016	0.045575	0.014660164
2	IKZF2;IKZF2	NM_016260;NM_001079526	cg13779610		0.037005	hyper	0.053153904	0.083085	hyper	0.000132148	0.04608	hyper	0.000132148	0.04608	0.018348101
17			cg13779777		0.05559375	hyper	0.001960271	0.06441875	hyper	0.000498515	0.008825	hyper	0.000498515	0.008825	0.584867535
11	PHOX2A	NM_005169	cg13791841	N_Shore	0.07943875	hyper	0.024142755	0.13384	hyper	0.000473224	0.05440125	hyper	0.000473224	0.05440125	0.111965955
13	MTUS2;MTUS2	NM_015233;NM_001033602	cg13807578	N_Shelf	0.046605	hyper	0.035989028	0.082915	hyper	0.000613104	0.03631	hyper	0.000613104	0.03631	0.096095224
21	RIPK4	NM_020639	cg13818316	N_Shore	0.0537875	hyper	0.074371892	0.11231625	hyper	0.00071013	0.05852875	hyper	0.00071013	0.05852875	0.053629137
1	ELAVL4;ELAVL4;ELAVL4;ELAVL4;ELAVL4	NM_001144777;NM_021952;NM_001144776;NM_001144775;NM_001144774	cg13844820		0.04817	hyper	0.057814657	0.0909925	hyper	0.000983748	0.0428225	hyper	0.000983748	0.0428225	0.089131034
10	TMEM72	NM_001123376	cg13846998		0.03251875	hyper	0.080083523	0.06980625	hyper	0.000663573	0.0372875	hyper	0.000663573	0.0372875	0.046927446
9			cg13852301	N_Shore	0.0410675	hyper	0.003177579	0.0475225	hyper	0.000895667	0.006455	hyper	0.000895667	0.006455	0.609849748
12			cg13876071		0.02619375	hyper	0.050479981	0.04947125	hyper	0.00071966	0.0232775	hyper	0.00071966	0.0232775	0.07961616
6			cg13880897		0.03166375	hyper	0.217594943	0.09777875	hyper	0.000689501	0.066115	hyper	0.000689501	0.066115	0.014375678
9	ADAMTSL1	NM_001040272	cg13883376		0.02848125	hyper	0.02556199	0.05506875	hyper	0.00011986	0.0265875	hyper	0.00011986	0.0265875	0.035888143
2			cg13885504	S_Shore	0.0346725	hyper	0.014316651	0.0779575	hyper	4.40E-06	0.043285	hyper	4.40E-06	0.043285	0.003065047
9	FAM102A	NM_001035254	cg13910681	N_Shore	-0.06393375	hypo	0.008244742	-0.089105	hypo	0.000521076	-0.02517125	hypo	0.000521076	-0.02517125	0.266991179
1	TP73;TP73;TP73;TP73	NM_001126240;NM_005427;NM_001126242;NM_001126241	cg13914636	N_Shore	0.0539025	hyper	0.007548941	0.076532625	hyper	0.000560591	0.022630125	hyper	0.000560591	0.022630125	0.238593031
7	PTPRN2;PTPRN2;PTPRN2	NM_002847;NM_130842;NM_130843	cg13915179	Island	0.03161125	hyper	0.158023143	0.08266625	hyper	0.000880926	0.051055	hyper	0.000880926	0.051055	0.027289279
11	OR51G1	NM_001005237	cg13917863		0.03556375	hyper	0.084191414	0.07995	hyper	0.000483558	0.04438625	hyper	0.000483558	0.04438625	0.034098928
7			cg13918472	N_Shore	0.0179625	hyper	0.379164591	0.08069125	hyper	0.000519494	0.06272875	hyper	0.000519494	0.06272875	0.004663414
5	EFNA5	NM_001962	cg13922494		0.03230375	hyper	0.067841841	0.0677325	hyper	0.000534098	0.03542875	hyper	0.000534098	0.03542875	0.046730327
2	RGPD3	NM_001144013	cg13922858	Island	0.09032875	hyper	0.002648565	0.14364125	hyper	1.91E-05	0.0533125	hyper	1.91E-05	0.0533125	0.058886247
13	GUCY1B2	NR_003923	cg13928490		0.01278625	hyper	0.608707627	0.10278625	hyper	0.000362489	0.09	hyper	0.000362489	0.09	0.001315178
18	CTAGE1;CTAGE1	NM_172241;NM_172241	cg13935928		0.0430225	hyper	0.068732128	0.09016375	hyper	0.000555555	0.04714125	hyper	0.000555555	0.04714125	0.047619155
10			cg13936992	S_Shelf	0.02100125	hyper	0.068085985	0.04930875	hyper	0.000162208	0.0283075	hyper	0.000162208	0.0283075	0.016705766
9	KDM4C	NM_001146696	cg13937446	N_Shelf	0.044475	hyper	0.025059641	0.07778	hyper	0.000346797	0.033305	hyper	0.000346797	0.033305	0.085886893
9			cg13943141		-0.05605125	hypo	0.000634686	-0.0695825	hypo	5.87E-05	-0.01353125	hypo	5.87E-05	-0.01353125	0.35048568
19	SNAR-E	NR_024258	cg13954548		0.046442187	hyper	0.137789949	0.145718438	hyper	7.79E-05	0.09927625	hyper	7.79E-05	0.09927625	0.003307483
12			cg13989664		0.02935875	hyper	0.130880919	0.08423375	hyper	0.000162187	0.054875	hyper	0.000162187	0.054875	0.007541274
9	SLC46A2	NM_033051	cg14004271	N_Shelf	0.07800125	hyper	0.001242163	0.1010625	hyper	8.27E-05	0.02306125	hyper	8.27E-05	0.02306125	0.288286952
1	OR2M5	NM_001004690	cg14013099		0.04229875	hyper	0.010641182	0.07034875	hyper	0.000117813	0.02805	hyper	0.000117813	0.02805	0.078227728
10	GPR26	NM_153442	cg14039479	Island	0.00450625	hyper	0.795973068	0.070415	hyper	0.000447876	0.06590875	hyper	0.000447876	0.06590875	0.000858437
9	SYK;SYK;SYK;SYK	NR_024155;NR_024156;NM_003177;NM_001135052	cg14054883		0.04819625	hyper	0.062093847	0.10089	hyper	0.000429853	0.05269375	hyper	0.000429853	0.05269375	0.042821436
9	LAMC3	NM_006059	cg14091920	S_Shore	0.03203375	hyper	0.014363439	0.05085	hyper	0.000336589	0.01881625	hyper	0.000336589	0.01881625	0.133573631
12	ANO4	NM_178826	cg14107382		0.04577	hyper	0.023533084	0.10569375	hyper	1.04E-05	0.05992375	hyper	1.04E-05	0.05992375	0.004207086
12	FGF23	NM_020638	cg14119236		0.03304	hyper	0.07819311	0.07252375	hyper	0.000497462	0.03948375	hyper	0.000497462	0.03948375	0.037870506
10	HPS6	NM_024747	cg14124646	N_Shore	0.0393525	hyper	0.10145875	0.0916375	hyper	0.000597111	0.052285	hyper	0.000597111	0.052285	0.03309428
10	AIFM2	NM_032797	cg14128415	S_Shore	0.03842875	hyper	0.001845443	0.04915	hyper	0.000161351	0.01072125	hyper	0.000161351	0.01072125	0.336916727
19	FKBP1AP1	NR_024162	cg14138610		0.0282975	hyper	0.119004645	0.06872375	hyper	0.000659607	0.04042625	hyper	0.000659607	0.04042625	0.029959936
9			cg14159526		0.0328475	hyper	0.01834695	0.05460125	hyper	0.000322988	0.02175375	hyper	0.000322988	0.02175375	0.10629624
7			cg14159576		0.05781	hyper	0.004918164	0.07130625	hyper	0.000839766	0.01349625	hyper	0.000839766	0.01349625	0.475259759
21			cg14180004	Island	0.07642	hyper	0.006409027	0.11601625	hyper	0.000140976	0.03959625	hyper	0.000140976	0.03959625	0.134050821
3			cg14188401	S_Shelf	0.06609625	hyper	0.005665378	0.08964625	hyper	0.000397074	0.02355	hyper	0.000397074	0.02355	0.288496422
9	DAB2IP	NM_032552	cg14190522		0.075945	hyper	0.005494087	0.1049325	hyper	0.0003129	0.0289875	hyper	0.0003129	0.0289875	0.254398187
6	KIF13A;KIF13A;KIF13A;KIF13A	NM_022113;NM_001105567;NM_001105568;NM_001105566	cg14200572		0.03743375	hyper	0.060416056	0.1107975	hyper	5.76E-06	0.07336375	hyper	5.76E-06	0.07336375	0.000771073
3	ITPR1;ITPR1;ITPR1	NM_002222;NM_001099952;NM_001168272	cg14203613		0.04184125	hyper	0.03062356	0.06929125	hyper	0.000885279	0.02745	hyper	0.000885279	0.02745	0.144415139
12	TMEM132D	NM_133448	cg14215369		0.04012125	hyper	0.161128132	0.11021125	hyper	0.000590046	0.07009	hyper	0.000590046	0.07009	0.018701573
9			cg14223579	S_Shore	0.06047	hyper	0.01654517	0.089585	hyper	0.000853342	0.029115	hyper	0.000853342	0.029115	0.22591046
3	OR5K2	NM_001004737	cg14234213		0.03797875	hyper	0.00244328	0.04329	hyper	0.000759097	0.00531125	hyper	0.000759097	0.00531125	0.638923411
9	OLFM1	NM_014279	cg14263222	N_Shelf	0.06731375	hyper	0.000614799	0.09075875	hyper	1.97E-05	0.023445	hyper	1.97E-05	0.023445	0.180992624
9	NTRK2;NTRK2;NTRK2;NTRK2	NM_001018064;NM_006180;NM_001018065;NM_001018066	cg14273545		0.0577475	hyper	0.007880872	0.1045	hyper	2.38E-05	0.0467525	hyper	2.38E-05	0.0467525	0.027384039
7	DGKI	NM_004717	cg14278666		0.04535	hyper	0.027930577	0.0770525	hyper	0.000577564	0.0317025	hyper	0.000577564	0.0317025	0.114595291
9			cg14290590	S_Shelf	0.026625	hyper	0.110414221	0.06309875	hyper	0.000656161	0.03647375	hyper	0.000656161	0.03647375	0.032551168
9			cg14304674		0.04565625	hyper	0.023659927	0.0884875	hyper	9.82E-05	0.04283125	hyper	9.82E-05	0.04283125	0.032672499
9	RALGPS1	NM_014636	cg14322719		0.0228925	hyper	0.306484156	0.09308	hyper	0.000296827	0.0701875	hyper	0.000296827	0.0701875	0.003898076
2	ALK	NM_004304	cg14326644		0.0838425	hyper	0.003801224	0.13489375	hyper	2.96E-05	0.05105125	hyper	2.96E-05	0.05105125	0.062311038
9	RGS3;RGS3;RGS3	NM_130795;NM_144488;NM_134427	cg14327394	S_Shore	0.02851375	hyper	0.109779495	0.06947625	hyper	0.000488724	0.0409625	hyper	0.000488724	0.0409625	0.025416945
6			cg14341014	S_Shelf	0.04762	hyper	0.012757881	0.0694775	hyper	0.000649262	0.0218575	hyper	0.000649262	0.0218575	0.227787385
10	RNLS;RNLS	NM_001031709;NM_018363	cg14349937		0.03945375	hyper	0.04535767	0.07348	hyper	0.000646454	0.03402625	hyper	0.000646454	0.03402625	0.081019554
9	TMC1	NM_138691	cg14363249	Island	0.030082375	hyper	0.120723667	0.07629	hyper	0.000328608	0.046207625	hyper	0.000328608	0.046207625	0.019331827
21	PCBP3;PCBP3	NM_020528;NM_001130141	cg14381945	N_Shelf	0.042455	hyper	0.033131697	0.071195	hyper	0.000916211	0.02874	hyper	0.000916211	0.02874	0.138651783
7			cg14382923	Island	0.00678375	hyper	0.622475694	0.06797625	hyper	4.57E-05	0.0611925	hyper	4.57E-05	0.0611925	0.000159001
7	CTTNBP2	NM_033427	cg14388601		0.06016125	hyper	0.007614321	0.07770125	hyper	0.000972041	0.01754	hyper	0.000972041	0.01754	0.402805425
9			cg14392725		0.03411625	hyper	0.056420755	0.076105	hyper	0.000167786	0.04198875	hyper	0.000167786	0.04198875	0.021224291
9	NOTCH1	NM_017617	cg14410964	N_Shore	0.06594625	hyper	0.01221003	0.1151475	hyper	8.61E-05	0.04920125	hyper	8.61E-05	0.04920125	0.054194312
4			cg14436098		0.0668625	hyper	0.003673995	0.086805	hyper	0.000342621	0.0199425	hyper	0.000342621	0.0199425	0.345187633
14			cg14459059	N_Shelf	0.047035	hyper	0.036400483	0.10438	hyper	5.46E-05	0.057345	hyper	5.46E-05	0.057345	0.012506229
1	C1orf21	NM_030806	cg14476364		0.03309	hyper	0.147935879	0.084235	hyper	0.000891259	0.051145	hyper	0.000891259	0.051145	0.029909784
9	C9orf171	NM_207417	cg14502963		0.05277	hyper	0.045163908	0.09962375	hyper	0.000559897	0.04685375	hyper	0.000559897	0.04685375	0.072732329
1	OR6N1	NM_001005185	cg14514991		0.02963375	hyper	0.183996599	0.089595	hyper	0.000392165	0.05996125	hyper	0.000392165	0.05996125	0.010829653
1	SYF2;SYF2	NM_207170;NM_015484	cg14516704	S_Shore	-0.04569375	hypo	0.033048088	-0.0799975	hypo	0.00060189	-0.03430375	hypo	0.00060189	-0.03430375	0.102190828
13	GRTP1	NM_024719	cg14518261		0.0515175	hyper	0.010066471	0.06992625	hyper	0.000905076	0.01840875	hyper	0.000905076	0.01840875	0.326934239
14	ANKRD9	NM_152326	cg14531093	Island	0.12841925	hyper	4.04E-06	0.08434925	hyper	0.00061839	-0.04407	hypo	0.00061839	-0.04407	0.049085824
5			cg14531319		0.057065	hyper	0.008873426	0.09548375	hyper	7.90E-05	0.03841875	hyper	7.90E-05	0.03841875	0.066768986
10			cg14534279		0.05709625	hyper	0.00221173	0.06849125	hyper	0.000405131	0.011395	hyper	0.000405131	0.011395	0.499107286
6			cg14543152		0.02044375	hyper	0.232789273	0.0804125	hyper	7.18E-05	0.05996875	hyper	7.18E-05	0.05996875	0.001519606
10	INPP5A	NM_005539	cg14546128		0.056067625	hyper	0.053125578	0.1067925	hyper	0.000547941	0.050724875	hyper	0.000547941	0.050724875	0.07320588
19	FDX1L	NM_001031734	cg14572892	N_Shelf	0.0167675	hyper	0.184529004	0.048195	hyper	0.000660422	0.0314275	hyper	0.000660422	0.0314275	0.017315917
17	ITGB3	NM_000212	cg14575950		0.01527625	hyper	0.44190935	0.07763375	hyper	0.000590636	0.0623575	hyper	0.000590636	0.0623575	0.004015533
9	OBP2A	NM_014582	cg14582108		0.0557425	hyper	0.022006974	0.08723375	hyper	0.000823903	0.03149125	hyper	0.000823903	0.03149125	0.178643639
17	SMURF2	NM_022739	cg14624950		0.0645075	hyper	0.001094537	0.08485625	hyper	5.83E-05	0.02034875	hyper	5.83E-05	0.02034875	0.251622526
10			cg14624992		0.04634375	hyper	0.005987192	0.06953125	hyper	0.000144538	0.0231875	hyper	0.000144538	0.0231875	0.143597332
7	HIPK2;HIPK2	NM_001113239;NM_022740	cg14630106		0.03965375	hyper	0.014312262	0.09085	hyper	3.35E-06	0.05119625	hyper	3.35E-06	0.05119625	0.002329683
7	PTPRN2;PTPRN2;PTPRN2	NM_002847;NM_130842;NM_130843	cg14631503		0.0604275	hyper	0.050671668	0.12388	hyper	0.000316771	0.0634525	hyper	0.000316771	0.0634525	0.040974247
11	CKAP5;CKAP5;SNORD67	NM_014756;NM_001008938;NR_003056	cg14633965		0.03904625	hyper	0.001999918	0.05004125	hyper	0.000175256	0.010995	hyper	0.000175256	0.010995	0.336979952
12			cg14645841		0.0579825	hyper	0.002869678	0.0855325	hyper	5.63E-05	0.02755	hyper	5.63E-05	0.02755	0.126795338
17	RICH2	NM_014859	cg14661281	S_Shelf	0.04165375	hyper	0.00338898	0.07117875	hyper	1.10E-05	0.029525	hyper	1.10E-05	0.029525	0.029891292
6			cg14672218		0.059075	hyper	0.009055661	0.1167375	hyper	9.70E-06	0.0576625	hyper	9.70E-06	0.0576625	0.010595426
11	KDM4DL	NM_001161630	cg14674091		0.0404975	hyper	0.015928559	0.0673125	hyper	0.000248442	0.026815	hyper	0.000248442	0.026815	0.098376789
2			cg14674802	S_Shore	0.00924	hyper	0.7169231	0.10411625	hyper	0.000396686	0.09487625	hyper	0.000396686	0.09487625	0.000988182
8			cg14681171		0.0932175	hyper	0.002044329	0.12151125	hyper	0.00014908	0.02829375	hyper	0.00014908	0.02829375	0.302698352
4			cg14683643		0.02109625	hyper	0.160032616	0.05726125	hyper	0.000646193	0.036165	hyper	0.000646193	0.036165	0.02045422
2			cg14688113		0.08408625	hyper	0.003972884	0.11650375	hyper	0.000189522	0.0324175	hyper	0.000189522	0.0324175	0.229949868
7	PCLO;PCLO	NM_014510;NM_033026	cg14715098		0.02636875	hyper	0.279441251	0.09040375	hyper	0.000921312	0.064035	hyper	0.000921312	0.064035	0.013039951
5	6-Mar	NM_005885	cg14715482		0.03798	hyper	0.052227656	0.07442625	hyper	0.000542533	0.03644625	hyper	0.000542533	0.03644625	0.061667804
11			cg14720354		0.04000875	hyper	0.105624502	0.10794375	hyper	0.000143157	0.067935	hyper	0.000143157	0.067935	0.008832493
4	PPEF2;PPEF2	NM_006239;NM_006239	cg14724265	Island	0.0398175	hyper	0.063415693	0.07791625	hyper	0.000880568	0.03809875	hyper	0.000880568	0.03809875	0.074818222
10			cg14734668		0.0522625	hyper	0.052348969	0.11427625	hyper	0.000171026	0.06201375	hyper	0.000171026	0.06201375	0.023409376
6	ATG5	NM_004849	cg14764792		0.0299675	hyper	0.049500859	0.072165	hyper	4.68E-05	0.0421975	hyper	4.68E-05	0.0421975	0.007693704
4			cg14771997		0.06050125	hyper	0.001654263	0.06415375	hyper	0.000974379	0.0036525	hyper	0.000974379	0.0036525	0.831732829
19	C19orf51	NM_178837	cg14786125	S_Shore	0.0412025	hyper	0.067005379	0.0807675	hyper	0.000991397	0.039565	hyper	0.000991397	0.039565	0.077785382
3			cg14786212		0.08483625	hyper	0.000580392	0.10309125	hyper	6.82E-05	0.018255	hyper	6.82E-05	0.018255	0.400176782
7	RAPGEF5	NM_012294	cg14794487		0.01067375	hyper	0.357143821	0.0488325	hyper	0.000264162	0.03815875	hyper	0.000264162	0.03815875	0.002697589
19	PSG8;PSG8;PSG8	NM_001130168;NM_001130167;NM_182707	cg14821045		0.05218375	hyper	0.003940336	0.06514125	hyper	0.000561274	0.0129575	hyper	0.000561274	0.0129575	0.434697102
7			cg14833283	N_Shore	0.03537	hyper	0.030861845	0.06098125	hyper	0.000609355	0.02561125	hyper	0.000609355	0.02561125	0.109455702
4			cg14833626		0.03985	hyper	0.024511244	0.06239125	hyper	0.000993284	0.02254125	hyper	0.000993284	0.02254125	0.186657276
2	NAT8B	NM_016347	cg14839087		0.04042125	hyper	0.2659911	0.145375	hyper	0.000434227	0.10495375	hyper	0.000434227	0.10495375	0.006990987
8	DEFB104B;DEFB104A	NM_001040702;NM_080389	cg14839256		0.04114	hyper	0.34548864	0.17810625	hyper	0.000364969	0.13696625	hyper	0.000364969	0.13696625	0.003897982
14	ALDH6A1	NM_005589	cg14849468	N_Shelf	0.03912375	hyper	0.026271912	0.06439875	hyper	0.000700708	0.025275	hyper	0.000700708	0.025275	0.138685332
14	PACS2;PACS2	NM_015197;NM_001100913	cg14851496	N_Shore	0.0203525	hyper	0.126151096	0.0513325	hyper	0.000554031	0.03098	hyper	0.000554031	0.03098	0.024017065
2			cg14853981		0.03410125	hyper	0.019319337	0.06291625	hyper	0.000112748	0.028815	hyper	0.000112748	0.028815	0.044516303
10			cg14861584		0.04036	hyper	0.03850704	0.06970875	hyper	0.000937825	0.02934875	hyper	0.000937825	0.02934875	0.124131799
13			cg14863944		0.07448125	hyper	0.001173967	0.0885825	hyper	0.000205249	0.01410125	hyper	0.000205249	0.01410125	0.49070495
10	ANXA11;ANXA11;ANXA11	NM_145869;NM_145868;NM_001157	cg14880527		0.05716	hyper	0.007900693	0.07859	hyper	0.000560282	0.02143	hyper	0.000560282	0.02143	0.286928513
19			cg14886405	N_Shore	0.0649	hyper	0.01082535	0.0963695	hyper	0.000619686	0.0314695	hyper	0.000619686	0.0314695	0.199020693
7			cg14887505		0.06487375	hyper	0.015428204	0.10258625	hyper	0.000397186	0.0377125	hyper	0.000397186	0.0377125	0.141996769
14	STXBP6	NM_014178	cg14896458		0.042065	hyper	0.001640182	0.0511875	hyper	0.00024065	0.0091225	hyper	0.00024065	0.0091225	0.447513586
14	MIR377	NR_029869	cg14906110	N_Shelf	0.037395	hyper	0.033022919	0.06402375	hyper	0.000747142	0.02662875	hyper	0.000747142	0.02662875	0.119979558
2	ORC4L;ORC4L;ORC4L	NM_181742;NM_002552;NM_181741	cg14961391		0.06281	hyper	0.009785407	0.103325	hyper	0.000115002	0.040515	hyper	0.000115002	0.040515	0.08236998
10			cg14969965	S_Shelf	0.04854125	hyper	0.018728799	0.089435	hyper	0.000107397	0.04089375	hyper	0.000107397	0.04089375	0.04401912
5	SGCD;SGCD;SGCD	NM_001128209;NM_172244;NM_000337	cg14973408		0.04452625	hyper	0.029396008	0.07599625	hyper	0.00061088	0.03147	hyper	0.00061088	0.03147	0.114330379
2	CGREF1;CGREF1;CGREF1;CGREF1	NM_001166240;NM_001166239;NM_001166241;NM_006569	cg15001567		0.02932875	hyper	0.027308481	0.0576775	hyper	0.000114342	0.02834875	hyper	0.000114342	0.02834875	0.032324558
10			cg15039604		0.0346625	hyper	0.020283712	0.0575	hyper	0.000398247	0.0228375	hyper	0.000398247	0.0228375	0.114101106
2	SDPR	NM_004657	cg15074047		0.024355	hyper	0.126139266	0.0630325	hyper	0.000426749	0.0386775	hyper	0.000426749	0.0386775	0.019082932
3			cg15093715		0.0407475	hyper	0.025111285	0.0719425	hyper	0.000315076	0.031195	hyper	0.000315076	0.031195	0.079644713
5			cg15103709		0.0567325	hyper	0.003000996	0.06926125	hyper	0.000495177	0.01252875	hyper	0.000495177	0.01252875	0.471483545
11	PKNOX2	NM_022062	cg15113009		0.03573125	hyper	0.032798429	0.06856875	hyper	0.000228262	0.0328375	hyper	0.000228262	0.0328375	0.048133518
11	ODZ4	NM_001098816	cg15113168		0.049475	hyper	0.088290845	0.11249625	hyper	0.000496081	0.06302125	hyper	0.000496081	0.06302125	0.03305502
1	ZNF683;ZNF683	NM_001114759;NM_173574	cg15118519		0.0636125	hyper	0.005453177	0.08182875	hyper	0.000641504	0.01821625	hyper	0.000641504	0.01821625	0.389094901
1	DISC1;DISC1;DISC1;DISC1;DISC1;TSNAX-DISC1;DISC1;DISC1;DISC1;DISC1	NM_018662;NM_001012957;NM_001164541;NM_001164540;NM_001164542;NR_028393;NM_001164538;NM_001164537;NM_001164547;NM_001164546	cg15120220		0.057145	hyper	0.035026846	0.0978	hyper	0.000843955	0.040655	hyper	0.000843955	0.040655	0.124688233
7	HECW1	NM_015052	cg15130928	S_Shelf	0.05606	hyper	0.000788553	0.064315	hyper	0.000190936	0.008255	hyper	0.000190936	0.008255	0.5752527
7	EPDR1	NM_017549	cg15141868	N_Shore	0.02505	hyper	0.328563694	0.10123125	hyper	0.000512192	0.07618125	hyper	0.000512192	0.07618125	0.005852407
2			cg15142841		0.0599675	hyper	0.002349818	0.08789875	hyper	4.50E-05	0.02793125	hyper	4.50E-05	0.02793125	0.125173417
4	KCNIP4	NM_147182	cg15158924		0.04275	hyper	0.05170176	0.07992375	hyper	0.000838098	0.03717375	hyper	0.000838098	0.03717375	0.087560061
8			cg15171273		0.0298225	hyper	0.014624065	0.0465625	hyper	0.000412516	0.01674	hyper	0.000412516	0.01674	0.152018854
10	GRID1	NM_017551	cg15209053		0.03036875	hyper	0.118573926	0.08019875	hyper	0.000276263	0.04983	hyper	0.000276263	0.04983	0.013953751
X	TGIF2LX	NM_138960	cg15210787		0.000605	hyper	0.981961107	0.10498125	hyper	0.00060571	0.10437625	hyper	0.00060571	0.10437625	0.000641147
5	PPARGC1B;PPARGC1B	NM_133263;NM_133263	cg15219393	Island	-0.01010625	hypo	0.436146694	-0.04857625	hypo	0.000894664	-0.03847	hypo	0.000894664	-0.03847	0.006117802
17	MARCH10;MARCH10	NM_001100875;NM_152598	cg15221532		0.0330125	hyper	0.020510764	0.0508375	hyper	0.000848905	0.017825	hyper	0.000848905	0.017825	0.192307206
18			cg15227168	S_Shore	0.0454925	hyper	0.088505557	0.09831625	hyper	0.000822286	0.05282375	hyper	0.000822286	0.05282375	0.050318523
6	DST;DST;DST;DST	NM_001144770;NM_183380;NM_001144771;NM_001144769	cg15230849		0.02274375	hyper	0.110503167	0.05229	hyper	0.000880651	0.02954625	hyper	0.000880651	0.02954625	0.041722137
12			cg15232385		0.0126025	hyper	0.184728268	0.0367625	hyper	0.000573652	0.02416	hyper	0.000573652	0.02416	0.015231799
18	BRUNOL4;BRUNOL4;BRUNOL4;BRUNOL4	NM_001025088;NM_020180;NM_001025089;NM_001025087	cg15264610	S_Shelf	0.019425	hyper	0.564061252	0.12798625	hyper	0.000796407	0.10856125	hyper	0.000796407	0.10856125	0.003338701
13			cg15283287		0.02447125	hyper	0.136755962	0.06345625	hyper	0.000560466	0.038985	hyper	0.000560466	0.038985	0.021979605
7	PTN	NM_002825	cg15284177		0.04352125	hyper	0.082450846	0.090965	hyper	0.000927854	0.04744375	hyper	0.000927854	0.04744375	0.059837217
8			cg15319126		0.03989625	hyper	0.065170119	0.0919675	hyper	0.000175132	0.05207125	hyper	0.000175132	0.05207125	0.01879102
7	ZNF804B;MGC26647	NM_181646;NM_152706	cg15325154		0.04516875	hyper	0.043217409	0.09896875	hyper	0.000100094	0.0538	hyper	0.000100094	0.0538	0.017943569
11	FAT3	NM_001008781	cg15329510		0.01575125	hyper	0.419093824	0.094925	hyper	5.09E-05	0.07917375	hyper	5.09E-05	0.07917375	0.000397377
10			cg15360468	S_Shelf	0.0289475	hyper	0.085174764	0.06149125	hyper	0.000870292	0.03254375	hyper	0.000870292	0.03254375	0.054905363
10			cg15361626		0.06877625	hyper	0.004704451	0.0933275	hyper	0.00030287	0.02455125	hyper	0.00030287	0.02455125	0.275703473
6			cg15391116		0.05065125	hyper	0.008190214	0.08401875	hyper	7.59E-05	0.0333675	hyper	7.59E-05	0.0333675	0.069261983
4	GABRB1	NM_000812	cg15393297	Island	0.06345375	hyper	0.00086687	0.08469875	hyper	3.56E-05	0.021245	hyper	3.56E-05	0.021245	0.213381671
1	LRRC8B;LRRC8B	NM_001134476;NM_015350	cg15422784		0.024245	hyper	0.054381922	0.04768625	hyper	0.000576611	0.02344125	hyper	0.000576611	0.02344125	0.062222691
15	RORA	NM_134261	cg15451980		0.06590375	hyper	0.006593033	0.08861125	hyper	0.000538749	0.0227075	hyper	0.000538749	0.0227075	0.31439104
3	ARPP-21	NM_016300	cg15459537		0.01285625	hyper	0.557115031	0.08758625	hyper	0.000480762	0.07473	hyper	0.000480762	0.07473	0.002094695
1	GLIS1	NM_147193	cg15467085		0.02394125	hyper	0.200433056	0.07489125	hyper	0.000410077	0.05095	hyper	0.000410077	0.05095	0.010023186
6			cg15477209		0.04151625	hyper	0.011739077	0.07087875	hyper	0.000104134	0.0293625	hyper	0.000104134	0.0293625	0.065316668
10	ADARB2	NM_018702	cg15479754		0.05908375	hyper	0.02063668	0.0895275	hyper	0.00099861	0.03044375	hyper	0.00099861	0.03044375	0.21317897
1	ROR1	NM_005012	cg15481583		0.02412	hyper	0.237944732	0.10929	hyper	1.37E-05	0.08517	hyper	1.37E-05	0.08517	0.000278245
1	TP73;TP73;TP73;TP73	NM_001126240;NM_005427;NM_001126242;NM_001126241	cg15487097		0.1031025	hyper	0.000133465	0.1273475	hyper	9.30E-06	0.024245	hyper	9.30E-06	0.024245	0.293463223
10			cg15507787	N_Shelf	0.08315125	hyper	0.001215836	0.10292	hyper	0.000137011	0.01976875	hyper	0.000137011	0.01976875	0.390004982
3	ATP2B2;ATP2B2	NM_001683;NM_001001331	cg15511625	Island	0.04882625	hyper	0.008471129	0.06661	hyper	0.000670132	0.01778375	hyper	0.000670132	0.01778375	0.305451164
1	DAB1	NM_021080	cg15553814	S_Shore	0.02975	hyper	0.093363277	0.06865125	hyper	0.000505969	0.03890125	hyper	0.000505969	0.03890125	0.031572038
7	CAV1	NM_001753	cg15558717		0.06571375	hyper	0.00278305	0.12191125	hyper	2.40E-06	0.0561975	hyper	2.40E-06	0.0561975	0.008788952
15	SNORD116-9;SNORD116-3	NR_003324;NR_003318	cg15571373		0.03521375	hyper	0.146446128	0.10144625	hyper	0.00024479	0.0662325	hyper	0.00024479	0.0662325	0.009534813
2	AGAP1;AGAP1	NM_014914;NM_001037131	cg15575017	Island	0.03202375	hyper	0.328433688	0.124285	hyper	0.00076024	0.09226125	hyper	0.00076024	0.09226125	0.008493192
6	BTNL2	NM_019602	cg15585183		0.04960375	hyper	0.009317145	0.0665575	hyper	0.000901901	0.01695375	hyper	0.000901901	0.01695375	0.342366627
20	RBM38;RBM38	NM_017495;NM_183425	cg15636859	S_Shelf	0.0437925	hyper	0.008603794	0.0601475	hyper	0.000641768	0.016355	hyper	0.000641768	0.016355	0.294723586
7	ELMO1	NM_014800	cg15659052		0.07153875	hyper	0.028044747	0.1176	hyper	0.000802969	0.04606125	hyper	0.000802969	0.04606125	0.144834479
Y	LOC100101121;TTTY23	NR_003593;NR_001540	cg15682806	S_Shore	0.01945	hyper	0.306906456	0.07025625	hyper	0.000975636	0.05080625	hyper	0.000975636	0.05080625	0.011916565
19	ZNF331;ZNF331;ZNF331	NM_001079906;NM_001079907;NM_018555	cg15683356		0.03344625	hyper	0.082638178	0.07378	hyper	0.000554059	0.04033375	hyper	0.000554059	0.04033375	0.039040671
13	MBNL2;MBNL2	NM_144778;NM_207304	cg15683856		0.05834625	hyper	0.005244059	0.07355875	hyper	0.000740523	0.0152125	hyper	0.000740523	0.0152125	0.429867965
21	PCBP3;PCBP3	NM_020528;NM_001130141	cg15684772	S_Shelf	0.08528125	hyper	0.014566425	0.1550025	hyper	7.55E-05	0.06972125	hyper	7.55E-05	0.06972125	0.041462085
X	STARD8;STARD8;STARD8	NM_001142504;NM_014725;NM_001142503	cg15694789	S_Shore	0.0074275	hyper	0.789926421	0.1045925	hyper	0.000925699	0.097165	hyper	0.000925699	0.097165	0.001797488
2			cg15718106		0.06955375	hyper	0.028576301	0.114855	hyper	0.000796935	0.04530125	hyper	0.000796935	0.04530125	0.141866878
19			cg15730546	N_Shelf	0.05155875	hyper	0.003173622	0.06676875	hyper	0.000288861	0.01521	hyper	0.000288861	0.01521	0.341555093
2	NEU4;NEU4;NEU4;NEU4;NEU4	NM_080741;NM_001167600;NM_001167601;NM_001167599;NM_001167602	cg15746851	Island	0.02799375	hyper	0.247102972	0.09055125	hyper	0.00082646	0.0625575	hyper	0.00082646	0.0625575	0.014148921
4	LDB2;LDB2	NM_001290;NM_001130834	cg15766408		0.02588375	hyper	0.192762105	0.07434875	hyper	0.000801302	0.048465	hyper	0.000801302	0.048465	0.019421823
2			cg15775200		0.01916375	hyper	0.087346828	0.04455125	hyper	0.00038286	0.0253875	hyper	0.00038286	0.0253875	0.026786485
10	ADARB2	NM_018702	cg15806365	S_Shelf	0.05165375	hyper	0.001419958	0.07306625	hyper	3.37E-05	0.0214125	hyper	3.37E-05	0.0214125	0.146774927
8			cg15816712		0.0247075	hyper	0.255175889	0.08080875	hyper	0.000878934	0.05610125	hyper	0.000878934	0.05610125	0.014283792
7			cg15836427		0.00963	hyper	0.519693711	0.06584625	hyper	0.000171851	0.05621625	hyper	0.000171851	0.05621625	0.000877975
19	CYP2B6	NM_000767	cg15843278		0.05123	hyper	0.013039365	0.07342875	hyper	0.000798091	0.02219875	hyper	0.000798091	0.02219875	0.255709096
11	OR4C12	NM_001005270	cg15905666		0.0378525	hyper	0.176896547	0.12775125	hyper	9.65E-05	0.08989875	hyper	9.65E-05	0.08989875	0.003051333
4			cg15910663		0.08608875	hyper	0.000223774	0.10656	hyper	1.69E-05	0.02047125	hyper	1.69E-05	0.02047125	0.310026223
7	ATXN7L1;ATXN7L1	NM_020725;NM_138495	cg15910895		0.0325775	hyper	0.009334155	0.04527625	hyper	0.00064497	0.01269875	hyper	0.00064497	0.01269875	0.280392
7			cg15950936		0.01164875	hyper	0.426722228	0.05711	hyper	0.000604965	0.04546125	hyper	0.000604965	0.04546125	0.004379265
10			cg15969149		0.03077875	hyper	0.095100077	0.07275875	hyper	0.000419194	0.04198	hyper	0.000419194	0.04198	0.026291912
1			cg15987934		0.0379425	hyper	0.050623097	0.07296125	hyper	0.000607657	0.03501875	hyper	0.000607657	0.03501875	0.069555776
17	ACOX1;ACOX1	NM_004035;NM_007292	cg16024937	S_Shelf	0.05720125	hyper	0.011777754	0.089715	hyper	0.000270868	0.03251375	hyper	0.000270868	0.03251375	0.133701704
1			cg16030011		0.02009875	hyper	0.099608391	0.05306375	hyper	0.000148324	0.032965	hyper	0.000148324	0.032965	0.009816637
3			cg16035667		0.01405625	hyper	0.417411347	0.06646	hyper	0.000706786	0.05240375	hyper	0.000706786	0.05240375	0.005286809
11	SHANK2	NM_012309	cg16069986		0.0375475	hyper	0.123128721	0.09167125	hyper	0.000702065	0.05412375	hyper	0.000702065	0.05412375	0.03036603
2	DPP10;DPP10	NM_001004360;NM_020868	cg16071125		0.026585	hyper	0.103698074	0.06265625	hyper	0.00056751	0.03607125	hyper	0.00056751	0.03607125	0.03090424
14	RNASE12;RNASE11;RNASE12	NM_001024822;NM_145250;NM_001024822	cg16072661		0.03307125	hyper	0.120031083	0.09833875	hyper	7.54E-05	0.0652675	hyper	7.54E-05	0.0652675	0.004093779
4	NPFFR2;NPFFR2;NPFFR2	NM_004885;NM_053036;NM_001144756	cg16084416		0.01559875	hyper	0.287505939	0.0715375	hyper	4.66E-05	0.05593875	hyper	4.66E-05	0.05593875	0.000706611
10			cg16087940	Island	0.07436125	hyper	0.045516538	0.13437875	hyper	0.000871022	0.0600175	hyper	0.000871022	0.0600175	0.101385615
4	ACSL1;ACSL1	NM_001995;NM_001995	cg16092956		-0.0394075	hypo	0.008745761	-0.0583425	hypo	0.000306097	-0.018935	hypo	0.000306097	-0.018935	0.182001678
13			cg16094155	N_Shelf	0.02664875	hyper	0.027847966	0.04281125	hyper	0.000984575	0.0161625	hyper	0.000984575	0.0161625	0.167962119
1	PRDM16;PRDM16	NM_022114;NM_199454	cg16120249		0.00315125	hyper	0.836295457	0.05716	hyper	0.000936273	0.05400875	hyper	0.000936273	0.05400875	0.001567231
1	DISC1;DISC1;TSNAX-DISC1;DISC1;DISC1	NM_001012957;NM_001164537;NR_028393;NM_001164540;NM_018662	cg16177633		0.0430475	hyper	0.05079743	0.099225	hyper	8.57E-05	0.0561775	hyper	8.57E-05	0.0561775	0.013072019
17			cg16179589	S_Shore	0.05464875	hyper	0.003919606	0.067395	hyper	0.000628601	0.01274625	hyper	0.000628601	0.01274625	0.462427279
5			cg16184750		0.0467625	hyper	0.009264388	0.0622475	hyper	0.000964041	0.015485	hyper	0.000964041	0.015485	0.356909877
7	NOM1	NM_138400	cg16205979	S_Shelf	0.04702	hyper	0.011205761	0.0757375	hyper	0.000185714	0.0287175	hyper	0.000185714	0.0287175	0.105760499
3	LIMD1	NM_014240	cg16208269		0.0519375	hyper	0.013565547	0.08020875	hyper	0.000405855	0.02827125	hyper	0.000405855	0.02827125	0.159223202
11	OR52W1	NM_001005178	cg16209873		0.0171175	hyper	0.20269092	0.0493	hyper	0.000970702	0.0321825	hyper	0.000970702	0.0321825	0.021540435
4			cg16218302		0.00222	hyper	0.92044413	0.097665	hyper	0.000184479	0.095445	hyper	0.000184479	0.095445	0.000237506
14			cg16249086		0.032915	hyper	0.162666654	0.0874775	hyper	0.000843666	0.0545625	hyper	0.000843666	0.0545625	0.025339751
1	NPHP4	NM_015102	cg16277741		0.03664625	hyper	0.035703881	0.06598	hyper	0.000535516	0.02933375	hyper	0.000535516	0.02933375	0.087330689
12	RPSAP52	NR_026825	cg16292773		0.053235	hyper	0.014316064	0.08946875	hyper	0.000180428	0.03623375	hyper	0.000180428	0.03623375	0.084492355
10	CUZD1	NM_022034	cg16295133		0.03302375	hyper	0.104166266	0.0797275	hyper	0.000451895	0.04670375	hyper	0.000451895	0.04670375	0.025251205
17	HRNBP3	NM_001082575	cg16301599	S_Shore	0.0556375	hyper	0.020689574	0.0986375	hyper	0.00020367	0.043	hyper	0.00020367	0.043	0.067365883
1	C1orf141	NM_001013674	cg16310284		0.01765	hyper	0.265695648	0.05847125	hyper	0.000964393	0.04082125	hyper	0.000964393	0.04082125	0.014652576
11	CDC42EP2	NM_006779	cg16317318	Island	-0.021865	hypo	0.098041876	-0.05119625	hypo	0.000508063	-0.02933125	hypo	0.000508063	-0.02933125	0.029971281
13	MCF2L;MCF2L	NM_001112732;NM_024979	cg16318226	Island	0.04445825	hyper	0.007397623	0.06488325	hyper	0.000284158	0.020425	hyper	0.000284158	0.020425	0.189244494
5	GALNT10	NM_198321	cg16319535		0.07269875	hyper	0.00094512	0.089965	hyper	0.000100155	0.01726625	hyper	0.000100155	0.01726625	0.377712765
13			cg16325628		0.02335375	hyper	0.114484217	0.05516875	hyper	0.000760221	0.031815	hyper	0.000760221	0.031815	0.035391721
10	ARID5B	NM_032199	cg16389209		-0.00458875	hypo	0.760137089	-0.0619225	hypo	0.000365266	-0.05733375	hypo	0.000365266	-0.05733375	0.000788434
15	ATP10A	NM_024490	cg16397021		0.0266475	hyper	0.264544271	0.08835875	hyper	0.000934281	0.06171125	hyper	0.000934281	0.06171125	0.014326092
5	DNAH5	NM_001369	cg16403725		0.0206275	hyper	0.145124273	0.05245625	hyper	0.000839898	0.03182875	hyper	0.000839898	0.03182875	0.029087961
21	KRTAP10-1;C21orf29	NM_198691;NM_144991	cg16418971		0.0429475	hyper	0.019778137	0.0767775	hyper	0.000169509	0.03383	hyper	0.000169509	0.03383	0.060652037
15	LRRC57	NM_153260	cg16419034	N_Shelf	0.041845	hyper	0.112465146	0.12805625	hyper	4.05E-05	0.08621125	hyper	4.05E-05	0.08621125	0.002446536
5	MYO10	NM_012334	cg16455945		0.04124375	hyper	0.013086591	0.06035	hyper	0.000657235	0.01910625	hyper	0.000657235	0.01910625	0.225508288
6	ZBTB12	NM_181842	cg16463880	Island	0.07608875	hyper	0.004925336	0.09902125	hyper	0.000497706	0.0229325	hyper	0.000497706	0.0229325	0.358552048
15			cg16475255	S_Shelf	0.04977375	hyper	0.030368465	0.08786	hyper	0.000465861	0.03808625	hyper	0.000465861	0.03808625	0.090767927
7	EGFR;EGFR;EGFR;EGFR	NM_201283;NM_201284;NM_201282;NM_005228	cg16488565		0.03664	hyper	0.019421262	0.05808125	hyper	0.000582368	0.02144125	hyper	0.000582368	0.02144125	0.15504035
3	FOXP1	NM_032682	cg16510530		0.04875	hyper	0.026242313	0.0818975	hyper	0.000572282	0.0331475	hyper	0.000572282	0.0331475	0.119974855
15	HERC2	NM_004667	cg16512924		0.02817375	hyper	0.185615985	0.0870275	hyper	0.000326313	0.05885375	hyper	0.000326313	0.05885375	0.00903089
8	LOC100133669	NR_026913	cg16513149		0.0123525	hyper	0.272138068	0.04254	hyper	0.000761097	0.0301875	hyper	0.000761097	0.0301875	0.011383119
6	TRIM40	NM_138700	cg16523655		0.0466775	hyper	0.042914734	0.08233	hyper	0.000964711	0.0356525	hyper	0.000964711	0.0356525	0.115308676
16			cg16532467		0.0340925	hyper	0.018159669	0.05585	hyper	0.000369208	0.0217575	hyper	0.000369208	0.0217575	0.11825867
7	LOC407835	NR_002144	cg16588297	N_Shore	0.05327	hyper	0.014938809	0.0793	hyper	0.00068889	0.02603	hyper	0.00068889	0.02603	0.211550214
12	DERA	NM_015954	cg16616599	S_Shelf	0.0568575	hyper	0.001973429	0.09219	hyper	9.11E-06	0.0353325	hyper	9.11E-06	0.0353325	0.040748634
6			cg16628334	N_Shelf	0.07091	hyper	0.0179693	0.1252	hyper	0.000160805	0.05429	hyper	0.000160805	0.05429	0.063389924
5	SLIT3	NM_003062	cg16679297		0.084105	hyper	0.015267903	0.16162375	hyper	4.20E-05	0.07751875	hyper	4.20E-05	0.07751875	0.024047967
7			cg16687344		0.04009125	hyper	0.028021017	0.071175	hyper	0.000372178	0.03108375	hyper	0.000372178	0.03108375	0.082127243
6			cg16691557		0.025255	hyper	0.101366037	0.07452125	hyper	4.20E-05	0.04926625	hyper	4.20E-05	0.04926625	0.002905821
6	HLA-DRB5	NM_002125	cg16699635		0.07972875	hyper	0.01939856	0.12641625	hyper	0.00057973	0.0466875	hyper	0.00057973	0.0466875	0.154692712
6	TRIM39;TRIM39	NM_172016;NM_021253	cg16701559		0.04424625	hyper	0.003752174	0.06732375	hyper	5.83E-05	0.0230775	hyper	5.83E-05	0.0230775	0.106296715
21			cg16706690	S_Shore	0.02007375	hyper	0.286124575	0.071	hyper	0.000784612	0.05092625	hyper	0.000784612	0.05092625	0.010852986
16	ZDHHC1	NM_013304	cg16707391	N_Shore	0.05711875	hyper	0.026043583	0.09403	hyper	0.000688462	0.03691125	hyper	0.000688462	0.03691125	0.137935418
22			cg16710183	S_Shore	0.0468675	hyper	0.001771936	0.0560425	hyper	0.000319162	0.009175	hyper	0.000319162	0.009175	0.496224568
16	SNX29	NM_001080530	cg16712866	S_Shelf	0.0512875	hyper	0.011379374	0.0715325	hyper	0.000839542	0.020245	hyper	0.000839542	0.020245	0.28897756
10	ABLIM1;ABLIM1;ABLIM1	NM_001003408;NM_002313;NM_001003407	cg16726772		0.06174125	hyper	0.009184573	0.09084625	hyper	0.000353078	0.029105	hyper	0.000353078	0.029105	0.193262903
16			cg16746369	S_Shore	0.0320075	hyper	0.079991564	0.06843125	hyper	0.000688089	0.03642375	hyper	0.000688089	0.03642375	0.048411436
3	EPHA3;EPHA3	NM_182644;NM_005233	cg16797972		0.04984375	hyper	0.081493772	0.10676	hyper	0.000711614	0.05691625	hyper	0.000711614	0.05691625	0.048795488
15			cg16803736		0.0385825	hyper	0.025455028	0.06488375	hyper	0.000534036	0.02630125	hyper	0.000534036	0.02630125	0.117020736
12	TMTC1	NM_175861	cg16818056		0.04055625	hyper	0.084253712	0.0908525	hyper	0.000502168	0.05029625	hyper	0.000502168	0.05029625	0.035179701
2	RGPD1;RGPD2	NM_001024457;NM_001078170	cg16821904	Island	0.03907875	hyper	0.029245203	0.071755	hyper	0.000285512	0.03267625	hyper	0.000285512	0.03267625	0.064229703
7			cg16846728	S_Shelf	0.03834125	hyper	0.018667541	0.0616525	hyper	0.000470029	0.02331125	hyper	0.000470029	0.02331125	0.137585189
2	RHBDD1;RHBDD1	NM_001167608;NM_032276	cg16852955		0.09140875	hyper	0.012225386	0.1441775	hyper	0.00027191	0.05276875	hyper	0.00027191	0.05276875	0.130210859
7	AOAH	NM_001637	cg16858211		0.00973	hyper	0.650985401	0.082105	hyper	0.000773573	0.072375	hyper	0.000773573	0.072375	0.002387525
12	TMEM132B	NM_052907	cg16889054		0.0230275	hyper	0.294250809	0.0883425	hyper	0.00041563	0.065315	hyper	0.00041563	0.065315	0.005734065
1	GLIS1	NM_147193	cg16897608	S_Shore	0.01857875	hyper	0.202905761	0.0560025	hyper	0.000630296	0.03742375	hyper	0.000630296	0.03742375	0.014599839
8	RUNX1T1;RUNX1T1;RUNX1T1	NM_175634;NM_175635;NM_175634	cg16905907		0.0562425	hyper	0.008298672	0.1107425	hyper	8.50E-06	0.0545	hyper	8.50E-06	0.0545	0.010205277
12			cg16964478		0.03883	hyper	0.023182581	0.0678	hyper	0.000301685	0.02897	hyper	0.000301685	0.02897	0.08265931
2			cg16975959	Island	-0.0451025	hypo	0.000791038	-0.05431625	hypo	0.000110497	-0.00921375	hypo	0.000110497	-0.00921375	0.438547178
15			cg16991168		0.04571	hyper	0.013037573	0.07074125	hyper	0.000371097	0.02503125	hyper	0.000371097	0.02503125	0.154249624
1	GLT25D2	NM_015101	cg17002156		0.034165	hyper	0.072272965	0.06951	hyper	0.000845478	0.035345	hyper	0.000845478	0.035345	0.063586153
1			cg17017394		0.06714	hyper	0.000261043	0.0645275	hyper	0.0003967	-0.0026125	hypo	0.0003967	-0.0026125	0.868474835
12	VWF	NM_000552	cg17045790		0.06551375	hyper	0.008280351	0.1050025	hyper	0.000115993	0.03948875	hyper	0.000115993	0.03948875	0.095088862
12	ERC1;ERC1;ERC1;ERC1;ERC1	NM_178039;NR_027948;NR_027949;NM_178040;NR_027946	cg17046247		0.07964125	hyper	0.000442678	0.0839625	hyper	0.000254189	0.00432125	hyper	0.000254189	0.00432125	0.826245721
15			cg17062917		0.01964625	hyper	0.13567514	0.05448625	hyper	0.00027153	0.03484	hyper	0.00027153	0.03484	0.011583999
3	NR2C2	NM_003298	cg17065772	N_Shelf	0.08704875	hyper	0.026728723	0.14432125	hyper	0.00067498	0.0572725	hyper	0.00067498	0.0572725	0.133129045
17	PRKCA	NM_002737	cg17069533		0.05275	hyper	0.021643569	0.08937625	hyper	0.000361754	0.03662625	hyper	0.000361754	0.03662625	0.100639087
11	SLC35F2	NM_017515	cg17073023		0.04409875	hyper	0.006933953	0.06336625	hyper	0.000292409	0.0192675	hyper	0.000292409	0.0192675	0.20819636
10	RGS10;RGS10	NM_001005339;NM_002925	cg17075865		0.05652875	hyper	0.023587546	0.08823125	hyper	0.000954987	0.0317025	hyper	0.000954987	0.0317025	0.187199196
8	CPA6;CPA6	NM_020361;NM_001127445	cg17079431		0.04008375	hyper	0.092836531	0.0866625	hyper	0.000937588	0.04657875	hyper	0.000937588	0.04657875	0.053235337
2	ARHGEF4;ARHGEF4	NM_032995;NM_015320	cg17084937	S_Shore	0.09262625	hyper	0.000477724	0.1166275	hyper	3.45E-05	0.02400125	hyper	3.45E-05	0.02400125	0.303492534
11	NTM	NM_001048209	cg17090716	N_Shore	0.0439425	hyper	0.039412135	0.08430625	hyper	0.000347736	0.04036375	hyper	0.000347736	0.04036375	0.056747087
6	ELOVL5	NM_021814	cg17091456	Island	0.02117375	hyper	0.255281562	0.06930625	hyper	0.000874244	0.0481325	hyper	0.000874244	0.0481325	0.01420575
12	TESC;TESC;TESC	NR_031766;NM_017899;NM_001168325	cg17108209	Island	0.01570625	hyper	0.400816492	0.07032125	hyper	0.000844598	0.054615	hyper	0.000844598	0.054615	0.006724791
10			cg17168235		0.03652875	hyper	0.04666979	0.0845125	hyper	6.45E-05	0.04798375	hyper	6.45E-05	0.04798375	0.011089882
11	ABCG4;ABCG4	NM_001142505;NM_022169	cg17168875	S_Shelf	0.02535375	hyper	0.032576876	0.04352375	hyper	0.000708575	0.01817	hyper	0.000708575	0.01817	0.11676459
17	TBCD;ZNF750	NM_005993;NM_024702	cg17169982		0.0664325	hyper	0.041920494	0.1234975	hyper	0.000551874	0.057065	hyper	0.000551874	0.057065	0.077135197
15	RAB11A	NM_004663	cg17176978	S_Shelf	0.0437775	hyper	0.01536549	0.074775	hyper	0.000172049	0.0309975	hyper	0.000172049	0.0309975	0.076676675
10	LOC254312;LOC254312;LOC254312	NR_015413;NR_024410;NR_024411	cg17261125		0.04020875	hyper	0.018533145	0.07148375	hyper	0.000158269	0.031275	hyper	0.000158269	0.031275	0.06088636
7	PTPRN2;PTPRN2;PTPRN2	NM_002847;NM_130842;NM_130843	cg17286476	S_Shore	0.09644125	hyper	0.002382418	0.11171625	hyper	0.000629944	0.015275	hyper	0.000629944	0.015275	0.59427338
3			cg17289692		0.06750125	hyper	5.48E-05	0.0553525	hyper	0.000502471	-0.01214875	hypo	0.000502471	-0.01214875	0.384238313
10			cg17293161		0.05271	hyper	0.002809285	0.0598825	hyper	0.000921591	0.0071725	hyper	0.000921591	0.0071725	0.653500071
6	TFB1M;CLDN20	NM_016020;NM_001001346	cg17306637		0.027045	hyper	0.061442239	0.0741275	hyper	1.75E-05	0.0470825	hyper	1.75E-05	0.0470825	0.002314712
8			cg17328438		0.060535	hyper	0.010722884	0.104635	hyper	7.59E-05	0.0441	hyper	7.59E-05	0.0441	0.054899901
5	C5orf47	NM_001144954	cg17329499	S_Shore	0.02119875	hyper	0.254336715	0.09721	hyper	1.88E-05	0.07601125	hyper	1.88E-05	0.07601125	0.000345365
12	SOX5	NM_152989	cg17352891		0.0171075	hyper	0.312725777	0.07473	hyper	0.000156343	0.0576225	hyper	0.000156343	0.0576225	0.002028884
6			cg17367457		0.0600925	hyper	0.080438113	0.12413625	hyper	0.000969389	0.06404375	hyper	0.000969389	0.06404375	0.063590209
19	GRIN2D	NM_000836	cg17377463	Island	0.02520375	hyper	0.081437012	0.05305875	hyper	0.000838431	0.027855	hyper	0.000838431	0.027855	0.055839301
12			cg17385414		0.01394	hyper	0.350432675	0.0572925	hyper	0.000684607	0.0433525	hyper	0.000684607	0.0433525	0.00692447
7			cg17390675	N_Shelf	0.03643875	hyper	0.022571893	0.0635675	hyper	0.000288786	0.02712875	hyper	0.000288786	0.02712875	0.081827089
12	WSCD2	NM_014653	cg17406268		0.02100625	hyper	0.053323624	0.0412125	hyper	0.000563739	0.02020625	hyper	0.000563739	0.02020625	0.062303107
10	DIP2C	NM_014974	cg17417594		0.0406375	hyper	0.066250788	0.0844625	hyper	0.00054762	0.043825	hyper	0.00054762	0.043825	0.048892108
2			cg17417693	N_Shore	0.04026875	hyper	0.006656046	0.06147875	hyper	0.000140585	0.02121	hyper	0.000140585	0.02121	0.129996082
12	UNG	NM_080911	cg17429457	N_Shore	0.0288375	hyper	0.056603814	0.0620025	hyper	0.000253871	0.033165	hyper	0.000253871	0.033165	0.030286956
17	MYO15B	NR_003587	cg17434690		0.02746125	hyper	0.010504904	0.03908125	hyper	0.000611293	0.01162	hyper	0.000611293	0.01162	0.250716767
1			cg17436295	S_Shelf	0.08774125	hyper	0.005152121	0.15032375	hyper	2.22E-05	0.0625825	hyper	2.22E-05	0.0625825	0.03778027
5	TIMD4;LOC100286948;TIMD4	NM_001146726;NR_028472;NM_138379	cg17445157		0.04203	hyper	0.021291957	0.0688925	hyper	0.00049265	0.0268625	hyper	0.00049265	0.0268625	0.127953567
1	DAB1	NM_021080	cg17448028	Island	0.05886625	hyper	0.000909069	0.07322375	hyper	8.98E-05	0.0143575	hyper	8.98E-05	0.0143575	0.363272966
5	MAST4;MAST4;MAST4	NM_015183;NM_001164664;NM_198828	cg17462107		0.0363175	hyper	0.068912734	0.07395	hyper	0.000741978	0.0376325	hyper	0.000741978	0.0376325	0.060099178
1	ACTN2	NM_001103	cg17482237		0.0476925	hyper	0.039470595	0.09911	hyper	0.00014603	0.0514175	hyper	0.00014603	0.0514175	0.027487158
4	FRAS1;FRAS1	NM_025074;NM_001166133	cg17512802		0.09324875	hyper	0.00224974	0.1051425	hyper	0.000765802	0.01189375	hyper	0.000765802	0.01189375	0.665472887
12	SCARB1;SCARB1	NM_001082959;NM_005505	cg17514098	S_Shelf	0.04190375	hyper	0.017139485	0.06620625	hyper	0.000482245	0.0243025	hyper	0.000482245	0.0243025	0.149875358
20	SPINT3	NM_006652	cg17548347		0.04533125	hyper	0.025752124	0.083745	hyper	0.000203632	0.03841375	hyper	0.000203632	0.03841375	0.055163053
6			cg17560267		0.0513375	hyper	0.002108594	0.0723075	hyper	6.27E-05	0.02097	hyper	6.27E-05	0.02097	0.170830653
4			cg17563789		0.0393075	hyper	0.06457431	0.08159875	hyper	0.000518372	0.04229125	hyper	0.000518372	0.04229125	0.047993297
3			cg17575124	N_Shelf	0.057805	hyper	0.010074832	0.07970875	hyper	0.000779933	0.02190375	hyper	0.000779933	0.02190375	0.299234289
3			cg17584512		0.02797125	hyper	0.201992507	0.081325	hyper	0.000874867	0.05335375	hyper	0.000874867	0.05335375	0.019728186
22	TOP1P2;PIWIL3	NR_001283;NM_001008496	cg17586419	Island	0.01604875	hyper	0.41169704	0.07899375	hyper	0.000417922	0.062945	hyper	0.000417922	0.062945	0.003272886
1	KIAA1026;KIAA1026	NM_201628;NM_015209	cg17596058		0.03437875	hyper	0.129013701	0.0828125	hyper	0.000933198	0.04843375	hyper	0.000933198	0.04843375	0.036658153
5			cg17604985		0.06416125	hyper	0.012018367	0.10922125	hyper	0.000112558	0.04506	hyper	0.000112558	0.04506	0.068053341
4	SORCS2	NM_020777	cg17627921		0.0572625	hyper	0.003314644	0.07394125	hyper	0.000315744	0.01667875	hyper	0.000315744	0.01667875	0.350181893
2			cg17648076	S_Shelf	0.04850375	hyper	0.017989172	0.0803125	hyper	0.000324394	0.03180875	hyper	0.000324394	0.03180875	0.108397
7	MYH16	NR_002147	cg17654107		0.0535975	hyper	0.00566055	0.07536125	hyper	0.000271425	0.02176375	hyper	0.000271425	0.02176375	0.228035653
6	TFAP2A	NM_001042425	cg17673897	N_Shore	0.02074	hyper	0.196670897	0.07894125	hyper	3.94E-05	0.05820125	hyper	3.94E-05	0.05820125	0.001086037
3	A4GNT;A4GNT	NM_016161;NM_016161	cg17687282		0.0323325	hyper	0.145589018	0.0932975	hyper	0.000234764	0.060965	hyper	0.000234764	0.060965	0.009244826
8	KIAA1688	NM_025251	cg17704026	S_Shore	0.03263125	hyper	0.008650381	0.04344125	hyper	0.000873559	0.01081	hyper	0.000873559	0.01081	0.3518153
15	DUOXA1	NM_144565	cg17715521		0.03408125	hyper	0.052326446	0.0718225	hyper	0.000256207	0.03774125	hyper	0.000256207	0.03774125	0.033161286
5			cg17749710		0.0498475	hyper	0.001065042	0.067135	hyper	4.20E-05	0.0172875	hyper	4.20E-05	0.0172875	0.207566331
6	C6orf89	NM_152734	cg17754079		0.043915	hyper	0.002002297	0.04964625	hyper	0.000652899	0.00573125	hyper	0.000652899	0.00573125	0.65379975
19	LILRP2	NR_003061	cg17759564		0.03306125	hyper	0.038551279	0.070925	hyper	9.53E-05	0.03786375	hyper	9.53E-05	0.03786375	0.019399451
6			cg17768026	N_Shelf	0.04143875	hyper	0.026300433	0.06952625	hyper	0.000582051	0.0280875	hyper	0.000582051	0.0280875	0.121237676
3	EPHB1	NM_004441	cg17786845		0.01161375	hyper	0.65766921	0.098185	hyper	0.000925616	0.08657125	hyper	0.000925616	0.08657125	0.002781464
4	ABLIM2;ABLIM2;ABLIM2;ABLIM2;ABLIM2;ABLIM2;ABLIM2	NM_032432;NM_001130083;NM_001130087;NM_001130088;NM_001130084;NM_001130085;NM_001130086	cg17823807		0.03388625	hyper	0.075903326	0.07024625	hyper	0.000804067	0.03636	hyper	0.000804067	0.03636	0.058077506
2	BRE;BRE;BRE;BRE;BRE	NM_199192;NM_199193;NM_199191;NM_004899;NM_199194	cg17836842		0.0604725	hyper	0.026256603	0.09742	hyper	0.000860458	0.0369475	hyper	0.000860458	0.0369475	0.160319823
6	C6orf155	NR_026807	cg17853635	N_Shelf	0.04456375	hyper	0.084436054	0.10350375	hyper	0.000348734	0.05894	hyper	0.000348734	0.05894	0.025673022
19	CATSPERG	NM_021185	cg17891263	N_Shelf	0.059277143	hyper	0.015526037	0.083587387	hyper	0.000972801	0.024310244	hyper	0.000972801	0.024310244	0.285626795
15	FAM189A1	NM_015307	cg17895689		0.015575	hyper	0.193714455	0.05279125	hyper	0.000145446	0.03721625	hyper	0.000145446	0.03721625	0.003970722
4	C4orf22	NM_152770	cg17903782		0.03928875	hyper	0.046415595	0.08067	hyper	0.00025	0.04138125	hyper	0.00025	0.04138125	0.0367693
2			cg17933206		0.03458625	hyper	0.09353722	0.09232875	hyper	0.000104547	0.0577425	hyper	0.000104547	0.0577425	0.007671181
15	SLCO3A1;SLCO3A1	NM_001145044;NM_013272	cg17939401		0.02765875	hyper	0.118475458	0.06712375	hyper	0.000654543	0.039465	hyper	0.000654543	0.039465	0.029918434
5			cg17940783	N_Shelf	0.02857125	hyper	0.019046597	0.0540525	hyper	8.15E-05	0.02548125	hyper	8.15E-05	0.02548125	0.03438623
2			cg17942219		0.06279625	hyper	0.024756271	0.1016075	hyper	0.000740215	0.03881125	hyper	0.000740215	0.03881125	0.151270015
1			cg17987458		0.04991625	hyper	0.019231127	0.09486	hyper	7.88E-05	0.04494375	hyper	7.88E-05	0.04494375	0.033128162
17			cg17990185		0.04511625	hyper	0.075956973	0.0975575	hyper	0.000533163	0.05244125	hyper	0.000533163	0.05244125	0.041409294
3			cg18004320		0.03867125	hyper	0.005149038	0.047595	hyper	0.00090945	0.00892375	hyper	0.00090945	0.00892375	0.483026758
5	PRR16	NM_016644	cg18014186		0.0317775	hyper	0.113613252	0.077065	hyper	0.000573765	0.0452875	hyper	0.000573765	0.0452875	0.028054395
7			cg18018990		0.04359125	hyper	0.034065574	0.0862575	hyper	0.000177586	0.04266625	hyper	0.000177586	0.04266625	0.037675468
11			cg18021467		0.04247375	hyper	0.03758839	0.07772875	hyper	0.000507934	0.035255	hyper	0.000507934	0.035255	0.080013383
1	ATP1A1;ATP1A1	NM_001160233;NM_000701	cg18026772		-0.02500375	hypo	0.065995904	-0.0631625	hypo	6.26E-05	-0.03815875	hypo	6.26E-05	-0.03815875	0.007238804
8			cg18027632		0.04282375	hyper	0.046230191	0.07751625	hyper	0.000886948	0.0346925	hyper	0.000886948	0.0346925	0.101338701
11			cg18049414		0.04742	hyper	0.012963575	0.0671825	hyper	0.000883266	0.0197625	hyper	0.000883266	0.0197625	0.273379094
4	ADAD1;ADAD1;ADAD1;ADAD1	NM_139243;NM_139243;NM_001159285;NM_001159295	cg18053768	Island	0.030235	hyper	0.031734624	0.05332	hyper	0.000514981	0.023085	hyper	0.000514981	0.023085	0.094189264
8			cg18065874		0.03011125	hyper	0.082809491	0.07438375	hyper	0.000168258	0.0442725	hyper	0.000168258	0.0442725	0.013763954
6	HLA-DOB	NM_002120	cg18073883	Island	0.06121	hyper	0.001045337	0.06660375	hyper	0.000460399	0.00539375	hyper	0.000460399	0.00539375	0.744296962
5			cg18095938		0.0425075	hyper	0.005528	0.0703275	hyper	3.93E-05	0.02782	hyper	3.93E-05	0.02782	0.057096796
2	UGT1A10;UGT1A8	NM_019075;NM_019076	cg18098286		0.0549275	hyper	0.004956515	0.0776125	hyper	0.000211156	0.022685	hyper	0.000211156	0.022685	0.212341058
10	KCNMA1;KCNMA1;KCNMA1;KCNMA1	NM_001161353;NM_001161352;NM_002247;NM_001014797	cg18099423		0.02790625	hyper	0.195572725	0.07991	hyper	0.000878212	0.05200375	hyper	0.000878212	0.05200375	0.020670864
11	CNTN5;CNTN5	NM_014361;NM_175566	cg18109530		0.045425	hyper	0.041299112	0.08119	hyper	0.000784458	0.035765	hyper	0.000784458	0.035765	0.102291755
15			cg18120303		0.0423375	hyper	0.013340327	0.06164	hyper	0.000711701	0.0193025	hyper	0.000711701	0.0193025	0.234134727
2	HDAC4	NM_006037	cg18121901		-0.0068125	hypo	0.897999375	-0.23197625	hypo	0.000198246	-0.22516375	hypo	0.000198246	-0.22516375	0.000274173
17	RICH2	NM_014859	cg18121946	S_Shelf	0.0369225	hyper	0.103227201	0.09203625	hyper	0.000314739	0.05511375	hyper	0.000314739	0.05511375	0.018570508
19	APC2	NM_005883	cg18133957		0.02491375	hyper	0.304671508	0.0917725	hyper	0.000775019	0.06685875	hyper	0.000775019	0.06685875	0.00973924
13	EFNB2	NM_004093	cg18158859	Island	0.03487625	hyper	0.134381885	0.09401875	hyper	0.000353399	0.0591425	hyper	0.000353399	0.0591425	0.01489489
17	SHISA6	NM_207386	cg18160402	Island	0.05886	hyper	0.048095208	0.1065425	hyper	0.000967097	0.0476825	hyper	0.000967097	0.0476825	0.104333435
14	MIR377	NR_029869	cg18163364	N_Shelf	0.04034875	hyper	0.010155112	0.05704625	hyper	0.000619105	0.0166975	hyper	0.000619105	0.0166975	0.258555776
1			cg18180339	S_Shelf	0.04337375	hyper	0.036112314	0.08296375	hyper	0.000294043	0.03959	hyper	0.000294043	0.03959	0.053913071
2	GPR39	NM_001508	cg18223770	Island	0.03657625	hyper	0.017533282	0.06025	hyper	0.00032667	0.02367375	hyper	0.00032667	0.02367375	0.111292539
1	CASZ1;CASZ1	NM_017766;NM_001079843	cg18236877		0.183345	hyper	0.015548395	0.27880125	hyper	0.000597722	0.09545625	hyper	0.000597722	0.09545625	0.187014058
8			cg18238597		0.0165975	hyper	0.420823245	0.0773125	hyper	0.000875685	0.060715	hyper	0.000875685	0.060715	0.00638953
3			cg18253026	N_Shore	0.04909125	hyper	0.05705769	0.09515875	hyper	0.000746476	0.0460675	hyper	0.000746476	0.0460675	0.072846867
10	PTPRE	NM_006504	cg18265435		0.03164375	hyper	0.030034914	0.06173	hyper	0.000155787	0.03008625	hyper	0.000155787	0.03008625	0.038218214
2			cg18303608		0.0389775	hyper	0.052127489	0.0782625	hyper	0.00042208	0.039285	hyper	0.00042208	0.039285	0.050443265
3	VEPH1;VEPH1;PTX3;VEPH1	NM_001167911;NM_024621;NM_002852;NM_001167912	cg18349405	S_Shelf	0.0570675	hyper	0.005756629	0.07857875	hyper	0.000347289	0.02151125	hyper	0.000347289	0.02151125	0.263189749
11	C1QTNF4	NM_031909	cg18356785	Island	0.146065	hyper	0.001501009	0.1585	hyper	0.000703905	0.012435	hyper	0.000703905	0.012435	0.762031201
7			cg18363763		0.071725	hyper	0.001441887	0.10700375	hyper	1.73E-05	0.03527875	hyper	1.73E-05	0.03527875	0.088481788
19	C19orf48;C19orf48	NM_199250;NM_199249	cg18382947	Island	-0.03178	hypo	0.030861889	-0.052075	hypo	0.000992313	-0.020295	hypo	0.000992313	-0.020295	0.155522823
7			cg18430645		0.01272	hyper	0.523423541	0.0739875	hyper	0.000988597	0.0612675	hyper	0.000988597	0.0612675	0.00478018
13			cg18446069	S_Shore	0.056025	hyper	0.028885195	0.09317	hyper	0.000760266	0.037145	hyper	0.000760266	0.037145	0.135973142
5			cg18456003		0.0400375	hyper	0.040661495	0.070305	hyper	0.000898242	0.0302675	hyper	0.000898242	0.0302675	0.114706303
10			cg18456331	N_Shelf	0.01426125	hyper	0.451164583	0.0831925	hyper	0.000171578	0.06893125	hyper	0.000171578	0.06893125	0.001158161
11	CYBASC3;CYBASC3;CYBASC3	NM_001161452;NM_153611;NM_001161454	cg18476690	N_Shelf	0.04889375	hyper	0.013551389	0.07979625	hyper	0.000225493	0.0309025	hyper	0.000225493	0.0309025	0.104609677
15	PAR5;SNORD64	NR_022008;NR_001294	cg18488946		0.050595	hyper	0.062363571	0.1014525	hyper	0.000668261	0.0508575	hyper	0.000668261	0.0508575	0.061114706
3			cg18489244		0.028065	hyper	0.033787435	0.056878875	hyper	0.000211508	0.028813875	hyper	0.000211508	0.028813875	0.032580827
12	ACSS3	NM_024560	cg18545424		0.04193375	hyper	0.056606696	0.08725125	hyper	0.000359592	0.0453175	hyper	0.000359592	0.0453175	0.040634943
10	LARP4B	NM_015155	cg18556420		0.0405075	hyper	0.040079189	0.08824375	hyper	8.79E-05	0.04773625	hyper	8.79E-05	0.04773625	0.017325352
14	TNFAIP2	NM_006291	cg18587137	Island	0.1576675	hyper	0.000557803	0.18303	hyper	0.000111725	0.0253625	hyper	0.000111725	0.0253625	0.526350429
7	FLJ40852	NR_015392	cg18587683	N_Shelf	0.0813775	hyper	0.008277798	0.109915	hyper	0.000714062	0.0285375	hyper	0.000714062	0.0285375	0.321753578
7			cg18612541		0.02589625	hyper	0.187003159	0.076005	hyper	0.000569416	0.05010875	hyper	0.000569416	0.05010875	0.014882789
14	TNFAIP2	NM_006291	cg18620571	Island	0.19213375	hyper	3.28E-05	0.20455	hyper	1.45E-05	0.01241625	hyper	1.45E-05	0.01241625	0.74306343
12	PDE3A	NM_000921	cg18639524		0.04550875	hyper	0.049758286	0.1314175	hyper	4.15E-06	0.08590875	hyper	4.15E-06	0.08590875	0.000699517
1	LRP8;LRP8;LRP8;LRP8	NM_001018054;NM_004631;NM_017522;NM_033300	cg18663513	Island	-0.04064125	hypo	0.000487594	-0.04017625	hypo	0.000547326	0.000465	hyper	0.000547326	0.000465	0.963410008
4	GAK	NM_005255	cg18695931	Island	0.06580875	hyper	0.055353512	0.14178	hyper	0.000233962	0.07597125	hyper	0.000233962	0.07597125	0.02891994
6			cg18738548	N_Shelf	0.0371	hyper	0.026426252	0.06087	hyper	0.000731087	0.02377	hyper	0.000731087	0.02377	0.142250651
5			cg18753619		0.0175975	hyper	0.272470594	0.07819875	hyper	4.63E-05	0.06060125	hyper	4.63E-05	0.06060125	0.000766528
10			cg18758405		0.0336	hyper	0.134223681	0.10448375	hyper	7.06E-05	0.07088375	hyper	7.06E-05	0.07088375	0.003310575
1	PRDM16;PRDM16	NM_022114;NM_199454	cg18759102	N_Shelf	0.0221325	hyper	0.36796743	0.0983175	hyper	0.000457139	0.076185	hyper	0.000457139	0.076185	0.00434513
3			cg18762944		0.03010625	hyper	0.025543567	0.06464875	hyper	3.35E-05	0.0345425	hyper	3.35E-05	0.0345425	0.011663649
19	C3	NM_000064	cg18771553	Island	0.02714875	hyper	0.207709581	0.09524	hyper	0.000141899	0.06809125	hyper	0.000141899	0.06809125	0.003502453
5			cg18795959		0.076375	hyper	0.001447102	0.10461875	hyper	5.18E-05	0.02824375	hyper	5.18E-05	0.02824375	0.19437248
13	MTUS2	NM_001033602	cg18810376	Island	0.0374825	hyper	0.12774643	0.094475	hyper	0.000582701	0.0569925	hyper	0.000582701	0.0569925	0.024720933
17	KRT38	NM_006771	cg18848394		0.04407875	hyper	0.005228445	0.080345	hyper	9.92E-06	0.03626625	hyper	9.92E-06	0.03626625	0.018388552
14	FAM181A	NM_138344	cg18857951	N_Shore	0.05894375	hyper	0.011131682	0.0878225	hyper	0.000422383	0.02887875	hyper	0.000422383	0.02887875	0.189525412
3	MBNL1;MBNL1;MBNL1;MBNL1;MBNL1;TMEM14E;MBNL1;MBNL1;TMEM14E	NM_207293;NM_021038;NM_207292;NM_207296;NM_207297;NM_001123228;NM_207295;NM_207294;NM_001123228	cg18861231	Island	0.06039625	hyper	0.00548196	0.087345	hyper	0.00019026	0.02694875	hyper	0.00019026	0.02694875	0.184847226
5			cg18906478		0.07436	hyper	0.027836123	0.1393	hyper	0.000206561	0.06494	hyper	0.000206561	0.06494	0.05188072
10	KIAA1462	NM_020848	cg18929335		0.05252	hyper	0.019469131	0.105585	hyper	4.07E-05	0.053065	hyper	4.07E-05	0.053065	0.018376364
17	WNT3	NM_030753	cg18941031	N_Shelf	-0.090555	hypo	0.000434169	-0.11920375	hypo	1.71E-05	-0.02864875	hypo	1.71E-05	-0.02864875	0.207408771
11			cg18943317		0.05896375	hyper	0.01170506	0.09662125	hyper	0.000165659	0.0376575	hyper	0.000165659	0.0376575	0.093714359
6	NOTCH4	NM_004557	cg18943331		0.028405	hyper	0.029079346	0.0465625	hyper	0.00088333	0.0181575	hyper	0.00088333	0.0181575	0.150417671
17	SLC43A2	NM_152346	cg18964590		0.05437125	hyper	0.129415849	0.1317	hyper	0.000894955	0.07732875	hyper	0.000894955	0.07732875	0.035246891
6	LOC285830;LOC285830	NR_026972;NR_026973	cg18971999		0.0152225	hyper	0.326161604	0.0595425	hyper	0.000672818	0.04432	hyper	0.000672818	0.04432	0.00765966
6	GABBR1;GABBR1;GABBR1	NM_021904;NM_021903;NM_001470	cg18977283		0.05753	hyper	0.007562678	0.07733	hyper	0.000657303	0.0198	hyper	0.000657303	0.0198	0.324312198
13	ATP8A2	NM_016529	cg19000612		0.05926625	hyper	0.000104697	0.062835	hyper	5.19E-05	0.00356875	hyper	5.19E-05	0.00356875	0.781123031
12	C12orf65;C12orf65	NM_001143905;NM_152269	cg19016782		0.037885	hyper	0.004662396	0.0471575	hyper	0.000718118	0.0092725	hyper	0.000718118	0.0092725	0.451201338
18			cg19020758	Island	0.04796	hyper	0.011146649	0.0768175	hyper	0.000195856	0.0288575	hyper	0.000195856	0.0288575	0.110457967
1	MIIP	NM_021933	cg19027545	S_Shelf	0.03102	hyper	0.040752127	0.05388125	hyper	0.000999212	0.02286125	hyper	0.000999212	0.02286125	0.123791818
5	AHRR;LOC100310782	NM_020731;NR_029397	cg19039843		0.055825	hyper	0.003009313	0.076665	hyper	0.000140516	0.02084	hyper	0.000140516	0.02084	0.228471204
4	KIT;KIT	NM_000222;NM_001093772	cg19041419	S_Shore	0.02797375	hyper	0.139844797	0.08461375	hyper	0.000116863	0.05664	hyper	0.000116863	0.05664	0.005074171
12			cg19051238		0.05941125	hyper	0.002488537	0.073315	hyper	0.000349902	0.01390375	hyper	0.000349902	0.01390375	0.43533905
4	ABLIM2;ABLIM2;ABLIM2;ABLIM2;ABLIM2;ABLIM2;ABLIM2	NM_032432;NM_001130083;NM_001130087;NM_001130088;NM_001130084;NM_001130085;NM_001130086	cg19083774		0.02464125	hyper	0.092544997	0.05531375	hyper	0.000648201	0.0306725	hyper	0.000648201	0.0306725	0.039334096
6	GRIK2;GRIK2;GRIK2	NM_001166247;NM_175768;NM_021956	cg19088553		0.079085	hyper	0.002310053	0.10305125	hyper	0.000176307	0.02396625	hyper	0.000176307	0.02396625	0.310324437
1			cg19091291		-0.05999625	hypo	0.004544287	-0.08516125	hypo	0.000176424	-0.025165	hypo	0.000176424	-0.025165	0.200437986
20	LRRN4	NM_152611	cg19097280	S_Shelf	0.0518375	hyper	0.009977265	0.07743	hyper	0.000344514	0.0255925	hyper	0.000344514	0.0255925	0.179058116
10	PANK1;PANK1;PANK1	NM_148977;NM_138316;NM_148978	cg19147534		0.0133825	hyper	0.51003135	0.07673	hyper	0.00083553	0.0633475	hyper	0.00083553	0.0633475	0.004276645
6			cg19155471		0.0469825	hyper	0.012489064	0.07557	hyper	0.000228407	0.0285875	hyper	0.000228407	0.0285875	0.112841316
17			cg19171161	N_Shelf	0.03028875	hyper	0.053118951	0.0590875	hyper	0.000590922	0.02879875	hyper	0.000590922	0.02879875	0.064930012
6	MRS2	NM_020662	cg19185686	N_Shore	0.05119	hyper	0.000891235	0.05478375	hyper	0.000458253	0.00359375	hyper	0.000458253	0.00359375	0.79144447
8	COL22A1	NM_152888	cg19199677		0.05262125	hyper	0.04083738	0.10127875	hyper	0.000365042	0.0486575	hyper	0.000365042	0.0486575	0.057021872
10	RNLS;RNLS	NM_001031709;NM_018363	cg19235339	Island	-0.0943475	hypo	0.014391631	-0.13682	hypo	0.000834296	-0.0424725	hypo	0.000834296	-0.0424725	0.245665389
6			cg19248797		0.01618	hyper	0.281036607	0.05848375	hyper	0.000571152	0.04230375	hyper	0.000571152	0.04230375	0.008305662
11	PKNOX2	NM_022062	cg19248829		0.0280975	hyper	0.010284324	0.03803625	hyper	0.000957403	0.00993875	hyper	0.000957403	0.00993875	0.333314058
19	PEPD;PEPD;PEPD	NM_001166056;NM_001166057;NM_000285	cg19274401		0.0391325	hyper	0.002828568	0.05019	hyper	0.000274645	0.0110575	hyper	0.000274645	0.0110575	0.355125391
4	HTT	NM_002111	cg19280196		0.05761875	hyper	0.010814483	0.09371625	hyper	0.000156418	0.0360975	hyper	0.000156418	0.0360975	0.095789681
4			cg19312795		0.03203375	hyper	0.035272491	0.06777125	hyper	8.96E-05	0.0357375	hyper	8.96E-05	0.0357375	0.020179647
15	HERC2	NM_004667	cg19337732	N_Shelf	0.02134	hyper	0.046494609	0.04021875	hyper	0.000608465	0.01887875	hyper	0.000608465	0.01887875	0.075517751
13			cg19362740		0.08956	hyper	0.035244298	0.15316875	hyper	0.000860217	0.06360875	hyper	0.000860217	0.06360875	0.125763809
2			cg19364141	N_Shelf	0.03316625	hyper	0.044659867	0.06060625	hyper	0.000751277	0.02744	hyper	0.000751277	0.02744	0.092235827
6	UST	NM_005715	cg19382705		0.0474075	hyper	0.021101751	0.07806875	hyper	0.000462216	0.03066125	hyper	0.000462216	0.03066125	0.123096676
21	C2CD2;C2CD2	NM_015500;NM_199050	cg19390317		0.040545	hyper	0.031668022	0.08749125	hyper	5.38E-05	0.04694625	hyper	5.38E-05	0.04694625	0.014329042
6	NCRNA00171	NR_026751	cg19395671		0.0400925	hyper	0.006495653	0.0538325	hyper	0.000534753	0.01374	hyper	0.000534753	0.01374	0.315933307
13			cg19455115		0.0334875	hyper	0.090142471	0.07384625	hyper	0.000713788	0.04035875	hyper	0.000713788	0.04035875	0.043884445
17	TSR1;SNORD91B	NM_018128;NR_003073	cg19477926		0.03157	hyper	0.090947843	0.06907125	hyper	0.000790051	0.03750125	hyper	0.000790051	0.03750125	0.047279628
4			cg19494252		0.0370325	hyper	0.057949315	0.0726675	hyper	0.000688374	0.035635	hyper	0.000688374	0.035635	0.067306112
3	VEPH1;VEPH1;VEPH1	NM_001167911;NM_024621;NM_001167912	cg19516359	N_Shelf	0.0142625	hyper	0.296574731	0.05044625	hyper	0.00096792	0.03618375	hyper	0.00096792	0.03618375	0.01246937
10			cg19582297		0.04108625	hyper	0.017894899	0.0806525	hyper	4.54E-05	0.03956625	hyper	4.54E-05	0.03956625	0.022039862
17	GJC1;GJC1	NM_001080383;NM_005497	cg19586576	Island	-0.04733	hypo	0.002280496	-0.05458625	hypo	0.00062459	-0.00725625	hypo	0.00062459	-0.00725625	0.604185282
1	KIAA1026;KIAA1026	NM_201628;NM_015209	cg19598142	Island	0.02752125	hyper	0.073181589	0.0703525	hyper	7.57E-05	0.04283125	hyper	7.57E-05	0.04283125	0.007651402
4	STIM2;STIM2;STIM2	NM_001169117;NM_020860;NM_001169118	cg19621160		0.05984875	hyper	0.011071061	0.08186125	hyper	0.00096836	0.0220125	hyper	0.00096836	0.0220125	0.320304681
1	LPHN2	NM_012302	cg19627200		0.035525	hyper	0.055393169	0.08748125	hyper	4.96E-05	0.05195625	hyper	4.96E-05	0.05195625	0.007144145
1			cg19631762		0.03594	hyper	0.176670824	0.1042825	hyper	0.00049924	0.0683425	hyper	0.00049924	0.0683425	0.01426045
4			cg19637083		0.0135575	hyper	0.385434099	0.05776625	hyper	0.000986633	0.04420875	hyper	0.000986633	0.04420875	0.008327364
7	DPY19L2P2;DPY19L2P2	NR_027768;NR_003561	cg19637814		0.05459375	hyper	0.030951424	0.09762875	hyper	0.000424422	0.043035	hyper	0.000424422	0.043035	0.083112416
7	PTPRN2;PTPRN2;PTPRN2	NM_002847;NM_130842;NM_130843	cg19642306	N_Shore	0.03663125	hyper	0.063523971	0.08279875	hyper	0.000202294	0.0461675	hyper	0.000202294	0.0461675	0.021954307
1	LOC100130331	NR_027247	cg19646227		0.0507675	hyper	0.032046816	0.09448375	hyper	0.00030144	0.04371625	hyper	0.00030144	0.04371625	0.061592616
6			cg19678315		0.04881625	hyper	0.043243553	0.10467125	hyper	0.000128836	0.055855	hyper	0.000128836	0.055855	0.02240882
11			cg19690989		0.06779875	hyper	0.002333342	0.09330125	hyper	9.56E-05	0.0255025	hyper	9.56E-05	0.0255025	0.211174985
4	TRIM61	NM_001012414	cg19724522	S_Shelf	0.0266525	hyper	0.129726639	0.064475	hyper	0.000913259	0.0378225	hyper	0.000913259	0.0378225	0.035758723
7	DOCK4	NM_014705	cg19732052		0.01277875	hyper	0.215259985	0.03927375	hyper	0.000686202	0.026495	hyper	0.000686202	0.026495	0.014530497
4			cg19736047		0.0126625	hyper	0.529922374	0.08207125	hyper	0.00039922	0.06940875	hyper	0.00039922	0.06940875	0.001934759
14	PPP2R5C;PPP2R5C	NM_001161726;NM_001161725	cg19745541	N_Shelf	0.03803375	hyper	0.006992208	0.04956625	hyper	0.000794095	0.0115325	hyper	0.000794095	0.0115325	0.378737716
6	SMOC2;SMOC2	NM_022138;NM_001166412	cg19755767	N_Shore	0.01748875	hyper	0.237568587	0.05655875	hyper	0.000677373	0.03907	hyper	0.000677373	0.03907	0.012487282
19	CYP2B6	NM_000767	cg19756068		0.01649125	hyper	0.341008367	0.0664425	hyper	0.000684451	0.04995125	hyper	0.000684451	0.04995125	0.007240934
17	SEPT4;SEPT4;SEPT4	NM_080415;NM_080416;NM_004574	cg19759172	N_Shore	0.03967125	hyper	0.044829917	0.0711225	hyper	0.000908538	0.03145125	hyper	0.000908538	0.03145125	0.106084343
4			cg19763287		0.04704875	hyper	0.025891594	0.07794875	hyper	0.000639692	0.0309	hyper	0.000639692	0.0309	0.131502485
3			cg19771355	S_Shelf	0.021395	hyper	0.085589773	0.04721	hyper	0.000610932	0.025815	hyper	0.000610932	0.025815	0.040782123
6			cg19773474		0.02213625	hyper	0.187945374	0.0624425	hyper	0.000855235	0.04030625	hyper	0.000855235	0.04030625	0.02128327
8			cg19785312		0.04357375	hyper	0.081094036	0.10581875	hyper	0.000190362	0.062245	hyper	0.000190362	0.062245	0.015764277
11	FEZ1	NM_005103	cg19792194		0.07191	hyper	0.015470638	0.1060975	hyper	0.000795035	0.0341875	hyper	0.000795035	0.0341875	0.226421066
11	OPCML;OPCML	NM_002545;NM_001012393	cg19795594		0.10305125	hyper	0.012076947	0.17086375	hyper	0.000153544	0.0678125	hyper	0.000153544	0.0678125	0.08620347
7	ORC5L	NM_002553	cg19800407		0.02593	hyper	0.02623375	0.05033875	hyper	0.000121239	0.02440875	hyper	0.000121239	0.02440875	0.035332601
5			cg19812283		0.04079375	hyper	0.081258385	0.08498625	hyper	0.000920008	0.0441925	hyper	0.000920008	0.0441925	0.060335648
2			cg19824006	S_Shelf	0.03103	hyper	0.010050308	0.04549125	hyper	0.00042311	0.01446125	hyper	0.00042311	0.01446125	0.204204174
5	ODZ2	NM_001122679	cg19836145		0.05663375	hyper	0.010221102	0.08192125	hyper	0.000498012	0.0252875	hyper	0.000498012	0.0252875	0.224325831
10			cg19864370		0.04360125	hyper	0.02260183	0.10547875	hyper	4.90E-06	0.0618775	hyper	4.90E-06	0.0618775	0.00207435
1			cg19871173		0.0470525	hyper	0.021451676	0.0759475	hyper	0.000582582	0.028895	hyper	0.000582582	0.028895	0.143339244
4			cg19898487	S_Shelf	0.04403	hyper	0.028865497	0.0782	hyper	0.000393985	0.03417	hyper	0.000393985	0.03417	0.0835558
4	PPP2R2C	NM_020416	cg19938791		0.05180375	hyper	0.005184088	0.06520375	hyper	0.000740965	0.0134	hyper	0.000740965	0.0134	0.432757203
5	SGCD;SGCD;SGCD	NM_001128209;NM_172244;NM_000337	cg19946437		0.06539875	hyper	0.002733863	0.095935	hyper	5.60E-05	0.03053625	hyper	5.60E-05	0.03053625	0.130962891
18	MAPK4	NM_002747	cg19962075	Island	0.062335	hyper	0.080453982	0.13624125	hyper	0.00056291	0.07390625	hyper	0.00056291	0.07390625	0.040729543
8			cg19991723		0.02446375	hyper	0.14662149	0.06277625	hyper	0.000799735	0.0383125	hyper	0.000799735	0.0383125	0.027528801
18	DCC	NM_005215	cg19995964		0.02891375	hyper	0.094918356	0.0687	hyper	0.000395331	0.03978625	hyper	0.000395331	0.03978625	0.025042256
1	MEGF6	NM_001409	cg20000908		-0.0125775	hypo	0.244055841	-0.040155	hypo	0.000878625	-0.0275775	hypo	0.000878625	-0.0275775	0.015228152
2	CRYGB	NM_005210	cg20018812		0.03454875	hyper	0.115711777	0.080455	hyper	0.000901309	0.04590625	hyper	0.000901309	0.04590625	0.040374324
10			cg20038187		0.0188825	hyper	0.282297742	0.07800375	hyper	0.000141702	0.05912125	hyper	0.000141702	0.05912125	0.002180101
10	C1QL3	NM_001010908	cg20047561	N_Shore	0.0987225	hyper	0.001372928	0.11295375	hyper	0.000373859	0.01423125	hyper	0.000373859	0.01423125	0.605213181
8			cg20049273		0.01679	hyper	0.376875269	0.07158125	hyper	0.000825945	0.05479125	hyper	0.000825945	0.05479125	0.007317463
13	GPC6	NM_005708	cg20054182		0.03738125	hyper	0.010215018	0.050775	hyper	0.000918449	0.01339375	hyper	0.000918449	0.01339375	0.32672541
6			cg20071329		0.0435175	hyper	0.034998376	0.07736125	hyper	0.000582729	0.03384375	hyper	0.000582729	0.03384375	0.09480631
10	LOC399815;FAM24B	NR_027282;NM_152644	cg20072242	Island	-0.0267175	hypo	0.034349117	-0.04639375	hypo	0.000705719	-0.01967625	hypo	0.000705719	-0.01967625	0.111216772
12			cg20089491		0.04919	hyper	0.002554426	0.07154875	hyper	5.61E-05	0.02235875	hyper	5.61E-05	0.02235875	0.137849722
8			cg20105448	N_Shelf	0.05595625	hyper	0.014114735	0.08574875	hyper	0.000469878	0.0297925	hyper	0.000469878	0.0297925	0.17085123
11			cg20109058		0.03543625	hyper	0.105486959	0.0798975	hyper	0.000918366	0.04446125	hyper	0.000918366	0.04446125	0.04551833
7			cg20131297	S_Shelf	0.05767625	hyper	0.003972811	0.077625	hyper	0.000260287	0.01994875	hyper	0.000260287	0.01994875	0.280009403
6	SOX4	NM_003107	cg20151125	N_Shelf	0.064686875	hyper	0.004781838	0.0862725	hyper	0.00026209	0.021585625	hyper	0.00026209	0.021585625	0.298500949
13	FAM10A4	NR_002183	cg20218678		0.05661625	hyper	0.000767845	0.07482	hyper	3.44E-05	0.01820375	hyper	3.44E-05	0.01820375	0.225764827
6			cg20242070		0.06441875	hyper	0.009915714	0.1099425	hyper	7.64E-05	0.04552375	hyper	7.64E-05	0.04552375	0.05907907
10	DIP2C	NM_014974	cg20251943	N_Shore	0.07359475	hyper	0.01601577	0.13021	hyper	8.75E-05	0.05661525	hyper	8.75E-05	0.05661525	0.053308238
1	PGBD5	NM_024554	cg20265878	S_Shelf	0.0234875	hyper	0.079576848	0.0682175	hyper	2.04E-05	0.04473	hyper	2.04E-05	0.04473	0.001950564
2	C2orf43	NM_021925	cg20324777		0.018545	hyper	0.166582268	0.05252875	hyper	0.000497049	0.03398375	hyper	0.000497049	0.03398375	0.015355515
10	FRMD4A	NM_018027	cg20344448		0.05075125	hyper	0.024839216	0.0837825	hyper	0.000612478	0.03303125	hyper	0.000612478	0.03303125	0.131889566
10	CNNM2;CNNM2	NM_199076;NM_017649	cg20349199		0.03601125	hyper	0.003949625	0.04274875	hyper	0.00091584	0.0067375	hyper	0.00091584	0.0067375	0.555104429
6	TAP1	NM_000593	cg20357228	N_Shelf	0.03135	hyper	0.011009304	0.0591275	hyper	2.70E-05	0.0277775	hyper	2.70E-05	0.0277775	0.022314479
10	LOC387646	NR_003525	cg20377766	Island	-0.0787575	hypo	9.63E-05	-0.07201375	hypo	0.0002637	0.00674375	hyper	0.0002637	0.00674375	0.690937192
4			cg20378931		0.03668625	hyper	0.061448443	0.0718325	hyper	0.000810706	0.03514625	hyper	0.000810706	0.03514625	0.072310117
8			cg20390814		0.04041625	hyper	0.047954757	0.07445875	hyper	0.000813487	0.0340425	hyper	0.000813487	0.0340425	0.091789003
6			cg20393824		0.04368	hyper	0.060084203	0.09723	hyper	0.000204708	0.05355	hyper	0.000204708	0.05355	0.023582716
1			cg20414082		0.03413375	hyper	0.069417968	0.06954125	hyper	0.000752112	0.0354075	hyper	0.000752112	0.0354075	0.06030895
10	ADARB2	NM_018702	cg20423602		0.01384875	hyper	0.312689769	0.05484375	hyper	0.000447749	0.040995	hyper	0.000447749	0.040995	0.005583588
6			cg20529655		0.03244625	hyper	0.077856695	0.0664125	hyper	0.000969316	0.03396625	hyper	0.000969316	0.03396625	0.065750376
8			cg20543645		0.06523125	hyper	0.002257125	0.08980125	hyper	9.08E-05	0.02457	hyper	9.08E-05	0.02457	0.208822766
8	ZDHHC2	NM_016353	cg20576160	S_Shelf	0.035465	hyper	0.05970486	0.07749875	hyper	0.000246111	0.04203375	hyper	0.000246111	0.04203375	0.027854387
3			cg20581674		0.0799225	hyper	0.000498238	0.0993175	hyper	4.29E-05	0.019395	hyper	4.29E-05	0.019395	0.336503725
7	PTPRN2;PTPRN2;PTPRN2	NM_002847;NM_130842;NM_130843	cg20583615	Island	0.0321475	hyper	0.065647143	0.0631275	hyper	0.000927425	0.03098	hyper	0.000927425	0.03098	0.075324907
2	PTPN18;PTPN18	NM_001142370;NM_014369	cg20586051	N_Shelf	0.035365	hyper	0.005741621	0.04511375	hyper	0.000745776	0.00974875	hyper	0.000745776	0.00974875	0.410080347
15			cg20592017		0.13106125	hyper	0.01157644	0.18114625	hyper	0.000938505	0.050085	hyper	0.000938505	0.050085	0.305552066
3	BPESC1	NR_026783	cg20630151		0.0438125	hyper	0.008271855	0.067435	hyper	0.000183302	0.0236225	hyper	0.000183302	0.0236225	0.133052119
19			cg20635143	N_Shelf	0.03257375	hyper	0.020091058	0.0539825	hyper	0.000395134	0.02140875	hyper	0.000395134	0.02140875	0.114347649
5			cg20662737		0.0309925	hyper	0.224078803	0.09543625	hyper	0.000814798	0.06444375	hyper	0.000814798	0.06444375	0.01605047
5	S100Z	NM_130772	cg20664638	Island	0.03773875	hyper	0.066422909	0.07957875	hyper	0.000476862	0.04184	hyper	0.000476862	0.04184	0.043500114
1			cg20672131	N_Shelf	0.03393125	hyper	0.110081229	0.09450125	hyper	0.000115948	0.06057	hyper	0.000115948	0.06057	0.006888158
16	NIP7;COG8	NM_016101;NM_032382	cg20675440	S_Shore	0.04659875	hyper	0.022643292	0.0751075	hyper	0.000652289	0.02850875	hyper	0.000652289	0.02850875	0.148656099
6			cg20678070		0.062745	hyper	0.010182338	0.09052	hyper	0.000508507	0.027775	hyper	0.000508507	0.027775	0.227948353
13			cg20709888		0.055315	hyper	0.000225309	0.0559875	hyper	0.000197309	0.0006725	hyper	0.000197309	0.0006725	0.958160969
20			cg20716100	N_Shelf	0.01828	hyper	0.164343021	0.05950375	hyper	0.000103052	0.04122375	hyper	0.000103052	0.04122375	0.003605907
3	ARL14;ARL14	NM_025047;NM_025047	cg20725880		0.06270875	hyper	0.018362475	0.09476375	hyper	0.000840569	0.032055	hyper	0.000840569	0.032055	0.207430243
8	LOC286094	NR_026706	cg20747789		0.0326625	hyper	0.12258097	0.07969125	hyper	0.000696152	0.04702875	hyper	0.000696152	0.04702875	0.030305267
4			cg20783956		0.03675375	hyper	0.146735412	0.09426375	hyper	0.000806051	0.05751	hyper	0.000806051	0.05751	0.027691141
11	HBBP1	NR_001589	cg20785459		0.026665	hyper	0.151283165	0.0688975	hyper	0.000839739	0.0422325	hyper	0.000839739	0.0422325	0.027633525
6	ZSCAN23	NM_001012455	cg20803211		0.03504875	hyper	0.05122055	0.08497125	hyper	4.76E-05	0.0499225	hyper	4.76E-05	0.0499225	0.007519079
6			cg20820557		0.0587725	hyper	0.002667088	0.07923375	hyper	0.000146298	0.02046125	hyper	0.000146298	0.02046125	0.253500556
7	AAA1;NPSR1;NPSR1	NR_015356;NM_207173;NM_207172	cg20842782		0.031905	hyper	0.027205686	0.0648625	hyper	7.67E-05	0.0329575	hyper	7.67E-05	0.0329575	0.022976636
21	TCP10L	NM_144659	cg20857253	Island	0.0281675	hyper	0.205021146	0.08849	hyper	0.000437185	0.0603225	hyper	0.000437185	0.0603225	0.010300217
2	TRPM8	NM_024080	cg20871964	N_Shelf	0.03100625	hyper	0.322498865	0.115665	hyper	0.000982375	0.08465875	hyper	0.000982375	0.08465875	0.011099341
12	LOC100240734;FLJ12825	NR_026657;NR_026655	cg20893714		0.0554125	hyper	0.017068281	0.08487625	hyper	0.000651873	0.02946375	hyper	0.000651873	0.02946375	0.18490456
12	CRADD	NM_003805	cg20922821	N_Shore	0.07679875	hyper	0.006666484	0.13130375	hyper	3.62E-05	0.054505	hyper	3.62E-05	0.054505	0.045405573
2			cg20931474		0.0370725	hyper	0.107599518	0.0848025	hyper	0.000851074	0.04773	hyper	0.000851074	0.04773	0.041780043
2			cg20931705		0.017067125	hyper	0.323812875	0.0618375	hyper	0.000993241	0.044770375	hyper	0.000993241	0.044770375	0.013216519
2	ALK	NM_004304	cg20954219		0.01933625	hyper	0.367089577	0.0792825	hyper	0.000980445	0.05994625	hyper	0.000980445	0.05994625	0.008984394
14			cg20976833		0.03978	hyper	0.018797428	0.06433875	hyper	0.000448666	0.02455875	hyper	0.000448666	0.02455875	0.132360255
8	CDH17;CDH17	NM_004063;NM_001144663	cg20987610	Island	0.0820275	hyper	0.001644463	0.10607875	hyper	0.00012226	0.02405125	hyper	0.00012226	0.02405125	0.307079071
12	CRADD	NM_003805	cg21004565	N_Shore	0.05407	hyper	0.088027894	0.121435	hyper	0.000556535	0.067365	hyper	0.000556535	0.067365	0.036561903
4			cg21030536		0.01351875	hyper	0.353571122	0.05926	hyper	0.000382993	0.04574125	hyper	0.000382993	0.04574125	0.00392586
12	IQCD	NM_138451	cg21055554	S_Shelf	-0.0544825	hypo	0.012690896	-0.0877325	hypo	0.000232111	-0.03325	hypo	0.000232111	-0.03325	0.112713503
7	MOSPD3;MOSPD3;MOSPD3;MOSPD3	NM_001040097;NM_023948;NM_001040099;NM_001040098	cg21063500	N_Shore	0.0343075	hyper	0.006192079	0.0448425	hyper	0.000652543	0.010535	hyper	0.000652543	0.010535	0.364651863
19	EPS15L1	NM_021235	cg21067775	Island	0.024445	hyper	0.331948761	0.10816125	hyper	0.000212921	0.08371625	hyper	0.000212921	0.08371625	0.002479309
6	EXOC2	NM_018303	cg21084119		0.04690125	hyper	0.013311071	0.07730625	hyper	0.000195799	0.030405	hyper	0.000195799	0.030405	0.095548006
6	JARID2	NM_004973	cg21089584		0.06255	hyper	0.03020671	0.10601625	hyper	0.000690188	0.04346625	hyper	0.000690188	0.04346625	0.122151727
6	LOC285780	NR_026970	cg21120176		0.04852125	hyper	0.030634881	0.08250625	hyper	0.00068757	0.033985	hyper	0.00068757	0.033985	0.120370207
7	IQCE;IQCE	NM_152558;NM_001100390	cg21135563		0.0516275	hyper	0.001015589	0.060145	hyper	0.000216701	0.0085175	hyper	0.000216701	0.0085175	0.541348339
5	LVRN	NM_173800	cg21137557		0.03251625	hyper	0.143745725	0.08904125	hyper	0.000388813	0.056525	hyper	0.000388813	0.056525	0.014899919
9			cg21156200		0.04176875	hyper	0.093575813	0.116795	hyper	6.02E-05	0.07502625	hyper	6.02E-05	0.07502625	0.004552405
4	ODZ3	NM_001080477	cg21208734		0.0791775	hyper	0.045439492	0.15002625	hyper	0.000547399	0.07084875	hyper	0.000547399	0.07084875	0.071044111
6	MOG;MOG;MOG;MOG;MOG;MOG;MOG;MOG;MOG;MOG;MOG	NM_206813;NM_002433;NM_001008228;NM_206814;NM_206810;NM_001008229;NM_206809;NM_001170417;NM_206811;NM_001170418;NM_206812	cg21224669	Island	0.052785	hyper	0.016885613	0.08638375	hyper	0.000326525	0.03359875	hyper	0.000326525	0.03359875	0.114748048
5	CSNK1A1;CSNK1A1	NM_001025105;NM_001892	cg21229718		0.07353	hyper	0.008941948	0.102365	hyper	0.000594879	0.028835	hyper	0.000594879	0.028835	0.274522119
9	OLFM1;OLFM1	NM_014279;NM_006334	cg21248188	N_Shelf	0.04217625	hyper	0.018670005	0.06459875	hyper	0.000760286	0.0224225	hyper	0.000760286	0.0224225	0.191690518
1	GJA5;GJA5	NM_005266;NM_181703	cg21267551		0.03490875	hyper	0.015383146	0.05042875	hyper	0.000962023	0.01552	hyper	0.000962023	0.01552	0.256589864
6			cg21290839		0.03782375	hyper	0.013376948	0.06218	hyper	0.000203392	0.02435625	hyper	0.000203392	0.02435625	0.097912018
2	WDR69	NM_178821	cg21315873	S_Shelf	0.04671875	hyper	0.083331154	0.105815	hyper	0.000434845	0.05909625	hyper	0.000434845	0.05909625	0.031507707
8			cg21337120		0.02497375	hyper	0.101211077	0.05570875	hyper	0.000897523	0.030735	hyper	0.000897523	0.030735	0.046751815
22			cg21352393	N_Shelf	0.05425375	hyper	0.051416142	0.1294825	hyper	5.84E-05	0.07522875	hyper	5.84E-05	0.07522875	0.009061288
15			cg21381395		0.06167125	hyper	0.025586	0.121475	hyper	9.68E-05	0.05980375	hyper	9.68E-05	0.05980375	0.029896484
2	FAP	NM_004460	cg21384797		0.056015	hyper	0.006201853	0.07351625	hyper	0.000628225	0.01750125	hyper	0.000628225	0.01750125	0.356592339
18			cg21454161	S_Shelf	0.03641375	hyper	0.073833771	0.0846475	hyper	0.000230731	0.04823375	hyper	0.000230731	0.04823375	0.020829338
6	PNLDC1	NM_173516	cg21457401		0.0375275	hyper	0.141487223	0.09351875	hyper	0.000929621	0.05599125	hyper	0.000929621	0.05599125	0.032740575
17	KRT33A	NM_004138	cg21479786		0.0310675	hyper	0.027449317	0.056775	hyper	0.000262467	0.0257075	hyper	0.000262467	0.0257075	0.063699202
11			cg21511748	N_Shore	0.01267	hyper	0.59879389	0.09712625	hyper	0.000445293	0.08445625	hyper	0.000445293	0.08445625	0.001668658
6			cg21513537		0.03802875	hyper	0.029271721	0.07741875	hyper	8.96E-05	0.03939	hyper	8.96E-05	0.03939	0.024456886
6			cg21565543		0.0473875	hyper	0.034310198	0.08148125	hyper	0.000774161	0.03409375	hyper	0.000774161	0.03409375	0.119169203
14	FOXN3	NM_001085471	cg21571793	Island	0.082375	hyper	0.018662127	0.1377325	hyper	0.000313504	0.0553575	hyper	0.000313504	0.0553575	0.102502296
1	VSIG8	NM_001013661	cg21574855	S_Shelf	0.020725	hyper	0.158268207	0.05453125	hyper	0.000836009	0.03380625	hyper	0.000836009	0.03380625	0.026021242
2			cg21590968		0.0186725	hyper	0.199671866	0.0559975	hyper	0.000616109	0.037325	hyper	0.000616109	0.037325	0.014620592
4	SLC34A2	NM_006424	cg21593669	Island	0.069195	hyper	0.005130781	0.09510125	hyper	0.000299622	0.02590625	hyper	0.000299622	0.02590625	0.258982831
12			cg21599820		0.054155	hyper	0.016247827	0.08094625	hyper	0.00076074	0.02679125	hyper	0.00076074	0.02679125	0.212424517
3	SLC6A1	NM_003042	cg21611775	N_Shore	0.039205	hyper	0.080692015	0.09266875	hyper	0.000251989	0.05346375	hyper	0.000251989	0.05346375	0.020346371
5	TERT;TERT	NM_198255;NM_198253	cg21612170		0.03497625	hyper	0.022177204	0.057305	hyper	0.000533816	0.02232875	hyper	0.000533816	0.02232875	0.131119108
13			cg21618730	N_Shore	0.03870375	hyper	0.194355141	0.10916375	hyper	0.000985815	0.07046	hyper	0.000985815	0.07046	0.023091579
1			cg21643298	N_Shelf	0.0237225	hyper	0.172512489	0.0670225	hyper	0.000589308	0.0433	hyper	0.000589308	0.0433	0.01709141
8			cg21662240		0.06367	hyper	0.004358477	0.08310625	hyper	0.000408624	0.01943625	hyper	0.000408624	0.01943625	0.344775356
7	PTPRN2;PTPRN2;PTPRN2	NM_002847;NM_130842;NM_130843	cg21712732		0.02597375	hyper	0.216976529	0.0781175	hyper	0.000876487	0.05214375	hyper	0.000876487	0.05214375	0.017925238
7			cg21720999		0.0405575	hyper	0.018509681	0.06568125	hyper	0.000430514	0.02512375	hyper	0.000430514	0.02512375	0.13010901
8			cg21782089		0.0564925	hyper	0.0062884	0.09157	hyper	6.32E-05	0.0350775	hyper	6.32E-05	0.0350775	0.074794405
7	EXOC4;EXOC4	NM_021807;NM_001037126	cg21826833		0.0548975	hyper	0.009395746	0.08128875	hyper	0.000342673	0.02639125	hyper	0.000342673	0.02639125	0.186377548
15	SHF	NM_138356	cg21842999		0.044595	hyper	0.029976519	0.0751025	hyper	0.000723409	0.0305075	hyper	0.000723409	0.0305075	0.127207189
12			cg21853296		0.048965	hyper	0.012839342	0.07803	hyper	0.000265199	0.029065	hyper	0.000265199	0.029065	0.12303528
8			cg21854617		0.0266375	hyper	0.190266688	0.07768125	hyper	0.000654182	0.05104375	hyper	0.000654182	0.05104375	0.016479118
2	FMNL2	NM_052905	cg21860045		0.06740125	hyper	0.00106822	0.0811225	hyper	0.000160317	0.01372125	hyper	0.000160317	0.01372125	0.454447285
5	ALDH7A1	NM_001182	cg21906644	S_Shore	0.0233975	hyper	0.09720882	0.05766125	hyper	0.000291004	0.03426375	hyper	0.000291004	0.03426375	0.018604412
1	IVNS1ABP	NM_006469	cg21913528	S_Shore	0.01972	hyper	0.301868417	0.081955	hyper	0.000210836	0.062235	hyper	0.000210836	0.062235	0.002874904
11			cg21927426		0.02431875	hyper	0.200578759	0.0746175	hyper	0.000500879	0.05029875	hyper	0.000500879	0.05029875	0.012032974
7			cg22033936		0.03674375	hyper	0.056431805	0.06997375	hyper	0.000861365	0.03323	hyper	0.000861365	0.03323	0.082324812
1			cg22050495		0.061755	hyper	0.016291558	0.09147125	hyper	0.000833495	0.02971625	hyper	0.000833495	0.02971625	0.224975797
6			cg22068759	N_Shelf	0.03826375	hyper	0.029060167	0.065485	hyper	0.000581316	0.02722125	hyper	0.000581316	0.02722125	0.111317154
4	D4S234E;D4S234E	NM_014392;NM_001040101	cg22097891		0.0450675	hyper	0.0124289	0.07167375	hyper	0.000256052	0.02660625	hyper	0.000256052	0.02660625	0.123092041
6			cg22099441	S_Shore	0.04875375	hyper	0.003593609	0.05675	hyper	0.000981627	0.00799625	hyper	0.000981627	0.00799625	0.600197351
2			cg22116555		0.0279925	hyper	0.086750301	0.06063125	hyper	0.000760689	0.03263875	hyper	0.000760689	0.03263875	0.048220134
4	WWC2	NM_024949	cg22150665	Island	0.03430125	hyper	0.017482356	0.06023375	hyper	0.000161927	0.0259325	hyper	0.000161927	0.0259325	0.065316884
1			cg22222999		0.02718375	hyper	0.142655155	0.08405	hyper	9.86E-05	0.05686625	hyper	9.86E-05	0.05686625	0.004203048
13			cg22274473		0.029345	hyper	0.015056212	0.0442575	hyper	0.000614245	0.0149125	hyper	0.000614245	0.0149125	0.195032039
17	ASPSCR1	NM_024083	cg22293261	Island	0.04118625	hyper	0.186036166	0.12757625	hyper	0.000320233	0.08639	hyper	0.000320233	0.08639	0.00884709
8	GSDMD;GSDMD	NM_024736;NM_001166237	cg22312904	Island	0.049845	hyper	0.015818646	0.08077875	hyper	0.00032146	0.03093375	hyper	0.00032146	0.03093375	0.119635225
4			cg22325921		0.0094675	hyper	0.606944265	0.06849375	hyper	0.000977524	0.05902625	hyper	0.000977524	0.05902625	0.003495136
12			cg22329776		0.0588775	hyper	0.023328637	0.102135	hyper	0.000327324	0.0432575	hyper	0.000327324	0.0432575	0.0874961
17	GRB7;GRB7	NM_005310;NM_001030002	cg22350872		0.0167925	hyper	0.15075775	0.0456675	hyper	0.000502139	0.028875	hyper	0.000502139	0.028875	0.017637593
13	C13orf35	NM_207440	cg22354175	N_Shelf	0.08032625	hyper	0.021968224	0.14518875	hyper	0.000185804	0.0648625	hyper	0.000185804	0.0648625	0.059331704
1	CHD1L	NM_004284	cg22381352		0.043073625	hyper	0.00575841	0.0568775	hyper	0.000380075	0.013803875	hyper	0.000380075	0.013803875	0.32972601
4	ABLIM2;ABLIM2;ABLIM2;ABLIM2;ABLIM2;ABLIM2;ABLIM2	NM_032432;NM_001130083;NM_001130087;NM_001130088;NM_001130084;NM_001130085;NM_001130086	cg22386757		0.03323	hyper	0.025413566	0.05437125	hyper	0.000697617	0.02114125	hyper	0.000697617	0.02114125	0.142043527
6	WDR27	NM_182552	cg22389147		0.05126125	hyper	0.016566708	0.0751025	hyper	0.000949688	0.02384125	hyper	0.000949688	0.02384125	0.241706748
1	CAMTA1	NM_015215	cg22392325		0.03597	hyper	0.008495121	0.048695	hyper	0.000725122	0.012725	hyper	0.000725122	0.012725	0.319436614
1			cg22394530	S_Shelf	0.0395625	hyper	0.107518132	0.09068625	hyper	0.000832521	0.05112375	hyper	0.000832521	0.05112375	0.041049967
X	TAF7L	NM_024885	cg22394889	S_Shelf	0.04381125	hyper	0.146274576	0.115195	hyper	0.000626051	0.07138375	hyper	0.000626051	0.07138375	0.022285237
2	NEU4;NEU4;NEU4;NEU4;NEU4	NM_001167599;NM_001167601;NM_001167600;NM_080741;NM_001167602	cg22399646	N_Shelf	0.06227125	hyper	0.040102987	0.123365	hyper	0.000257591	0.06109375	hyper	0.000257591	0.06109375	0.043677854
1	MR1	NM_001531	cg22450342		0.0523225	hyper	0.016155477	0.08942875	hyper	0.000187925	0.03710625	hyper	0.000187925	0.03710625	0.078618957
5	PDZD2	NM_178140	cg22472267	N_Shelf	0.04548875	hyper	0.00415262	0.057495	hyper	0.000530902	0.01200625	hyper	0.000530902	0.01200625	0.409911643
22	FOXRED2;FOXRED2	NM_001102371;NM_024955	cg22487450	S_Shore	0.06903625	hyper	0.000268199	0.0803575	hyper	4.62E-05	0.01132125	hyper	4.62E-05	0.01132125	0.488506471
5			cg22493212	Island	0.06381375	hyper	0.014337294	0.1177825	hyper	6.07E-05	0.05396875	hyper	6.07E-05	0.05396875	0.035038151
1	KIAA1026;KIAA1026	NM_201628;NM_015209	cg22507756	S_Shore	0.05555	hyper	0.026383035	0.0967475	hyper	0.0004015	0.0411975	hyper	0.0004015	0.0411975	0.091774221
19	KIR2DL1;KIR3DP1	NM_014218;NM_001015070	cg22511368		0.02928	hyper	0.205204597	0.09714	hyper	0.000247435	0.06786	hyper	0.000247435	0.06786	0.006051582
6	TRERF1	NM_033502	cg22540431	Island	0.05341625	hyper	0.003041859	0.07930125	hyper	5.69E-05	0.025885	hyper	5.69E-05	0.025885	0.122348202
4			cg22541535		0.02977375	hyper	0.203855977	0.0859375	hyper	0.000975251	0.05616375	hyper	0.000975251	0.05616375	0.021464499
19	LAIR1;LAIR1	NM_021706;NM_002287	cg22545168		0.0305625	hyper	0.183896259	0.09442125	hyper	0.00031207	0.06385875	hyper	0.00031207	0.06385875	0.008777335
10	NCOA4;NCOA4;NCOA4;NCOA4	NM_001145263;NM_001145261;NM_005437;NM_001145260	cg22566058		0.0535725	hyper	0.003465013	0.06608625	hyper	0.000535398	0.01251375	hyper	0.000535398	0.01251375	0.454708647
3	CHCHD6	NM_032343	cg22572820		0.043535	hyper	0.023985136	0.0795925	hyper	0.000196554	0.0360575	hyper	0.000196554	0.0360575	0.05726387
2	NRXN1;NRXN1	NM_004801;NM_001135659	cg22573528	N_Shore	0.03360625	hyper	0.088722116	0.07239	hyper	0.000854237	0.03878375	hyper	0.000854237	0.03878375	0.05178178
2			cg22573731		0.05218375	hyper	0.006709493	0.105555	hyper	3.74E-06	0.05337125	hyper	3.74E-06	0.05337125	0.005720102
10	LRRC27;LRRC27;LRRC27;LRRC27;LRRC27	NM_001143757;NR_026559;NM_030626;NM_001143759;NM_001143758	cg22586726		0.02633	hyper	0.25439904	0.10339	hyper	0.000127597	0.07706	hyper	0.000127597	0.07706	0.002322746
3			cg22611850		0.09215625	hyper	0.006301534	0.12548625	hyper	0.000444352	0.03333	hyper	0.000444352	0.03333	0.288473771
8			cg22639048		0.01842125	hyper	0.303719168	0.0791625	hyper	0.000151682	0.06074125	hyper	0.000151682	0.06074125	0.002067603
20	GNAS;GNAS;GNAS;GNAS;GNAS;GNAS;GNAS	NM_001077490;NM_000516;NR_003259;NM_001077489;NM_016592;NM_080426;NM_080425	cg22639787	Island	0.05782	hyper	0.001725828	0.08458	hyper	2.92E-05	0.02676	hyper	2.92E-05	0.02676	0.114642753
19	SIGLECP3	NR_002804	cg22658316		0.04278	hyper	0.025385423	0.07222875	hyper	0.00051048	0.02944875	hyper	0.00051048	0.02944875	0.113476327
12	HOXC8	NM_022658	cg22660542	N_Shore	0.07029	hyper	0.046063648	0.12607	hyper	0.000959405	0.05578	hyper	0.000959405	0.05578	0.107828163
2	KLHL29	NM_052920	cg22664789		0.03634375	hyper	0.022871709	0.06284875	hyper	0.000325288	0.026505	hyper	0.000325288	0.026505	0.088593711
1			cg22727810		0.0253625	hyper	0.197427287	0.09245875	hyper	6.86E-05	0.06709625	hyper	6.86E-05	0.06709625	0.001864332
7	COL28A1	NM_001037763	cg22751099		0.017565	hyper	0.132512509	0.046035	hyper	0.000448727	0.02847	hyper	0.000448727	0.02847	0.018772862
8			cg22758504		0.023085	hyper	0.117992161	0.0586375	hyper	0.000408427	0.0355525	hyper	0.000408427	0.0355525	0.019916594
7	PDK4	NM_002612	cg22758834	N_Shelf	0.0339875	hyper	0.015767599	0.05232875	hyper	0.000541001	0.01834125	hyper	0.000541001	0.01834125	0.173002987
8	ANGPT1	NM_001146	cg22837763		0.07628625	hyper	3.86E-05	0.11245125	hyper	1.30E-07	0.036165	hyper	1.30E-07	0.036165	0.024673496
6			cg22855968		0.02918625	hyper	0.238699588	0.09342	hyper	0.00076668	0.06423375	hyper	0.00076668	0.06423375	0.013887725
8	CSMD1	NM_033225	cg22864462		-0.00256625	hypo	0.91307092	0.0881575	hyper	0.000934484	0.09072375	hyper	0.000934484	0.09072375	0.00071073
20	CDH4	NM_001794	cg22871098	Island	0.0122975	hyper	0.521046064	0.07876875	hyper	0.00036062	0.06647125	hyper	0.00036062	0.06647125	0.001812174
7			cg22885540		0.0215275	hyper	0.111498213	0.0575425	hyper	0.000193591	0.036015	hyper	0.000193591	0.036015	0.01090041
10	PRKG1	NM_001098512	cg22899538	S_Shelf	0.0415525	hyper	0.0141725	0.0676775	hyper	0.000249926	0.026125	hyper	0.000249926	0.026125	0.108812196
4			cg22914764		0.03400625	hyper	0.027130439	0.06488	hyper	0.000159288	0.03087375	hyper	0.000159288	0.03087375	0.04296435
10			cg22918560		0.0487425	hyper	0.013543093	0.06977625	hyper	0.000857037	0.02103375	hyper	0.000857037	0.02103375	0.260508816
3	PLD1;PLD1	NM_001130081;NM_002662	cg22920586		0.07432125	hyper	0.000364263	0.12124125	hyper	5.93E-07	0.04692	hyper	5.93E-07	0.04692	0.014834171
10	MGMT	NM_002412	cg22939703		0.03648875	hyper	0.089212006	0.07999875	hyper	0.000732803	0.04351	hyper	0.000732803	0.04351	0.045362494
10	EBF3	NM_001005463	cg22952849	N_Shore	0.02278375	hyper	0.232888659	0.0762425	hyper	0.000434519	0.05345875	hyper	0.000434519	0.05345875	0.008531671
11	PAK1;PAK1	NM_002576;NM_001128620	cg22974467		0.05260875	hyper	0.016494175	0.10390875	hyper	3.52E-05	0.0513	hyper	3.52E-05	0.0513	0.019034006
20	CHRNA4	NM_000744	cg22980306	Island	0.0381625	hyper	0.028993508	0.0721125	hyper	0.000205298	0.03395	hyper	0.000205298	0.03395	0.04966952
6			cg22997362		0.07152125	hyper	0.042784629	0.13880375	hyper	0.000373101	0.0672825	hyper	0.000373101	0.0672825	0.055472421
1	OR2M3	NM_001004689	cg23028721		0.02506875	hyper	0.182928104	0.070935	hyper	0.000741136	0.04586625	hyper	0.000741136	0.04586625	0.019419746
2	C2orf16	NM_032266	cg23055682		0.04248	hyper	0.010678473	0.06356	hyper	0.000377973	0.02108	hyper	0.000377973	0.02108	0.181351277
2			cg23073974		-0.02336625	hypo	0.401013356	0.11164375	hyper	0.000447155	0.13501	hyper	0.000447155	0.13501	5.27E-05
2			cg23077449		0.00598125	hyper	0.749874563	0.069915	hyper	0.00098229	0.06393375	hyper	0.00098229	0.06393375	0.002169757
12			cg23090936		0.0364	hyper	0.085650489	0.08151375	hyper	0.000528693	0.04511375	hyper	0.000528693	0.04511375	0.036085144
13	PCDH9;PCDH9	NM_203487;NM_020403	cg23126342	N_Shelf	0.05636	hyper	0.049538014	0.11742375	hyper	0.000251687	0.06106375	hyper	0.000251687	0.06106375	0.0345812
6			cg23164076		0.06753625	hyper	0.005636146	0.0903725	hyper	0.000452614	0.02283625	hyper	0.000452614	0.02283625	0.312859204
6	TNXB	NM_019105	cg23186098	S_Shore	0.03037375	hyper	0.100113811	0.07625625	hyper	0.000263103	0.0458825	hyper	0.000263103	0.0458825	0.016419744
8			cg23196720		0.05157375	hyper	0.023593076	0.08056625	hyper	0.000947763	0.0289925	hyper	0.000947763	0.0289925	0.186209279
7			cg23215483		0.06967625	hyper	0.001699853	0.0890925	hyper	0.000145332	0.01941625	hyper	0.000145332	0.01941625	0.332968917
7	PTPRN2;PTPRN2;PTPRN2	NM_002847;NM_130842;NM_130843	cg23235971	N_Shore	0.0546175	hyper	0.031163815	0.09079625	hyper	0.000883072	0.03617875	hyper	0.000883072	0.03617875	0.142097272
2	GPR1;GPR1	NM_005279;NM_001098199	cg23239484		0.05087	hyper	0.013081625	0.07348375	hyper	0.000744275	0.02261375	hyper	0.000744275	0.02261375	0.244187815
2	ACP1;ACP1;ACP1;ACP1	NM_004300;NM_001040649;NR_024080;NM_007099	cg23245486		0.02572375	hyper	0.028361671	0.0468675	hyper	0.000290555	0.02114375	hyper	0.000290555	0.02114375	0.066989691
10	EBF3	NM_001005463	cg23250262	N_Shore	0.055705	hyper	0.014934294	0.0870975	hyper	0.00042156	0.0313925	hyper	0.00042156	0.0313925	0.151852736
1	PRDM16;PRDM16	NM_022114;NM_199454	cg23265656		0.06917	hyper	0.001244154	0.11026125	hyper	5.54E-06	0.04109125	hyper	5.54E-06	0.04109125	0.039388338
2	SPRED2;SPRED2	NM_001128210;NM_181784	cg23281123	N_Shore	0.0573725	hyper	0.019134112	0.0998425	hyper	0.000213809	0.04247	hyper	0.000213809	0.04247	0.074990835
11	AMBRA1	NM_017749	cg23283474		0.062165	hyper	0.005472071	0.07846875	hyper	0.000774251	0.01630375	hyper	0.000774251	0.01630375	0.429853137
5	C5orf36	NM_001145678	cg23310237		0.03194375	hyper	0.109893055	0.07809875	hyper	0.000473818	0.046155	hyper	0.000473818	0.046155	0.024710147
8			cg23322685		0.04569125	hyper	0.008472558	0.0791475	hyper	4.76E-05	0.03345625	hyper	4.76E-05	0.03345625	0.046167825
4			cg23345618		0.05837375	hyper	0.004665361	0.10086875	hyper	1.66E-05	0.042495	hyper	1.66E-05	0.042495	0.032185606
5			cg23345951	N_Shelf	0.0414575	hyper	0.025126096	0.0745425	hyper	0.000259707	0.033085	hyper	0.000259707	0.033085	0.068479889
2			cg23361828		0.0696975	hyper	0.008628369	0.10396	hyper	0.00027664	0.0342625	hyper	0.00027664	0.0342625	0.17166009
6	LYRM4;LYRM4;LYRM4	NM_001164841;NM_001164840;NM_020408	cg23374256		0.03056375	hyper	0.022813532	0.0503575	hyper	0.000532049	0.01979375	hyper	0.000532049	0.01979375	0.127815491
4			cg23422109		0.0510275	hyper	0.006509451	0.0875725	hyper	3.30E-05	0.036545	hyper	3.30E-05	0.036545	0.042982905
10	FRMD4A	NM_018027	cg23443098		0.082625	hyper	0.004589746	0.1084625	hyper	0.000413703	0.0258375	hyper	0.000413703	0.0258375	0.336633326
15			cg23444677		0.04948875	hyper	0.007552875	0.07609125	hyper	0.000159606	0.0266025	hyper	0.000159606	0.0266025	0.129236178
1			cg23449295	Island	-0.01916875	hypo	0.144779415	-0.05120375	hypo	0.000514801	-0.032035	hypo	0.000514801	-0.032035	0.018984875
11			cg23460961		0.04144375	hyper	0.113674094	0.11509875	hyper	0.000135284	0.073655	hyper	0.000135284	0.073655	0.007637553
5			cg23495453		0.13696875	hyper	0.002407057	0.1598225	hyper	0.000593526	0.02285375	hyper	0.000593526	0.02285375	0.575311731
19	VSTM1	NM_198481	cg23532828	Island	0.0348825	hyper	0.107906731	0.08615625	hyper	0.000401839	0.05127375	hyper	0.000401839	0.05127375	0.021858359
12	MYBPC1;MYBPC1;MYBPC1;MYBPC1	NM_206819;NM_206821;NM_206820;NM_002465	cg23536555		0.05648375	hyper	0.005472012	0.07866	hyper	0.000286101	0.02217625	hyper	0.000286101	0.02217625	0.241186845
17	KRT12	NM_000223	cg23611636	S_Shelf	0.04657375	hyper	0.078231029	0.10745375	hyper	0.000297356	0.06088	hyper	0.000297356	0.06088	0.02436498
6	BMP6	NM_001718	cg23623251	S_Shelf	0.016985	hyper	0.50739552	0.10074375	hyper	0.000565199	0.08375875	hyper	0.000565199	0.08375875	0.002960524
3	LOC100302640	NR_028303	cg23624822		0.065015	hyper	0.021614949	0.10464875	hyper	0.00060721	0.03963375	hyper	0.00060721	0.03963375	0.146694944
1	LOC149134	NR_015422	cg23630954	S_Shore	0.05653	hyper	0.00863739	0.0785575	hyper	0.000574992	0.0220275	hyper	0.000574992	0.0220275	0.275060872
10			cg23634554		0.02068875	hyper	0.229303293	0.0698525	hyper	0.000365136	0.04916375	hyper	0.000365136	0.04916375	0.007420242
7			cg23635728		0.06604875	hyper	0.003903065	0.08058125	hyper	0.000694633	0.0145325	hyper	0.000694633	0.0145325	0.487647393
17	MYOCD;MYOCD;MYOCD	NM_153604;NM_001146312;NM_001146313	cg23636406		0.03763875	hyper	0.047166406	0.06873875	hyper	0.000852066	0.0311	hyper	0.000852066	0.0311	0.096537475
2			cg23639196	S_Shelf	0.06296625	hyper	0.023398611	0.13470375	hyper	2.84E-05	0.0717375	hyper	2.84E-05	0.0717375	0.010972379
19	OR7C2	NM_012377	cg23647968		0.050286875	hyper	0.017782275	0.079109375	hyper	0.000556969	0.0288225	hyper	0.000556969	0.0288225	0.156287202
2	NTSR2	NM_012344	cg23690737	Island	0.0499825	hyper	0.009297596	0.079965	hyper	0.000144673	0.0299825	hyper	0.000144673	0.0299825	0.10216088
17			cg23701012	N_Shelf	0.04068375	hyper	0.006172119	0.05202125	hyper	0.000803468	0.0113375	hyper	0.000803468	0.0113375	0.409735514
8	ELP3	NM_018091	cg23713147	S_Shelf	0.0662225	hyper	0.0128351	0.10602125	hyper	0.000252144	0.03979875	hyper	0.000252144	0.03979875	0.118648695
14	PRKD1	NM_002742	cg23713998		0.04412375	hyper	0.092346142	0.09494375	hyper	0.000965795	0.05082	hyper	0.000965795	0.05082	0.054850238
6			cg23723163		0.02469375	hyper	0.049667214	0.046185	hyper	0.000761912	0.02149125	hyper	0.000761912	0.02149125	0.084490772
2			cg23744372		0.0462575	hyper	0.014996589	0.0769225	hyper	0.000221072	0.030665	hyper	0.000221072	0.030665	0.094785
7	CHN2;CHN2	NM_001039936;NM_004067	cg23751035		0.03455375	hyper	0.147094336	0.0931075	hyper	0.000501038	0.05855375	hyper	0.000501038	0.05855375	0.018163584
4			cg23751110		0.0604225	hyper	0.013098286	0.101715	hyper	0.000150143	0.0412925	hyper	0.000150143	0.0412925	0.079126489
17	TMEM100	NM_001099640	cg23760873	N_Shore	0.068185	hyper	0.002516622	0.1116975	hyper	1.18E-05	0.0435125	hyper	1.18E-05	0.0435125	0.041207943
10			cg23771956	Island	0.10892125	hyper	0.006324594	0.14124125	hyper	0.000725818	0.03232	hyper	0.000725818	0.03232	0.382154922
7			cg23786812		0.02914875	hyper	0.055147608	0.05932125	hyper	0.000423018	0.0301725	hyper	0.000423018	0.0301725	0.047741681
20	RASSF2;RASSF2	NM_170774;NM_014737	cg23786883		0.02475	hyper	0.107613873	0.07375125	hyper	4.72E-05	0.04900125	hyper	4.72E-05	0.04900125	0.003007299
4			cg23793336		0.0419925	hyper	0.031664451	0.081585	hyper	0.000183952	0.0395925	hyper	0.000183952	0.0395925	0.041688599
2	ARHGAP25;ARHGAP25;ARHGAP25;ARHGAP25	NM_014882;NM_001007231;NM_001166276;NM_001166277	cg23817627		0.0781925	hyper	0.000577107	0.0811775	hyper	0.000394914	0.002985	hyper	0.000394914	0.002985	0.880391107
10			cg23850174	Island	0.0215625	hyper	0.46960786	0.1119025	hyper	0.000880462	0.09034	hyper	0.000880462	0.09034	0.005262617
18			cg23888440	S_Shelf	0.00547125	hyper	0.803041978	0.09111375	hyper	0.000336678	0.0856425	hyper	0.000336678	0.0856425	0.00063163
2			cg23898204	S_Shore	0.00572125	hyper	0.638968422	0.04707125	hyper	0.000694182	0.04135	hyper	0.000694182	0.04135	0.002238174
2			cg23905015		0.078415	hyper	0.286624024	0.30245	hyper	0.000332145	0.224035	hyper	0.000332145	0.224035	0.004831689
14	HEATR4	NM_203309	cg23929628		0.0695175	hyper	0.003157519	0.08105625	hyper	0.000827309	0.01153875	hyper	0.000827309	0.01153875	0.589805563
5	MAML1	NM_014757	cg23949542	S_Shelf	0.038335	hyper	0.023993398	0.06458125	hyper	0.000468059	0.02624625	hyper	0.000468059	0.02624625	0.111647559
1	PDPN;PDPN	NM_006474;NM_198389	cg23954416	N_Shore	0.05368125	hyper	0.024957667	0.0942825	hyper	0.000328867	0.04060125	hyper	0.000328867	0.04060125	0.082762293
17			cg23973166	S_Shelf	0.062565	hyper	0.011626991	0.08889625	hyper	0.000726194	0.02633125	hyper	0.000726194	0.02633125	0.260623652
1			cg23999112		0.025725	hyper	0.177236677	0.07092375	hyper	0.000834679	0.04519875	hyper	0.000834679	0.04519875	0.02249113
2	MIR10B	NR_029609	cg24000528	N_Shore	0.03513375	hyper	0.061471436	0.07065125	hyper	0.000626756	0.0355175	hyper	0.000626756	0.0355175	0.05889166
11	KRTAP5-9	NM_005553	cg24006547		0.0315875	hyper	0.072288678	0.0662725	hyper	0.000628533	0.034685	hyper	0.000628533	0.034685	0.049996855
5			cg24008516		0.02167875	hyper	0.200877895	0.08977875	hyper	1.50E-05	0.0681	hyper	1.50E-05	0.0681	0.000396826
8	NCALD;NCALD;NCALD;NCALD;NCALD;NCALD;NCALD	NM_001040629;NM_001040624;NM_001040626;NM_001040630;NM_001040628;NM_001040625;NM_001040627	cg24023489	Island	0.05839	hyper	0.028711186	0.10813625	hyper	0.000250303	0.04974625	hyper	0.000250303	0.04974625	0.058835216
5	ADAMTS16	NM_139056	cg24030232		0.0343475	hyper	0.101576546	0.09298	hyper	0.000119507	0.0586325	hyper	0.000119507	0.0586325	0.007842766
19	SHANK1	NM_016148	cg24039816	Island	0.0167325	hyper	0.439405722	0.08170875	hyper	0.000824458	0.06497625	hyper	0.000824458	0.06497625	0.005584173
19	TARM1	NM_001135686	cg24059612		0.02814375	hyper	0.130515931	0.0747	hyper	0.000372458	0.04655625	hyper	0.000372458	0.04655625	0.016199776
7	CPA2	NM_001869	cg24060938		0.0445925	hyper	0.013146492	0.0637575	hyper	0.000827646	0.019165	hyper	0.000827646	0.019165	0.260121
6	C6orf145	NM_183373	cg24100307	N_Shelf	0.06701625	hyper	0.018716026	0.10915	hyper	0.000414386	0.04213375	hyper	0.000414386	0.04213375	0.125454745
1	LRP8;LRP8;LRP8;LRP8	NM_033300;NM_001018054;NM_017522;NM_004631	cg24107728		0.04425125	hyper	0.147820884	0.112905	hyper	0.000869779	0.06865375	hyper	0.000869779	0.06865375	0.02931323
13	RASA3	NM_007368	cg24113818	Island	0.038315	hyper	0.064829609	0.0853425	hyper	0.000251528	0.0470275	hyper	0.000251528	0.0470275	0.025955287
3	NMNAT3	NM_178177	cg24135841	N_Shore	0.04515625	hyper	0.006111903	0.06870875	hyper	0.000127237	0.0235525	hyper	0.000127237	0.0235525	0.129157745
14	OR11H4	NM_001004479	cg24137472		0.04371875	hyper	0.034034668	0.07418125	hyper	0.000864601	0.0304625	hyper	0.000864601	0.0304625	0.130026701
6	FRMD1	NM_024919	cg24140362	S_Shore	0.0474875	hyper	0.009311266	0.07788625	hyper	0.000108984	0.03039875	hyper	0.000108984	0.03039875	0.082372758
6			cg24154271		0.03224875	hyper	0.179871621	0.09590875	hyper	0.000419987	0.06366	hyper	0.000419987	0.06366	0.01189357
14	EGLN3	NM_022073	cg24170040	N_Shelf	0.048095	hyper	0.017212819	0.095045	hyper	3.83E-05	0.04695	hyper	3.83E-05	0.04695	0.019714358
1	BTBD8	NM_183242	cg24174988	N_Shore	-0.0332375	hypo	0.006263243	-0.0426775	hypo	0.000787477	-0.00944	hypo	0.000787477	-0.00944	0.401910364
2			cg24221559		0.00495875	hyper	0.652100195	0.04121125	hyper	0.000923655	0.0362525	hyper	0.000923655	0.0362525	0.002828923
4	LPHN3	NM_015236	cg24221639		0.0110625	hyper	0.387135	0.04867625	hyper	0.000752956	0.03761375	hyper	0.000752956	0.03761375	0.006404605
17	KRT10;TMEM99	NM_000421;NM_145274	cg24249775		0.07022375	hyper	0.033439762	0.1287575	hyper	0.000386648	0.05853375	hyper	0.000386648	0.05853375	0.072065536
15			cg24260156		0.04139125	hyper	0.037593385	0.087885	hyper	0.000100847	0.04649375	hyper	0.000100847	0.04649375	0.020945688
2	AGAP1;AGAP1	NM_014914;NM_001037131	cg24303806		0.02650625	hyper	0.103186241	0.060045	hyper	0.000821788	0.03353875	hyper	0.000821788	0.03353875	0.042522382
1	ZCCHC17;SNRNP40	NM_016505;NM_004814	cg24317935	Island	-0.01832125	hypo	0.103185902	-0.04219	hypo	0.000701806	-0.02386875	hypo	0.000701806	-0.02386875	0.037239292
3			cg24324446		0.03099375	hyper	0.021833742	0.04943125	hyper	0.00067676	0.0184375	hyper	0.00067676	0.0184375	0.157001685
2	MIR216A	NR_029629	cg24343835		0.04372625	hyper	0.074823149	0.0883025	hyper	0.000991585	0.04457625	hyper	0.000991585	0.04457625	0.069706842
4			cg24375607		0.0363	hyper	0.035585806	0.06609375	hyper	0.000474953	0.02979375	hyper	0.000474953	0.02979375	0.07987473
8			cg24391331	N_Shelf	0.0493775	hyper	0.010929234	0.0805	hyper	0.000155228	0.0311225	hyper	0.000155228	0.0311225	0.094420468
2			cg24407086		0.01165625	hyper	0.386554055	0.0560775	hyper	0.000301313	0.04442125	hyper	0.000301313	0.04442125	0.002669021
6	JARID2	NM_004973	cg24408769		0.0760625	hyper	0.002676843	0.137405	hyper	3.30E-06	0.0613425	hyper	3.30E-06	0.0613425	0.012406519
2			cg24412829	S_Shelf	0.07916875	hyper	0.005424993	0.104895	hyper	0.000474372	0.02572625	hyper	0.000474372	0.02572625	0.329186227
18	GALNT1	NM_020474	cg24425757		0.03168	hyper	0.012346808	0.052935	hyper	0.000146461	0.021255	hyper	0.000146461	0.021255	0.081613871
19	TMEM91;B9D2	NM_001098825;NM_030578	cg24446166	Island	0.06693	hyper	0.025260258	0.10942375	hyper	0.00069515	0.04249375	hyper	0.00069515	0.04249375	0.142384893
11			cg24462453	S_Shelf	0.02076875	hyper	0.335408923	0.089315	hyper	0.00031307	0.06854625	hyper	0.00031307	0.06854625	0.003535686
8			cg24468765		0.01562875	hyper	0.316834007	0.05971625	hyper	0.00069768	0.0440875	hyper	0.00069768	0.0440875	0.008301528
8			cg24474037		0.0511675	hyper	0.053489233	0.10216375	hyper	0.000476257	0.05099625	hyper	0.000476257	0.05099625	0.054231006
20	PTPRA;PTPRA	NM_002836;NM_080840	cg24508105	S_Shelf	0.03378125	hyper	0.004123478	0.04104875	hyper	0.000774015	0.0072675	hyper	0.000774015	0.0072675	0.500332318
1	CAMTA1	NM_015215	cg24513014		0.1075625	hyper	0.021996108	0.1795475	hyper	0.000435268	0.071985	hyper	0.000435268	0.071985	0.11384511
5			cg24526760		0.0254525	hyper	0.040202415	0.04591875	hyper	0.000676661	0.02046625	hyper	0.000676661	0.02046625	0.093743526
1	ST6GALNAC5	NM_030965	cg24528350		0.05195875	hyper	0.012022005	0.091275	hyper	7.78E-05	0.03931625	hyper	7.78E-05	0.03931625	0.050585268
5	FAM134B	NM_001034850	cg24531590		0.059555	hyper	0.014612689	0.095325	hyper	0.000317931	0.03577	hyper	0.000317931	0.03577	0.126490455
1	RBMXL1;CCBL2;CCBL2;RBMXL1	NM_001162536;NM_001008661;NM_001008662;NM_019610	cg24536114		0.0436275	hyper	0.031170035	0.07235375	hyper	0.000903511	0.02872625	hyper	0.000903511	0.02872625	0.144401378
1	GABRD	NM_000815	cg24547253	Island	0.05343	hyper	0.013103891	0.07567625	hyper	0.000900437	0.02224625	hyper	0.000900437	0.02224625	0.274643128
11	BBOX1	NM_003986	cg24585203		0.0404825	hyper	0.031399876	0.0973225	hyper	1.31E-05	0.05684	hyper	1.31E-05	0.05684	0.003802537
5			cg24591835	S_Shore	0.0562625	hyper	0.062879124	0.11170875	hyper	0.000750636	0.05544625	hyper	0.000750636	0.05544625	0.066509673
2	CNTNAP5	NM_130773	cg24592194		0.03901375	hyper	0.073955892	0.080865	hyper	0.000751566	0.04185125	hyper	0.000751566	0.04185125	0.056485298
1	FAM177B	NM_207468	cg24666355		0.0388825	hyper	0.013801518	0.0768225	hyper	2.38E-05	0.03794	hyper	2.38E-05	0.03794	0.015962591
3	FAM107A;FAM107A	NM_001076778;NM_007177	cg24672685		0.03721875	hyper	0.017855335	0.05610375	hyper	0.000821149	0.018885	hyper	0.000821149	0.018885	0.208504193
6			cg24687055		0.0334325	hyper	0.130633423	0.08520875	hyper	0.000564553	0.05177625	hyper	0.000564553	0.05177625	0.023401077
8			cg24688425	S_Shelf	0.0238625	hyper	0.13956746	0.06483	hyper	0.000376525	0.0409675	hyper	0.000376525	0.0409675	0.015030464
7			cg24708097		0.053315	hyper	0.003265888	0.06282	hyper	0.000779482	0.009505	hyper	0.000779482	0.009505	0.564390255
1	LOC400794	NR_026744	cg24729617		0.02166875	hyper	0.301485855	0.08798125	hyper	0.0002691	0.0663125	hyper	0.0002691	0.0663125	0.003644074
15	SNORD116-5;SNORD116-7	NR_003320;NR_003322	cg24738356		0.01443125	hyper	0.280628117	0.04977625	hyper	0.000891397	0.035345	hyper	0.000891397	0.035345	0.012570691
4	HERC3	NM_014606	cg24750887		0.05803125	hyper	0.029678051	0.101745	hyper	0.000475993	0.04371375	hyper	0.000475993	0.04371375	0.09415052
1			cg24806893	S_Shelf	0.02797875	hyper	0.099751312	0.0727025	hyper	0.00017826	0.04472375	hyper	0.00017826	0.04472375	0.011599234
4	EMCN;EMCN	NM_001159694;NM_016242	cg24807169		0.01471	hyper	0.424561897	0.0732625	hyper	0.000493148	0.0585525	hyper	0.000493148	0.0585525	0.003631555
4	KIT;KIT	NM_000222;NM_001093772	cg24867302		0.02150625	hyper	0.269777477	0.08638625	hyper	0.000143773	0.06488	hyper	0.000143773	0.06488	0.002377682
12	RBMS2	NM_002898	cg24881993		0.0289325	hyper	0.163895728	0.08866375	hyper	0.000201935	0.05973125	hyper	0.000201935	0.05973125	0.006853922
1	IGSF21	NM_032880	cg24925701		0.0359425	hyper	0.056898863	0.07291	hyper	0.000473076	0.0369675	hyper	0.000473076	0.0369675	0.050686394
3			cg24935208		0.014515	hyper	0.448428125	0.08169375	hyper	0.000238044	0.06717875	hyper	0.000238044	0.06717875	0.001616518
4	RNF212;RNF212	NM_001131034;NM_194439	cg24939846	S_Shelf	0.05220375	hyper	0.008743153	0.07229625	hyper	0.000605791	0.0200925	hyper	0.000605791	0.0200925	0.281693035
18	CBLN2	NM_182511	cg24956253	N_Shore	0.02116125	hyper	0.261365685	0.06920625	hyper	0.000996966	0.048045	hyper	0.000996966	0.048045	0.015469471
12	DNAH10	NM_207437	cg24978470	S_Shelf	0.03126625	hyper	0.030673753	0.05729375	hyper	0.000323093	0.0260275	hyper	0.000323093	0.0260275	0.067772862
17	C17orf101;C17orf101;HEXDC	NM_024648;NM_175902;NM_173620	cg24998110	N_Shore	0.01525875	hyper	0.532277623	0.0937275	hyper	0.000723491	0.07846875	hyper	0.000723491	0.07846875	0.003421049
3	MECOM	NM_004991	cg25010400		0.07501875	hyper	0.000291792	0.1062825	hyper	3.64E-06	0.03126375	hyper	3.64E-06	0.03126375	0.089079664
5	LMAN2	NM_006816	cg25013269	S_Shelf	0.07134625	hyper	0.001082957	0.08232375	hyper	0.00025932	0.0109775	hyper	0.00025932	0.0109775	0.571390051
1			cg25022709	S_Shore	0.04575625	hyper	0.100277033	0.11511625	hyper	0.000258655	0.06936	hyper	0.000258655	0.06936	0.016139466
1	MYBPH	NM_004997	cg25023257		0.03290125	hyper	0.024136041	0.061085	hyper	0.000167799	0.02818375	hyper	0.000167799	0.02818375	0.050096301
17	CACNG4	NM_014405	cg25034117		0.0361575	hyper	0.182473719	0.1051775	hyper	0.00055941	0.06902	hyper	0.00055941	0.06902	0.015137278
2			cg25039051		0.00885	hyper	0.428873285	0.04373125	hyper	0.000586444	0.03488125	hyper	0.000586444	0.03488125	0.004212061
2			cg25039186		0.01675	hyper	0.268014845	0.0559725	hyper	0.000931697	0.0392225	hyper	0.000931697	0.0392225	0.014018349
2			cg25070253		0.0330025	hyper	0.084000329	0.096045	hyper	2.43E-05	0.0630425	hyper	2.43E-05	0.0630425	0.00216687
4			cg25105917		0.03515	hyper	0.01719752	0.07312375	hyper	1.97E-05	0.03797375	hyper	1.97E-05	0.03797375	0.010783979
11	NCAM1;NCAM1;NCAM1	NM_001076682;NM_000615;NM_181351	cg25132257		0.0149275	hyper	0.270110188	0.07335625	hyper	1.17E-05	0.05842875	hyper	1.17E-05	0.05842875	0.000193738
21			cg25143099	S_Shelf	0.04842125	hyper	0.001573291	0.05389125	hyper	0.000578554	0.00547	hyper	0.000578554	0.00547	0.689613182
7	CACNA2D1	NM_000722	cg25161868		0.04088625	hyper	0.036972343	0.095675	hyper	2.93E-05	0.05478875	hyper	2.93E-05	0.05478875	0.006882291
11	LRP5	NM_002335	cg25166820	N_Shore	0.031035	hyper	0.02187908	0.050835	hyper	0.000521839	0.0198	hyper	0.000521839	0.0198	0.130432583
7	ZNF394	NM_032164	cg25173392	N_Shelf	0.06582	hyper	0.005600507	0.09905875	hyper	0.00012544	0.03323875	hyper	0.00012544	0.03323875	0.136578944
17			cg25224232		0.0326975	hyper	0.07879345	0.07224	hyper	0.000476066	0.0395425	hyper	0.000476066	0.0395425	0.036190986
15	OSTBETA	NM_178859	cg25244921		0.01519125	hyper	0.397719179	0.082765	hyper	9.81E-05	0.06757375	hyper	9.81E-05	0.06757375	0.000843336
17			cg25255893		0.05493	hyper	0.022769618	0.09563625	hyper	0.000300092	0.04070625	hyper	0.000300092	0.04070625	0.083632156
1	FCRL6	NM_001004310	cg25271063		0.07001875	hyper	0.000489727	0.09524625	hyper	1.29E-05	0.0252275	hyper	1.29E-05	0.0252275	0.157810579
12	LGR5	NM_003667	cg25285440	S_Shelf	0.04988625	hyper	0.018691876	0.0786475	hyper	0.000574441	0.02876125	hyper	0.000574441	0.02876125	0.158229354
20	EFCAB8	NM_001143967	cg25292098		0.06449875	hyper	0.027349596	0.11681625	hyper	0.000286752	0.0523175	hyper	0.000286752	0.0523175	0.068537691
13			cg25307771		0.05945125	hyper	0.018079965	0.1003925	hyper	0.000265695	0.04094125	hyper	0.000265695	0.04094125	0.093002963
12			cg25316543		0.04915875	hyper	0.02071238	0.09392	hyper	8.68E-05	0.04476125	hyper	8.68E-05	0.04476125	0.033482637
19	PRKD2;PRKD2;PRKD2;PRKD2	NM_001079880;NM_001079882;NM_016457;NM_001079881	cg25326090	S_Shore	0.063815	hyper	0.019385059	0.10592625	hyper	0.000363428	0.04211125	hyper	0.000363428	0.04211125	0.11077617
2	LCT	NM_002299	cg25344623		0.08052875	hyper	0.007202442	0.114345	hyper	0.000351273	0.03381625	hyper	0.000351273	0.03381625	0.228299162
19	MAST3	NM_015016	cg25362169	S_Shelf	0.089745	hyper	0.005852718	0.137685	hyper	0.000107819	0.04794	hyper	0.000107819	0.04794	0.118474796
12	SVOP	NM_018711	cg25374714		0.0404125	hyper	0.069012247	0.0875825	hyper	0.000399768	0.04717	hyper	0.000399768	0.04717	0.036042268
10	FRMPD2;FRMPD2;FRMPD2L1;FRMPD2;FRMPD2;FRMPD2;FRMPD2L1	NM_001017929;NM_001018071;NM_001042525;NM_001042512;NM_152428;NR_033178;NR_033172	cg25380207		0.03539375	hyper	0.134919572	0.08747	hyper	0.000852662	0.05207625	hyper	0.000852662	0.05207625	0.032185721
10	KCNMA1;KCNMA1;KCNMA1;KCNMA1	NM_001161353;NM_001161352;NM_002247;NM_001014797	cg25381229		0.09291375	hyper	0.009986796	0.13816	hyper	0.000361733	0.04524625	hyper	0.000361733	0.04524625	0.184894376
19	ACTN4	NM_004924	cg25383568	Island	0.08026625	hyper	9.46E-05	0.10808875	hyper	1.75E-06	0.0278225	hyper	1.75E-06	0.0278225	0.116164409
4	ZFYVE28	NM_020972	cg25388823		0.00184	hyper	0.893333921	0.05308875	hyper	0.000693614	0.05124875	hyper	0.000693614	0.05124875	0.000970768
13	SOHLH2	NM_017826	cg25414209	N_Shelf	0.06976	hyper	0.005830373	0.09469375	hyper	0.000410246	0.02493375	hyper	0.000410246	0.02493375	0.288894561
8	NRG1;NRG1;NRG1;NRG1;NRG1;NRG1;NRG1;NRG1;NRG1;NRG1;NRG1;NRG1;NRG1;NRG1	NM_013960;NM_001160005;NM_001159995;NM_013964;NM_001159996;NM_013957;NM_013962;NM_013956;NM_013959;NM_013958;NM_001159999;NM_001160008;NM_001160004;NM_001160001	cg25422422		0.0529775	hyper	0.035663504	0.094605	hyper	0.000579684	0.0416275	hyper	0.000579684	0.0416275	0.09285629
1	PRDM2;PRDM2;PRDM2;PRDM2;PRDM2	NM_012231;NM_015866;NM_012231;NM_001135610;NM_015866	cg25450806	S_Shelf	0.0301525	hyper	0.028096094	0.0492175	hyper	0.000861809	0.019065	hyper	0.000861809	0.019065	0.152011206
12			cg25488990	N_Shelf	0.04688	hyper	0.011724969	0.08353	hyper	6.24E-05	0.03665	hyper	6.24E-05	0.03665	0.043189728
6			cg25513610		0.02096	hyper	0.567017051	0.14213875	hyper	0.000648873	0.12117875	hyper	0.000648873	0.12117875	0.00270634
18	MAPK4	NM_002747	cg25538883	S_Shore	0.00637625	hyper	0.714563359	0.0674925	hyper	0.000680714	0.06111625	hyper	0.000680714	0.06111625	0.00169834
7			cg25575845		0.0493275	hyper	0.017048659	0.08935625	hyper	0.000107877	0.04002875	hyper	0.000107877	0.04002875	0.048189509
10	SUFU	NM_016169	cg25605038	S_Shelf	0.057745	hyper	0.002589662	0.0837225	hyper	5.95E-05	0.0259775	hyper	5.95E-05	0.0259775	0.142388323
17	OR1A1	NM_014565	cg25607161		0.05263375	hyper	0.0298491	0.09898125	hyper	0.000230677	0.0463475	hyper	0.000230677	0.0463475	0.053117734
2	HECW2	NM_020760	cg25610129		0.02555	hyper	0.189478469	0.07307375	hyper	0.000775926	0.04752375	hyper	0.000775926	0.04752375	0.019309174
13	CARS2	NM_024537	cg25616771		0.06453625	hyper	0.003604682	0.07959375	hyper	0.000564354	0.0150575	hyper	0.000564354	0.0150575	0.457470827
1	LAX1;LAX1	NM_017773;NM_001136190	cg25625457		0.02620375	hyper	0.244426411	0.1034025	hyper	9.36E-05	0.07719875	hyper	9.36E-05	0.07719875	0.001828221
12			cg25625985	N_Shelf	0.05476625	hyper	0.006776704	0.07901625	hyper	0.000270245	0.02425	hyper	0.000270245	0.02425	0.20091995
6	TNXB	NM_019105	cg25653995		0.03214625	hyper	0.051077372	0.06345375	hyper	0.000477916	0.0313075	hyper	0.000477916	0.0313075	0.05693393
7	TSPAN33	NM_178562	cg25709314		0.07255	hyper	0.00293547	0.082445	hyper	0.000967397	0.009895	hyper	0.000967397	0.009895	0.65451335
2	LRP1B	NM_018557	cg25742300		0.07718375	hyper	0.02221237	0.132537813	hyper	0.000499642	0.055354063	hyper	0.000499642	0.055354063	0.097412509
13			cg25745945		0.05601875	hyper	0.015795588	0.0862175	hyper	0.000544633	0.03019875	hyper	0.000544633	0.03019875	0.173559992
6	TREM2	NM_018965	cg25748868		0.04259375	hyper	0.013066727	0.0725975	hyper	0.000129762	0.03000375	hyper	0.000129762	0.03000375	0.070793006
1	LOC440563	NM_001136561	cg25765192		0.0467175	hyper	0.028713802	0.079115	hyper	0.000629932	0.0323975	hyper	0.000629932	0.0323975	0.119285779
19			cg25773489	S_Shelf	0.058045	hyper	0.005161092	0.07606375	hyper	0.000494891	0.01801875	hyper	0.000494891	0.01801875	0.347600585
6	C6orf10	NM_006781	cg25809697		0.04744375	hyper	0.021358484	0.085325	hyper	0.000185412	0.03788125	hyper	0.000185412	0.03788125	0.060767971
7	KCND2	NM_012281	cg25822376		0.03214875	hyper	0.175512922	0.10251	hyper	0.000178088	0.07036125	hyper	0.000178088	0.07036125	0.005539145
15	NPTN;NPTN;NPTN;NPTN	NM_012428;NM_001161364;NM_001161363;NM_017455	cg25856228		0.06633125	hyper	0.00756612	0.09036625	hyper	0.000576202	0.024035	hyper	0.000576202	0.024035	0.299992273
15	CHD2;CHD2	NM_001271;NM_001042572	cg25875908		0.0601075	hyper	0.001519227	0.06567125	hyper	0.00066749	0.00556375	hyper	0.00066749	0.00556375	0.742356756
2	AGAP1;AGAP1	NM_014914;NM_001037131	cg25889035		0.0350225	hyper	0.041446447	0.06122125	hyper	0.000975295	0.02619875	hyper	0.000975295	0.02619875	0.119842811
17	AFMID;AFMID	NM_001145526;NM_001010982	cg25889465		0.10676125	hyper	0.003246931	0.1262575	hyper	0.000747133	0.01949625	hyper	0.000747133	0.01949625	0.5547389
10			cg25939809		0.0154825	hyper	0.300239725	0.05845375	hyper	0.000555711	0.04297125	hyper	0.000555711	0.04297125	0.007303888
2	KIF1A	NM_004321	cg25942789		0.05382375	hyper	0.026820354	0.087435	hyper	0.00082687	0.03361125	hyper	0.00082687	0.03361125	0.15329975
11	TRIM66	NM_014818	cg25942880		0.03509875	hyper	0.091327952	0.07574875	hyper	0.000910329	0.04065	hyper	0.000910329	0.04065	0.05288623
12			cg25970454	S_Shelf	0.0150225	hyper	0.368626025	0.06188	hyper	0.00096819	0.0468575	hyper	0.00096819	0.0468575	0.008817719
7	NRCAM;NRCAM	NM_001037132;NM_005010	cg25994871		0.0629225	hyper	0.018048005	0.09350375	hyper	0.000956783	0.03058125	hyper	0.000956783	0.03058125	0.228531251
8	PXDNL	NM_144651	cg25996148		0.03086125	hyper	0.020593776	0.047455	hyper	0.000866836	0.01659375	hyper	0.000866836	0.01659375	0.194422459
5	ISCA1L	NM_001080540	cg26005980		0.0579625	hyper	0.004693151	0.09451125	hyper	3.56E-05	0.03654875	hyper	3.56E-05	0.03654875	0.060590625
11			cg26029478	S_Shore	0.0299725	hyper	0.058528859	0.0598675	hyper	0.000592642	0.029895	hyper	0.000592642	0.029895	0.059135004
17	OR1E2	NM_003554	cg26048334		0.0393775	hyper	0.054463275	0.07959625	hyper	0.00043946	0.04021875	hyper	0.00043946	0.04021875	0.049883275
14	RPS6KL1	NM_031464	cg26068595	N_Shelf	0.0358925	hyper	0.009343368	0.05483125	hyper	0.000243531	0.01893875	hyper	0.000243531	0.01893875	0.148178368
17	TANC2	NM_025185	cg26076846		0.0443625	hyper	0.044385184	0.10012875	hyper	7.57E-05	0.05576625	hyper	7.57E-05	0.05576625	0.013556207
6			cg26087524		0.0395625	hyper	0.066562693	0.0833625	hyper	0.000483158	0.0438	hyper	0.000483158	0.0438	0.043879106
12			cg26088179	N_Shore	0.037685	hyper	0.07222859	0.08932625	hyper	0.000174183	0.05164125	hyper	0.000174183	0.05164125	0.016643656
3			cg26105731		0.02428375	hyper	0.158143495	0.06602375	hyper	0.000606722	0.04174	hyper	0.000606722	0.04174	0.019637536
3	CYP8B1	NM_004391	cg26124860	N_Shelf	0.05372625	hyper	0.029034381	0.08708625	hyper	0.000978751	0.03336	hyper	0.000978751	0.03336	0.161805603
12			cg26156154	S_Shore	0.0308425	hyper	0.036096872	0.0560525	hyper	0.000499055	0.02521	hyper	0.000499055	0.02521	0.081911903
5			cg26158133		0.051855	hyper	0.052663726	0.11092375	hyper	0.000221538	0.05906875	hyper	0.000221538	0.05906875	0.029096072
11	SCN4B;SCN4B;SCN4B;SCN4B	NM_001142349;NM_001142348;NM_174934;NR_024527	cg26200239	N_Shelf	0.08409875	hyper	0.0039805	0.10723625	hyper	0.000459289	0.0231375	hyper	0.000459289	0.0231375	0.388072208
6	SMOC2;SMOC2	NM_022138;NM_001166412	cg26265390		0.03492625	hyper	0.018220635	0.06681375	hyper	6.48E-05	0.0318875	hyper	6.48E-05	0.0318875	0.02952757
19	C3	NM_000064	cg26281971	N_Shore	0.05913125	hyper	0.022715096	0.09946625	hyper	0.000427786	0.040335	hyper	0.000427786	0.040335	0.109413674
6	PHACTR1	NM_030948	cg26302009		0.05765125	hyper	0.002077738	0.07037	hyper	0.000312673	0.01271875	hyper	0.000312673	0.01271875	0.45215909
14			cg26312324	S_Shelf	0.03606875	hyper	0.111338562	0.0931475	hyper	0.000280128	0.05707875	hyper	0.000280128	0.05707875	0.015271255
1			cg26315261	S_Shelf	0.00561875	hyper	0.779757679	0.08349375	hyper	0.000334512	0.077875	hyper	0.000334512	0.077875	0.000677235
10	CPXM2	NM_198148	cg26333393	S_Shore	0.03591625	hyper	0.018515551	0.08076	hyper	8.22E-06	0.04484375	hyper	8.22E-06	0.04484375	0.004320208
3	SRGAP3;SRGAP3	NM_001033117;NM_014850	cg26359335		0.053565	hyper	0.018049661	0.08783875	hyper	0.000361263	0.03427375	hyper	0.000361263	0.03427375	0.116979252
1			cg26365254	S_Shelf	0.03419	hyper	0.170987558	0.094535	hyper	0.00070207	0.060345	hyper	0.00070207	0.060345	0.020215563
2	HDAC4	NM_006037	cg26367235		0.04938125	hyper	0.074358214	0.10155875	hyper	0.000821529	0.0521775	hyper	0.000821529	0.0521775	0.060357668
6			cg26371521		0.04952125	hyper	0.034897106	0.08966125	hyper	0.00048212	0.04014	hyper	0.00048212	0.04014	0.082255331
12	FBXO21;FBXO21	NM_015002;NM_033624	cg26376280	N_Shore	-0.0447925	hypo	0.014682804	-0.06411375	hypo	0.000974001	-0.01932125	hypo	0.000974001	-0.01932125	0.266959156
8			cg26382626		0.05659875	hyper	0.004855774	0.07586625	hyper	0.00036041	0.0192675	hyper	0.00036041	0.0192675	0.300028914
11	TECTA	NM_005422	cg26401732	Island	0.03955	hyper	0.043713255	0.0773175	hyper	0.000363761	0.0377675	hyper	0.000363761	0.0377675	0.053219017
6	JARID2	NM_004973	cg26405097		0.0234425	hyper	0.258552458	0.08919	hyper	0.000201418	0.0657475	hyper	0.000201418	0.0657475	0.003520656
1	ACTN2	NM_001103	cg26406150		0.02084875	hyper	0.127595337	0.0559275	hyper	0.000306305	0.03507875	hyper	0.000306305	0.03507875	0.013975695
15	PAR5;SNORD64	NR_022008;NR_001294	cg26410550		0.01104375	hyper	0.597953916	0.09085375	hyper	0.000205505	0.07981	hyper	0.000205505	0.07981	0.000780206
4	ASB5	NM_080874	cg26417152		0.07613125	hyper	0.000888017	0.08605	hyper	0.000257577	0.00991875	hyper	0.000257577	0.00991875	0.624127537
10			cg26418099	N_Shelf	0.05485	hyper	0.017478854	0.084275	hyper	0.000658674	0.029425	hyper	0.000658674	0.029425	0.182907995
11	SCGB1D4	NM_206998	cg26422784	Island	0.0249025	hyper	0.126154958	0.06336625	hyper	0.000507132	0.03846375	hyper	0.000507132	0.03846375	0.022223285
5	SEMA6A	NM_020796	cg26423542		0.04959125	hyper	0.012289664	0.0956825	hyper	2.53E-05	0.04609125	hyper	2.53E-05	0.04609125	0.018908813
3			cg26442397		0.064025	hyper	0.015500119	0.09625875	hyper	0.00066485	0.03223375	hyper	0.00066485	0.03223375	0.201206297
6			cg26526883		0.0230175	hyper	0.09967564	0.0660075	hyper	5.61E-05	0.04299	hyper	5.61E-05	0.04299	0.003924185
10	MGMT	NM_002412	cg26528551		0.03365625	hyper	0.011868988	0.0516925	hyper	0.000342703	0.01803625	hyper	0.000342703	0.01803625	0.156780771
22			cg26538224	N_Shelf	0.05677875	hyper	0.072421922	0.11544125	hyper	0.000855401	0.0586625	hyper	0.000855401	0.0586625	0.06404851
16	GFER;NOXO1	NM_005262;NM_144603	cg26559437	N_Shore	0.0836075	hyper	0.009793885	0.1347775	hyper	0.000145323	0.05117	hyper	0.000145323	0.05117	0.098283119
2	SP110;SP110;SP110	NM_004510;NM_004509;NM_080424	cg26614346		0.053	hyper	0.045331265	0.096235	hyper	0.000825051	0.043235	hyper	0.000825051	0.043235	0.097686347
16	GALNS	NM_000512	cg26634121	N_Shore	0.09765125	hyper	0.013296753	0.17769625	hyper	6.19E-05	0.080045	hyper	6.19E-05	0.080045	0.038241056
6	CD109;CD109;CD109	NM_001159587;NM_001159588;NM_133493	cg26641935		0.034035	hyper	0.131321621	0.09362125	hyper	0.000261288	0.05958625	hyper	0.000261288	0.05958625	0.011661962
5	XRCC4;XRCC4;XRCC4	NM_022550;NM_003401;NM_022406	cg26647646		0.05724125	hyper	0.000751313	0.070335	hyper	8.19E-05	0.01309375	hyper	8.19E-05	0.01309375	0.383995597
7			cg26649851		0.04167625	hyper	0.034244071	0.0702675	hyper	0.000929239	0.02859125	hyper	0.000929239	0.02859125	0.136244892
2	AGAP1;AGAP1	NM_014914;NM_001037131	cg26655076		0.01850375	hyper	0.106704187	0.0447075	hyper	0.00048484	0.02620375	hyper	0.00048484	0.02620375	0.026098184
5	RGS7BP	NM_001029875	cg26655294		0.0180325	hyper	0.34886858	0.07910625	hyper	0.000342543	0.06107375	hyper	0.000342543	0.06107375	0.003607882
13			cg26663147		0.04019625	hyper	0.037941429	0.07040375	hyper	0.000796816	0.0302075	hyper	0.000796816	0.0302075	0.111557857
1	NOS1AP;NOS1AP;NOS1AP	NM_014697;NM_001126060;NM_001164757	cg26663636	Island	0.08693375	hyper	0.000490859	0.09080625	hyper	0.000312835	0.0038725	hyper	0.000312835	0.0038725	0.858386925
3			cg26683414		0.04823	hyper	0.030866483	0.09474	hyper	0.000153371	0.04651	hyper	0.000153371	0.04651	0.036722739
5	SV2C	NM_014979	cg26693927		0.0515075	hyper	0.012063598	0.0733925	hyper	0.00074812	0.021885	hyper	0.00074812	0.021885	0.258949971
2	IL1F9	NM_019618	cg26759925	Island	0.0340025	hyper	0.060040212	0.07423875	hyper	0.000252253	0.04023625	hyper	0.000252253	0.04023625	0.02828031
12	EPS8	NM_004447	cg26796443	Island	0.0844825	hyper	0.008820447	0.11150125	hyper	0.000974007	0.02701875	hyper	0.000974007	0.02701875	0.369800983
16	LMF1	NM_022773	cg26812486	S_Shore	0.01548375	hyper	0.510951643	0.08907375	hyper	0.000826581	0.07359	hyper	0.000826581	0.07359	0.004217681
2			cg26823290	S_Shelf	0.06933125	hyper	0.003900686	0.09575	hyper	0.000191304	0.02641875	hyper	0.000191304	0.02641875	0.234151758
1	CYP4X1	NM_178033	cg26833303	S_Shelf	0.0459675	hyper	0.018568428	0.07460125	hyper	0.000423659	0.02863375	hyper	0.000423659	0.02863375	0.128289891
8	SDC2	NM_002998	cg26842303		0.042605	hyper	0.010030966	0.05747375	hyper	0.00095409	0.01486875	hyper	0.00095409	0.01486875	0.337859148
4			cg26854298	N_Shore	0.0344525	hyper	0.126829649	0.0899625	hyper	0.00039717	0.05551	hyper	0.00039717	0.05551	0.017781095
6			cg26858218	N_Shelf	0.027525	hyper	0.109789967	0.0632075	hyper	0.000872918	0.0356825	hyper	0.000872918	0.0356825	0.041718727
7	HECW1	NM_015052	cg26874464		0.03348875	hyper	0.038278913	0.074065	hyper	6.50E-05	0.04057625	hyper	6.50E-05	0.04057625	0.013876548
16			cg26880399		0.06564125	hyper	0.019940232	0.10544	hyper	0.000535232	0.03979875	hyper	0.000535232	0.03979875	0.143117727
16	DDX19B;DDX19B;DDX19B	NM_007242;NM_001014449;NM_001014451	cg26887757		0.04404875	hyper	0.028902763	0.0717975	hyper	0.000921244	0.02774875	hyper	0.000921244	0.02774875	0.155684376
10	ZNF365;ZNF365	NM_199451;NM_199452	cg26891494		0.04191	hyper	0.039055344	0.07855625	hyper	0.000433451	0.03664625	hyper	0.000433451	0.03664625	0.068222639
11	INS-IGF2;IGF2;IGF2;IGF2	NR_003512;NM_001007139;NM_000612;NM_001127598	cg26913576		0.0355775	hyper	0.048910896	0.07384375	hyper	0.000253832	0.03826625	hyper	0.000253832	0.03826625	0.035291822
5			cg26913850		0.0648075	hyper	0.010565588	0.09231625	hyper	0.000611107	0.02750875	hyper	0.000611107	0.02750875	0.249690648
1			cg26931526	N_Shore	-0.02641625	hypo	0.021663578	-0.04274625	hypo	0.000578506	-0.01633	hypo	0.000578506	-0.01633	0.141509581
7			cg26966001	S_Shelf	0.11556125	hyper	0.001832163	0.12379125	hyper	0.000989141	0.00823	hyper	0.000989141	0.00823	0.804386037
8			cg26977759		0.0893575	hyper	0.000995048	0.10520375	hyper	0.000188291	0.01584625	hyper	0.000188291	0.01584625	0.510839746
4	AFF1;AFF1	NM_001166693;NM_005935	cg27000934		0.05377625	hyper	0.002146188	0.0784375	hyper	4.18E-05	0.02466125	hyper	4.18E-05	0.02466125	0.126864404
4	STIM2;STIM2;STIM2	NM_001169117;NM_020860;NM_001169118	cg27025079	S_Shelf	0.0236175	hyper	0.278875627	0.09569	hyper	0.000162479	0.0720725	hyper	0.000162479	0.0720725	0.002539357
15			cg27061576		-0.01304375	hypo	0.223138534	0.0419825	hyper	0.000517714	0.05502625	hyper	0.000517714	0.05502625	2.28E-05
15	LOC145845	NR_024264	cg27071234		0.0301875	hyper	0.056622391	0.05975625	hyper	0.000597064	0.02956875	hyper	0.000597064	0.02956875	0.061480805
3	HYAL2	NM_003773	cg27091787	S_Shore	0.06530875	hyper	0.014338933	0.101435	hyper	0.000420811	0.03612625	hyper	0.000420811	0.03612625	0.15648941
12			cg27099262		0.08079375	hyper	0.00111084	0.09196375	hyper	0.000308902	0.01117	hyper	0.000308902	0.01117	0.611780851
11	TUB;TUB	NM_177972;NM_003320	cg27126225	N_Shore	0.04768875	hyper	0.008289917	0.06568375	hyper	0.000590935	0.017995	hyper	0.000590935	0.017995	0.28724437
11	LRRC4C	NM_020929	cg27130665		0.0265025	hyper	0.309318054	0.10381	hyper	0.000465607	0.0773075	hyper	0.000465607	0.0773075	0.005896173
17			cg27131197	S_Shelf	0.026	hyper	0.291570929	0.09395125	hyper	0.000713668	0.06795125	hyper	0.000713668	0.06795125	0.009657369
4			cg27158862		0.08565875	hyper	0.000623713	0.0922375	hyper	0.000292354	0.00657875	hyper	0.000292354	0.00657875	0.764074435
15			cg27177196		0.04558875	hyper	0.074289907	0.10187625	hyper	0.000357782	0.0562875	hyper	0.000357782	0.0562875	0.03027694
4	HPGDS	NM_014485	cg27186013		0.02056125	hyper	0.398757896	0.10258875	hyper	0.000270161	0.0820275	hyper	0.000270161	0.0820275	0.00227121
4			cg27190654		0.0403675	hyper	0.043784613	0.07249375	hyper	0.000849781	0.03212625	hyper	0.000849781	0.03212625	0.103067491
7	CDK14	NM_012395	cg27193735		0.07743	hyper	0.002014246	0.10549375	hyper	8.75E-05	0.02806375	hyper	8.75E-05	0.02806375	0.219884358
15	HDGFRP3	NM_016073	cg27201332	Island	0.02156125	hyper	0.053192815	0.0425825	hyper	0.000524524	0.02102125	hyper	0.000524524	0.02102125	0.058948982
1			cg27232160	S_Shelf	0.037135	hyper	0.001994418	0.04399375	hyper	0.000406076	0.00685875	hyper	0.000406076	0.00685875	0.526336378
15			cg27234929		0.02815125	hyper	0.223921054	0.0963975	hyper	0.00027732	0.06824625	hyper	0.00027732	0.06824625	0.005933956
16	ANKRD26P1	NR_026556	cg27254546		0.02553875	hyper	0.063079865	0.06071875	hyper	0.000111864	0.03518	hyper	0.000111864	0.03518	0.013041743
19	FAM98C	NM_174905	cg27266425	Island	-0.0158025	hypo	0.18801408	-0.046865	hypo	0.000525605	-0.0310625	hypo	0.000525605	-0.0310625	0.013740454
3			cg27316754		0.025215	hyper	0.09371859	0.056675	hyper	0.000664372	0.03146	hyper	0.000664372	0.03146	0.03960041
16			cg27319227		0.06389	hyper	0.007510603	0.09115125	hyper	0.000356259	0.02726125	hyper	0.000356259	0.02726125	0.223859358
X			cg27346808		0.046455	hyper	0.034653486	0.09495625	hyper	0.00012812	0.04850125	hyper	0.00012812	0.04850125	0.028064494
4	PET112L	NM_004564	cg27364394		0.03484625	hyper	0.010469121	0.05086875	hyper	0.000471484	0.0160225	hyper	0.000471484	0.0160225	0.21291711
3	CADPS;CADPS;CADPS	NM_003716;NM_183394;NM_183393	cg27391511		0.02783625	hyper	0.081971038	0.061835	hyper	0.000504739	0.03399875	hyper	0.000504739	0.03399875	0.036414942
1	CAPN9;CAPN9	NM_006615;NM_016452	cg27412093		0.03690875	hyper	0.018505712	0.06994375	hyper	7.51E-05	0.033035	hyper	7.51E-05	0.033035	0.032981681
6			cg27424206	N_Shore	0.04691125	hyper	0.005590572	0.06623	hyper	0.000254985	0.01931875	hyper	0.000254985	0.01931875	0.220945875
11	APLP2;APLP2;APLP2;APLP2;APLP2;APLP2	NR_024516;NR_024515;NM_001142276;NM_001642;NM_001142277;NM_001142278	cg27437304	N_Shore	0.03728375	hyper	0.041232026	0.06780625	hyper	0.000660777	0.0305225	hyper	0.000660777	0.0305225	0.089975308
1	PARK7;PARK7	NM_007262;NM_001123377	cg27437868		0.052596938	hyper	0.004570178	0.076245688	hyper	0.000146467	0.02364875	hyper	0.000146467	0.02364875	0.169989821
1	PRDM16;PRDM16	NM_022114;NM_199454	cg27444751	S_Shore	0.09696375	hyper	0.002107096	0.14843375	hyper	2.19E-05	0.05147	hyper	2.19E-05	0.05147	0.079088671
2	ARHGAP15	NM_018460	cg27455061		0.03577375	hyper	0.003976741	0.04597125	hyper	0.000423764	0.0101975	hyper	0.000423764	0.0101975	0.371399225
13	SPATA13;SPATA13	NM_001166271;NM_153023	cg27460824		0.03772125	hyper	0.084472266	0.0873525	hyper	0.000360148	0.04963125	hyper	0.000360148	0.04963125	0.026386995
2			cg27468270		0.0261525	hyper	0.116480956	0.06065125	hyper	0.000956757	0.03449875	hyper	0.000956757	0.03449875	0.042131051
2	TSGA10;TSGA10	NM_182911;NM_025244	cg27524361		0.050965	hyper	0.043207333	0.10734125	hyper	0.000157559	0.05637625	hyper	0.000157559	0.05637625	0.026718575
12			cg27564445		0.03249625	hyper	0.039862653	0.058165	hyper	0.000717481	0.02566875	hyper	0.000717481	0.02566875	0.098738313
3	PDIA5;PDIA5	NM_006810;NR_028444	cg27576434		0.04874625	hyper	0.001699686	0.05713375	hyper	0.000374292	0.0083875	hyper	0.000374292	0.0083875	0.547431245
1	PIK3R3	NM_001114172	cg27584146	S_Shore	0.04447375	hyper	0.113157095	0.10738125	hyper	0.000591486	0.0629075	hyper	0.000591486	0.0629075	0.028937447
X	PHEX	NM_000444	cg27592862		0.04399	hyper	0.005675717	0.05864875	hyper	0.000474473	0.01465875	hyper	0.000474473	0.01465875	0.320235135
2	FMNL2	NM_052905	cg27617780		0.0467725	hyper	0.01975024	0.09089875	hyper	6.38E-05	0.04412625	hyper	6.38E-05	0.04412625	0.026918496
2			cg27631638		0.0463025	hyper	0.011454959	0.0816875	hyper	6.73E-05	0.035385	hyper	6.73E-05	0.035385	0.046929101
5	SLIT3	NM_003062	cg27648808		0.06020875	hyper	0.000512816	0.08722375	hyper	5.77E-06	0.027015	hyper	5.77E-06	0.027015	0.083373106
4			cg27653165		0.04214375	hyper	0.032888928	0.07293375	hyper	0.000667687	0.03079	hyper	0.000667687	0.03079	0.110850497
