# Supplementary material for: DNA methylation profiling in peripheral lung tissues of smokers and patients with COPD
Source: Clin Epigenetics. 2017 Apr 14;9:38. doi: 10.1186/s13148-017-0335-5 (PMC5391602; doi:10.1186/s13148-017-0335-5)
Supplement: Supplementary file 7 — CpGs differentially methylated in lung DNA in relation to COPD vs. smokers (P < 0.01). (CSV 19 kb) [file 13148_2017_335_MOESM7_ESM.csv]

CHR	UCSC_REFGENE_NAME	UCSC_REFGENE_ACCESSION	TargetID	RELATION_TO_UCSC_CPG_ISLAND	meanS.vs.nonS	SnonS_hyper_hypo	S.vs.nonS_P	meanC.vs.nonS	CnonS_hyper_hypo	C.vs.nonS_P	meanC.vs.S	CvsS_hyper_hypo	C.vs.nonS_P	meanC.vs.S	C.vs.S_P
3	MAGI1;MAGI1;MAGI1	NM_015520;NM_001033057;NM_004742	cg00125744		-0.02824625	hypo	0.083606719	0.03080875	hyper	0.060660708	0.059055	hyper	0.060660708	0.059055	0.00096082
7	SKAP2	NM_003930	cg00328376	N_Shore	-0.0156825	hypo	0.424219247	0.06522625	hyper	0.002541659	0.08090875	hyper	0.002541659	0.08090875	0.000340469
8			cg00431968		0.006355	hyper	0.76678588	0.09527125	hyper	0.000160014	0.08891625	hyper	0.000160014	0.08891625	0.000338981
6	EYS	NM_001142800	cg00460691		-0.02718375	hypo	0.153711504	0.0432725	hyper	0.02779211	0.07045625	hyper	0.02779211	0.07045625	0.000864693
11	DGKZ;DGKZ;DGKZ	NM_201533;NM_003646;NM_201532	cg00530720	N_Shore	-0.01815125	hypo	0.564854025	0.10058875	hyper	0.003624615	0.11874	hyper	0.003624615	0.11874	0.000869405
5			cg00543769	N_Shelf	-0.0163925	hypo	0.379771599	0.05590375	hyper	0.005603171	0.07229625	hyper	0.005603171	0.07229625	0.000631676
2			cg01222732	N_Shore	-0.0452425	hypo	0.030075531	0.03073	hyper	0.1300472	0.0759725	hyper	0.1300472	0.0759725	0.000748731
10	DMBT1;DMBT1;DMBT1	NM_007329;NM_004406;NM_017579	cg01489057	Island	0.01767375	hyper	0.185199684	0.06753	hyper	2.67E-05	0.04985625	hyper	2.67E-05	0.04985625	0.00080385
3	WNT5A	NM_003392	cg01777121	N_Shore	-0.01145625	hypo	0.599238861	0.07807625	hyper	0.001387325	0.0895325	hyper	0.001387325	0.0895325	0.000369674
11	OR9Q1	NM_001005212	cg01890712		-0.0012175	hypo	0.933804393	0.06106	hyper	0.00032865	0.0622775	hyper	0.00032865	0.0622775	0.000266415
11	DLG2;DLG2	NM_001364;NM_001142699	cg02208793		0.01273	hyper	0.510299912	0.0896875	hyper	9.41E-05	0.0769575	hyper	9.41E-05	0.0769575	0.000500608
4	GDEP	NR_026555	cg02255004		-0.00921875	hypo	0.668550313	0.0761125	hyper	0.001571801	0.08533125	hyper	0.001571801	0.08533125	0.000537412
22	GP1BB;SEPT5	NM_000407;NM_002688	cg02357751	Island	-0.02252625	hypo	0.09127822	0.03528375	hyper	0.011110219	0.05781	hyper	0.011110219	0.05781	0.000151104
1	CD1B	NM_001764	cg02478603		0.00677125	hyper	0.662858161	0.06590625	hyper	0.000264188	0.059135	hyper	0.000264188	0.059135	0.000794509
16	PSMD7	NM_002811	cg02543101	S_Shelf	-0.0426875	hypo	0.004188273	0.01607625	hyper	0.24374652	0.05876375	hyper	0.24374652	0.05876375	0.000219633
8	SLC10A5	NM_001010893	cg02573176		-0.017035	hypo	0.503651143	0.08480375	hyper	0.002551134	0.10183875	hyper	0.002551134	0.10183875	0.000477725
16	A2BP1;A2BP1;A2BP1;A2BP1;A2BP1;A2BP1	NM_001142334;NM_145893;NM_001142333;NM_018723;NM_145891;NM_145892	cg02576228	N_Shore	-0.0202475	hypo	0.096719239	0.02517375	hyper	0.042018281	0.04542125	hyper	0.042018281	0.04542125	0.000743381
9	TTC39B;TTC39B;TTC39B;TTC39B	NM_001168341;NM_152574;NM_001168339;NM_001168340	cg02639095	S_Shore	0.01109875	hyper	0.590899439	0.08876625	hyper	0.0002267	0.0776675	hyper	0.0002267	0.0776675	0.000882358
5			cg03053456	N_Shore	-0.056825	hypo	0.026380444	0.03574	hyper	0.149242381	0.092565	hyper	0.149242381	0.092565	0.000780912
17	MYO1C;MYO1C	NM_033375;NM_001080779	cg03079497		-0.014905	hypo	0.504013768	0.06961	hyper	0.004249946	0.084515	hyper	0.004249946	0.084515	0.000810507
6			cg03198009		0.23031375	hyper	0.001442141	-0.02322625	hypo	0.71871521	-0.25354	hypo	0.71871521	-0.25354	0.000584887
16	ZNF423	NM_015069	cg03466717		-0.04385	hypo	0.172819312	0.07689625	hyper	0.021457107	0.12074625	hyper	0.021457107	0.12074625	0.00076267
5			cg03606269		-0.00140375	hypo	0.960816627	0.1119975	hyper	0.000611226	0.11340125	hyper	0.000611226	0.11340125	0.000540137
16	A2BP1;A2BP1;A2BP1	NM_001142333;NM_001142334;NM_018723	cg03623568	Island	-0.0500525	hypo	0.054869076	0.0511675	hyper	0.050077831	0.10122	hyper	0.050077831	0.10122	0.000445627
5	NKX2-5;NKX2-5;NKX2-5	NM_001166176;NM_001166175;NM_004387	cg03625415	N_Shore	-0.03439625	hypo	0.239701341	0.0749375	hyper	0.014947732	0.10933375	hyper	0.014947732	0.10933375	0.000836743
6			cg03761513	N_Shore	-0.01725875	hypo	0.534531914	0.10514625	hyper	0.000825647	0.122405	hyper	0.000825647	0.122405	0.000171196
11	CNTN5;CNTN5	NM_014361;NM_175566	cg03823352		0.016525	hyper	0.366312725	0.087305	hyper	6.36E-05	0.07078	hyper	6.36E-05	0.07078	0.000635363
5	SLC6A3	NM_001044	cg03901281	N_Shelf	-0.0254375	hypo	0.097853654	0.033905	hyper	0.030845725	0.0593425	hyper	0.030845725	0.0593425	0.00052404
5	RUFY1;RUFY1;RUFY1	NM_001040451;NM_001040452;NM_025158	cg03983008	N_Shelf	-0.05217875	hypo	0.001408527	0.00293625	hyper	0.840141957	0.055115	hyper	0.840141957	0.055115	0.000851144
21	KRTAP20-2	NM_181616	cg04006516		-0.0391725	hypo	0.0033876	0.0123775	hyper	0.312947926	0.05155	hyper	0.312947926	0.05155	0.000265724
7	EGFR;EGFR;EGFR;EGFR	NM_201283;NM_201284;NM_201282;NM_005228	cg04116217		0.00385875	hyper	0.815311003	0.07219625	hyper	0.000194756	0.0683375	hyper	0.000194756	0.0683375	0.000351647
16			cg04153563		-0.0143275	hypo	0.402377564	0.054275	hyper	0.003668543	0.0686025	hyper	0.003668543	0.0686025	0.000450886
16	C16orf68	NM_024109	cg04616793		-0.041095	hypo	0.133291902	0.05963375	hyper	0.033684038	0.10072875	hyper	0.033684038	0.10072875	0.000884098
6	HLA-DRB6	NR_001298	cg04688450		-0.03009375	hypo	0.634285172	0.20719	hyper	0.00297159	0.23728375	hyper	0.00297159	0.23728375	0.000912393
16	A2BP1;A2BP1;A2BP1	NM_001142334;NM_001142333;NM_018723	cg04892758	S_Shelf	0.00590125	hyper	0.763120437	0.08517	hyper	0.000204211	0.07926875	hyper	0.000204211	0.07926875	0.000437674
4	MAPK10;MAPK10;MAPK10	NM_138982;NM_138980;NM_002753	cg05093818		-0.241455	hypo	0.010562031	0.13115	hyper	0.144314378	0.372605	hyper	0.144314378	0.372605	0.000267907
8	XKR4	NM_052898	cg05414135		-0.02898875	hypo	0.239238954	0.064825	hyper	0.012694991	0.09381375	hyper	0.012694991	0.09381375	0.000697343
18			cg05621217	S_Shelf	0.00201	hyper	0.898242426	0.06324625	hyper	0.000469443	0.06123625	hyper	0.000469443	0.06123625	0.000647777
4			cg05642993		0.01076	hyper	0.549232957	0.08388875	hyper	8.78E-05	0.07312875	hyper	8.78E-05	0.07312875	0.000401612
11	SLC5A12	NM_178498	cg05862393		0.00129625	hyper	0.939736701	0.07095875	hyper	0.000351967	0.0696625	hyper	0.000351967	0.0696625	0.000425974
6	HLA-DRB5	NM_002125	cg05938207	Island	0.25364875	hyper	0.000109869	0.01983125	hyper	0.719540264	-0.2338175	hypo	0.719540264	-0.2338175	0.000272794
16			cg06351870	S_Shelf	-0.02155875	hypo	0.292343683	0.06298625	hyper	0.00447801	0.084545	hyper	0.00447801	0.084545	0.00031694
10			cg06723525	S_Shore	-0.238105	hypo	0.000638859	0.04746	hyper	0.439693298	0.285565	hyper	0.439693298	0.285565	8.96E-05
7	CASD1	NM_022900	cg07480176		-0.2474475	hypo	0.008614944	0.12878625	hyper	0.148736333	0.37623375	hyper	0.148736333	0.37623375	0.000224288
17	KRT9	NM_000226	cg08110688		0.01758375	hyper	0.355362459	0.09104	hyper	6.13E-05	0.07345625	hyper	6.13E-05	0.07345625	0.000646451
8	CSMD1	NM_033225	cg08236285		0.0182825	hyper	0.31549107	0.10439	hyper	5.55E-06	0.0861075	hyper	5.55E-06	0.0861075	6.95E-05
2			cg08460502	N_Shore	0.01262375	hyper	0.542689784	0.09104125	hyper	0.000178099	0.0784175	hyper	0.000178099	0.0784175	0.000832129
2	HPCAL1;HPCAL1	NM_002149;NM_134421	cg08478685		-0.03959625	hypo	0.049039734	0.0332075	hyper	0.094741629	0.07280375	hyper	0.094741629	0.07280375	0.000871357
10			cg08756640	S_Shore	-0.02574125	hypo	0.090968211	0.0305275	hyper	0.047626035	0.05626875	hyper	0.047626035	0.05626875	0.000797295
10	ZNF438;ZNF438;ZNF438;ZNF438;ZNF438;ZNF438;ZNF438;ZNF438	NM_001143769;NM_001143768;NM_182755;NM_001143767;NM_001143770;NM_001143766;NM_001143771;NR_026560	cg08930843		-0.07150375	hypo	0.014812903	0.03115125	hyper	0.263027863	0.102655	hyper	0.263027863	0.102655	0.00096026
1	NEGR1	NM_173808	cg09256413		0.00536125	hyper	0.751334803	0.07645625	hyper	0.00013288	0.071095	hyper	0.00013288	0.071095	0.000296417
6			cg09749225	Island	-0.06371625	hypo	0.027585213	0.06496375	hyper	0.02496959	0.12868	hyper	0.02496959	0.12868	8.57E-05
20	CST7	NM_003650	cg09852918		-0.03160125	hypo	0.316900297	0.08504625	hyper	0.011284287	0.1166475	hyper	0.011284287	0.1166475	0.000970766
1	BAT2L2	NM_015172	cg10143731	N_Shore	-0.00305625	hypo	0.880159912	0.07254875	hyper	0.001430998	0.075605	hyper	0.001430998	0.075605	0.000982574
6	FAM8A1	NM_016255	cg10154826	Island	0.17752375	hyper	4.26E-05	0.0120025	hyper	0.736895616	-0.16552125	hypo	0.736895616	-0.16552125	9.94E-05
16			cg10399099	Island	-0.04145	hypo	0.338012433	0.142855	hyper	0.002614511	0.184305	hyper	0.002614511	0.184305	0.000232113
13			cg10453777		-0.0131825	hypo	0.623517607	0.08965	hyper	0.002541875	0.1028325	hyper	0.002541875	0.1028325	0.000748296
11	OR9I1;OR9Q1	NM_001005211;NM_001005212	cg10689409	S_Shore	-0.00835	hypo	0.609264624	0.05796625	hyper	0.001508735	0.06631625	hyper	0.001508735	0.06631625	0.00041757
7	FLNC;FLNC	NM_001127487;NM_001458	cg10826733	Island	-0.02306875	hypo	0.285546359	0.057545	hyper	0.01197472	0.08061375	hyper	0.01197472	0.08061375	0.000869996
9	CRB2	NM_173689	cg11431402	Island	0.0339775	hyper	0.030576085	-0.0278125	hypo	0.071986492	-0.06179	hypo	0.071986492	-0.06179	0.000347603
15	ALDH1A3	NM_000693	cg11542394	N_Shore	0.00593375	hyper	0.762513311	0.08421375	hyper	0.000238358	0.07828	hyper	0.000238358	0.07828	0.00051162
1	KIF26B	NM_018012	cg11912591		0.00396125	hyper	0.868021617	0.10228875	hyper	0.000238794	0.0983275	hyper	0.000238794	0.0983275	0.000363471
6	LOC285830;LOC285830	NR_026972;NR_026973	cg12035144	S_Shore	0.18519	hyper	0.012321809	-0.14322625	hypo	0.046879924	-0.32841625	hypo	0.046879924	-0.32841625	7.28E-05
1	JAK1	NM_002227	cg12075498		0.00120875	hyper	0.955726191	0.09304	hyper	0.000250427	0.09183125	hyper	0.000250427	0.09183125	0.000288166
12			cg12384790	N_Shelf	-0.03760625	hypo	0.093608104	0.07728	hyper	0.001522785	0.11488625	hyper	0.001522785	0.11488625	1.96E-05
13	NALCN	NM_052867	cg12384932		-0.04392	hypo	0.046282507	0.04873125	hyper	0.02848948	0.09265125	hyper	0.02848948	0.09265125	0.000184515
4			cg12835012		0.009025	hyper	0.767149038	0.1241625	hyper	0.00041069	0.1151375	hyper	0.00041069	0.1151375	0.000865516
10	ADK;ADK	NM_006721;NM_001123	cg13085507	N_Shore	-0.021895	hypo	0.237261986	0.04673125	hyper	0.016339428	0.06862625	hyper	0.016339428	0.06862625	0.000908421
3	LIMD1	NM_014240	cg13148151	S_Shelf	-0.0483875	hypo	0.15331852	0.07526625	hyper	0.031026211	0.12365375	hyper	0.031026211	0.12365375	0.000978319
1	PRDM16;PRDM16	NM_022114;NM_199454	cg13152158	N_Shelf	-0.0167275	hypo	0.424416591	0.06366125	hyper	0.005085124	0.08038875	hyper	0.005085124	0.08038875	0.000700029
6	OPRM1;OPRM1;OPRM1;OPRM1;OPRM1	NM_001145279;NM_001145280;NM_001145280;NM_001145281;NM_001145279	cg13245264		-0.01009125	hypo	0.621500239	0.07956875	hyper	0.000636935	0.08966	hyper	0.000636935	0.08966	0.000182523
3	STAB1	NM_015136	cg13267324		-0.0119	hypo	0.410396546	0.044575	hyper	0.004561581	0.056475	hyper	0.004561581	0.056475	0.000586857
2	CTNNA2;CTNNA2	NM_004389;NM_001164883	cg13391675		-0.01012125	hypo	0.659889903	0.07844875	hyper	0.002134517	0.08857	hyper	0.002134517	0.08857	0.000711864
5	TIFAB	NM_001099221	cg13691824		-0.02418875	hypo	0.190865703	0.05430625	hyper	0.005993139	0.078495	hyper	0.005993139	0.078495	0.000219404
6			cg13835168		0.22685375	hyper	0.000535654	-0.07909375	hypo	0.174774279	-0.3059475	hypo	0.174774279	-0.3059475	1.64E-05
10	GPR26	NM_153442	cg14039479	Island	0.00450625	hyper	0.795973068	0.070415	hyper	0.000447876	0.06590875	hyper	0.000447876	0.06590875	0.000858437
6	KIF13A;KIF13A;KIF13A;KIF13A	NM_022113;NM_001105567;NM_001105568;NM_001105566	cg14200572		0.03743375	hyper	0.060416056	0.1107975	hyper	5.76E-06	0.07336375	hyper	5.76E-06	0.07336375	0.000771073
1			cg14375944	S_Shelf	-0.02958375	hypo	0.192326051	0.067201188	hyper	0.007433448	0.096784938	hyper	0.007433448	0.096784938	0.000273901
7			cg14382923	Island	0.00678375	hyper	0.622475694	0.06797625	hyper	4.57E-05	0.0611925	hyper	4.57E-05	0.0611925	0.000159001
2			cg14674802	S_Shore	0.00924	hyper	0.7169231	0.10411625	hyper	0.000396686	0.09487625	hyper	0.000396686	0.09487625	0.000988182
13	DNAJC15;DNAJC15	NM_013238;NM_013238	cg14729962		0.11150875	hyper	0.001425703	-0.008025	hypo	0.796757314	-0.11953375	hypo	0.796757314	-0.11953375	0.000748864
X	TGIF2LX	NM_138960	cg15210787		0.000605	hyper	0.981961107	0.10498125	hyper	0.00060571	0.10437625	hyper	0.00060571	0.10437625	0.000641147
13	STARD13	NM_178006	cg15234627		-0.00444375	hypo	0.825631082	0.07313125	hyper	0.001270554	0.077575	hyper	0.001270554	0.077575	0.000732125
11	FAT3	NM_001008781	cg15329510		0.01575125	hyper	0.419093824	0.094925	hyper	5.09E-05	0.07917375	hyper	5.09E-05	0.07917375	0.000397377
1	ROR1	NM_005012	cg15481583		0.02412	hyper	0.237944732	0.10929	hyper	1.37E-05	0.08517	hyper	1.37E-05	0.08517	0.000278245
7			cg15836427		0.00963	hyper	0.519693711	0.06584625	hyper	0.000171851	0.05621625	hyper	0.000171851	0.05621625	0.000877975
4	NPFFR2;NPFFR2;NPFFR2	NM_004885;NM_053036;NM_001144756	cg16084416		0.01559875	hyper	0.287505939	0.0715375	hyper	4.66E-05	0.05593875	hyper	4.66E-05	0.05593875	0.000706611
5			cg16202419		-0.01692375	hypo	0.319124114	0.0500025	hyper	0.006237937	0.06692625	hyper	0.006237937	0.06692625	0.00052117
4			cg16218302		0.00222	hyper	0.92044413	0.097665	hyper	0.000184479	0.095445	hyper	0.000184479	0.095445	0.000237506
2	GPR55	NM_005683	cg16382047		-0.0301375	hypo	0.141046527	0.0608025	hyper	0.005331551	0.09094	hyper	0.005331551	0.09094	0.000124626
10	ARID5B	NM_032199	cg16389209		-0.00458875	hypo	0.760137089	-0.0619225	hypo	0.000365266	-0.05733375	hypo	0.000365266	-0.05733375	0.000788434
15	SNORD116-5;SNORD116-7	NR_003320;NR_003322	cg16408670		-0.00218375	hypo	0.898764997	0.06190875	hyper	0.001336165	0.0640925	hyper	0.001336165	0.0640925	0.000972752
4	IL8	NM_000584	cg16468729		-0.021905	hypo	0.263370363	0.057335	hyper	0.006353436	0.07924	hyper	0.006353436	0.07924	0.000385987
11	OR5W2	NM_001001960	cg16734913		-0.04741625	hypo	0.089222732	0.05544875	hyper	0.049332437	0.102865	hyper	0.049332437	0.102865	0.000811237
7	SH2B2	NM_020979	cg17190891		0.0155375	hyper	0.228717587	-0.0375075	hypo	0.006594535	-0.053045	hypo	0.006594535	-0.053045	0.000320676
5	C5orf47	NM_001144954	cg17329499	S_Shore	0.02119875	hyper	0.254336715	0.09721	hyper	1.88E-05	0.07601125	hyper	1.88E-05	0.07601125	0.000345365
2			cg17475084		-0.02379375	hypo	0.254018653	0.071517187	hyper	0.002584214	0.095310938	hyper	0.002584214	0.095310938	0.00013582
13			cg18031861		-0.00971875	hypo	0.713786893	0.09375375	hyper	0.001566193	0.1034725	hyper	0.001566193	0.1034725	0.000625383
6	HLA-DRB1	NM_002124	cg18052547	S_Shore	-0.0886225	hypo	0.148172884	0.14189625	hyper	0.0250832	0.23051875	hyper	0.0250832	0.23051875	0.000729597
6			cg18086243	S_Shore	-0.028135	hypo	0.197946057	0.05275	hyper	0.020604589	0.080885	hyper	0.020604589	0.080885	0.000891031
19	LMNB2	NM_032737	cg18087306	S_Shore	-0.00678	hypo	0.770048528	0.0798725	hyper	0.001988839	0.0866525	hyper	0.001988839	0.0866525	0.000961043
2	HDAC4	NM_006037	cg18121901		-0.0068125	hypo	0.897999375	-0.23197625	hypo	0.000198246	-0.22516375	hypo	0.000198246	-0.22516375	0.000274173
12			cg18203203		-0.25086875	hypo	0.000366518	-0.00747625	hypo	0.902231639	0.2433925	hyper	0.902231639	0.2433925	0.000499682
2	SLC11A1	NM_000578	cg18329052		-0.1084325	hypo	0.004039748	0.025435	hyper	0.461655774	0.1338675	hyper	0.461655774	0.1338675	0.000646529
1	LOC441897	NR_029429	cg18346412		-0.01560375	hypo	0.394956682	0.06575125	hyper	0.001316742	0.081355	hyper	0.001316742	0.081355	0.00015205
12	PDE3A	NM_000921	cg18639524		0.04550875	hyper	0.049758286	0.1314175	hyper	4.15E-06	0.08590875	hyper	4.15E-06	0.08590875	0.000699517
5			cg18753619		0.0175975	hyper	0.272470594	0.07819875	hyper	4.63E-05	0.06060125	hyper	4.63E-05	0.06060125	0.000766528
12			cg19112804	S_Shelf	-0.037475	hypo	0.099455077	0.04602625	hyper	0.046061377	0.08350125	hyper	0.046061377	0.08350125	0.000861318
2	SOX11;SOX11	NM_003108;NM_003108	cg19958021	Island	-0.02867625	hypo	0.09554818	0.04301625	hyper	0.015723226	0.0716925	hyper	0.015723226	0.0716925	0.000235528
22			cg21177778	N_Shore	-0.01282	hypo	0.477267922	0.05459625	hyper	0.005308041	0.06741625	hyper	0.005308041	0.06741625	0.000916939
12			cg21738443		0.00133875	hyper	0.931322627	-0.05679	hypo	0.001183351	-0.05812875	hypo	0.001183351	-0.05812875	0.000954177
1	RD3;RD3	NM_001164688;NM_183059	cg22481673		0.05961	hyper	0.339136157	-0.17879125	hypo	0.007538378	-0.23840125	hypo	0.007538378	-0.23840125	0.000707577
6	C6orf10	NM_006781	cg22499572		-0.02225625	hypo	0.271650839	0.0682	hyper	0.002158011	0.09045625	hyper	0.002158011	0.09045625	0.000131618
2			cg22860195		-0.02867125	hypo	0.192072029	0.0631925	hyper	0.006961185	0.09186375	hyper	0.006961185	0.09186375	0.000259762
8	CSMD1	NM_033225	cg22864462		-0.00256625	hypo	0.91307092	0.0881575	hyper	0.000934484	0.09072375	hyper	0.000934484	0.09072375	0.00071073
2			cg23073974		-0.02336625	hypo	0.401013356	0.11164375	hyper	0.000447155	0.13501	hyper	0.000447155	0.13501	5.27E-05
4	C4orf44	NM_001012982	cg23268344	Island	-0.0221	hypo	0.166683849	0.04197875	hyper	0.012385973	0.06407875	hyper	0.012385973	0.06407875	0.000392513
3			cg23449544		-0.02900875	hypo	0.182711152	0.05776125	hyper	0.011754992	0.08677	hyper	0.011754992	0.08677	0.000424401
14			cg23594345	N_Shelf	-0.01838125	hypo	0.569436085	0.103115	hyper	0.003615981	0.12149625	hyper	0.003615981	0.12149625	0.00088225
18			cg23888440	S_Shelf	0.00547125	hyper	0.803041978	0.09111375	hyper	0.000336678	0.0856425	hyper	0.000336678	0.0856425	0.00063163
2			cg23944920	N_Shelf	-0.04215	hypo	0.061056715	0.04370625	hyper	0.052754886	0.08585625	hyper	0.052754886	0.08585625	0.000542472
5			cg24008516		0.02167875	hyper	0.200877895	0.08977875	hyper	1.50E-05	0.0681	hyper	1.50E-05	0.0681	0.000396826
11	OR8B4	NM_001005196	cg24174996		-0.0131625	hypo	0.371949232	0.04436875	hyper	0.005402839	0.05753125	hyper	0.005402839	0.05753125	0.000585599
11	NCAM1;NCAM1;NCAM1	NM_001076682;NM_000615;NM_181351	cg25132257		0.0149275	hyper	0.270110188	0.07335625	hyper	1.17E-05	0.05842875	hyper	1.17E-05	0.05842875	0.000193738
6	HCG4	NR_002139	cg25193571	S_Shore	-0.04116625	hypo	0.103743595	0.06074875	hyper	0.019969163	0.101915	hyper	0.019969163	0.101915	0.000343922
15	OSTBETA	NM_178859	cg25244921		0.01519125	hyper	0.397719179	0.082765	hyper	9.81E-05	0.06757375	hyper	9.81E-05	0.06757375	0.000843336
4	ZFYVE28	NM_020972	cg25388823		0.00184	hyper	0.893333921	0.05308875	hyper	0.000693614	0.05124875	hyper	0.000693614	0.05124875	0.000970768
19	MYO1F	NM_012335	cg25644257	S_Shore	-0.0276825	hypo	0.108381143	0.0412475	hyper	0.020457568	0.06893	hyper	0.020457568	0.06893	0.000374956
10			cg25672060		-0.010105	hypo	0.56228695	0.05681875	hyper	0.003068138	0.06692375	hyper	0.003068138	0.06692375	0.000725182
4	FLJ36777	NR_027441	cg25744957		-0.02776375	hypo	0.073442295	0.03043875	hyper	0.051246267	0.0582025	hyper	0.051246267	0.0582025	0.000660974
1			cg26315261	S_Shelf	0.00561875	hyper	0.779757679	0.08349375	hyper	0.000334512	0.077875	hyper	0.000334512	0.077875	0.000677235
15	PAR5;SNORD64	NR_022008;NR_001294	cg26410550		0.01104375	hyper	0.597953916	0.09085375	hyper	0.000205505	0.07981	hyper	0.000205505	0.07981	0.000780206
8			cg26781321		-0.167985	hypo	0.006974011	0.10085625	hyper	0.088608459	0.26884125	hyper	0.088608459	0.26884125	8.79E-05
3	RFTN1	NM_015150	cg26792295		-0.01547875	hypo	0.376261403	0.061635	hyper	0.001526501	0.07711375	hyper	0.001526501	0.07711375	0.000161763
15			cg27061576		-0.01304375	hypo	0.223138534	0.0419825	hyper	0.000517714	0.05502625	hyper	0.000517714	0.05502625	2.28E-05
4			cg27462975		-0.02672	hypo	0.211383785	0.05299125	hyper	0.0178825	0.07971125	hyper	0.0178825	0.07971125	0.000839915
