# Supplementary material for: DNA methylation profiling in peripheral lung tissues of smokers and patients with COPD
Source: Clin Epigenetics. 2017 Apr 14;9:38. doi: 10.1186/s13148-017-0335-5 (PMC5391602; doi:10.1186/s13148-017-0335-5)
Supplement: Supplementary file 8 — CpGs differentially methylated in lung DNA in relation to smokers vs. non-smokers (P < 0.05). (CSV 1487 kb) [file 13148_2017_335_MOESM8_ESM.csv]

CHR	UCSC_REFGENE_NAME	UCSC_REFGENE_ACCESSION	TargetID	RELATION_TO_UCSC_CPG_ISLAND	meanS.vs.nonS	SnonS_hyper_hypo	S.vs.nonS_P	meanC.vs.nonS	CnonS_hyper_hypo	C.vs.nonS_P	meanC.vs.S	CvsS_hyper_hypo	C.vs.nonS_P	meanC.vs.S	C.vs.S_P
2	NCL;SNORA75;SNORD20	NM_005381;NR_002921;NR_002908	cg00010789		0.0494175	hyper	0.00389593	0.06728625	hyper	0.000223245	0.01786875	hyper	0.000223245	0.01786875	0.258116349
16			cg00010954		0.03686	hyper	0.048461071	0.0444675	hyper	0.019367595	0.0076075	hyper	0.019367595	0.0076075	0.671209833
14			cg00017429		0.068195	hyper	0.045144667	0.1058975	hyper	0.003197946	0.0377025	hyper	0.003197946	0.0377025	0.253585712
17	CYTSB;CYTSB;CYTSB;CYTSB	NM_001033554;NM_152904;NM_001033555;NM_001033553	cg00018010		0.0752325	hyper	0.01580635	0.09238875	hyper	0.003972939	0.01715625	hyper	0.003972939	0.01715625	0.558342112
12			cg00019366	Island	0.03219375	hyper	0.016014806	0.0480275	hyper	0.000756722	0.01583375	hyper	0.000756722	0.01583375	0.213915234
15	ZNF710	NM_198526	cg00026553		0.08406625	hyper	0.026845115	0.10456125	hyper	0.007317888	0.020495	hyper	0.007317888	0.020495	0.569972561
2			cg00026938		0.04730625	hyper	0.049787096	0.06956625	hyper	0.005733275	0.02226	hyper	0.005733275	0.02226	0.340109863
2	TSSC1	NM_003310	cg00027081	S_Shelf	0.16595375	hyper	0.001685504	0.14806125	hyper	0.004260597	-0.0178925	hypo	0.004260597	-0.0178925	0.705247224
4	SORBS2	NM_021069	cg00028336		0.05553625	hyper	0.040258406	0.05067875	hyper	0.059359534	-0.0048575	hypo	0.059359534	-0.0048575	0.850918219
15	GABRA5;GABRA5	NM_001165037;NM_000810	cg00028598	Island	0.02031625	hyper	0.04689761	0.02820125	hyper	0.007780512	0.007885	hyper	0.007780512	0.007885	0.423532227
2	ARHGEF4;ARHGEF4	NM_032995;NM_015320	cg00028678	S_Shore	0.0757175	hyper	0.019084656	-0.0089275	hypo	0.769043079	-0.084645	hypo	0.769043079	-0.084645	0.009744081
7	RUNDC3B;ABCB1;RUNDC3B;RUNDC3B	NM_001134406;NM_000927;NM_001134405;NM_138290	cg00031165	Island	-0.04181625	hypo	0.009708963	-0.04762125	hypo	0.003864974	-0.005805	hypo	0.003864974	-0.005805	0.699182645
8			cg00031722	S_Shore	0.0472275	hyper	0.034235619	0.08396125	hyper	0.000556143	0.03673375	hyper	0.000556143	0.03673375	0.0933298
2	NPHP1;NPHP1;NPHP1;NPHP1	NM_001128179;NM_207181;NM_000272;NM_001128178	cg00033155		0.0361025	hyper	0.049857761	0.04317	hyper	0.021097702	0.0070675	hyper	0.021097702	0.0070675	0.689133355
19	GALP;GALP	NM_001145546;NM_033106	cg00036137		0.06332375	hyper	0.026009045	0.036815	hyper	0.179915941	-0.02650875	hypo	0.179915941	-0.02650875	0.329692149
9	PHF19	NM_015651	cg00045753	N_Shore	0.08338125	hyper	0.005847903	0.04980625	hyper	0.082773358	-0.033575	hypo	0.082773358	-0.033575	0.233873659
13	DACH1;DACH1;DACH1	NM_004392;NM_080760;NM_080759	cg00049102		0.02976	hyper	0.020470244	0.03215875	hyper	0.013067708	0.00239875	hyper	0.013067708	0.00239875	0.842804806
17	SMURF2	NM_022739	cg00050289		0.0370525	hyper	0.032650416	0.04548625	hyper	0.010371881	0.00843375	hyper	0.010371881	0.00843375	0.609883289
11	CASP1;CASP1;CASP1;CASP1;CASP1	NM_001223;NM_033292;NM_033294;NM_033293;NM_033295	cg00051623		0.03645875	hyper	0.046865264	0.0445225	hyper	0.017302019	0.00806375	hyper	0.017302019	0.00806375	0.646725713
12	RIMBP2	NM_015347	cg00055764		0.09473375	hyper	0.031495772	0.08833	hyper	0.043592682	-0.00640375	hypo	0.043592682	-0.00640375	0.87835311
5			cg00055771		0.054845	hyper	0.012214946	0.04534	hyper	0.034449734	-0.009505	hypo	0.034449734	-0.009505	0.641979709
1	KCNAB2;KCNAB2	NM_003636;NM_172130	cg00055881		0.0338725	hyper	0.036917153	0.037405	hyper	0.022486694	0.0035325	hyper	0.022486694	0.0035325	0.819395107
16	PABPN1L	NM_001080487	cg00056002	N_Shelf	0.045045	hyper	0.003947556	0.0592975	hyper	0.000326579	0.0142525	hyper	0.000326579	0.0142525	0.321634398
3	GRM7;GRM7	NM_181874;NM_000844	cg00056257	N_Shore	0.090555	hyper	0.015793261	0.05073875	hyper	0.15788294	-0.03981625	hypo	0.15788294	-0.03981625	0.263804257
2	FMNL2	NM_052905	cg00059089		0.07349625	hyper	0.028364275	0.0830275	hyper	0.014535366	0.00953125	hyper	0.014535366	0.00953125	0.764413449
4			cg00060484		-0.04742875	hypo	0.013074486	-0.01768125	hypo	0.326596634	0.0297475	hyper	0.326596634	0.0297475	0.105192344
2			cg00063369		0.0796375	hyper	0.02366302	0.10193	hyper	0.005021602	0.0222925	hyper	0.005021602	0.0222925	0.504508262
16			cg00068684		0.0535925	hyper	0.032641366	0.07638	hyper	0.003603048	0.0227875	hyper	0.003603048	0.0227875	0.343869114
6	KIF13A;KIF13A;KIF13A;KIF13A	NM_022113;NM_001105567;NM_001105568;NM_001105566	cg00069309		-0.052005	hypo	0.026848888	-0.01803	hypo	0.420843779	0.033975	hyper	0.420843779	0.033975	0.136078406
8			cg00069815		-0.02080925	hypo	0.032802179	-0.0043575	hypo	0.625940673	0.01645175	hyper	0.625940673	0.01645175	0.080474505
3	DNAH12;DNAH12	NM_178504;NM_198564	cg00069967		0.03288375	hyper	0.01914815	0.0249175	hyper	0.068836937	-0.00796625	hypo	0.068836937	-0.00796625	0.547760213
7	SNX8	NM_013321	cg00071274		0.0307525	hyper	0.040477478	0.0331025	hyper	0.028492394	0.00235	hyper	0.028492394	0.00235	0.8697127
3			cg00075103		0.07507125	hyper	0.047053973	0.0255475	hyper	0.482470834	-0.04952375	hypo	0.482470834	-0.04952375	0.179631265
2			cg00076487		-0.04053	hypo	0.035682157	-0.02068	hypo	0.266712826	0.01985	hyper	0.266712826	0.01985	0.285878641
15			cg00077285		0.0594175	hyper	0.028871911	0.08577375	hyper	0.002666947	0.02635625	hyper	0.002666947	0.02635625	0.312013585
6	LOC285768;LOC285768	NR_027116;NR_027115	cg00077898		0.07516125	hyper	0.009390172	0.07318625	hyper	0.011144024	-0.001975	hypo	0.011144024	-0.001975	0.941300054
3	OXTR	NM_000916	cg00078085	Island	-0.0392975	hypo	0.017951359	-0.02457	hypo	0.124791651	0.0147275	hyper	0.124791651	0.0147275	0.349606706
2	SOX11;SOX11	NM_003108;NM_003108	cg00078318	Island	-0.02851125	hypo	0.028217271	-0.03797	hypo	0.004818933	-0.00945875	hypo	0.004818933	-0.00945875	0.445283678
9	SUGT1P1;SPINK4	NR_003667;NM_014471	cg00079056		0.04584625	hyper	0.049309882	0.03683625	hyper	0.108992486	-0.00901	hypo	0.108992486	-0.00901	0.687216772
12	CHD4	NM_001273	cg00079216	Island	-0.03377	hypo	0.022354594	-0.0402925	hypo	0.007656105	-0.0065225	hypo	0.007656105	-0.0065225	0.640769295
2	THUMPD2;THUMPD2	NR_028102;NM_025264	cg00079551		0.05270125	hyper	0.036051403	0.06234875	hyper	0.014815836	0.0096475	hyper	0.014815836	0.0096475	0.68743521
5	RUFY1;RUFY1;RUFY1	NM_001040452;NM_025158;NM_001040451	cg00080972	N_Shore	0.06626125	hyper	0.040432965	-0.0231	hypo	0.456789661	-0.08936125	hypo	0.456789661	-0.08936125	0.007533708
1	GREM2	NM_022469	cg00081729	S_Shore	0.05893625	hyper	0.046993362	0.0071975	hyper	0.800029566	-0.05173875	hypo	0.800029566	-0.05173875	0.078325
21	C21orf70	NM_058190	cg00082540		0.04394625	hyper	0.022724047	0.06201125	hyper	0.002195331	0.018065	hyper	0.002195331	0.018065	0.326122175
13	SPG20	NM_001142294	cg00084432		0.047265	hyper	0.04828805	0.05273	hyper	0.029125149	0.005465	hyper	0.029125149	0.005465	0.811623266
7			cg00086283		0.082238188	hyper	0.007837026	0.062036938	hyper	0.038118571	-0.02020125	hypo	0.038118571	-0.02020125	0.480224853
12			cg00087746		-0.1808575	hypo	0.02935993	0.01364875	hyper	0.862404044	0.19450625	hyper	0.862404044	0.19450625	0.020048012
2			cg00088148	N_Shore	0.02791625	hyper	0.028435508	0.05126	hyper	0.000268809	0.02334375	hyper	0.000268809	0.02334375	0.062839045
2			cg00088972		0.03536125	hyper	0.044923658	0.04137375	hyper	0.020811168	0.0060125	hyper	0.020811168	0.0060125	0.721755708
22	TPST2;TPST2	NM_003595;NM_001008566	cg00089100		0.0626575	hyper	0.022206311	0.0771775	hyper	0.006081093	0.01452	hyper	0.006081093	0.01452	0.575506405
5			cg00089823	S_Shore	-0.0560925	hypo	0.034681064	-0.04223375	hypo	0.104525689	0.01385875	hyper	0.104525689	0.01385875	0.584600443
10	KNDC1	NM_152643	cg00090737	S_Shore	0.03106125	hyper	0.031871775	0.03634875	hyper	0.013550291	0.0052875	hyper	0.013550291	0.0052875	0.700995253
1	C1orf50	NM_024097	cg00091552	S_Shore	0.03822	hyper	0.043346665	0.06030625	hyper	0.002610075	0.02208625	hyper	0.002610075	0.02208625	0.229165013
4	INPP4B;INPP4B	NM_003866;NM_001101669	cg00091953		-0.03861	hypo	0.025527684	-0.02482625	hypo	0.138355597	0.01378375	hyper	0.138355597	0.01378375	0.402832765
12			cg00092400	S_Shelf	-0.04482625	hypo	0.037749844	-0.01363875	hypo	0.509166124	0.0311875	hyper	0.509166124	0.0311875	0.138765398
6	GABBR1;GABBR1;GABBR1	NM_021904;NM_021903;NM_001470	cg00094412	N_Shelf	0.03433875	hyper	0.035924202	0.02612125	hyper	0.103613355	-0.0082175	hypo	0.103613355	-0.0082175	0.599101189
3	DHX36;DHX36	NM_020865;NM_001114397	cg00095936	N_Shelf	0.02985125	hyper	0.040394532	0.01187625	hyper	0.396519559	-0.017975	hypo	0.396519559	-0.017975	0.203879819
13	CLYBL	NM_206808	cg00096104		-0.09140875	hypo	0.032522348	-0.03894375	hypo	0.342577243	0.052465	hyper	0.342577243	0.052465	0.204583858
2	EPAS1	NM_001430	cg00097800		0.10542125	hyper	0.0280068	0.07747625	hyper	0.098252027	-0.027945	hypo	0.098252027	-0.027945	0.540403982
7	MAD1L1;MAD1L1;MAD1L1	NM_003550;NM_001013837;NM_001013836	cg00106254		0.0290325	hyper	0.007555438	0.0251475	hyper	0.018455747	-0.003885	hypo	0.018455747	-0.003885	0.698927421
21	ATP5J;ATP5J;ATP5J;ATP5J;ATP5J;GABPA	NM_001003697;NM_001685;NM_001003701;NM_001003703;NM_001003696;NM_002040	cg00106744	Island	-0.03291375	hypo	0.031585097	-0.03896	hypo	0.012492935	-0.00604625	hypo	0.012492935	-0.00604625	0.678126469
17	B3GNTL1	NM_001009905	cg00110687	Island	0.0354875	hyper	0.031429572	0.02613525	hyper	0.116891732	-0.00935225	hypo	0.116891732	-0.00935225	0.558447371
16			cg00114159	N_Shore	0.035735	hyper	0.030352947	0.0351875	hyper	0.032727699	-0.0005475	hypo	0.032727699	-0.0005475	0.9721103
X	GRPR	NM_005314	cg00117066		0.08815	hyper	0.016398178	0.0524175	hyper	0.137390427	-0.0357325	hypo	0.137390427	-0.0357325	0.304990144
10	LHPP;LHPP	NM_022126;NM_001167880	cg00117869		0.146795	hyper	0.024930801	0.14504	hyper	0.02652918	-0.001755	hypo	0.02652918	-0.001755	0.977374039
20	PCIF1	NM_022104	cg00125455	N_Shore	0.04523125	hyper	0.028357638	0.0807325	hyper	0.000360739	0.03550125	hyper	0.000360739	0.03550125	0.079323134
6	HLA-G	NM_002127	cg00126638		0.093005	hyper	0.010691284	0.0532325	hyper	0.125578394	-0.0397725	hypo	0.125578394	-0.0397725	0.247123842
15	LOC145845	NR_024264	cg00130808	N_Shore	0.08898765	hyper	0.024369166	0.107640508	hyper	0.007912967	0.018652857	hyper	0.007912967	0.018652857	0.616581621
17	NUP88	NM_002532	cg00138451	N_Shelf	-0.0372425	hypo	0.035485775	-0.0211675	hypo	0.216957266	0.016075	hyper	0.216957266	0.016075	0.34505495
12	SLC38A4;SLC38A4	NM_018018;NM_001143824	cg00140889		0.04614375	hyper	0.048954112	0.0874925	hyper	0.00064538	0.04134875	hyper	0.00064538	0.04134875	0.07530109
17			cg00142155	S_Shelf	0.03201375	hyper	0.032571428	0.0365275	hyper	0.01616818	0.00451375	hyper	0.01616818	0.00451375	0.751412241
16			cg00145732	N_Shelf	-0.02992125	hypo	0.031434045	-0.02956375	hypo	0.033317557	0.0003575	hyper	0.033317557	0.0003575	0.978403145
1			cg00145915		0.04498125	hyper	0.031583937	0.0928725	hyper	9.11E-05	0.04789125	hyper	9.11E-05	0.04789125	0.02294318
12	A2M	NM_000014	cg00146928		0.05745125	hyper	0.03589362	0.03483125	hyper	0.189868147	-0.02262	hypo	0.189868147	-0.02262	0.38943268
1			cg00151676		0.02717875	hyper	0.008938555	0.0378625	hyper	0.000590588	0.01068375	hyper	0.000590588	0.01068375	0.273377234
7			cg00152757	Island	0.04885375	hyper	0.017372566	0.04982	hyper	0.015509932	0.00096625	hyper	0.015509932	0.00096625	0.960020342
18	TXNL1;TXNL1	NR_024546;NM_004786	cg00152799	S_Shore	-0.08420625	hypo	0.02009524	-0.064215	hypo	0.069440031	0.01999125	hyper	0.069440031	0.01999125	0.559142019
1	PRDM16;PRDM16	NM_022114;NM_199454	cg00152878		0.0988625	hyper	0.004152968	0.07934	hyper	0.017775256	-0.0195225	hypo	0.017775256	-0.0195225	0.536218169
12			cg00155535	N_Shelf	-0.07108875	hypo	0.027825212	-0.0219125	hypo	0.476608793	0.04917625	hyper	0.476608793	0.04917625	0.117970332
1	DDAH1;DDAH1;DDAH1	NM_012137;NM_001134445;NM_012137	cg00156072	Island	-0.03562375	hypo	0.027989594	-0.0214775	hypo	0.170811788	0.01414625	hyper	0.170811788	0.01414625	0.361455807
6	VPS52	NM_022553	cg00160018		0.08316125	hyper	0.019745315	0.07846375	hyper	0.026899152	-0.0046975	hypo	0.026899152	-0.0046975	0.888726287
9	GRIN1;GRIN1;GRIN1	NM_000832;NM_007327;NM_021569	cg00161247	N_Shore	-0.03647625	hypo	0.038519841	-0.020915	hypo	0.220902273	0.01556125	hyper	0.220902273	0.01556125	0.358913657
1	PTPN14	NM_005401	cg00163510	N_Shore	-0.06917	hypo	0.038752843	0.01003	hyper	0.753530181	0.0792	hyper	0.753530181	0.0792	0.019546567
17	C17orf101;C17orf101	NM_175902;NM_024648	cg00164301	Island	0.0291325	hyper	0.041795841	0.03655	hyper	0.012628875	0.0074175	hyper	0.012628875	0.0074175	0.588476377
3	C3orf24;C3orf24	NM_001164839;NM_173472	cg00166722	Island	0.084285	hyper	0.021072344	0.07498375	hyper	0.037905723	-0.00930125	hypo	0.037905723	-0.00930125	0.787184255
16	ANKRD11	NM_013275	cg00169122		0.0567	hyper	0.014241336	0.07906375	hyper	0.001182473	0.02236375	hyper	0.001182473	0.02236375	0.306599536
17	CDRT15P	NR_003261	cg00170799		0.03158375	hyper	0.024870245	0.04371	hyper	0.002962134	0.01212625	hyper	0.002962134	0.01212625	0.366485058
1	PRKCZ;PRKCZ;PRKCZ	NM_001033582;NM_002744;NM_001033581	cg00171113		0.05928125	hyper	0.036172347	0.076055	hyper	0.008955788	0.01677375	hyper	0.008955788	0.01677375	0.535310147
10	KCNMA1;KCNMA1;KCNMA1;KCNMA1	NM_001161353;NM_001161352;NM_002247;NM_001014797	cg00171421	Island	-0.038545	hypo	0.037593308	-0.024425	hypo	0.175444925	0.01412	hyper	0.175444925	0.01412	0.427305167
3			cg00173906		0.05126875	hyper	0.001218032	0.075785	hyper	1.52E-05	0.02451625	hyper	1.52E-05	0.02451625	0.091320191
21	PCNT	NM_006031	cg00174743	N_Shore	0.047585	hyper	0.036888143	0.0704	hyper	0.003290818	0.022815	hyper	0.003290818	0.022815	0.299239929
2			cg00194341	N_Shore	-0.04531875	hypo	0.031046556	-0.0113925	hypo	0.569361682	0.03392625	hyper	0.569361682	0.03392625	0.098968986
6			cg00197993		0.05241375	hyper	0.008150102	0.08417875	hyper	0.000110212	0.031765	hyper	0.000110212	0.031765	0.092678339
4	GABRB1	NM_000812	cg00202441	N_Shore	-0.02739375	hypo	0.048736603	-0.03153125	hypo	0.025114433	-0.0041375	hypo	0.025114433	-0.0041375	0.756166772
15	C15orf40;C15orf40;C15orf40;C15orf40;C15orf40;C15orf40;C15orf40	NM_144597;NR_027649;NM_001160113;NM_001160115;NM_001160114;NM_001160116;NR_027650	cg00202460	S_Shore	-0.05599875	hypo	0.009074609	-0.01540125	hypo	0.441451388	0.0405975	hyper	0.441451388	0.0405975	0.050346664
19	OLFM2	NM_058164	cg00208967	S_Shore	-0.04154125	hypo	0.04012106	0.00575375	hyper	0.765950587	0.047295	hyper	0.765950587	0.047295	0.021029998
10			cg00210538		0.02846625	hyper	0.048105543	0.0382175	hyper	0.010092589	0.00975125	hyper	0.010092589	0.00975125	0.48185539
4			cg00217225		0.041775	hyper	0.038779324	0.0563625	hyper	0.007052449	0.0145875	hyper	0.007052449	0.0145875	0.45197097
17			cg00218893	N_Shore	-0.03322875	hypo	0.032717919	-0.0191225	hypo	0.203970579	0.01410625	hyper	0.203970579	0.01410625	0.344855933
3			cg00219763		0.0473075	hyper	0.0323918	0.0501375	hyper	0.024162257	0.00283	hyper	0.024162257	0.00283	0.892865818
2			cg00224807		0.07219875	hyper	0.017525464	0.059615	hyper	0.045653733	-0.01258375	hypo	0.045653733	-0.01258375	0.659836621
18	SERPINB5	NM_002639	cg00226904		0.07865875	hyper	0.002366278	0.06572375	hyper	0.008990864	-0.012935	hypo	0.008990864	-0.012935	0.580028548
11	SPON1	NM_006108	cg00231875	N_Shore	0.0408075	hyper	0.003361897	0.0274975	hyper	0.037894611	-0.01331	hypo	0.037894611	-0.01331	0.297488069
1	HPDL	NM_032756	cg00233485	N_Shore	0.03876	hyper	0.029702319	0.0439325	hyper	0.015053093	0.0051725	hyper	0.015053093	0.0051725	0.759948168
2	LOC151162	NR_024275	cg00233594		0.031845	hyper	0.045072835	0.04350125	hyper	0.008151456	0.01165625	hyper	0.008151456	0.01165625	0.445933591
9	NACC2	NM_144653	cg00236077	Island	-0.05694125	hypo	0.033230716	-0.02311	hypo	0.367600464	0.03383125	hyper	0.367600464	0.03383125	0.191568625
6	HLA-B	NM_005514	cg00241218	Island	-0.03321125	hypo	0.03103358	-0.02399625	hypo	0.110562357	0.009215	hyper	0.110562357	0.009215	0.530272051
18	LOXHD1	NM_144612	cg00241274		0.0476525	hyper	0.024210133	0.08102875	hyper	0.000433187	0.03337625	hyper	0.000433187	0.03337625	0.10463448
7			cg00243040	N_Shelf	0.0590875	hyper	0.0067902	0.0667225	hyper	0.002715652	0.007635	hyper	0.002715652	0.007635	0.704450775
11	OR2D2	NM_003700	cg00243661		0.04623125	hyper	0.040698706	0.0947575	hyper	0.000183944	0.04852625	hyper	0.000183944	0.04852625	0.032451582
2	YIPF4	NM_032312	cg00245032	N_Shore	0.04256875	hyper	0.044141414	0.01696125	hyper	0.405048846	-0.0256075	hypo	0.405048846	-0.0256075	0.213056208
13	MCF2L;MCF2L	NM_001112732;NM_024979	cg00245856	S_Shelf	0.0537875	hyper	0.0258563	0.0673375	hyper	0.006648942	0.01355	hyper	0.006648942	0.01355	0.554419725
4	CAMK2D;CAMK2D;CAMK2D;CAMK2D;CAMK2D;CAMK2D	NM_172129;NM_172128;NM_172114;NM_172115;NM_001221;NM_172127	cg00247361		0.0527375	hyper	0.004966814	0.06158125	hyper	0.001408045	0.00884375	hyper	0.001408045	0.00884375	0.60757624
1			cg00249522		0.03199625	hyper	0.046038096	0.0429675	hyper	0.009429873	0.01097125	hyper	0.009429873	0.01097125	0.476991932
4	CPLX1	NM_006651	cg00256675	S_Shelf	0.0711175	hyper	0.045563487	0.0295175	hyper	0.389441922	-0.0416	hypo	0.389441922	-0.0416	0.22880409
4	ARHGAP24;ARHGAP24	NM_001025616;NM_001042669	cg00258633	Island	0.0453725	hyper	0.044456646	0.06479	hyper	0.005861424	0.0194175	hyper	0.005861424	0.0194175	0.372468572
16	TSC2;TSC2;TSC2	NM_001077183;NM_000548;NM_001114382	cg00260803	S_Shore	0.03308375	hyper	0.023647797	0.026585	hyper	0.063830351	-0.00649875	hypo	0.063830351	-0.00649875	0.638664228
1	MMP23B	NM_006983	cg00262621	Island	-0.07952125	hypo	0.002964986	-0.0437275	hypo	0.080844832	0.03579375	hyper	0.080844832	0.03579375	0.148595202
20	FERMT1	NM_017671	cg00268644	S_Shore	0.05751125	hyper	0.029692633	0.09257875	hyper	0.00108808	0.0350675	hyper	0.00108808	0.0350675	0.171016929
8	SFTPC	NM_003018	cg00270259	S_Shelf	0.0328525	hyper	0.042185707	0.03130875	hyper	0.051911211	-0.00154375	hypo	0.051911211	-0.00154375	0.920378885
2			cg00270520	N_Shore	0.048820813	hyper	0.005033942	0.027649563	hyper	0.091634294	-0.02117125	hypo	0.091634294	-0.02117125	0.190593044
2			cg00270778	Island	-0.03190875	hypo	0.049050225	-0.02535	hypo	0.11238186	0.00655875	hyper	0.11238186	0.00655875	0.673340097
2	LOC440905	NR_026758	cg00271807	Island	-0.10632375	hypo	0.042093348	-0.00532625	hypo	0.915097923	0.1009975	hyper	0.915097923	0.1009975	0.052512243
7	CARD11	NM_032415	cg00273359		-0.04559625	hypo	0.047230376	-0.00387375	hypo	0.860232972	0.0417225	hyper	0.860232972	0.0417225	0.067564926
6			cg00275503		0.06853125	hyper	0.007147306	0.04929125	hyper	0.04474969	-0.01924	hypo	0.04474969	-0.01924	0.415970455
12	RAD9B;VPS29;VPS29	NM_152442;NM_016226;NM_057180	cg00278366	S_Shore	-0.04137375	hypo	0.026144841	-0.00358	hypo	0.83890135	0.03779375	hyper	0.83890135	0.03779375	0.040467959
11	TIMM10	NM_012456	cg00279392		-0.0475375	hypo	0.003754772	-0.03325	hypo	0.033996195	0.0142875	hyper	0.033996195	0.0142875	0.342896669
8			cg00287841	N_Shore	0.04344625	hyper	0.046441945	0.03077625	hyper	0.149620334	-0.01267	hypo	0.149620334	-0.01267	0.545486274
4			cg00292701	Island	-0.031215	hypo	0.048812484	-0.02911375	hypo	0.064696787	0.00210125	hyper	0.064696787	0.00210125	0.889876671
5			cg00294261		0.0509075	hyper	0.049407691	0.088855	hyper	0.001427859	0.0379475	hyper	0.001427859	0.0379475	0.13571264
15	FAM98B;FAM98B	NM_173611;NM_001042429	cg00297362	S_Shelf	0.16531	hyper	0.039457681	0.16412875	hyper	0.040761901	-0.00118125	hypo	0.040761901	-0.00118125	0.987690161
7			cg00301762	S_Shelf	0.12339625	hyper	0.011188397	0.16998625	hyper	0.00092019	0.04659	hyper	0.00092019	0.04659	0.30869617
17	TRPV1;SHPK	NM_080704;NM_013276	cg00302076	Island	0.0334425	hyper	0.032714997	0.043715	hyper	0.006834959	0.0102725	hyper	0.006834959	0.0102725	0.492278485
1	VSIG8;C1orf204	NM_001013661;NM_001134233	cg00303378	S_Shore	0.0343325	hyper	0.04211841	-0.00589625	hypo	0.715144656	-0.04022875	hypo	0.715144656	-0.04022875	0.019044754
2			cg00303450	N_Shore	0.03710125	hyper	0.027679091	0.04212125	hyper	0.013704819	0.00502	hyper	0.013704819	0.00502	0.753391594
11			cg00312009	Island	0.0392775	hyper	0.020980282	0.03822875	hyper	0.024249011	-0.00104875	hypo	0.024249011	-0.00104875	0.947837603
11	OR4D10	NM_001004705	cg00315837		-0.04226	hypo	0.044270129	-0.00842125	hypo	0.675557792	0.03383875	hyper	0.675557792	0.03383875	0.10189714
9			cg00318737	N_Shore	-0.04009625	hypo	0.007350646	-0.02297375	hypo	0.105709535	0.0171225	hyper	0.105709535	0.0171225	0.222090872
19	FBXO17;FBXO17	NM_024907;NM_148169	cg00319912	Island	-0.0331575	hypo	0.034292741	-0.014265	hypo	0.343186679	0.0188925	hyper	0.343186679	0.0188925	0.212655114
5	SLIT3	NM_003062	cg00320301		0.07770125	hyper	0.031287271	0.14922875	hyper	0.000203424	0.0715275	hyper	0.000203424	0.0715275	0.045831572
2	WDR43	NM_015131	cg00320608	N_Shore	0.0473275	hyper	0.040429058	0.03963375	hyper	0.082019618	-0.00769375	hypo	0.082019618	-0.00769375	0.727342325
8	CSMD1	NM_033225	cg00332689		0.07457875	hyper	0.013455642	0.10007125	hyper	0.001533988	0.0254925	hyper	0.001533988	0.0254925	0.369821998
15	LRRK1	NM_024652	cg00333828		0.0548725	hyper	0.011588831	0.06663625	hyper	0.002899826	0.01176375	hyper	0.002899826	0.01176375	0.562422437
16	MAF;MAF;MAF	NM_005360;NM_001031804;NM_001031804	cg00333843	S_Shelf	0.08768	hyper	0.047851348	0.1014825	hyper	0.023855116	0.0138025	hyper	0.023855116	0.0138025	0.745182967
10	TDRD1	NM_198795	cg00337703	N_Shore	0.054095	hyper	0.003078687	0.05181	hyper	0.004304227	-0.002285	hypo	0.004304227	-0.002285	0.890203647
1			cg00340584	N_Shore	-0.05550625	hypo	0.038370121	0.00929	hyper	0.716556676	0.06479625	hyper	0.716556676	0.06479625	0.017316381
13	KLF12	NM_007249	cg00350914	Island	0.03805875	hyper	0.034449716	0.03200375	hyper	0.071384997	-0.006055	hypo	0.071384997	-0.006055	0.723941416
1	RBMXL1;CCBL2;CCBL2;RBMXL1	NM_001162536;NM_001008661;NM_001008662;NM_019610	cg00351283	N_Shore	0.0601325	hyper	0.022050935	0.03276375	hyper	0.194140147	-0.02736875	hypo	0.194140147	-0.02736875	0.275440109
17			cg00351554	S_Shelf	0.0720575	hyper	0.00281666	0.06914	hyper	0.003901179	-0.0029175	hypo	0.003901179	-0.0029175	0.893563443
4	TMEM184C	NM_018241	cg00351838	S_Shelf	0.05480375	hyper	0.023805685	0.059245	hyper	0.015421491	0.00444125	hyper	0.015421491	0.00444125	0.846279957
2	KDM3A;KDM3A	NM_001146688;NM_018433	cg00352005	S_Shelf	0.06753625	hyper	0.008094935	0.047865	hyper	0.051524393	-0.01967125	hypo	0.051524393	-0.01967125	0.407425657
16			cg00354437		0.041795	hyper	0.0456096	0.04732	hyper	0.025257137	0.005525	hyper	0.025257137	0.005525	0.782503183
6	TRIM31	NM_007028	cg00354641	S_Shore	-0.05098625	hypo	0.029851988	-0.0392175	hypo	0.088158725	0.01176875	hyper	0.088158725	0.01176875	0.598269526
11	CEP57	NM_014679	cg00359423	S_Shelf	0.066455	hyper	0.023575377	0.05693125	hyper	0.049143548	-0.00952375	hypo	0.049143548	-0.00952375	0.73147261
15	ARNT2	NM_014862	cg00360077	N_Shore	0.03669625	hyper	0.036460772	0.04601	hyper	0.01051428	0.00931375	hyper	0.01051428	0.00931375	0.578494665
15	LTK;LTK;LTK	NM_206961;NM_001135685;NM_002344	cg00360794	Island	-0.082315	hypo	0.022683722	-0.050355	hypo	0.148821669	0.03196	hyper	0.148821669	0.03196	0.352978346
7	TRIL	NM_014817	cg00361495	Island	-0.05248625	hypo	0.041104964	-0.04078625	hypo	0.106237857	0.0117	hyper	0.106237857	0.0117	0.634216768
15	CSNK1G1	NM_022048	cg00365880	N_Shore	-0.0329225	hypo	0.01882092	0.00039625	hyper	0.976006087	0.03331875	hyper	0.976006087	0.03331875	0.01759094
2			cg00374229		0.0447	hyper	0.043055565	0.06616	hyper	0.004266844	0.02146	hyper	0.004266844	0.02146	0.314706321
9	OLFML2A	NM_182487	cg00375250	Island	-0.03101875	hypo	0.042519358	-0.02756875	hypo	0.068874603	0.00345	hyper	0.068874603	0.00345	0.813390893
16			cg00375999	S_Shelf	-0.03314125	hypo	0.011206674	-0.00844125	hypo	0.489694563	0.0247	hyper	0.489694563	0.0247	0.051428507
19	C19orf45	NM_198534	cg00376316	N_Shelf	0.06336125	hyper	0.042476184	0.08854625	hyper	0.006350014	0.025185	hyper	0.006350014	0.025185	0.402142274
3	SACM1L	NM_014016	cg00377332		0.07079125	hyper	0.00976637	0.0719975	hyper	0.008740726	0.00120625	hyper	0.008740726	0.00120625	0.962142667
14	SEC23A	NM_006364	cg00377727	S_Shore	0.16048	hyper	0.0135491	0.11171	hyper	0.075570761	-0.04877	hypo	0.075570761	-0.04877	0.424936
17	SCARF1;SCARF1;SCARF1;SCARF1;SCARF1	NM_145352;NR_028075;NM_003693;NR_028076;NM_145350	cg00378218	Island	-0.0319475	hypo	0.046853258	-0.02646	hypo	0.09531342	0.0054875	hyper	0.09531342	0.0054875	0.721631756
11			cg00378999		0.0524875	hyper	0.030459693	0.0822	hyper	0.001461762	0.0297125	hyper	0.001461762	0.0297125	0.204753393
19	UNC13A	NM_001080421	cg00379619	S_Shelf	0.06813625	hyper	0.014003609	0.07369875	hyper	0.008516273	0.0055625	hyper	0.008516273	0.0055625	0.830109538
4	TRIM2	NM_001130067	cg00381131	N_Shore	-0.03845	hypo	0.014407618	-0.01030625	hypo	0.485340382	0.02814375	hyper	0.485340382	0.02814375	0.065118197
16	C16orf91	NM_001010878	cg00388471	N_Shelf	0.03501125	hyper	0.023017116	0.01303375	hyper	0.374082282	-0.0219775	hypo	0.374082282	-0.0219775	0.139983685
12	PDE6H	NM_006205	cg00390941		0.04199	hyper	0.029195647	0.06447	hyper	0.001614269	0.02248	hyper	0.001614269	0.02248	0.225707707
12	ACAD10;ACAD10	NM_025247;NM_001136538	cg00391320	S_Shelf	0.05477875	hyper	0.041207935	0.09759625	hyper	0.000804995	0.0428175	hyper	0.000804995	0.0428175	0.104496533
12	CABP1	NM_001033677	cg00393992	S_Shelf	0.04389375	hyper	0.014301806	0.06966625	hyper	0.000334568	0.0257725	hyper	0.000334568	0.0257725	0.133453521
7	MGC87042;MGC87042;MGC87042;MGC87042	NM_001164460;NM_207342;NM_001164460;NM_207342	cg00394316	Island	-0.049955	hypo	0.044100846	-0.04033625	hypo	0.098936738	0.00961875	hyper	0.098936738	0.00961875	0.685615005
7	KIAA1549;KIAA1549	NM_001164665;NM_020910	cg00395625	N_Shelf	0.034315	hyper	0.022095235	0.0311725	hyper	0.035824502	-0.0031425	hypo	0.035824502	-0.0031425	0.824206459
15	LOC145783	NR_015419	cg00395929	S_Shelf	0.081215	hyper	0.000584172	0.09138625	hyper	0.000168119	0.01017125	hyper	0.000168119	0.01017125	0.622820983
2	HDAC4	NM_006037	cg00397274		0.06914	hyper	0.005203636	0.10937	hyper	6.17E-05	0.04023	hyper	6.17E-05	0.04023	0.085715123
2	ARHGEF4;ARHGEF4	NM_015320;NM_032995	cg00401745	Island	0.0836825	hyper	0.011394765	-0.00067	hypo	0.982630452	-0.0843525	hypo	0.982630452	-0.0843525	0.010834639
11			cg00402352		0.0637575	hyper	0.032697064	0.06511625	hyper	0.029487297	0.00135875	hyper	0.029487297	0.00135875	0.961800469
4	ZNF721	NM_133474	cg00414689		0.04663125	hyper	0.047393829	0.03974125	hyper	0.087426166	-0.00689	hypo	0.087426166	-0.00689	0.75977906
12	TMTC2	NM_152588	cg00418163		0.06828	hyper	0.036694121	0.03860875	hyper	0.222445113	-0.02967125	hypo	0.222445113	-0.02967125	0.345243519
12	C12orf41;SNORA2B	NM_017822;NR_002951	cg00418479		0.03067	hyper	0.045847694	0.04384375	hyper	0.006115965	0.01317375	hyper	0.006115965	0.01317375	0.374059691
7			cg00421612	S_Shore	-0.0773275	hypo	0.040597129	-0.01193375	hypo	0.740842511	0.06539375	hyper	0.740842511	0.06539375	0.079502078
5	HMGCS1;HMGCS1	NM_002130;NM_001098272	cg00421645	N_Shore	0.0920575	hyper	0.025677654	0.06790875	hyper	0.091798709	-0.02414875	hypo	0.091798709	-0.02414875	0.537769856
21	KCNE1;KCNE1;KCNE1	NM_000219;NM_001127669;NM_001127668	cg00421848		-0.05459625	hypo	0.036215383	-0.05661125	hypo	0.030428246	-0.002015	hypo	0.030428246	-0.002015	0.935301581
10	LOC100128811;GPR158	NR_027333;NM_020752	cg00422638	S_Shore	-0.0360325	hypo	0.038092809	-0.03033125	hypo	0.076901795	0.00570125	hyper	0.076901795	0.00570125	0.730979363
17	MYO18A;MYO18A	NM_078471;NM_203318	cg00426498	S_Shore	-0.02825	hypo	0.032019206	-0.01835125	hypo	0.151773675	0.00989875	hyper	0.151773675	0.00989875	0.432129002
6			cg00427173	N_Shore	0.04616375	hyper	0.030019743	0.05108625	hyper	0.017514744	0.0049225	hyper	0.017514744	0.0049225	0.807452887
17	MYH10	NM_005964	cg00427296	Island	-0.02895125	hypo	0.011186589	-0.04650625	hypo	0.000190844	-0.017555	hypo	0.000190844	-0.017555	0.108059406
11	SNX15;SNX15	NM_147777;NM_013306	cg00427669	S_Shelf	0.04715625	hyper	0.021283718	0.047465	hyper	0.02053916	0.00030875	hyper	0.02053916	0.00030875	0.987233804
2	PPIG	NM_004792	cg00433418	N_Shore	0.04137875	hyper	0.012144743	0.0493325	hyper	0.003561207	0.00795375	hyper	0.003561207	0.00795375	0.605949911
2	WBP1;INO80B	NM_012477;NM_031288	cg00433654	N_Shore	-0.04776875	hypo	0.045281765	-0.05978625	hypo	0.014305429	-0.0120175	hypo	0.014305429	-0.0120175	0.599524284
17	RARA	NM_000964	cg00442282	N_Shore	-0.03981875	hypo	0.047219973	-0.030545	hypo	0.121445127	0.00927375	hyper	0.121445127	0.00927375	0.630054631
8			cg00447085		-0.033615	hypo	0.049146313	0.01571875	hyper	0.341627313	0.04933375	hyper	0.341627313	0.04933375	0.005689708
17	RAB11FIP4	NM_032932	cg00447970	S_Shore	-0.03993	hypo	0.049108601	-0.02146625	hypo	0.275692358	0.01846375	hyper	0.275692358	0.01846375	0.346840949
7	PTPRN2;PTPRN2;PTPRN2	NM_002847;NM_130842;NM_130843	cg00449390	N_Shore	-0.04086375	hypo	0.017562607	-0.0612275	hypo	0.000845971	-0.02036375	hypo	0.000845971	-0.02036375	0.215188189
16			cg00449930		0.0503875	hyper	0.007926553	0.07529625	hyper	0.00023664	0.02490875	hyper	0.00023664	0.02490875	0.164225574
16	RLTPR	NM_001013838	cg00452882	Island	0.0751425	hyper	0.01701829	0.0783875	hyper	0.013255169	0.003245	hyper	0.013255169	0.003245	0.912541363
7	AGAP3;AGAP3	NM_001042535;NM_031946	cg00454864	N_Shore	-0.03079375	hypo	0.039722539	-0.01961625	hypo	0.178249852	0.0111775	hyper	0.178249852	0.0111775	0.436926213
13	PABPC3	NM_030979	cg00454993	Island	-0.07943375	hypo	0.00136854	-0.03920375	hypo	0.085736095	0.04023	hyper	0.085736095	0.04023	0.078337181
17	SP2	NM_003110	cg00458337	N_Shore	-0.05730375	hypo	0.037189717	-0.02962375	hypo	0.264745191	0.02768	hyper	0.264745191	0.02768	0.296554371
10	INPP5A	NM_005539	cg00458454		0.100011813	hyper	0.022697232	0.128738063	hyper	0.004595322	0.02872625	hyper	0.004595322	0.02872625	0.489136985
6	MCART3P	NR_026540	cg00459440	N_Shore	0.02917875	hyper	0.027368707	0.0327375	hyper	0.014516929	0.00355875	hyper	0.014516929	0.00355875	0.776503125
17	ITGAE	NM_002208	cg00460916		0.08427375	hyper	0.006827689	0.07835625	hyper	0.011073126	-0.0059175	hypo	0.011073126	-0.0059175	0.836638487
2			cg00462849	N_Shelf	0.0531325	hyper	0.019408817	0.0619	hyper	0.007551618	0.0087675	hyper	0.007551618	0.0087675	0.682295674
1			cg00463239	N_Shore	0.03511875	hyper	0.044497014	0.04631625	hyper	0.010079677	0.0111975	hyper	0.010079677	0.0111975	0.504828186
7	LOC493754	NR_002933	cg00470154		-0.03235	hypo	0.044829442	-0.0155225	hypo	0.319303324	0.0168275	hyper	0.319303324	0.0168275	0.281215476
8	DPYSL2	NM_001386	cg00470636	S_Shelf	0.13354125	hyper	0.026187614	0.0997525	hyper	0.089159526	-0.03378875	hypo	0.089159526	-0.03378875	0.553672585
10			cg00470641		0.04126375	hyper	0.048802852	0.0386675	hyper	0.063523296	-0.00259625	hypo	0.063523296	-0.00259625	0.897020865
10	INPP5A	NM_005539	cg00470761		0.026785	hyper	0.03240735	0.0298275	hyper	0.018469607	0.0030425	hyper	0.018469607	0.0030425	0.798281236
11	ME3;ME3;ME3;ME3	NM_006680;NM_001014811;NM_001161586;NM_001161586	cg00474723	Island	-0.03509875	hypo	0.028860875	-0.04065	hypo	0.01276877	-0.00555125	hypo	0.01276877	-0.00555125	0.715808632
3	BCL6;BCL6	NM_001706;NM_001130845	cg00480331		-0.04881	hypo	0.013358171	-0.04036125	hypo	0.036852407	0.00844875	hyper	0.036852407	0.00844875	0.647187726
9	KLF4	NM_004235	cg00492574	N_Shore	0.05438125	hyper	0.020058141	0.0927575	hyper	0.000291143	0.03837625	hyper	0.000291143	0.03837625	0.091213841
17	ALOX12B	NM_001139	cg00501366		0.06867375	hyper	0.000278247	0.0723925	hyper	0.000155853	0.00371875	hyper	0.000155853	0.00371875	0.818851146
7	PTPRN2;PTPRN2;PTPRN2	NM_002847;NM_130842;NM_130843	cg00501869	Island	0.06595375	hyper	0.046090364	0.07876375	hyper	0.019202411	0.01281	hyper	0.019202411	0.01281	0.686037611
15	LOC283761;LOC283761;LOC283761;LOC283761	NR_027075;NR_027077;NR_027076;NR_027074	cg00502017		0.06924875	hyper	0.003666272	0.062125	hyper	0.008050811	-0.00712375	hypo	0.008050811	-0.00712375	0.742539759
13	RASA3	NM_007368	cg00502575	N_Shelf	0.05812375	hyper	0.04703831	0.02700875	hyper	0.339750648	-0.031115	hypo	0.339750648	-0.031115	0.272961838
6	TMEM63B	NM_018426	cg00507055	N_Shore	-0.138185313	hypo	0.028412084	-0.018689063	hypo	0.754141873	0.11949625	hyper	0.754141873	0.11949625	0.054809488
13	LOC144776	NR_027039	cg00509057		0.04752375	hyper	0.027752319	0.0718325	hyper	0.001694631	0.02430875	hyper	0.001694631	0.02430875	0.241795772
11			cg00509766		0.04542875	hyper	0.03888557	0.0206475	hyper	0.329935627	-0.02478125	hypo	0.329935627	-0.02478125	0.244405385
16	TNFRSF12A	NM_016639	cg00510447	S_Shore	-0.05157875	hypo	0.042172139	-0.03637875	hypo	0.142834908	0.0152	hyper	0.142834908	0.0152	0.532432463
15			cg00516271	N_Shelf	0.04475625	hyper	0.03642194	0.05781	hyper	0.008646658	0.01305375	hyper	0.008646658	0.01305375	0.523533574
19	HDGF2;HDGF2	NM_032631;NM_001001520	cg00516881	Island	0.0349225	hyper	0.024433269	0.03510625	hyper	0.023768285	0.00018375	hyper	0.023768285	0.00018375	0.99000256
6	JARID2	NM_004973	cg00519483	N_Shore	0.05388375	hyper	0.010499784	0.07960375	hyper	0.0004194	0.02572	hyper	0.0004194	0.02572	0.19677223
18			cg00525392	N_Shore	0.057885	hyper	0.02453135	0.05766	hyper	0.025035056	-0.000225	hypo	0.025035056	-0.000225	0.992619998
5	MTMR12	NM_001040446	cg00526397	S_Shelf	0.0227875	hyper	0.049427925	0.02463375	hyper	0.034865608	0.00184625	hyper	0.034865608	0.00184625	0.86804456
19			cg00533649	Island	-0.0302475	hypo	0.049117369	-0.02092375	hypo	0.164235499	0.00932375	hyper	0.164235499	0.00932375	0.528384936
5			cg00535557		-0.0250225	hypo	0.031503264	-0.01546875	hypo	0.170308723	0.00955375	hyper	0.170308723	0.00955375	0.39105562
16			cg00537837	Island	-0.06618125	hypo	0.036572321	0.0181875	hyper	0.547953673	0.08436875	hyper	0.547953673	0.08436875	0.009483641
1			cg00539094	N_Shore	0.03154625	hyper	0.010283938	0.03075875	hyper	0.012064589	-0.0007875	hypo	0.012064589	-0.0007875	0.94500418
1			cg00546307		0.04681125	hyper	0.02976096	0.06955625	hyper	0.002208895	0.022745	hyper	0.002208895	0.022745	0.271998804
16			cg00548098		-0.0721325	hypo	0.029564646	-0.05616875	hypo	0.083967474	0.01596375	hyper	0.083967474	0.01596375	0.612656365
17	KRTAP9-9;KRTAP9-4	NM_030975;NM_033191	cg00550617		0.05369125	hyper	0.009645962	0.0653775	hyper	0.002240777	0.01168625	hyper	0.002240777	0.01168625	0.545159072
2			cg00550703		0.02860375	hyper	0.023880123	0.04678875	hyper	0.000622651	0.018185	hyper	0.000622651	0.018185	0.137814559
2			cg00554192	S_Shore	0.0815725	hyper	0.003999684	0.0333775	hyper	0.203884139	-0.048195	hypo	0.203884139	-0.048195	0.071630828
12	TNFRSF1A	NM_001065	cg00556515	S_Shelf	0.05683125	hyper	0.029340116	0.05718375	hyper	0.028446437	0.0003525	hyper	0.028446437	0.0003525	0.988629549
5			cg00559001		0.0940675	hyper	0.003812086	0.08218375	hyper	0.009917217	-0.01188375	hypo	0.009917217	-0.01188375	0.688315443
4			cg00559417	S_Shelf	0.02928	hyper	0.020225387	0.0459575	hyper	0.000689684	0.0166775	hyper	0.000689684	0.0166775	0.168851591
4	RGS12;RGS12;RGS12	NM_198229;NM_198227;NM_002926	cg00559635	S_Shore	0.0601525	hyper	0.02190151	0.06072	hyper	0.020813315	0.0005675	hyper	0.020813315	0.0005675	0.981702619
1			cg00560632		0.039305	hyper	0.040256763	0.0739	hyper	0.000449622	0.034595	hyper	0.000449622	0.034595	0.068244925
6	FKSG83	NM_032030	cg00561338		-0.0626275	hypo	0.030946548	-0.00189625	hypo	0.945134038	0.06073125	hyper	0.945134038	0.06073125	0.035867094
22	NPTXR	NM_014293	cg00563487	Island	-0.04262125	hypo	0.003860545	-0.0381825	hypo	0.008500854	0.00443875	hyper	0.008500854	0.00443875	0.741147185
6	LYRM4;LYRM4	NM_001164841;NM_020408	cg00563771		0.0336875	hyper	0.013092709	0.02389625	hyper	0.069059059	-0.00979125	hypo	0.069059059	-0.00979125	0.442600092
1			cg00565932		0.04508875	hyper	0.036725918	0.03261875	hyper	0.122323536	-0.01247	hypo	0.122323536	-0.01247	0.545783232
19	SCN1B;SCN1B	NM_001037;NM_199037	cg00568555	N_Shore	-0.03597	hypo	0.013253083	-0.01659125	hypo	0.228388871	0.01937875	hyper	0.228388871	0.01937875	0.16181629
11			cg00570598		0.0273675	hyper	0.048661848	0.032035	hyper	0.022944434	0.0046675	hyper	0.022944434	0.0046675	0.725847235
1	GBP7	NM_207398	cg00575342	Island	0.024945	hyper	0.047025126	0.04316125	hyper	0.001392034	0.01821625	hyper	0.001392034	0.01821625	0.139076024
20	JPH2	NM_020433	cg00580854	N_Shore	0.06167	hyper	0.014960055	0.02091	hyper	0.381924342	-0.04076	hypo	0.381924342	-0.04076	0.09558929
6	LSM2	NM_021177	cg00586094	S_Shore	0.1091725	hyper	0.002099144	0.05481875	hyper	0.095414593	-0.05435375	hypo	0.095414593	-0.05435375	0.098091359
10			cg00586527	Island	-0.05649	hypo	0.028216644	0.021545	hyper	0.381175329	0.078035	hyper	0.381175329	0.078035	0.003650468
6			cg00588198		0.16782375	hyper	0.004836528	6.25E-05	hyper	0.999084112	-0.16776125	hypo	0.999084112	-0.16776125	0.00484989
19	TYK2	NM_003331	cg00590639	Island	0.032048563	hyper	0.044622856	0.018494813	hyper	0.232139	-0.01355375	hypo	0.232139	-0.01355375	0.377635129
16			cg00591500	S_Shelf	0.06698375	hyper	0.01076083	0.0964425	hyper	0.000565539	0.02945875	hyper	0.000565539	0.02945875	0.234798815
3	ZDHHC3;ZDHHC3;ZDHHC3	NM_001135180;NM_016598;NM_001135179	cg00591791		0.03665875	hyper	0.029059578	0.05869125	hyper	0.001099278	0.0220325	hyper	0.001099278	0.0220325	0.175184746
2	LRP1B	NM_018557	cg00603435	S_Shore	0.100335	hyper	0.013542438	0.09357625	hyper	0.020256563	-0.00675875	hypo	0.020256563	-0.00675875	0.858680183
10	TMEM26	NM_178505	cg00606880	S_Shore	0.045485	hyper	0.036547731	0.06330625	hyper	0.005158279	0.01782125	hyper	0.005158279	0.01782125	0.393509263
9	PRRX2	NM_016307	cg00608779	N_Shore	0.03455125	hyper	0.013356554	0.0388575	hyper	0.006170111	0.00430625	hyper	0.006170111	0.00430625	0.741467595
22	SMC1B;RIBC2	NM_148674;NM_015653	cg00610021	Island	-0.0976725	hypo	0.002671955	-0.02998375	hypo	0.312575303	0.06768875	hyper	0.312575303	0.06768875	0.028843898
7	CHN2;CHN2;CHN2	NM_001039936;NM_004067;NM_001039936	cg00615485	Island	0.063975	hyper	0.021179335	0.0296075	hyper	0.264183881	-0.0343675	hypo	0.264183881	-0.0343675	0.197026565
17	SEC14L1;SEC14L1;SEC14L1;SEC14L1	NM_001143999;NM_003003;NM_001143998;NM_001039573	cg00618183		0.06835125	hyper	0.012708524	0.07076375	hyper	0.010218961	0.0024125	hyper	0.010218961	0.0024125	0.924873546
13	TMCO3	NM_017905	cg00619505		0.0431425	hyper	0.032040161	0.05331	hyper	0.009695807	0.0101675	hyper	0.009695807	0.0101675	0.595945197
21	IFNAR1	NM_000629	cg00622702	Island	0.067865	hyper	0.04022925	0.09362	hyper	0.006388076	0.025755	hyper	0.006388076	0.025755	0.417909516
16			cg00624589	N_Shelf	-0.05631	hypo	0.039545668	0.02957	hyper	0.26366629	0.08588	hyper	0.26366629	0.08588	0.002913275
12	MGAT4C	NM_013244	cg00625949	Island	0.0484525	hyper	0.04919981	0.06099125	hyper	0.015501969	0.01253875	hyper	0.015501969	0.01253875	0.596268415
1	RAP1GAP;RAP1GAP;RAP1GAP	NM_001145658;NM_002885;NM_001145657	cg00631482	Island	-0.03785625	hypo	0.017996352	-0.02314625	hypo	0.133074831	0.01471	hyper	0.133074831	0.01471	0.332694836
16	GLYR1;UBN1	NM_032569;NM_001079514	cg00636946	Island	-0.0568375	hypo	0.017279029	-0.04305375	hypo	0.064325383	0.01378375	hyper	0.064325383	0.01378375	0.540073053
2			cg00637745	N_Shore	0.08444	hyper	0.00740671	0.0243025	hyper	0.406912367	-0.0601375	hypo	0.406912367	-0.0601375	0.047761575
22			cg00638073	S_Shelf	-0.04605125	hypo	0.045143904	-0.0020475	hypo	0.925794928	0.04400375	hyper	0.925794928	0.04400375	0.054704023
22	SNORD83B;RPL3;RPL3	NR_000028;NM_000967;NM_001033853	cg00640609		0.0337025	hyper	0.026883805	0.05328	hyper	0.001071634	0.0195775	hyper	0.001071634	0.0195775	0.182975898
2			cg00652772	Island	0.0324325	hyper	0.046276411	0.05899875	hyper	0.0008481	0.02656625	hyper	0.0008481	0.02656625	0.097885164
1	SDF4;SDF4	NM_016176;NM_016547	cg00656410	N_Shore	0.0301125	hyper	0.032375085	0.0456575	hyper	0.002153325	0.015545	hyper	0.002153325	0.015545	0.251861774
3	SLC12A8	NM_024628	cg00663396		0.091955	hyper	0.019779413	0.1219925	hyper	0.002953675	0.0300375	hyper	0.002953675	0.0300375	0.421797549
16	WWOX;WWOX	NM_016373;NM_130791	cg00663719		-0.0556375	hypo	0.012814613	-0.0424125	hypo	0.051213879	0.013225	hyper	0.051213879	0.013225	0.527734641
16	ZCCHC14	NM_015144	cg00673081		0.05717125	hyper	0.011990972	0.054055	hyper	0.016772825	-0.00311625	hypo	0.016772825	-0.00311625	0.883148936
2	STAT1;STAT1	NM_139266;NM_007315	cg00676801	N_Shore	0.09210625	hyper	0.012762958	0.10939875	hyper	0.003901903	0.0172925	hyper	0.003901903	0.0172925	0.617139904
X	FAM46D	NM_001170574	cg00680081	Island	-0.1382725	hypo	0.002645154	-0.05969375	hypo	0.159481797	0.07857875	hyper	0.159481797	0.07857875	0.068132675
17	ALOX12B	NM_001139	cg00681665		0.04372375	hyper	0.042589767	0.06682625	hyper	0.003266328	0.0231025	hyper	0.003266328	0.0231025	0.268465516
12	FBRSL1	NM_001142641	cg00688311	N_Shore	-0.04197625	hypo	0.026982669	-0.03632375	hypo	0.052540886	0.0056525	hyper	0.052540886	0.0056525	0.753336865
1	SLC2A5;SLC2A5;SLC2A5	NM_003039;NM_001135585;NR_024180	cg00690929		0.03947625	hyper	0.030665537	0.0078975	hyper	0.649440863	-0.03157875	hypo	0.649440863	-0.03157875	0.078406923
13	ERCC5	NM_000123	cg00691940		0.0238325	hyper	0.038835855	0.03679375	hyper	0.002554819	0.01296125	hyper	0.002554819	0.01296125	0.245664894
1			cg00693978	Island	-0.03808	hypo	0.020380063	-0.03229	hypo	0.045729631	0.00579	hyper	0.045729631	0.00579	0.708426465
7	TAS2R40	NM_176882	cg00694315		0.05461875	hyper	0.008782102	0.0825575	hyper	0.000246764	0.02793875	hyper	0.000246764	0.02793875	0.156667774
8			cg00695558	N_Shelf	0.03261	hyper	0.045941207	0.03256375	hyper	0.046224692	-4.63E-05	hypo	0.046224692	-4.63E-05	0.997638799
1	PCNXL2	NM_014801	cg00697486		0.04547875	hyper	0.019083575	0.0748575	hyper	0.000385199	0.02937875	hyper	0.000385199	0.02937875	0.117106167
X	RAB39B	NM_171998	cg00697812		-0.07320875	hypo	0.034480399	-0.06246625	hypo	0.067645939	0.0107425	hyper	0.067645939	0.0107425	0.744601117
14	MRPL52;MRPL52;MRPL52;MRPL52;MRPL52;MRPL52	NM_181305;NM_181307;NM_181304;NM_178336;NM_181306;NM_180982	cg00699996	N_Shore	-0.06144125	hypo	0.014786906	-0.02403625	hypo	0.313455344	0.037405	hyper	0.313455344	0.037405	0.122370299
4	USP53	NM_019050	cg00700008		0.04599125	hyper	0.012032329	0.01568125	hyper	0.362429759	-0.03031	hypo	0.362429759	-0.03031	0.085585214
12			cg00700412	N_Shore	0.098745	hyper	0.033168189	0.07305125	hyper	0.107247812	-0.02569375	hypo	0.107247812	-0.02569375	0.561312113
1	RSPO1	NM_001038633	cg00700866		-0.04110125	hypo	0.011604079	-0.0241625	hypo	0.120675164	0.01693875	hyper	0.120675164	0.01693875	0.270237944
6	PLAGL1;HYMAI;PLAGL1;PLAGL1;PLAGL1;PLAGL1;PLAGL1;PLAGL1;PLAGL1;PLAGL1;PLAGL1;PLAGL1;PLAGL1;PLAGL1;PLAGL1	NM_001080953;NR_002768;NM_001080956;NM_001080951;NM_001080953;NM_002656;NM_001080952;NM_001080956;NM_006718;NM_001080954;NM_002656;NM_001080955;NM_001080952;NM_001080954;NM_006718	cg00702231	Island	0.04249625	hyper	0.049278623	0.05361625	hyper	0.015328725	0.01112	hyper	0.015328725	0.01112	0.592342807
1	FHAD1	NM_052929	cg00702647		-0.0747425	hypo	0.022897587	-0.056705	hypo	0.077278245	0.0180375	hyper	0.077278245	0.0180375	0.562140495
2	LIMS2	NM_001161404	cg00703885		0.03615875	hyper	0.030245739	0.03177	hyper	0.054193676	-0.00438875	hypo	0.054193676	-0.00438875	0.781828758
12	KDM2B;KDM2B	NM_032590;NM_001005366	cg00707814	S_Shelf	0.06062	hyper	0.0081435	0.0790875	hyper	0.000970461	0.0184675	hyper	0.000970461	0.0184675	0.386979093
14	KIAA1737	NM_033426	cg00707881	Island	0.0275975	hyper	0.029770623	0.0348675	hyper	0.007567266	0.00727	hyper	0.007567266	0.00727	0.547773565
2			cg00710180		0.077625	hyper	0.004613	0.08651	hyper	0.001939439	0.008885	hyper	0.001939439	0.008885	0.722916541
16	ZNF48	NM_152652	cg00711896	N_Shore	0.0175725	hyper	0.043611825	0.02036625	hyper	0.021124318	0.00279375	hyper	0.021124318	0.00279375	0.737410359
11	MACROD1	NM_014067	cg00712857	Island	-0.05430125	hypo	0.030086796	-0.0390875	hypo	0.109707466	0.01521375	hyper	0.109707466	0.01521375	0.523717781
9			cg00716016	N_Shore	0.032615	hyper	0.013188462	0.06609125	hyper	1.54E-05	0.03347625	hyper	1.54E-05	0.03347625	0.011221066
14			cg00716025		0.0828125	hyper	0.026811945	0.0955725	hyper	0.011926874	0.01276	hyper	0.011926874	0.01276	0.718925608
7			cg00718539		0.0441675	hyper	0.04624622	0.05106625	hyper	0.023002679	0.00689875	hyper	0.023002679	0.00689875	0.745153118
12	VPS37B	NM_024667	cg00718643		0.04571625	hyper	0.010059451	0.0468525	hyper	0.008563005	0.00113625	hyper	0.008563005	0.00113625	0.945056108
4	WHSC1;WHSC1;WHSC1;WHSC1;WHSC1;WHSC1	NM_133334;NM_001042424;NM_007331;NM_133330;NM_133331;NM_133335	cg00724315	Island	-0.0418925	hypo	0.016304999	-0.03073625	hypo	0.06987452	0.01115625	hyper	0.06987452	0.01115625	0.497143733
7	ZNF804B;MGC26647	NM_181646;NM_152706	cg00729133		0.0401125	hyper	0.022836529	0.04290375	hyper	0.015678298	0.00279125	hyper	0.015678298	0.00279125	0.866745418
7			cg00732381		0.08573	hyper	0.029254786	0.0999825	hyper	0.012439695	0.0142525	hyper	0.012439695	0.0142525	0.702764761
4	SORCS2	NM_020777	cg00733838		0.0239675	hyper	0.014140844	0.03131625	hyper	0.002072139	0.00734875	hyper	0.002072139	0.00734875	0.424118711
14	FERMT2;FERMT2;FERMT2	NM_006832;NM_001134999;NM_001135000	cg00734436		0.04991125	hyper	0.021072501	0.060285	hyper	0.006521878	0.01037375	hyper	0.006521878	0.01037375	0.611852296
16	CLEC18C	NM_173619	cg00738113		-0.0410175	hypo	0.030281638	-0.05121875	hypo	0.008384409	-0.01020125	hypo	0.008384409	-0.01020125	0.571524147
4			cg00739066		0.06383	hyper	0.019127004	0.0815375	hyper	0.003793115	0.0177075	hyper	0.003793115	0.0177075	0.491667747
13	CLYBL	NM_206808	cg00743094	Island	-0.102395	hypo	0.000214876	-0.07594625	hypo	0.00351371	0.02644875	hyper	0.00351371	0.02644875	0.269376745
7			cg00745323	S_Shore	0.03182875	hyper	0.034897004	0.0517075	hyper	0.001355128	0.01987875	hyper	0.001355128	0.01987875	0.174863974
7			cg00745389	Island	-0.0358025	hypo	0.014088361	-0.0385925	hypo	0.008771752	-0.00279	hypo	0.008771752	-0.00279	0.837874407
1			cg00750606		-0.03695	hypo	0.031979922	-0.01480125	hypo	0.370026773	0.02214875	hyper	0.370026773	0.02214875	0.184429426
14			cg00750630		0.08745	hyper	0.007653907	0.09443125	hyper	0.004414183	0.00698125	hyper	0.004414183	0.00698125	0.817668728
14	SYNE2;SYNE2	NM_182914;NM_015180	cg00755751		0.0578925	hyper	0.01963551	0.05064125	hyper	0.038616368	-0.00725125	hypo	0.038616368	-0.00725125	0.756331972
16			cg00760290		0.06398	hyper	0.015528607	0.060045	hyper	0.022181983	-0.003935	hypo	0.022181983	-0.003935	0.873755123
3	COL6A4P2	NR_027898	cg00762069	S_Shelf	0.06078125	hyper	0.045584506	0.0879	hyper	0.005576043	0.02711875	hyper	0.005576043	0.02711875	0.355537968
2			cg00765765	N_Shore	0.05473625	hyper	0.015885213	0.045425	hyper	0.041409276	-0.00931125	hypo	0.041409276	-0.00931125	0.662131453
19	MLLT1	NM_005934	cg00766482	N_Shelf	0.0889325	hyper	0.040053439	0.1444825	hyper	0.001759942	0.05555	hyper	0.001759942	0.05555	0.187286506
6	PDSS2	NM_020381	cg00766914	Island	-0.02932375	hypo	0.018880742	-0.0302025	hypo	0.015949626	-0.00087875	hypo	0.015949626	-0.00087875	0.9403429
1	UBXN11;UBXN11;UBXN11	NM_001077262;NM_145345;NM_183008	cg00768487		-0.13916	hypo	0.036553828	-0.120485	hypo	0.067088217	0.018675	hyper	0.067088217	0.018675	0.768514331
22	SYNGR1	NM_004711	cg00769012	N_Shore	0.027835	hyper	0.048213421	0.03103125	hyper	0.029176283	0.00319625	hyper	0.029176283	0.00319625	0.812828287
3	LIMD1	NM_014240	cg00773937		0.03512875	hyper	0.037753726	0.0375625	hyper	0.027282449	0.00243375	hyper	0.027282449	0.00243375	0.879977724
10			cg00775939		0.05488875	hyper	0.020515587	0.06828	hyper	0.005095112	0.01339125	hyper	0.005095112	0.01339125	0.549907093
7	LMTK2	NM_014916	cg00776028	S_Shore	0.030405	hyper	0.015249253	0.03060625	hyper	0.014665305	0.00020125	hyper	0.014665305	0.00020125	0.986311144
12	SRGAP1	NM_020762	cg00781208		0.0724425	hyper	0.037915323	0.0531775	hyper	0.119601448	-0.019265	hypo	0.119601448	-0.019265	0.563874941
2			cg00790126	N_Shore	0.06247	hyper	0.047241322	0.040825	hyper	0.183971959	-0.021645	hypo	0.183971959	-0.021645	0.475049723
1	FMO1	NM_002021	cg00794381	Island	0.0503575	hyper	0.039190565	0.08549625	hyper	0.001139407	0.03513875	hyper	0.001139407	0.03513875	0.140735986
16	IFT140	NM_014714	cg00799748		0.101315	hyper	0.015387799	0.11167	hyper	0.008348308	0.010355	hyper	0.008348308	0.010355	0.79153131
10	LOC619207	NR_002934	cg00801003	N_Shelf	-0.0331025	hypo	0.043874866	-0.013645	hypo	0.38862969	0.0194575	hyper	0.38862969	0.0194575	0.222744588
5	SFRS12IP1	NM_173829	cg00801823	N_Shelf	0.0364425	hyper	0.014171934	0.0466125	hyper	0.002483014	0.01017	hyper	0.002483014	0.01017	0.466551558
18	NEDD4L;NEDD4L;NEDD4L;NEDD4L;NEDD4L;NEDD4L;NEDD4L	NM_001144971;NM_001144964;NM_001144965;NM_001144969;NM_015277;NM_001144968;NM_001144967	cg00809267		0.0441975	hyper	0.030630546	0.06452	hyper	0.00268296	0.0203225	hyper	0.00268296	0.0203225	0.300656164
1	ZNF692;ZNF692	NM_017865;NM_001136036	cg00809399	S_Shore	-0.03264	hypo	0.033693253	-0.039405	hypo	0.012012808	-0.006765	hypo	0.012012808	-0.006765	0.644210061
1	KCNAB2;KCNAB2	NM_003636;NM_172130	cg00813560		0.0484275	hyper	0.049883877	-0.0034625	hypo	0.883677351	-0.05189	hypo	0.883677351	-0.05189	0.036718227
12	ACSS3	NM_024560	cg00814614		0.05117125	hyper	0.022919913	0.10341625	hyper	5.53E-05	0.052245	hyper	5.53E-05	0.052245	0.020485906
1	GPR177;GPR177	NM_001002292;NM_024911	cg00816936	S_Shore	0.03044125	hyper	0.010154052	0.031205	hyper	0.008633034	0.00076375	hyper	0.008633034	0.00076375	0.944618015
2	IRS1	NM_005544	cg00820208	Island	-0.04319625	hypo	0.035548791	-0.03391	hypo	0.092933951	0.00928625	hyper	0.092933951	0.00928625	0.635800962
2			cg00822666		0.0402625	hyper	0.034868125	0.0383575	hyper	0.043523315	-0.001905	hypo	0.043523315	-0.001905	0.916452676
2			cg00829656		-0.046315	hypo	0.022437842	-0.0325525	hypo	0.098884575	0.0137625	hyper	0.098884575	0.0137625	0.474561157
8	PCMTD1	NM_052937	cg00836007	N_Shore	0.0443375	hyper	0.04882335	0.03947375	hyper	0.076903664	-0.00486375	hypo	0.076903664	-0.00486375	0.821553895
13	PDS5B	NM_015032	cg00837831	N_Shore	0.0534	hyper	0.015394295	0.058235	hyper	0.008964936	0.004835	hyper	0.008964936	0.004835	0.814843562
15	GALK2;GALK2	NM_001001556;NM_002044	cg00842122		0.048305	hyper	0.010827156	0.05666	hyper	0.003505795	0.008355	hyper	0.003505795	0.008355	0.636228678
10	FAM53B;FAM53B	NM_014661;NM_014661	cg00850340	N_Shore	-0.02266125	hypo	0.029183174	-0.024635	hypo	0.018757133	-0.00197375	hypo	0.018757133	-0.00197375	0.841287578
17	ARMC7	NM_024585	cg00850747		0.0312875	hyper	0.029098892	0.0375925	hyper	0.010241881	0.006305	hyper	0.010241881	0.006305	0.643585103
2	SP5	NM_001003845	cg00858840	Island	-0.042855	hypo	0.031770668	-0.066205	hypo	0.001776147	-0.02335	hypo	0.001776147	-0.02335	0.225516017
7	MAD1L1;MAD1L1;MAD1L1	NM_003550;NM_001013837;NM_001013836	cg00860321	N_Shore	0.12482625	hyper	0.001685575	0.105105	hyper	0.006499842	-0.01972125	hypo	0.006499842	-0.01972125	0.580077448
16			cg00864563	S_Shelf	0.0665075	hyper	0.020892485	0.09606875	hyper	0.001571125	0.02956125	hyper	0.001571125	0.02956125	0.281879295
17	SCARF1;SCARF1;SCARF1;SCARF1;SCARF1;SCARF1;SCARF1;SCARF1	NM_003693;NM_145352;NM_145352;NR_028076;NM_003693;NR_028075;NM_145350;NM_145350	cg00869668		0.08269375	hyper	0.04742359	0.10557	hyper	0.013539716	0.02287625	hyper	0.013539716	0.02287625	0.568039451
16			cg00870837		0.063655	hyper	0.03336523	0.09489125	hyper	0.002610706	0.03123625	hyper	0.002610706	0.03123625	0.278336624
12	MGST1;MGST1;MGST1;MGST1	NM_145792;NM_145791;NM_020300;NM_145764	cg00874480		0.060535	hyper	0.010562708	0.0764925	hyper	0.001844321	0.0159575	hyper	0.001844321	0.0159575	0.470729716
15			cg00882281		0.05924625	hyper	0.031133421	0.0728275	hyper	0.009654053	0.01358125	hyper	0.009654053	0.01358125	0.603852794
13	ATP11A;ATP11A	NM_015205;NM_032189	cg00883166		0.0317675	hyper	0.016725734	0.0283085	hyper	0.036618128	-0.003459	hypo	0.036618128	-0.003459	0.784670839
17			cg00885023	Island	0.04186	hyper	0.033778626	0.051555	hyper	0.010628865	0.009695	hyper	0.010628865	0.009695	0.606207937
4			cg00887814	Island	-0.02719375	hypo	0.041992118	-0.02197125	hypo	0.095262019	0.0052225	hyper	0.095262019	0.0052225	0.683100719
7	MUC12	NM_001164462	cg00887966		-0.0281725	hypo	0.022733344	-0.02597375	hypo	0.034255046	0.00219875	hyper	0.034255046	0.00219875	0.850610576
16	CDYL2	NM_152342	cg00888336		0.02676625	hyper	0.038164507	0.0319275	hyper	0.015173894	0.00516125	hyper	0.015173894	0.00516125	0.675524073
17	MAPT;MAPT;LOC100130148;LOC100128977;MAPT;MAPT;MAPT;MAPT	NM_001123067;NM_016835;NR_024560;NR_024559;NM_016834;NM_016841;NM_005910;NM_001123066	cg00891649	Island	-0.03488875	hypo	0.035040758	-0.02539125	hypo	0.116715462	0.0094975	hyper	0.116715462	0.0094975	0.548099032
15	RYR3	NM_001036	cg00894008	Island	0.04979125	hyper	0.01226582	0.08057625	hyper	0.000206968	0.030785	hyper	0.000206968	0.030785	0.10649043
1	AGMAT	NM_024758	cg00894481	S_Shore	0.04343	hyper	0.03409861	0.05663625	hyper	0.007375081	0.01320625	hyper	0.007375081	0.01320625	0.500267589
18	IMPACT	NM_018439	cg00894559	S_Shelf	0.03736125	hyper	0.034185041	0.05398375	hyper	0.003489571	0.0166225	hyper	0.003489571	0.0166225	0.326971404
17	ST6GALNAC1	NM_018414	cg00898480		0.0822075	hyper	0.020055667	0.08502	hyper	0.016587056	0.0028125	hyper	0.016587056	0.0028125	0.932646563
6			cg00900444	N_Shore	-0.03931375	hypo	0.015200668	-0.033605	hypo	0.034903585	0.00570875	hyper	0.034903585	0.00570875	0.706899144
17	SEC14L1;SEC14L1;SEC14L1;SEC14L1;SEC14L1	NM_001143999;NM_003003;NM_001143998;NM_001039573;NM_001144001	cg00902691		0.02585625	hyper	0.025895221	0.01572	hyper	0.161216054	-0.01013625	hypo	0.161216054	-0.01013625	0.36033709
1	CSMD2	NM_052896	cg00906838		-0.05913625	hypo	0.026448418	-0.042235	hypo	0.103831428	0.01690125	hyper	0.103831428	0.01690125	0.504761925
3	CHL1	NM_006614	cg00907008	N_Shore	0.0675	hyper	0.026810082	0.0697525	hyper	0.022582391	0.0022525	hyper	0.022582391	0.0022525	0.937787631
13	PCID2;PCID2;PCID2	NM_001127203;NM_018386;NM_001127202	cg00908004		0.059055	hyper	0.012528089	0.05078	hyper	0.029010962	-0.008275	hypo	0.029010962	-0.008275	0.707893368
14			cg00908381	Island	-0.09334875	hypo	0.017839035	-0.0125225	hypo	0.73536266	0.08082625	hyper	0.73536266	0.08082625	0.037409603
6	PDE10A;PDE10A	NM_001130690;NM_006661	cg00910924		0.02783	hyper	0.034642025	0.02764375	hyper	0.035757986	-0.00018625	hypo	0.035757986	-0.00018625	0.988143707
X	MAGEA8;MAGEA8;MAGEA8	NM_005364;NM_001166400;NM_001166401	cg00913945	Island	0.05829625	hyper	0.040632581	0.0471075	hyper	0.092949081	-0.01118875	hypo	0.092949081	-0.01118875	0.681092099
8			cg00914041	Island	-0.0282975	hypo	0.0439725	-0.02378375	hypo	0.086435978	0.00451375	hyper	0.086435978	0.00451375	0.737047669
14			cg00914084	N_Shelf	-0.05190875	hypo	0.023450367	-0.0214675	hypo	0.326061629	0.03044125	hyper	0.326061629	0.03044125	0.168135801
1	FMN2	NM_020066	cg00914146	S_Shelf	0.0330425	hyper	0.019070855	0.04771625	hyper	0.001360204	0.01467375	hyper	0.001360204	0.01467375	0.274553431
14			cg00917373		0.0589125	hyper	0.005357876	0.08265375	hyper	0.000256102	0.02374125	hyper	0.000256102	0.02374125	0.228033311
4			cg00919126		-0.06190125	hypo	0.036947549	-0.0516325	hypo	0.077608084	0.01026875	hyper	0.077608084	0.01026875	0.716748536
16	MRPL28	NM_006428	cg00928191	N_Shore	-0.0856275	hypo	0.043409724	0.0053825	hyper	0.894317306	0.09101	hyper	0.894317306	0.09101	0.032754397
7	JAZF1	NM_175061	cg00933763		0.042405	hyper	0.019063645	0.01526375	hyper	0.373658072	-0.02714125	hypo	0.373658072	-0.02714125	0.120269506
14	SAMD4A;SAMD4A	NM_001161576;NM_015589	cg00939438		0.12957125	hyper	0.030912267	0.08124125	hyper	0.16298201	-0.04833	hypo	0.16298201	-0.04833	0.40010899
20	GNAS;GNAS;GNAS;GNAS;GNAS;GNAS;GNAS;GNAS	NM_001077488;NM_000516;NM_001077490;NM_080426;NR_003259;NM_016592;NM_080425;NM_001077489	cg00940140		0.07123	hyper	0.031573287	0.0552	hyper	0.089333347	-0.01603	hypo	0.089333347	-0.01603	0.611460392
1	NAV1;NAV1	NM_001167738;NM_020443	cg00946032		0.02251	hyper	0.042019231	0.025558875	hyper	0.027292927	0.003048875	hyper	0.027292927	0.003048875	0.776871992
19	MYO9B;MYO9B	NM_001130065;NM_004145	cg00946321	Island	0.03023	hyper	0.021234414	0.03492125	hyper	0.008923104	0.00469125	hyper	0.008923104	0.00469125	0.704827263
10			cg00946960		0.054565	hyper	0.017692087	0.07876625	hyper	0.001210443	0.02420125	hyper	0.001210443	0.02420125	0.268922616
17	MAP2K4	NM_003010	cg00947023		0.05946625	hyper	0.003143318	0.0866775	hyper	7.47E-05	0.02721125	hyper	7.47E-05	0.02721125	0.145060667
13	SPG20;SPG20;SPG20;SPG20	NM_001142296;NM_001142294;NM_015087;NM_001142295	cg00947032	Island	0.03893125	hyper	0.022018896	0.02378125	hyper	0.147232979	-0.01515	hypo	0.147232979	-0.01515	0.349283825
7			cg00948085	N_Shore	0.06054625	hyper	0.049488077	0.06227875	hyper	0.043811208	0.0017325	hyper	0.043811208	0.0017325	0.953209772
22	WNT7B	NM_058238	cg00949386	N_Shore	0.0415225	hyper	0.014804464	0.07236	hyper	0.00012763	0.0308375	hyper	0.00012763	0.0308375	0.062661923
4	MANBA	NM_005908	cg00949635		0.07683875	hyper	0.022739242	0.04666625	hyper	0.151819968	-0.0301725	hypo	0.151819968	-0.0301725	0.347858367
1			cg00958100		0.04750125	hyper	0.021939538	0.0572675	hyper	0.006959527	0.00976625	hyper	0.006959527	0.00976625	0.618286069
22			cg00959334	Island	-0.04047875	hypo	0.011846475	-0.02416	hypo	0.116535248	0.01631875	hyper	0.116535248	0.01631875	0.282092785
2	UGT1A10;UGT1A6;UGT1A8;UGT1A4;UGT1A3;UGT1A6;UGT1A9;UGT1A7;UGT1A5	NM_019075;NM_205862;NM_019076;NM_007120;NM_019093;NM_001072;NM_021027;NM_019077;NM_019078	cg00963071	N_Shore	0.02948875	hyper	0.026547177	0.0554125	hyper	0.00018006	0.02592375	hyper	0.00018006	0.02592375	0.048516186
16	SLC7A5P1	NR_002593	cg00964484	Island	-0.07991625	hypo	0.012537191	-0.07714625	hypo	0.015499674	0.00277	hyper	0.015499674	0.00277	0.926057037
17	MYH4	NM_017533	cg00969288	N_Shore	0.042415	hyper	0.03423601	0.070005	hyper	0.001131925	0.02759	hyper	0.001131925	0.02759	0.156729659
1	FHAD1	NM_052929	cg00970752		0.08270125	hyper	0.002863758	0.052965	hyper	0.043528917	-0.02973625	hypo	0.043528917	-0.02973625	0.242706914
4	ADH6;ADH6	NM_000672;NM_001102470	cg00973737		0.04666625	hyper	0.041405191	0.06434375	hyper	0.006704829	0.0176775	hyper	0.006704829	0.0176775	0.42167961
2	LOC84931	NR_027181	cg00980772		0.05812375	hyper	0.002071578	0.07191	hyper	0.000269819	0.01378625	hyper	0.000269819	0.01378625	0.419204604
1	EPB41;EPB41;EPB41;EPB41;EPB41	NM_203342;NM_001166007;NM_203343;NM_004437;NM_001166005	cg00988806		0.05245625	hyper	0.027135105	0.05129375	hyper	0.030360279	-0.0011625	hypo	0.030360279	-0.0011625	0.958757141
12	NCAPD2	NM_014865	cg00990212	N_Shelf	0.05083	hyper	0.028957354	0.08280375	hyper	0.000929447	0.03197375	hyper	0.000929447	0.03197375	0.156414212
10	C1QL3	NM_001010908	cg00992317	N_Shore	0.04498625	hyper	0.030364101	0.064945	hyper	0.002893955	0.01995875	hyper	0.002893955	0.01995875	0.316722957
13			cg01005425		-0.09673375	hypo	0.008077165	-0.07026875	hypo	0.0463376	0.026465	hyper	0.0463376	0.026465	0.435936937
11	LOC494141;LOC494141;LOC494141	NR_026541;NR_026564;NR_026563	cg01012559	S_Shore	0.05988875	hyper	0.029512598	-0.01546375	hypo	0.554988221	-0.0753525	hypo	0.554988221	-0.0753525	0.007691547
8			cg01012595	N_Shore	-0.05025	hypo	0.024429138	-0.03155625	hypo	0.14411597	0.01869375	hyper	0.14411597	0.01869375	0.379696433
7	IQCE;IQCE;IQCE;IQCE	NM_001100390;NM_152558;NM_001100390;NM_152558	cg01014486	Island	-0.02861625	hypo	0.041569843	-0.04233375	hypo	0.004033882	-0.0137175	hypo	0.004033882	-0.0137175	0.311697342
1	KCNAB2;KCNAB2	NM_003636;NM_172130	cg01014986		0.053165	hyper	0.040581179	0.04192875	hyper	0.100500897	-0.01123625	hypo	0.100500897	-0.01123625	0.650908812
2			cg01015769	S_Shore	0.06250375	hyper	0.010957824	0.08667625	hyper	0.000837732	0.0241725	hyper	0.000837732	0.0241725	0.295804397
7	RP9	NM_203288	cg01016102	N_Shore	0.04965875	hyper	0.018628578	0.046125	hyper	0.027624659	-0.00353375	hypo	0.027624659	-0.00353375	0.858652708
12			cg01016191		0.0691675	hyper	0.048377766	0.13145875	hyper	0.000613509	0.06229125	hyper	0.000613509	0.06229125	0.07319609
10	CCNJ;CCNJ;CCNJ	NM_001134376;NM_019084;NM_001134375	cg01016800	Island	-0.03917625	hypo	0.024104209	-0.0375125	hypo	0.030075902	0.00166375	hyper	0.030075902	0.00166375	0.91924423
17	SLC16A11	NM_153357	cg01019875	Island	-0.10080125	hypo	0.035676051	-0.05843125	hypo	0.208755369	0.04237	hyper	0.208755369	0.04237	0.358125602
8	MFHAS1	NM_004225	cg01022370	Island	-0.0314325	hypo	0.036681277	-0.04687625	hypo	0.003059074	-0.01544375	hypo	0.003059074	-0.01544375	0.287146566
14	RIN3	NM_024832	cg01022501		0.118455	hyper	0.016434787	0.1325425	hyper	0.008139296	0.0140875	hyper	0.008139296	0.0140875	0.761097318
19	PTBP1;PTBP1;PTBP1;PTBP1	NM_031990;NM_175847;NM_031991;NM_002819	cg01025800	Island	0.0948325	hyper	0.037063825	0.1418375	hyper	0.003042691	0.047005	hyper	0.003042691	0.047005	0.284068232
9	FIBCD1;FIBCD1	NM_032843;NM_001145106	cg01026196	N_Shore	-0.05813375	hypo	0.010681672	-0.0080625	hypo	0.703656052	0.05007125	hyper	0.703656052	0.05007125	0.025268831
20	ADAM33;ADAM33	NM_153202;NM_025220	cg01032650	Island	0.0544275	hyper	0.02977868	0.0858275	hyper	0.001319531	0.0314	hyper	0.001319531	0.0314	0.194553258
6	DST;DST;DST;DST;DST	NM_015548;NM_001144770;NM_183380;NM_001144771;NM_001144769	cg01033419		0.0580025	hyper	0.044765845	0.0827075	hyper	0.005988605	0.024705	hyper	0.005988605	0.024705	0.375441474
10			cg01034754	N_Shore	0.06769875	hyper	0.043384957	0.09221	hyper	0.00783928	0.02451125	hyper	0.00783928	0.02451125	0.446926176
17			cg01035640	N_Shelf	0.10497625	hyper	0.008137887	0.0543375	hyper	0.14756191	-0.05063875	hypo	0.14756191	-0.05063875	0.175860592
15	UBR1	NM_174916	cg01035804		0.04572625	hyper	0.036190377	0.033275	hyper	0.119142924	-0.01245125	hypo	0.119142924	-0.01245125	0.550704536
11	CHEK1;CHEK1	NM_001114121;NM_001114122	cg01035826	N_Shore	0.03906	hyper	0.03003638	0.050765	hyper	0.006295116	0.011705	hyper	0.006295116	0.011705	0.495375937
19	ZNF787	NM_001002836	cg01037768	Island	0.03571125	hyper	0.032789983	0.03134625	hyper	0.058177241	-0.004365	hypo	0.058177241	-0.004365	0.783841779
5	C5orf52	NM_001145132	cg01038640	N_Shore	-0.03056	hypo	0.04287289	-0.02653	hypo	0.075614216	0.00403	hyper	0.075614216	0.00403	0.780023717
11	B3GAT1;B3GAT1	NM_018644;NM_054025	cg01047028		0.0569125	hyper	0.027832033	0.0686975	hyper	0.009384668	0.011785	hyper	0.009384668	0.011785	0.631517782
6			cg01056272		0.07742375	hyper	0.009641841	0.0551925	hyper	0.056073038	-0.02223125	hypo	0.056073038	-0.02223125	0.426106858
3	NEK10	NM_199347	cg01056889	Island	-0.044803813	hypo	0.041503517	-0.021802563	hypo	0.303651049	0.02300125	hyper	0.303651049	0.02300125	0.278486277
16	KIAA0556	NM_015202	cg01057287		0.0370375	hyper	0.010922657	0.04955125	hyper	0.001164877	0.01251375	hyper	0.001164877	0.01251375	0.35946233
15	TNFAIP8L3	NM_207381	cg01058070		0.07104875	hyper	0.04549404	0.0820725	hyper	0.022652052	0.01102375	hyper	0.022652052	0.01102375	0.745860934
1	SSU72	NM_014188	cg01058717	N_Shelf	0.07796875	hyper	0.036209891	0.07545	hyper	0.04207646	-0.00251875	hypo	0.04207646	-0.00251875	0.943352757
22	WBP2NL	NM_152613	cg01059385	Island	-0.06294375	hypo	0.021211967	-0.05645625	hypo	0.036704333	0.0064875	hyper	0.036704333	0.0064875	0.801146545
20	CDH22	NM_021248	cg01059768	N_Shore	0.0435325	hyper	0.02631675	0.05780125	hyper	0.004448465	0.01426875	hyper	0.004448465	0.01426875	0.444548679
13	RNASEH2B;RNASEH2B	NM_024570;NM_001142279	cg01060358	Island	-0.0311775	hypo	0.046738683	-0.02183	hypo	0.154756605	0.0093475	hyper	0.154756605	0.0093475	0.534949815
10	C10orf71;C10orf71	NM_199459;NM_001135196	cg01062504		0.05657125	hyper	0.036135152	0.05643375	hyper	0.036548684	-0.0001375	hypo	0.036548684	-0.0001375	0.995732239
X	AFF2;AFF2;AFF2;AFF2;AFF2;AFF2	NM_001170628;NM_001169125;NM_001169124;NM_001169122;NM_002025;NM_001169123	cg01063768		0.09405125	hyper	0.024150127	0.07573625	hyper	0.064293781	-0.018315	hypo	0.064293781	-0.018315	0.642876512
1			cg01064725	N_Shore	0.05470375	hyper	0.014900437	0.07105125	hyper	0.002344818	0.0163475	hyper	0.002344818	0.0163475	0.43977526
1	RER1	NM_007033	cg01065210	N_Shore	0.05056625	hyper	0.016679306	0.04833625	hyper	0.021465139	-0.00223	hypo	0.021465139	-0.00223	0.910383209
6	SERPINB6	NM_004568	cg01067983		0.108345	hyper	0.023931865	0.1027575	hyper	0.031311583	-0.0055875	hypo	0.031311583	-0.0055875	0.901886161
1	GLT25D2	NM_015101	cg01068808	S_Shore	-0.05668625	hypo	0.047388363	-0.02399	hypo	0.384598659	0.03269625	hyper	0.384598659	0.03269625	0.239288969
16	NOD2	NM_022162	cg01068906		0.05091125	hyper	0.040200391	0.0315375	hyper	0.191172795	-0.01937375	hypo	0.191172795	-0.01937375	0.41658492
6	CDK19	NM_015076	cg01070219	Island	0.052465	hyper	0.031354797	0.04088375	hyper	0.087254395	-0.01158125	hypo	0.087254395	-0.01158125	0.617754556
2	TSSC1	NM_003310	cg01074643		0.02222	hyper	0.020864808	0.02844875	hyper	0.004205276	0.00622875	hyper	0.004205276	0.00622875	0.493952669
14	C14orf135	NM_022495	cg01074676		-0.0518575	hypo	0.019996201	-0.01798875	hypo	0.394964724	0.03386875	hyper	0.394964724	0.03386875	0.116222148
2			cg01075095	N_Shore	0.082229583	hyper	0.016853732	0.09298	hyper	0.012160275	0.010750417	hyper	0.012160275	0.010750417	0.744779174
3			cg01076387	N_Shelf	0.0803925	hyper	0.004219138	0.088165	hyper	0.002010405	0.0077725	hyper	0.002010405	0.0077725	0.761755174
3			cg01076485		0.03271	hyper	0.021481333	0.05216875	hyper	0.000657131	0.01945875	hyper	0.000657131	0.01945875	0.155802763
6	MAS1L	NM_052967	cg01078434		0.03855375	hyper	0.029736961	0.0665575	hyper	0.000558277	0.02800375	hyper	0.000558277	0.02800375	0.105916103
21	DSCAM	NM_001389	cg01078582	N_Shore	0.04957125	hyper	0.03967938	0.05668	hyper	0.020269362	0.00710875	hyper	0.020269362	0.00710875	0.757374076
16	VASN;CORO7	NM_138440;NM_024535	cg01085165	Island	0.0924575	hyper	0.026657299	0.062995	hyper	0.120332099	-0.0294625	hypo	0.120332099	-0.0294625	0.458269755
12			cg01085837	Island	-0.025415	hypo	0.047540601	-0.0305275	hypo	0.019352286	-0.0051125	hypo	0.019352286	-0.0051125	0.677681589
16	WDR59	NM_030581	cg01085853	N_Shelf	0.0378275	hyper	0.045241208	0.06856125	hyper	0.000835752	0.03073375	hyper	0.000835752	0.03073375	0.098819851
19			cg01094301	N_Shore	-0.0267425	hypo	0.042278241	-0.01967875	hypo	0.127284434	0.00706375	hyper	0.127284434	0.00706375	0.575668466
16	CNOT1	NM_016284	cg01096617		0.06122375	hyper	7.50E-05	0.0731175	hyper	7.49E-06	0.01189375	hyper	7.49E-06	0.01189375	0.360508445
12			cg01096886	N_Shelf	0.0400975	hyper	0.028983717	0.06471875	hyper	0.001015052	0.02462125	hyper	0.001015052	0.02462125	0.166174408
1	AADACL3;AADACL3	NM_001103170;NM_001103169	cg01097325		0.09902	hyper	0.006775581	0.1024925	hyper	0.005298822	0.0034725	hyper	0.005298822	0.0034725	0.917860481
11			cg01098234	Island	0.03408375	hyper	0.039126418	0.04226375	hyper	0.01240713	0.00818	hyper	0.01240713	0.00818	0.604719197
8	LRRC14	NM_014665	cg01099220		-0.06164375	hypo	0.043535991	-0.02202375	hypo	0.453235728	0.03962	hyper	0.453235728	0.03962	0.183086454
19	CCDC105	NM_173482	cg01100521	Island	0.05277	hyper	0.018108364	0.022175	hyper	0.296175278	-0.030595	hypo	0.296175278	-0.030595	0.153778289
3			cg01101527		0.06710375	hyper	0.017961637	0.05902375	hyper	0.034948257	-0.00808	hypo	0.034948257	-0.00808	0.761815712
7	TNS3	NM_022748	cg01103207		-0.031976875	hypo	0.047430468	0.007145625	hyper	0.643621738	0.0391225	hyper	0.643621738	0.0391225	0.017485153
4	STOX2	NM_020225	cg01104377		0.05502125	hyper	0.000777534	0.0586425	hyper	0.000412713	0.00362125	hyper	0.000412713	0.00362125	0.801424083
16	CHST5	NM_024533	cg01111093	Island	0.0516075	hyper	0.007174075	0.04677375	hyper	0.013554869	-0.00483375	hypo	0.013554869	-0.00483375	0.784858982
5	CEP72	NM_018140	cg01125608	Island	0.03115375	hyper	0.045207342	0.04401625	hyper	0.006494271	0.0128625	hyper	0.006494271	0.0128625	0.391058749
3			cg01130010		0.05126	hyper	0.023291707	0.0957475	hyper	0.00014525	0.0444875	hyper	0.00014525	0.0444875	0.046029816
3	TBL1XR1	NM_024665	cg01132484	S_Shore	0.072475	hyper	0.008130014	0.092975	hyper	0.001131558	0.0205	hyper	0.001131558	0.0205	0.421202729
11	SLC22A9	NM_080866	cg01135800		0.05399375	hyper	0.01445946	0.05434125	hyper	0.013914293	0.0003475	hyper	0.013914293	0.0003475	0.986569738
3	ZIC4;ZIC4;ZIC4;ZIC4;ZIC4	NM_001168378;NR_033119;NM_032153;NR_033118;NM_001168379	cg01137401	N_Shore	-0.04227375	hypo	0.042945397	-0.0157075	hypo	0.434201811	0.02656625	hyper	0.434201811	0.02656625	0.191322657
1	PPM1J	NM_005167	cg01138839	Island	-0.04188625	hypo	0.036266594	-0.03306625	hypo	0.092522676	0.00882	hyper	0.092522676	0.00882	0.644116183
15	MIR1266;MYO5C	NR_031670;NM_018728	cg01140395		-0.056735	hypo	0.013888667	-0.01238625	hypo	0.566787131	0.04434875	hyper	0.566787131	0.04434875	0.048715955
15	MYO5A;MYO5A	NM_000259;NM_001142495	cg01145928		0.0573675	hyper	0.023466989	0.0772075	hyper	0.003386457	0.01984	hyper	0.003386457	0.01984	0.41008185
16			cg01147079		0.09114375	hyper	0.005289796	0.05686875	hyper	0.067189831	-0.034275	hypo	0.067189831	-0.034275	0.258867342
2	RAPGEF4;RAPGEF4	NM_007023;NM_001100397	cg01147714		0.06159875	hyper	0.019593141	0.08714625	hyper	0.00170165	0.0255475	hyper	0.00170165	0.0255475	0.309020144
6	C6orf221	NM_001017361	cg01152927	N_Shelf	0.05956625	hyper	0.011350364	0.0463475	hyper	0.043106716	-0.01321875	hypo	0.043106716	-0.01321875	0.547562001
2			cg01153080		0.04154125	hyper	0.026505091	0.07705125	hyper	0.000207246	0.03551	hyper	0.000207246	0.03551	0.054467846
14			cg01154227		0.0308425	hyper	0.045369573	0.0485225	hyper	0.002908169	0.01768	hyper	0.002908169	0.01768	0.237523357
17			cg01166159	N_Shelf	0.06170875	hyper	0.01742167	0.08840125	hyper	0.001265741	0.0266925	hyper	0.001265741	0.0266925	0.279370507
6	FAM184A;FAM184A	NM_001100411;NM_024581	cg01166399	Island	0.04720125	hyper	0.040954859	0.0373475	hyper	0.100102875	-0.00985375	hypo	0.100102875	-0.00985375	0.655536921
16			cg01167628		0.04108875	hyper	0.029442273	0.0437125	hyper	0.021340373	0.00262375	hyper	0.021340373	0.00262375	0.883463434
1	LPGAT1	NM_014873	cg01168776	N_Shore	0.04457625	hyper	0.029914662	0.0589125	hyper	0.005552098	0.01433625	hyper	0.005552098	0.01433625	0.464326809
19	PIP5K1C	NM_012398	cg01168835	Island	0.02827875	hyper	0.028455094	0.04167375	hyper	0.002195296	0.013395	hyper	0.002195296	0.013395	0.27970086
2	C2orf34	NM_024766	cg01169075		0.09600125	hyper	0.001757558	0.0947425	hyper	0.001968435	-0.00125875	hypo	0.001968435	-0.00125875	0.963430416
7	GNA12	NM_007353	cg01172766	N_Shore	0.03806625	hyper	0.01520427	0.03448875	hyper	0.02619454	-0.0035775	hypo	0.02619454	-0.0035775	0.807559898
7	MAGI2	NM_012301	cg01174843		0.04006125	hyper	0.037107606	0.02605375	hyper	0.163664824	-0.0140075	hypo	0.163664824	-0.0140075	0.447106739
16	ESRP2	NM_024939	cg01177854	Island	-0.04395375	hypo	0.007097805	-0.03427125	hypo	0.03061803	0.0096825	hyper	0.03061803	0.0096825	0.52173479
11	MAP3K11	NM_002419	cg01180479	Island	0.09087375	hyper	0.025997933	0.10201875	hyper	0.013617924	0.011145	hyper	0.013617924	0.011145	0.773091782
8	ADAMDEC1;ADAMDEC1;ADAMDEC1	NM_001145271;NM_001145272;NM_014479	cg01181233		-0.0574775	hypo	0.037950594	-0.02881375	hypo	0.281153014	0.02866375	hyper	0.281153014	0.02866375	0.283602351
1	TLR5	NM_003268	cg01181681	S_Shore	-0.03797875	hypo	0.034726652	-0.0196575	hypo	0.257403911	0.01832125	hyper	0.257403911	0.01832125	0.290289424
1	F3	NM_001993	cg01185754	N_Shore	-0.03353125	hypo	0.035335425	-0.01358625	hypo	0.374447901	0.019945	hyper	0.374447901	0.019945	0.196625378
3			cg01192745		0.0576975	hyper	0.03977427	0.03619625	hyper	0.184797286	-0.02150125	hypo	0.184797286	-0.02150125	0.425098525
5	MAPK9;MAPK9;MAPK9;MAPK9;MAPK9	NM_002752;NM_139069;NM_001135044;NM_139070;NM_139068	cg01192746	Island	0.053495	hyper	0.01139709	0.03428125	hyper	0.091367226	-0.01921375	hypo	0.091367226	-0.01921375	0.33373463
12	POP5;POP5	NM_198202;NM_015918	cg01195861	S_Shore	-0.04754375	hypo	0.029603471	-0.02702625	hypo	0.20042746	0.0205175	hyper	0.20042746	0.0205175	0.327406238
6			cg01200021	N_Shore	0.05015	hyper	0.02220609	0.03132625	hyper	0.139305588	-0.01882375	hypo	0.139305588	-0.01882375	0.367060153
7			cg01200051	N_Shore	-0.075305	hypo	0.043252441	-0.04579875	hypo	0.206206954	0.02950625	hyper	0.206206954	0.02950625	0.410657422
5			cg01203153	N_Shore	-0.04845875	hypo	0.021327732	-0.024675	hypo	0.221134667	0.02378375	hyper	0.221134667	0.02378375	0.237732527
16	ZCCHC14	NM_015144	cg01206993	S_Shelf	0.0390925	hyper	0.024425992	0.0445675	hyper	0.011503464	0.005475	hyper	0.011503464	0.005475	0.739030037
5			cg01209930		0.0307075	hyper	0.019503594	0.04104375	hyper	0.002724436	0.01033625	hyper	0.002724436	0.01033625	0.406832034
9	EHMT1	NM_024757	cg01219549	Island	0.06112	hyper	0.046869612	0.0731125	hyper	0.019440957	0.0119925	hyper	0.019440957	0.0119925	0.684169659
5	FAM172A;FAM172A;FAM172A;FAM172A	NR_028080;NM_001163418;NM_001163417;NM_032042	cg01221780		0.03451375	hyper	0.035530109	0.04137	hyper	0.013444574	0.00685625	hyper	0.013444574	0.00685625	0.661516597
2			cg01222732	N_Shore	-0.0452425	hypo	0.030075531	0.03073	hyper	0.1300472	0.0759725	hyper	0.1300472	0.0759725	0.000748731
16	PRM2	NM_002762	cg01229421	S_Shore	0.04886875	hyper	0.035165273	0.07401375	hyper	0.002509495	0.025145	hyper	0.002509495	0.025145	0.261371676
1	MIB2;MIB2;MIB2;MIB2;MIB2;MIB2	NM_001170689;NM_001170687;NM_001170688;NM_080875;NR_033183;NM_001170686	cg01229567	N_Shore	-0.069225	hypo	0.027844635	-0.06138125	hypo	0.048678836	0.00784375	hyper	0.048678836	0.00784375	0.79265108
12	KDM2B;KDM2B	NM_032590;NM_001005366	cg01236774		0.05101	hyper	0.017595768	0.0825525	hyper	0.000395431	0.0315425	hyper	0.000395431	0.0315425	0.127502771
16			cg01237501		0.05149125	hyper	0.047840527	0.07449375	hyper	0.006025831	0.0230025	hyper	0.006025831	0.0230025	0.360232222
2			cg01243072	Island	0.06543	hyper	0.040868002	0.099985	hyper	0.00303968	0.034555	hyper	0.00303968	0.034555	0.264398613
2	TET3	NM_144993	cg01244346		0.058695	hyper	0.035117376	0.0861	hyper	0.003240014	0.027405	hyper	0.003240014	0.027405	0.306817192
10			cg01246642		0.03364375	hyper	0.021636597	0.04704875	hyper	0.002192891	0.013405	hyper	0.002192891	0.013405	0.336582117
2	NEU2	NM_005383	cg01246961		0.04495375	hyper	0.012257087	0.059295	hyper	0.001559937	0.01434125	hyper	0.001559937	0.01434125	0.394992301
7	CYTH3	NM_004227	cg01251566	Island	0.03878	hyper	0.019729769	0.04612125	hyper	0.006682789	0.00734125	hyper	0.006682789	0.00734125	0.639825014
22	SCARF2;SCARF2	NM_182895;NM_153334	cg01251835	Island	-0.0535525	hypo	0.021571874	-0.0238175	hypo	0.284357451	0.029735	hyper	0.284357451	0.029735	0.184357204
11	CORO1B;CORO1B	NM_001018070;NM_020441	cg01252023	S_Shelf	0.04699	hyper	0.042799901	0.04037375	hyper	0.078361879	-0.00661625	hypo	0.078361879	-0.00661625	0.765490831
12			cg01254322		0.05258	hyper	0.039775823	0.07848375	hyper	0.003490612	0.02590375	hyper	0.003490612	0.02590375	0.29416116
4			cg01254991	S_Shelf	0.02747625	hyper	0.04883544	0.0031225	hyper	0.81526804	-0.02435375	hypo	0.81526804	-0.02435375	0.078150677
12	FBRSL1	NM_001142641	cg01256320		0.0862725	hyper	0.025188301	0.04612875	hyper	0.213339416	-0.04014375	hypo	0.213339416	-0.04014375	0.276866384
12			cg01257780		0.04525875	hyper	0.045028603	0.0421225	hyper	0.060653784	-0.00313625	hypo	0.060653784	-0.00313625	0.884533118
15			cg01258039		0.02311875	hyper	0.044680797	0.02563875	hyper	0.027416849	0.00252	hyper	0.027416849	0.00252	0.819051099
7	GIMAP7	NM_153236	cg01260502		0.0680025	hyper	0.012685196	0.05144	hyper	0.052522262	-0.0165625	hypo	0.052522262	-0.0165625	0.517017039
18			cg01267373	Island	0.05511	hyper	0.010418059	0.04098	hyper	0.049476713	-0.01413	hypo	0.049476713	-0.01413	0.481885899
3	KCNMB3;KCNMB3;KCNMB3;KCNMB3	NM_171829;NM_001163677;NR_028135;NM_171828	cg01271129	N_Shore	-0.03902875	hypo	0.032592693	-0.03557	hypo	0.049594841	0.00345875	hyper	0.049594841	0.00345875	0.842095559
9			cg01271735	N_Shore	-0.040585	hypo	0.041791957	-0.01833	hypo	0.340463013	0.022255	hyper	0.340463013	0.022255	0.249313961
7	FOXK1	NM_001037165	cg01275887		0.09766375	hyper	0.020742192	0.12062375	hyper	0.005447777	0.02296	hyper	0.005447777	0.02296	0.565186279
3	VGLL4	NM_014667	cg01279654	S_Shore	0.0369575	hyper	0.012540168	0.048535	hyper	0.00167414	0.0115775	hyper	0.00167414	0.0115775	0.405157179
2	ATIC	NM_004044	cg01280080	S_Shore	-0.08061875	hypo	0.02196611	-0.08209375	hypo	0.019897107	-0.001475	hypo	0.019897107	-0.001475	0.964544507
5	HRH2;HRH2;HRH2	NM_022304;NM_001131055;NM_022304	cg01281175		0.053465	hyper	0.039881445	0.05250875	hyper	0.043243172	-0.00095625	hypo	0.043243172	-0.00095625	0.969267643
5			cg01286665	N_Shore	0.04745125	hyper	0.033947333	0.0567525	hyper	0.012850866	0.00930125	hyper	0.012850866	0.00930125	0.662698342
17	SEPT4;SEPT4;SEPT4	NM_080415;NM_080416;NM_004574	cg01287505	N_Shore	0.058695	hyper	0.009779133	0.0811225	hyper	0.00072978	0.0224275	hyper	0.00072978	0.0224275	0.293125494
3	ZNF148	NM_021964	cg01289769		0.052095	hyper	0.047685349	0.05277125	hyper	0.045098142	0.00067625	hyper	0.045098142	0.00067625	0.978577251
11	HCCA2;FAM99B	NM_053005;NR_026642	cg01291856		-0.04597625	hypo	0.016601586	-0.03959125	hypo	0.036196112	0.006385	hyper	0.036196112	0.006385	0.723120093
15	ADAMTSL3	NM_207517	cg01293797	S_Shelf	0.03353125	hyper	0.023085886	0.04572375	hyper	0.002977754	0.0121925	hyper	0.002977754	0.0121925	0.385368946
5	HRH2;HRH2	NM_001131055;NM_022304	cg01296705	N_Shore	0.07309625	hyper	0.029537862	0.0633025	hyper	0.056370608	-0.00979375	hypo	0.056370608	-0.00979375	0.75875709
13	CLYBL	NM_206808	cg01297756		-0.03901	hypo	0.039849311	-0.0357075	hypo	0.058114511	0.0033025	hyper	0.058114511	0.0033025	0.855325222
11	KCNQ1;KCNQ1	NM_000218;NM_181798	cg01298120		0.048745	hyper	0.042745294	0.06526375	hyper	0.008602248	0.01651875	hyper	0.008602248	0.01651875	0.47474859
5			cg01301339	Island	-0.050345	hypo	0.024933416	-0.04946625	hypo	0.027298391	0.00087875	hyper	0.027298391	0.00087875	0.966972841
17	TNRC6C;TNRC6C	NM_018996;NM_001142640	cg01303655	S_Shore	0.03723375	hyper	0.008765497	0.03311375	hyper	0.018009922	-0.00412	hypo	0.018009922	-0.00412	0.754265875
16	ZNF48	NM_152652	cg01304182	N_Shore	0.05049125	hyper	0.009259463	0.051865	hyper	0.007738998	0.00137375	hyper	0.007738998	0.00137375	0.939095012
7			cg01312316		0.0684275	hyper	0.025937852	0.06744625	hyper	0.027921711	-0.00098125	hypo	0.027921711	-0.00098125	0.973069409
15	BLM	NM_000057	cg01321816	Island	0.051945	hyper	0.012336285	0.02492375	hyper	0.205658547	-0.02702125	hypo	0.205658547	-0.02702125	0.171314949
16	TMEM188	NM_153261	cg01323274	N_Shore	0.0570175	hyper	0.022773111	0.0764475	hyper	0.003336931	0.01943	hyper	0.003336931	0.01943	0.414281114
6			cg01326942	N_Shore	0.042865	hyper	0.027494416	0.05014375	hyper	0.011301996	0.00727875	hyper	0.011301996	0.00727875	0.693172605
13	LAMP1	NM_005561	cg01330448	Island	0.09017	hyper	0.036991123	0.108085	hyper	0.014159011	0.017915	hyper	0.014159011	0.017915	0.664185625
1	GJB5	NM_005268	cg01333788	S_Shore	-0.061005	hypo	0.034223337	-0.00459125	hypo	0.866985552	0.05641375	hyper	0.866985552	0.05641375	0.048683059
10			cg01335210		0.039065	hyper	0.015569468	0.055835	hyper	0.001082429	0.01677	hyper	0.001082429	0.01677	0.273831795
19	ARHGEF18;ARHGEF18	NM_015318;NM_001130955	cg01335785		0.02896125	hyper	0.031801865	0.0384625	hyper	0.005863705	0.00950125	hyper	0.005863705	0.00950125	0.461048226
4	FAT1	NM_005245	cg01337940		-0.05521875	hypo	0.009227262	-0.0400025	hypo	0.051042912	0.01521625	hyper	0.051042912	0.01521625	0.441718803
14	KLHL28;FAM179B	NM_017658;NM_015091	cg01340952	Island	-0.03145	hypo	0.046926704	-0.02489625	hypo	0.110091707	0.00655375	hyper	0.110091707	0.00655375	0.665889145
13			cg01343936		0.08923875	hyper	0.030888111	0.10993125	hyper	0.009419936	0.0206925	hyper	0.009419936	0.0206925	0.599124917
4			cg01350442		0.06725125	hyper	0.006708889	0.072195	hyper	0.003992712	0.00494375	hyper	0.003992712	0.00494375	0.828674598
3	EPHA3;EPHA3	NM_182644;NM_005233	cg01360628		0.05662	hyper	0.024409903	0.07133625	hyper	0.005876856	0.01471625	hyper	0.005876856	0.01471625	0.537568403
4			cg01360773	N_Shelf	0.0676875	hyper	0.011578407	0.0887525	hyper	0.001516481	0.021065	hyper	0.001516481	0.021065	0.402257568
1	PTPRU;PTPRU;PTPRU	NM_133178;NM_133177;NM_005704	cg01363648	S_Shore	0.05944625	hyper	0.014066468	0.07048	hyper	0.004467562	0.01103375	hyper	0.004467562	0.01103375	0.626659899
3	RAB7A	NM_004637	cg01368075		0.07938	hyper	0.002742832	0.08855	hyper	0.00106287	0.00917	hyper	0.00106287	0.00917	0.702122461
4	MAPK10;MAPK10;MAPK10	NM_138980;NM_138982;NM_002753	cg01368160	Island	0.042365	hyper	0.017146749	0.0880975	hyper	1.97E-05	0.0457325	hyper	1.97E-05	0.0457325	0.010802361
15	BRUNOL6	NM_052840	cg01373151	S_Shore	-0.02873375	hypo	0.032656321	-0.032765	hypo	0.016276545	-0.00403125	hypo	0.016276545	-0.00403125	0.752727617
2	USP39	NM_006590	cg01375285	N_Shore	-0.03790625	hypo	0.019717173	-0.03487875	hypo	0.030467024	0.0030275	hyper	0.030467024	0.0030275	0.843170398
4	STOX2	NM_020225	cg01377200		0.0996475	hyper	0.036141775	0.08557875	hyper	0.068540511	-0.01406875	hypo	0.068540511	-0.01406875	0.756286248
7	HECW1	NM_015052	cg01378182	Island	-0.03561375	hypo	0.028194859	-0.01440125	hypo	0.353575962	0.0212125	hyper	0.353575962	0.0212125	0.176423702
17	DDX52;DDX52	NM_152300;NM_007010	cg01378812	S_Shore	0.0503425	hyper	0.030061237	0.0775425	hyper	0.001652442	0.0272	hyper	0.001652442	0.0272	0.224230256
2	ODC1;SNORA80B	NM_002539;NR_028374	cg01381586		-0.06024	hypo	0.005681882	-0.0655725	hypo	0.00298117	-0.0053325	hypo	0.00298117	-0.0053325	0.789708418
7	TNRC18	NM_001080495	cg01385312	N_Shore	0.07550875	hyper	0.030734682	0.028495	hyper	0.394146042	-0.04701375	hypo	0.394146042	-0.04701375	0.165338047
6			cg01386294	N_Shore	0.07499125	hyper	0.025418343	0.07548375	hyper	0.024566543	0.0004925	hyper	0.024566543	0.0004925	0.987615976
22	BID;BID;BID	NM_001196;NM_197967;NM_197966	cg01388022	Island	0.099132938	hyper	0.002184083	0.11426375	hyper	0.00042231	0.015130813	hyper	0.00042231	0.015130813	0.595824817
3	KIAA0226;KIAA0226	NM_014687;NM_001145642	cg01388187		0.033225	hyper	0.039554212	0.03417875	hyper	0.034678572	0.00095375	hyper	0.034678572	0.00095375	0.950606623
16			cg01388847	S_Shore	-0.062255	hypo	0.049166734	-0.0325775	hypo	0.288477463	0.0296775	hyper	0.288477463	0.0296775	0.332550325
12	RERG	NM_032918	cg01389585		0.06529375	hyper	0.01432923	0.04767625	hyper	0.065497126	-0.0176175	hypo	0.065497126	-0.0176175	0.482088254
6	LOC285830;LOC285830	NR_026972;NR_026973	cg01393604	S_Shelf	0.03418625	hyper	0.019285946	0.0337475	hyper	0.020711047	-0.00043875	hypo	0.020711047	-0.00043875	0.974526793
5			cg01397057		0.041565	hyper	0.003279015	0.03349375	hyper	0.014535407	-0.00807125	hypo	0.014535407	-0.00807125	0.530655671
7	HOXA10;HOXA10	NM_018951;NM_153715	cg01397139	Island	-0.02300375	hypo	0.04268207	-0.02299	hypo	0.042795607	1.37E-05	hyper	0.042795607	1.37E-05	0.998988063
3	C3orf52;MIR567	NM_024616;NR_030292	cg01397968		0.04635625	hyper	0.024599169	0.03692375	hyper	0.067927484	-0.0094325	hypo	0.067927484	-0.0094325	0.629304386
4	TBC1D19	NM_018317	cg01399475		0.106245	hyper	0.005757062	0.1370175	hyper	0.000673442	0.0307725	hyper	0.000673442	0.0307725	0.387293587
5	SPOCK1	NM_004598	cg01402631		0.048043	hyper	0.038917931	0.082388	hyper	0.001059251	0.034345	hyper	0.001059251	0.034345	0.130758661
2	HDAC4	NM_006037	cg01403123	Island	0.08042625	hyper	0.008978094	0.11980625	hyper	0.000299029	0.03938	hyper	0.000299029	0.03938	0.175776375
13			cg01403655		0.05392875	hyper	0.031505344	0.0322275	hyper	0.184424508	-0.02170125	hypo	0.184424508	-0.02170125	0.366436413
4	FAM114A1	NM_138389	cg01403906		0.0519875	hyper	0.002409502	0.05651125	hyper	0.001165919	0.00452375	hyper	0.001165919	0.00452375	0.769619233
17	TMEM49	NM_030938	cg01409343		-0.07139625	hypo	0.044725427	-0.0789775	hypo	0.027804525	-0.00758125	hypo	0.027804525	-0.00758125	0.823683748
1	PRDM2;PRDM2;PRDM2;PRDM2	NM_012231;NM_001007257;NM_001135610;NM_015866	cg01411652		0.03040625	hyper	0.038451985	0.03948375	hyper	0.009020941	0.0090775	hyper	0.009020941	0.0090775	0.518742932
1	RYR2	NM_001035	cg01412803		0.04373625	hyper	0.012330167	0.06816875	hyper	0.000313193	0.0244325	hyper	0.000313193	0.0244325	0.142996098
X	CHIC1	NM_001039840	cg01413240		0.11318	hyper	0.004248569	0.13775	hyper	0.000791497	0.02457	hyper	0.000791497	0.02457	0.498164295
5			cg01414464	N_Shore	-0.0719025	hypo	0.034205417	-0.03364625	hypo	0.303146775	0.03825625	hyper	0.303146775	0.03825625	0.243255392
1	FABP3	NM_004102	cg01414687		-0.05228375	hypo	0.036544097	-0.0084275	hypo	0.723801211	0.04385625	hyper	0.723801211	0.04385625	0.075414532
5			cg01417037		0.0515625	hyper	0.049643634	0.07374	hyper	0.006948318	0.0221775	hyper	0.006948318	0.0221775	0.382135803
1	LAMC2;LAMC2	NM_005562;NM_018891	cg01417625		0.059615	hyper	0.027541648	0.016295	hyper	0.526612831	-0.04332	hypo	0.526612831	-0.04332	0.100801067
22	TST	NM_003312	cg01419582	N_Shore	0.0262625	hyper	0.04118642	0.03920625	hyper	0.003702404	0.01294375	hyper	0.003702404	0.01294375	0.297598084
11	PLEKHA7	NM_175058	cg01419967		0.04896625	hyper	0.017084416	0.033	hyper	0.096627475	-0.01596625	hypo	0.096627475	-0.01596625	0.410682366
4	DKK2	NM_014421	cg01421943	S_Shore	0.07069	hyper	0.045300913	0.11766375	hyper	0.001812944	0.04697375	hyper	0.001812944	0.04697375	0.172968457
11	TSPAN4;TSPAN4;TSPAN4;TSPAN4;TSPAN4;TSPAN4;TSPAN4	NM_001025236;NM_001025239;NM_001025238;NM_001025235;NM_003271;NM_001025237;NM_001025234	cg01422274	Island	-0.05486125	hypo	0.015718433	-0.04404	hypo	0.047535218	0.01082125	hyper	0.047535218	0.01082125	0.611997462
6			cg01423251		-0.05840125	hypo	0.035888492	-0.04684	hypo	0.087071224	0.01156125	hyper	0.087071224	0.01156125	0.663287686
15	SNRPN;SNURF;SNRPN;SNRPN;SNRPN;SNURF;SNRPN	NM_022805;NM_022804;NM_003097;NM_022808;NM_022807;NM_005678;NM_022806	cg01432432	N_Shore	0.02901125	hyper	0.047556507	0.01803375	hyper	0.206172751	-0.0109775	hypo	0.206172751	-0.0109775	0.43655249
16	CD2BP2;CD2BP2	NM_006110;NR_024465	cg01433677	N_Shore	-0.02986625	hypo	0.049695683	-0.0449875	hypo	0.004795427	-0.01512125	hypo	0.004795427	-0.01512125	0.305238667
10	ADD3;ADD3;ADD3	NM_016824;NM_001121;NM_019903	cg01433914		0.05985375	hyper	0.012738529	0.060535	hyper	0.011877486	0.00068125	hyper	0.011877486	0.00068125	0.975748718
1	ABCA4	NM_000350	cg01437135		0.035415	hyper	0.029493359	0.02461	hyper	0.120448623	-0.010805	hypo	0.120448623	-0.010805	0.486092088
10			cg01437781		0.04786	hyper	0.033728613	0.0645875	hyper	0.005704948	0.0167275	hyper	0.005704948	0.0167275	0.438170221
1	MTOR;ANGPTL7	NM_004958;NM_021146	cg01439572	Island	0.02322125	hyper	0.023910047	0.03002125	hyper	0.004730621	0.0068	hyper	0.004730621	0.0068	0.486104807
17	TBCD	NM_005993	cg01441018	N_Shore	0.0433	hyper	0.03432665	0.03711625	hyper	0.066242521	-0.00618375	hypo	0.066242521	-0.00618375	0.750965041
4	FNIP2;FNIP2	NM_020840;NM_020840	cg01442104	S_Shore	-0.051405	hypo	0.007040299	-0.0582375	hypo	0.002758641	-0.0068325	hypo	0.002758641	-0.0068325	0.697922827
6	SMOC2;SMOC2	NM_022138;NM_001166412	cg01442550	N_Shelf	0.07944625	hyper	0.022066549	0.11469875	hyper	0.001723607	0.0352525	hyper	0.001723607	0.0352525	0.287413604
3	SLC35A5	NM_017945	cg01443337		0.04472	hyper	0.029341785	0.04928625	hyper	0.017464359	0.00456625	hyper	0.017464359	0.00456625	0.814626574
9	CER1	NM_005454	cg01446692		0.06659375	hyper	0.003553517	0.05183	hyper	0.018849837	-0.01476375	hypo	0.018849837	-0.01476375	0.4791247
12	SH2B3	NM_005475	cg01446895	Island	0.05151975	hyper	0.014950425	0.05862725	hyper	0.006521488	0.0071075	hyper	0.006521488	0.0071075	0.71930218
19	PRX;PRX	NM_181882;NM_020956	cg01447828		0.0785	hyper	0.022326814	0.106955	hyper	0.002850546	0.028455	hyper	0.002850546	0.028455	0.383900296
8			cg01449144	N_Shore	-0.0410525	hypo	0.036524134	0.012805	hyper	0.49563901	0.0538575	hyper	0.49563901	0.0538575	0.007819591
10	FAM160B1	NM_001135051	cg01450600		0.0506575	hyper	0.033156175	0.03536625	hyper	0.127332292	-0.01529125	hypo	0.127332292	-0.01529125	0.500900056
8			cg01452115	N_Shore	0.02816875	hyper	0.019631297	0.03252	hyper	0.008144499	0.00435125	hyper	0.008144499	0.00435125	0.702099855
22	FAM118A;FAM118A;FAM118A	NM_001104595;NM_001104595;NM_017911	cg01453349		0.03698	hyper	0.034646851	0.05534	hyper	0.002698061	0.01836	hyper	0.002698061	0.01836	0.276559467
8	ANK1;ANK1;ANK1;ANK1;ANK1	NM_020476;NM_020475;NM_001142446;NM_020477;NM_000037	cg01453458		0.04306125	hyper	0.006970777	0.0381225	hyper	0.015212998	-0.00493875	hypo	0.015212998	-0.00493875	0.737224677
6	CNPY3	NM_006586	cg01453469	N_Shore	-0.05676375	hypo	0.032878185	-0.00724625	hypo	0.774638898	0.0495175	hyper	0.774638898	0.0495175	0.059761674
3	CLASP2	NM_015097	cg01456229		0.03726875	hyper	0.003465348	0.04247625	hyper	0.001142578	0.0052075	hyper	0.001142578	0.0052075	0.653461725
2			cg01457778		0.08156	hyper	0.03418816	0.0702	hyper	0.065000197	-0.01136	hypo	0.065000197	-0.01136	0.756708121
4	LGI2	NM_018176	cg01460991	N_Shore	-0.0504175	hypo	0.008160371	0.00259875	hyper	0.882733626	0.05301625	hyper	0.882733626	0.05301625	0.00575242
1	HIVEP3;HIVEP3	NM_024503;NM_001127714	cg01465596	N_Shore	0.05812375	hyper	0.023274121	0.09121875	hyper	0.000885787	0.033095	hyper	0.000885787	0.033095	0.179743457
6	GMDS	NM_001500	cg01465824		0.0679925	hyper	0.040671161	0.067005	hyper	0.043418088	-0.0009875	hypo	0.043418088	-0.0009875	0.975149834
6	SFRS13B	NM_080743	cg01466298	N_Shore	-0.04714	hypo	0.015503666	-0.0235025	hypo	0.205478883	0.0236375	hyper	0.205478883	0.0236375	0.202976974
6	KLHL32	NM_052904	cg01468562	N_Shore	0.078435	hyper	0.024806591	0.09155125	hyper	0.010090707	0.01311625	hyper	0.010090707	0.01311625	0.691813354
19	TEAD2	NM_003598	cg01468567	Island	0.05316375	hyper	0.018760904	0.04584125	hyper	0.039725545	-0.0073225	hypo	0.039725545	-0.0073225	0.730892556
10	FAM190B	NM_018999	cg01471006	N_Shore	0.047395	hyper	0.020491391	0.06243	hyper	0.003290021	0.015035	hyper	0.003290021	0.015035	0.438039393
11	RRAS2;RRAS2	NM_012250;NM_001102669	cg01475538	S_Shore	-0.02653125	hypo	0.026293597	-0.02956875	hypo	0.014416766	-0.0030375	hypo	0.014416766	-0.0030375	0.78823605
7	MGAM	NM_004668	cg01476044		0.06370875	hyper	0.013433565	0.08153	hyper	0.002297128	0.01782125	hyper	0.002297128	0.01782125	0.461588298
19	PALM;PALM	NM_002579;NM_001040134	cg01476969	Island	-0.049335	hypo	0.039433962	-0.0464	hypo	0.051533659	0.002935	hyper	0.051533659	0.002935	0.897796282
6	PDSS2	NM_020381	cg01477319		0.08138625	hyper	0.01497601	0.0551025	hyper	0.088287445	-0.02628375	hypo	0.088287445	-0.02628375	0.404674145
17	PRKCA	NM_002737	cg01477379		0.049675	hyper	0.04893041	0.0672725	hyper	0.009791315	0.0175975	hyper	0.009791315	0.0175975	0.46894058
17	EIF4A1;SNORA67;SNORD10	NM_001416;NR_002912;NR_002604	cg01477797	S_Shelf	0.0405125	hyper	0.02607773	0.0387675	hyper	0.032485542	-0.001745	hypo	0.032485542	-0.001745	0.91932356
10			cg01477942		0.07236	hyper	0.025330129	0.03170625	hyper	0.305662601	-0.04065375	hypo	0.305662601	-0.04065375	0.192238699
6	GCNT2;GCNT2	NM_001491;NM_145649	cg01485547		0.07223375	hyper	0.027940513	0.0648425	hyper	0.046308926	-0.00739125	hypo	0.046308926	-0.00739125	0.812455733
5	HAVCR1;HAVCR1	NM_012206;NM_001099414	cg01485975		0.05763875	hyper	0.041134518	0.06057875	hyper	0.032618875	0.00294	hyper	0.032618875	0.00294	0.913113723
10			cg01486665	N_Shelf	0.02794625	hyper	0.045834925	0.03454	hyper	0.015666446	0.00659375	hyper	0.015666446	0.00659375	0.62323534
1	MEGF6	NM_001409	cg01488300	N_Shore	-0.039835	hypo	0.035917143	-0.01223625	hypo	0.500635811	0.02759875	hyper	0.500635811	0.02759875	0.136333174
13	COL4A2	NM_001846	cg01488682	S_Shore	0.0377775	hyper	0.024985791	0.03182625	hyper	0.055166627	-0.00595125	hypo	0.055166627	-0.00595125	0.70916039
16			cg01489419		0.05199375	hyper	0.019309401	0.06852375	hyper	0.003007909	0.01653	hyper	0.003007909	0.01653	0.432175242
10	KLF6;KLF6;KLF6;KLF6	NR_027653;NM_001160124;NM_001160125;NM_001300	cg01496720	N_Shore	-0.0514525	hypo	0.040096531	-0.00936875	hypo	0.695716224	0.04208375	hyper	0.695716224	0.04208375	0.088388856
6			cg01497892		0.07042125	hyper	0.017933581	0.03991	hyper	0.162156588	-0.03051125	hypo	0.162156588	-0.03051125	0.28098648
7	C7orf50;C7orf50;C7orf50	NM_001134395;NM_032350;NM_001134396	cg01498085	N_Shelf	0.0453575	hyper	0.045516628	0.03856125	hyper	0.085389447	-0.00679625	hypo	0.085389447	-0.00679625	0.754297744
17			cg01499408		0.03935875	hyper	0.046444683	0.03521	hyper	0.072443126	-0.00414875	hypo	0.072443126	-0.00414875	0.826437018
16	MLST8	NM_022372	cg01500402	S_Shore	-0.04073	hypo	0.040244394	-0.02072125	hypo	0.280262571	0.02000875	hyper	0.280262571	0.02000875	0.29672034
6			cg01502466	S_Shelf	0.28210625	hyper	0.026639963	-0.01534125	hypo	0.898673153	-0.2974475	hypo	0.898673153	-0.2974475	0.020108084
19	FCGBP	NM_003890	cg01505690	S_Shore	0.05119	hyper	0.047095644	0.08264	hyper	0.00252882	0.03145	hyper	0.00252882	0.03145	0.210320521
11	PRR5L;PRR5L;PRR5L;PRR5L	NM_024841;NM_001160167;NM_001160169;NM_001160168	cg01512787		0.067425	hyper	0.038438298	0.09705125	hyper	0.004356306	0.02962625	hyper	0.004356306	0.02962625	0.344746356
6	NCRNA00171	NR_026751	cg01521378		0.04460125	hyper	0.006397432	0.05938875	hyper	0.000568746	0.0147875	hyper	0.000568746	0.0147875	0.330585239
12	PTPRB	NM_001109754	cg01528349		0.05860875	hyper	0.030618594	0.08500875	hyper	0.002824954	0.0264	hyper	0.002824954	0.0264	0.310345798
19	CYTH2;CYTH2	NM_004228;NM_017457	cg01532436	Island	-0.03117375	hypo	0.037228955	0.002065	hyper	0.884858227	0.03323875	hyper	0.884858227	0.03323875	0.027258058
14			cg01532589		0.03698375	hyper	0.022750533	0.03619375	hyper	0.02548618	-0.00079	hypo	0.02548618	-0.00079	0.958880315
19	CLEC4M;CLEC4M;CLEC4M;CLEC4M;CLEC4M;CLEC4M;CLEC4M;CLEC4M;CLEC4M;CLEC4M;CLEC4M;CLEC4M	NM_001144907;NR_026709;NR_026708;NM_001144911;NM_001144906;NM_014257;NM_001144905;NM_001144904;NR_026707;NM_001144909;NM_001144908;NM_001144910	cg01532771		0.05841375	hyper	0.039804028	0.0986175	hyper	0.001237189	0.04020375	hyper	0.001237189	0.04020375	0.147301604
8			cg01533106	N_Shore	0.057335	hyper	0.010089045	0.040129375	hyper	0.070674409	-0.017205625	hypo	0.070674409	-0.017205625	0.416235673
1	ADORA3	NM_001081976	cg01534316	S_Shelf	0.04423625	hyper	0.014743773	0.0342925	hyper	0.052606927	-0.00994375	hypo	0.052606927	-0.00994375	0.559343094
14			cg01536878		0.05401125	hyper	0.006316006	0.0492825	hyper	0.011623915	-0.00472875	hypo	0.011623915	-0.00472875	0.794944865
6	RXRB	NM_021976	cg01536956	N_Shelf	0.08476375	hyper	0.047748017	0.0708775	hyper	0.093718161	-0.01388625	hypo	0.093718161	-0.01388625	0.735094523
8			cg01536979		0.0684025	hyper	0.041352923	0.05588375	hyper	0.090790633	-0.01251875	hypo	0.090790633	-0.01251875	0.696217017
1	CNTN2	NM_005076	cg01537455	N_Shore	0.0496025	hyper	0.023826781	0.04965875	hyper	0.023684672	5.63E-05	hyper	0.023684672	5.63E-05	0.997834919
7	NRF1;NRF1	NM_001040110;NM_005011	cg01540911		0.04304875	hyper	0.04091781	0.0333475	hyper	0.106942865	-0.00970125	hypo	0.106942865	-0.00970125	0.630185317
9			cg01541867	Island	-0.03918125	hypo	0.00406886	-0.02266625	hypo	0.077958699	0.016515	hyper	0.077958699	0.016515	0.192018489
4	HTT	NM_002111	cg01542143		0.040505	hyper	0.007567682	0.03034875	hyper	0.038676079	-0.01015625	hypo	0.038676079	-0.01015625	0.470545971
3	GNAI2;GNAI2	NM_001166425;NM_002070	cg01542384		-0.04162375	hypo	0.045620073	-0.0051175	hypo	0.797360165	0.03650625	hyper	0.797360165	0.03650625	0.076685827
8	MCPH1	NM_024596	cg01544777		0.045575937	hyper	0.045885521	0.06736375	hyper	0.003722535	0.021787813	hyper	0.003722535	0.021787813	0.314599771
22			cg01548456	N_Shore	0.06927875	hyper	0.039185988	0.05815125	hyper	0.07941199	-0.0111275	hypo	0.07941199	-0.0111275	0.728687821
9	TJP2;TJP2;TJP2;TJP2;TJP2;TJP2	NM_001170414;NM_001170630;NM_001170415;NM_201629;NM_004817;NM_001170416	cg01548562	Island	-0.02607125	hypo	0.049672809	0.00980375	hyper	0.443979591	0.035875	hyper	0.443979591	0.035875	0.009028007
14			cg01555052		0.0674275	hyper	0.026508029	0.06656875	hyper	0.028290798	-0.00085875	hypo	0.028290798	-0.00085875	0.976181836
19	C19orf35	NM_198532	cg01559356	S_Shelf	-0.0253225	hypo	0.042683296	-0.0150525	hypo	0.214967669	0.01027	hyper	0.214967669	0.01027	0.393295317
17			cg01559375	S_Shelf	0.0480025	hyper	0.014694066	0.04883875	hyper	0.013244634	0.00083625	hyper	0.013244634	0.00083625	0.963756183
7	MAD1L1;MAD1L1;MAD1L1	NM_003550;NM_001013837;NM_001013836	cg01560934	N_Shore	0.0304025	hyper	0.036860683	0.03849	hyper	0.010029179	0.0080875	hyper	0.010029179	0.0080875	0.561399445
7			cg01562825		-0.0271525	hypo	0.036961907	-0.0163925	hypo	0.19436532	0.01076	hyper	0.19436532	0.01076	0.389343014
6	RHAG	NM_000324	cg01563888		-0.04813875	hypo	0.044249196	-0.020825	hypo	0.366889278	0.02731375	hyper	0.366889278	0.02731375	0.239583173
7	DGKI	NM_004717	cg01564902		0.04077125	hyper	0.04196155	0.0617825	hyper	0.003403645	0.02101125	hyper	0.003403645	0.02101125	0.278575442
15	LOC390594	NM_001101362	cg01569660	Island	0.05185875	hyper	0.046280695	0.03351375	hyper	0.186685089	-0.018345	hypo	0.186685089	-0.018345	0.463846132
7	OGDH;OGDH;OGDH	NM_001003941;NM_001165036;NM_002541	cg01573140		0.05101125	hyper	0.042940304	0.04167125	hyper	0.093401809	-0.00934	hypo	0.093401809	-0.00934	0.698510111
8	PSD3	NM_015310	cg01573321		0.09648	hyper	0.0474452	0.04370125	hyper	0.352780565	-0.05277875	hypo	0.352780565	-0.05277875	0.263804153
1	SCAMP3;SCAMP3	NM_005698;NM_052837	cg01573949	N_Shelf	0.03677	hyper	0.033126343	0.03772	hyper	0.029236788	0.00095	hyper	0.029236788	0.00095	0.953823377
5			cg01578442		0.08489125	hyper	0.022614051	0.09805625	hyper	0.009639398	0.013165	hyper	0.009639398	0.013165	0.708272625
4	ZNF827	NM_178835	cg01578875		0.0571375	hyper	0.012843147	0.0845075	hyper	0.000573731	0.02737	hyper	0.000573731	0.02737	0.209254478
5	IL17B	NM_014443	cg01579636		-0.04036125	hypo	0.00443251	-0.05716625	hypo	0.000174176	-0.016805	hypo	0.000174176	-0.016805	0.20219773
19	C19orf38	NM_001136482	cg01581222		-0.0446175	hypo	0.026152357	-0.01216	hypo	0.523651679	0.0324575	hyper	0.523651679	0.0324575	0.09722667
8	DENND3	NM_014957	cg01593134		0.03554625	hyper	0.047989775	0.04774875	hyper	0.010020695	0.0122025	hyper	0.010020695	0.0122025	0.480687009
6	RNGTT	NM_003800	cg01597963	N_Shelf	0.03152125	hyper	0.042591694	0.04308875	hyper	0.007435253	0.0115675	hyper	0.007435253	0.0115675	0.438986925
8	TG	NM_003235	cg01598421		0.07963	hyper	0.021812274	0.09256	hyper	0.008849691	0.01293	hyper	0.008849691	0.01293	0.693320469
9	SNORD24;SNORD36B;MED22;RPL7A;MED22;SNORD36A	NR_002447;NR_000017;NM_181491;NM_000972;NM_133640;NR_002448	cg01605984	S_Shore	-0.04277875	hypo	0.046051942	-0.042045	hypo	0.049592698	0.00073375	hyper	0.049592698	0.00073375	0.971466638
8			cg01607444		0.05275	hyper	0.02988911	0.04902375	hyper	0.04218803	-0.00372625	hypo	0.04218803	-0.00372625	0.871578637
8	MIR30D	NR_029599	cg01609214		0.06872375	hyper	0.033842287	0.104595	hyper	0.002253842	0.03587125	hyper	0.002253842	0.03587125	0.251020358
15			cg01610494		0.06162875	hyper	0.011538637	0.06397375	hyper	0.009075649	0.002345	hyper	0.009075649	0.002345	0.917765404
16	ATP6V0C	NM_001694	cg01611626	S_Shore	-0.0556325	hypo	0.034743244	-0.01515	hypo	0.547237058	0.0404825	hyper	0.547237058	0.0404825	0.116139713
6			cg01613725		0.0278325	hyper	0.042912645	0.04430125	hyper	0.002384045	0.01646875	hyper	0.002384045	0.01646875	0.217542952
2	NMUR1	NM_006056	cg01616956	N_Shore	0.10089	hyper	0.013040929	0.1089925	hyper	0.007934273	0.0081025	hyper	0.007934273	0.0081025	0.830882766
20			cg01618914	S_Shelf	0.061235	hyper	0.04930726	0.0848675	hyper	0.008509594	0.0236325	hyper	0.008509594	0.0236325	0.431446496
19	ZNF100	NM_173531	cg01619045	N_Shore	0.04784625	hyper	0.041094414	0.07487375	hyper	0.00253223	0.0270275	hyper	0.00253223	0.0270275	0.234037871
21	TRPM2	NM_003307	cg01622948	Island	0.0503975	hyper	0.035570517	0.05349125	hyper	0.026546071	0.00309375	hyper	0.026546071	0.00309375	0.892201455
14	TC2N;TC2N;TC2N	NM_001128596;NM_152332;NM_001128595	cg01624197		0.057625	hyper	0.009565975	0.07474625	hyper	0.001279239	0.01712125	hyper	0.001279239	0.01712125	0.409877419
12			cg01626112		0.06771375	hyper	0.011800823	0.04223875	hyper	0.101564401	-0.025475	hypo	0.101564401	-0.025475	0.314406331
19	CCDC151	NM_145045	cg01626681	N_Shore	-0.06932375	hypo	0.047555042	-0.01296625	hypo	0.699109161	0.0563575	hyper	0.699109161	0.0563575	0.102327024
2	BMPR2	NM_001204	cg01630691		0.10013375	hyper	0.047650888	0.07202875	hyper	0.1459936	-0.028105	hypo	0.1459936	-0.028105	0.56287898
17	HS3ST3A1	NM_006042	cg01636575		0.06478875	hyper	0.023307893	0.0605975	hyper	0.032700007	-0.00419125	hypo	0.032700007	-0.00419125	0.876505666
16	FAHD1;FAHD1	NM_001142398;NM_001018104	cg01637482	S_Shelf	0.07010125	hyper	0.018836538	0.03757	hyper	0.188926495	-0.03253125	hypo	0.188926495	-0.03253125	0.253087423
6	FLJ22536	NR_015410	cg01639892		0.06369125	hyper	0.048081289	0.07233625	hyper	0.026473899	0.008645	hyper	0.026473899	0.008645	0.779480879
12	KDM2B;KDM2B	NM_032590;NM_001005366	cg01640991		0.040495	hyper	0.005319464	0.0506975	hyper	0.000806937	0.0102025	hyper	0.000806937	0.0102025	0.446242504
3	MYH15	NM_014981	cg01641432		0.03798125	hyper	0.044583087	0.06516125	hyper	0.001345741	0.02718	hyper	0.001345741	0.02718	0.14209532
19	PDE4A;PDE4A;PDE4A;PDE4A	NM_006202;NM_001111308;NM_001111307;NM_001111309	cg01641792		-0.09104875	hypo	0.042017475	-0.04853125	hypo	0.262976655	0.0425175	hyper	0.262976655	0.0425175	0.325224617
13			cg01641908		0.058185	hyper	0.011987183	0.0403925	hyper	0.070950798	-0.0177925	hypo	0.070950798	-0.0177925	0.412937495
4	GUCY1A3;GUCY1A3;GUCY1A3;GUCY1A3;GUCY1A3	NM_001130682;NM_001130683;NM_001130684;NM_001130685;NM_000856	cg01651499		0.06116	hyper	0.028765557	0.08429625	hyper	0.003826392	0.02313625	hyper	0.003826392	0.02313625	0.386791798
12	DNM1L;DNM1L;DNM1L	NM_005690;NM_012062;NM_012063	cg01651886	N_Shore	-0.048705	hypo	0.014766332	-0.0188825	hypo	0.317617825	0.0298225	hyper	0.317617825	0.0298225	0.120252942
14	PPP1R13B	NM_015316	cg01653080	N_Shore	0.057285	hyper	0.012501292	0.07661	hyper	0.00142023	0.019325	hyper	0.00142023	0.019325	0.370354215
8			cg01656244	N_Shore	0.0594775	hyper	0.036645167	-0.003865	hypo	0.886649315	-0.0633425	hypo	0.886649315	-0.0633425	0.026952245
16	KATNB1	NM_005886	cg01656750	S_Shore	0.07810625	hyper	0.012370623	0.09560375	hyper	0.0029608	0.0174975	hyper	0.0029608	0.0174975	0.549294362
6	PLAGL1;PLAGL1;PLAGL1;PLAGL1;PLAGL1;PLAGL1;PLAGL1;PLAGL1	NM_001080956;NM_001080951;NM_001080954;NM_001080955;NM_006718;NM_002656;NM_001080953;NM_001080952	cg01659632		0.03872125	hyper	0.019145762	0.0386925	hyper	0.01922522	-2.87E-05	hypo	0.01922522	-2.87E-05	0.998524112
2	AFTPH;AFTPH;AFTPH	NM_203437;NM_001002243;NM_017657	cg01663407	N_Shelf	0.0576825	hyper	0.02936538	0.06396125	hyper	0.01688023	0.00627875	hyper	0.01688023	0.00627875	0.802677548
8	LZTS1;LZTS1	NM_021020;NM_021020	cg01664925	Island	0.04992375	hyper	0.009036974	0.082855	hyper	9.00E-05	0.03293125	hyper	9.00E-05	0.03293125	0.072803264
6	C6orf10	NM_006781	cg01665970		0.0451175	hyper	0.022466709	0.063575	hyper	0.002181906	0.0184575	hyper	0.002181906	0.0184575	0.327391147
14			cg01666652		0.0396	hyper	0.012256177	0.04113125	hyper	0.009632508	0.00153125	hyper	0.009632508	0.00153125	0.917238287
11			cg01668099	N_Shelf	-0.03990375	hypo	0.010604293	-0.05506625	hypo	0.000835595	-0.0151625	hypo	0.000835595	-0.0151625	0.30169338
6			cg01668653	Island	0.1001675	hyper	0.037573615	0.08567625	hyper	0.071780832	-0.01449125	hypo	0.071780832	-0.01449125	0.752481828
X	RAB40AL	NM_001031834	cg01668907	N_Shore	-0.09746125	hypo	0.008759184	-0.09554125	hypo	0.009978627	0.00192	hyper	0.009978627	0.00192	0.955506657
14			cg01672129	S_Shore	-0.04324625	hypo	0.009842223	-0.0379775	hypo	0.021307001	0.00526875	hyper	0.021307001	0.00526875	0.734950396
11	RPL23AP64;CCDC84	NR_003040;NM_198489	cg01675512		0.05806	hyper	0.028040016	0.01597375	hyper	0.525393486	-0.04208625	hypo	0.525393486	-0.04208625	0.102741404
8			cg01675596	Island	0.05773125	hyper	0.049551844	0.03128	hyper	0.273025265	-0.02645125	hypo	0.273025265	-0.02645125	0.35218186
7			cg01675694		0.02201875	hyper	0.045649204	0.02421375	hyper	0.029320526	0.002195	hyper	0.029320526	0.002195	0.835063671
8	ANK1;ANK1;ANK1;ANK1;ANK1;ANK1;ANK1;ANK1	NM_020478;NM_001142445;NM_020476;NM_020475;NM_020477;NM_001142446;NM_020480;NM_000037	cg01678292		0.0518025	hyper	0.038300345	0.0441225	hyper	0.074012361	-0.00768	hypo	0.074012361	-0.00768	0.747581067
15	VPS13C;VPS13C;VPS13C;VPS13C	NM_020821;NM_018080;NM_001018088;NM_017684	cg01678317	N_Shelf	0.05539125	hyper	0.014870598	0.0678675	hyper	0.003733288	0.01247625	hyper	0.003733288	0.01247625	0.559124034
5	SLC36A3;SLC36A3	NM_181774;NM_001145017	cg01678321		0.04023375	hyper	0.03940988	0.06449125	hyper	0.001916291	0.0242575	hyper	0.001916291	0.0242575	0.200962213
3			cg01679626		0.11891	hyper	0.002710723	0.11619	hyper	0.003263224	-0.00272	hypo	0.003263224	-0.00272	0.939452264
11			cg01681847	S_Shelf	0.05370625	hyper	0.022751207	0.04193375	hyper	0.069255708	-0.0117725	hypo	0.069255708	-0.0117725	0.597856268
6			cg01682157	S_Shore	0.04333875	hyper	0.02193808	0.0467975	hyper	0.014176812	0.00345875	hyper	0.014176812	0.00345875	0.846279203
16			cg01690119	N_Shore	0.07363375	hyper	0.011642028	0.06891	hyper	0.017312635	-0.00472375	hypo	0.017312635	-0.00472375	0.862030646
17	CHD3	NM_001005271	cg01691987	Island	0.02946625	hyper	0.049294218	0.0176325	hyper	0.226821391	-0.01183375	hypo	0.226821391	-0.01183375	0.413208565
8			cg01694527		0.03034125	hyper	0.023575612	0.03555875	hyper	0.009227518	0.0052175	hyper	0.009227518	0.0052175	0.680679978
13			cg01695255		0.03711375	hyper	0.046606823	0.0619125	hyper	0.001881885	0.02479875	hyper	0.001881885	0.02479875	0.173393478
8			cg01695706	Island	0.05991125	hyper	0.019780489	0.05785	hyper	0.023897735	-0.00206125	hypo	0.023897735	-0.00206125	0.932098692
16	ZNF668	NM_024706	cg01700035	Island	0.05163125	hyper	0.021743994	0.07236	hyper	0.002169937	0.02072875	hyper	0.002169937	0.02072875	0.333419611
14			cg01707885	S_Shelf	0.06069625	hyper	0.03785656	0.0500625	hyper	0.082252791	-0.01063375	hypo	0.082252791	-0.01063375	0.703128044
16	TEKT5	NM_144674	cg01709846		0.0496975	hyper	0.022179301	0.05323	hyper	0.015059135	0.0035325	hyper	0.015059135	0.0035325	0.863176423
4	DCLK2;DCLK2	NM_001040261;NM_001040260	cg01716296		0.06014125	hyper	0.018893209	0.042085	hyper	0.090501793	-0.01805625	hypo	0.090501793	-0.01805625	0.456167681
1			cg01717524		0.061445	hyper	0.020101601	0.05819875	hyper	0.026812964	-0.00324625	hypo	0.026812964	-0.00324625	0.896215313
1	FCN3;FCN3	NM_173452;NM_003665	cg01719260		0.05374625	hyper	0.033916162	0.0801625	hyper	0.002673096	0.02641625	hyper	0.002673096	0.02641625	0.279188217
3	NMNAT3	NM_178177	cg01724150	S_Shore	-0.05604	hypo	0.023301549	0.00917625	hyper	0.694464172	0.06521625	hyper	0.694464172	0.06521625	0.009523862
2	SPEG	NM_005876	cg01727145	Island	0.0744225	hyper	0.028414215	0.10917375	hyper	0.002275555	0.03475125	hyper	0.002275555	0.03475125	0.286285194
1	C1QB	NM_000491	cg01728495		0.05218	hyper	0.013209314	0.06317625	hyper	0.003513243	0.01099625	hyper	0.003513243	0.01099625	0.577113818
16	COX4NB;COX4NB	NM_001142288;NM_006067	cg01732463		0.028885	hyper	0.030526785	0.03363625	hyper	0.013233849	0.00475125	hyper	0.013233849	0.00475125	0.708148408
2			cg01732538		-0.05902875	hypo	0.044233555	-0.15012625	hypo	1.65E-05	-0.0910975	hypo	1.65E-05	-0.0910975	0.003237149
2			cg01737003		0.03776125	hyper	0.009102373	0.07069	hyper	2.03E-05	0.03292875	hyper	2.03E-05	0.03292875	0.020741372
9	MUSK;MUSK;MUSK	NM_001166281;NM_001166280;NM_005592	cg01737465		0.04476375	hyper	0.004417639	0.06747625	hyper	8.45E-05	0.0227125	hyper	8.45E-05	0.0227125	0.123111279
7			cg01740034		0.03403375	hyper	0.038264611	0.0644725	hyper	0.000371113	0.03043875	hyper	0.000371113	0.03043875	0.061498007
16	ANKRD11	NM_013275	cg01744474	Island	0.0217125	hyper	0.044698974	0.019175	hyper	0.07353591	-0.0025375	hypo	0.07353591	-0.0025375	0.80627854
2	FAM117B	NM_173511	cg01745766	S_Shelf	0.04321	hyper	0.03531231	0.0706125	hyper	0.00131441	0.0274025	hyper	0.00131441	0.0274025	0.169601079
2			cg01746550		0.055825	hyper	0.016122828	0.05063375	hyper	0.027416666	-0.00519125	hypo	0.027416666	-0.00519125	0.811404242
20	GNAS;GNAS;GNAS;GNAS	NM_001077490;NM_016592;NR_003259;NM_080425	cg01748573	N_Shore	-0.0420225	hypo	0.028225672	-0.0718175	hypo	0.000556362	-0.029795	hypo	0.000556362	-0.029795	0.110489477
11	PITPNM1;PITPNM1	NM_004910;NM_001130848	cg01748627	Island	-0.05154375	hypo	0.045722155	-0.07119125	hypo	0.007735177	-0.0196475	hypo	0.007735177	-0.0196475	0.429077638
8			cg01749725		0.056565	hyper	0.018172371	0.1087775	hyper	6.05E-05	0.0522125	hyper	6.05E-05	0.0522125	0.027884141
16	DPEP1;DPEP1;DPEP1	NM_001128141;NM_004413;NM_004413	cg01749904		-0.05439375	hypo	0.012591561	-0.07026625	hypo	0.001940757	-0.0158725	hypo	0.001940757	-0.0158725	0.437930851
16			cg01753648		0.0305575	hyper	0.047493465	0.026685	hyper	0.080495369	-0.0038725	hypo	0.080495369	-0.0038725	0.793166954
15	WDR72	NM_182758	cg01754967	N_Shore	0.0590825	hyper	0.012164057	0.08037375	hyper	0.001170087	0.02129125	hyper	0.001170087	0.02129125	0.337101108
22			cg01756103	N_Shore	0.0367175	hyper	0.040063142	0.06214875	hyper	0.001224342	0.02543125	hyper	0.001224342	0.02543125	0.145417894
11	C11orf80	NM_024650	cg01759756		0.07914125	hyper	0.020717217	0.0764375	hyper	0.024941736	-0.00270375	hypo	0.024941736	-0.00270375	0.933137304
17	CCDC57	NM_198082	cg01763666		0.0617975	hyper	0.010030115	0.0862825	hyper	0.000686905	0.024485	hyper	0.000686905	0.024485	0.277926137
1	SERPINC1;SERPINC1	NM_000488;NM_000488	cg01770400		0.03887125	hyper	0.040929879	0.06118125	hyper	0.002396767	0.02231	hyper	0.002396767	0.02231	0.22644629
20	C20orf160	NM_080625	cg01772014	N_Shore	-0.07126375	hypo	0.029330595	-0.05945	hypo	0.064951248	0.01181375	hyper	0.064951248	0.01181375	0.70371508
19	ZNF582	NM_144690	cg01772700	Island	-0.04125375	hypo	0.04052733	-0.0365875	hypo	0.066682926	0.00466625	hyper	0.066682926	0.00466625	0.808288728
19	KLK15;KLK15;KLK15	NM_017509;NM_138563;NM_138564	cg01773685	Island	0.09621	hyper	0.006458551	0.057725	hyper	0.085548389	-0.038485	hypo	0.085548389	-0.038485	0.243260963
4	SORCS2	NM_020777	cg01776556		0.08002	hyper	0.007629894	0.08724	hyper	0.004090959	0.00722	hyper	0.004090959	0.00722	0.794366225
2			cg01776679		0.0319025	hyper	0.006138244	0.0488775	hyper	0.000118358	0.016975	hyper	0.000118358	0.016975	0.122204205
6			cg01780352		0.03904875	hyper	0.045739351	0.04973	hyper	0.013059579	0.01068125	hyper	0.013059579	0.01068125	0.569154172
1			cg01785490		0.062235	hyper	0.003167707	0.081895	hyper	0.000242587	0.01966	hyper	0.000242587	0.01966	0.309039544
12	LOC360030	NM_001145465	cg01786216		0.036685	hyper	0.014816877	0.03741	hyper	0.013172491	0.000725	hyper	0.013172491	0.000725	0.95894584
6			cg01786360	N_Shelf	0.04816875	hyper	0.039498732	0.05392875	hyper	0.022598422	0.00576	hyper	0.022598422	0.00576	0.796448778
3	MECOM	NM_004991	cg01787382		0.0630075	hyper	0.040988123	0.04858375	hyper	0.108605341	-0.01442375	hypo	0.108605341	-0.01442375	0.624940737
2			cg01787445	N_Shore	0.04155625	hyper	0.025982256	0.05330625	hyper	0.005630885	0.01175	hyper	0.005630885	0.01175	0.50782685
8	FAM66B	NR_027423	cg01790577	S_Shore	0.04232625	hyper	0.043439842	0.04834	hyper	0.022755231	0.00601375	hyper	0.022755231	0.00601375	0.764193132
5	IRX1	NM_024337	cg01790920	Island	-0.07471375	hypo	0.041879765	-0.007875	hypo	0.822388041	0.06683875	hyper	0.822388041	0.06683875	0.06634099
1			cg01793178	S_Shelf	0.045525	hyper	0.026196251	0.05354625	hyper	0.010278809	0.00802125	hyper	0.010278809	0.00802125	0.679442828
2	MTERFD2;MTERFD2;MTERFD2;MTERFD2	NR_028050;NM_182501;NR_028051;NR_028049	cg01796333	N_Shelf	0.056115	hyper	0.038402783	0.1058375	hyper	0.000391541	0.0497225	hyper	0.000391541	0.0497225	0.063957969
1	RRAGC	NM_022157	cg01799521	Island	0.064135	hyper	0.044461953	0.06935125	hyper	0.030928233	0.00521625	hyper	0.030928233	0.00521625	0.864279897
8	MTUS1;MTUS1	NM_001001924;NM_001001925	cg01800426	Island	-0.0461525	hypo	0.037067702	-0.03727025	hypo	0.097911638	0.00888225	hyper	0.097911638	0.00888225	0.679219513
7	AMZ1	NM_133463	cg01801101		-0.07592625	hypo	0.00896524	-0.046635	hypo	0.092954537	0.02929125	hyper	0.092954537	0.02929125	0.282374784
5			cg01802043		0.1060925	hyper	0.04215849	0.13777625	hyper	0.010291744	0.03168375	hyper	0.010291744	0.03168375	0.526973357
17	SEPT4;SEPT4;SEPT4	NM_080416;NM_080415;NM_004574	cg01806238		0.07533875	hyper	0.032863408	0.09024875	hyper	0.012207096	0.01491	hyper	0.012207096	0.01491	0.657510061
17	LASP1	NM_006148	cg01806442	Island	0.02814	hyper	0.048330093	0.0088525	hyper	0.518441813	-0.0192875	hypo	0.518441813	-0.0192875	0.166427932
6	NRN1	NM_016588	cg01807407	Island	0.073545	hyper	0.019994523	0.01076	hyper	0.718000609	-0.062785	hypo	0.718000609	-0.062785	0.043728883
2	ZNF638;ZNF638	NM_014497;NM_001014972	cg01813209		0.05708625	hyper	0.016340718	0.06267	hyper	0.009178751	0.00558375	hyper	0.009178751	0.00558375	0.802285669
1	AHCYL1	NM_006621	cg01814898	S_Shelf	0.04017375	hyper	0.002062407	0.0519325	hyper	0.000165712	0.01175875	hyper	0.000165712	0.01175875	0.320373526
X	GPR64;GPR64;GPR64;GPR64	NM_005756;NM_001079858;NM_001079859;NM_001079860	cg01818727	N_Shelf	0.08424875	hyper	0.037165057	0.0312475	hyper	0.420509328	-0.05300125	hypo	0.420509328	-0.05300125	0.177426506
7	HIBADH	NM_152740	cg01823853		0.0857375	hyper	0.035305779	0.067715	hyper	0.090639454	-0.0180225	hypo	0.090639454	-0.0180225	0.642801303
6			cg01824412	S_Shelf	0.03149875	hyper	0.029860204	0.036635	hyper	0.012974662	0.00513625	hyper	0.012974662	0.00513625	0.709323607
8	NDRG1;NDRG1	NM_001135242;NM_006096	cg01828328	S_Shore	0.04366125	hyper	0.046619225	0.050335	hyper	0.023590125	0.00667375	hyper	0.023590125	0.00667375	0.750857967
16			cg01832935		0.03693125	hyper	0.024715629	0.067105	hyper	0.000223947	0.03017375	hyper	0.000223947	0.03017375	0.061829112
1	ACP6	NM_016361	cg01834614	S_Shore	-0.04735625	hypo	0.047749617	-0.0219075	hypo	0.343514113	0.02544875	hyper	0.343514113	0.02544875	0.272795206
15	FLJ42289;FLJ42289	NR_028140;NR_028139	cg01840419	S_Shore	-0.0379	hypo	0.025419604	-0.04206	hypo	0.014219606	-0.00416	hypo	0.014219606	-0.00416	0.795463042
X	CLCN5;MIR362;CLCN5;MIR500	NM_001127898;NR_029850;NM_001127899;NR_030224	cg01843978		0.10392375	hyper	0.04199207	0.0772675	hyper	0.123033176	-0.02665625	hypo	0.123033176	-0.02665625	0.586125438
6	SYNE1;SYNE1	NM_182961;NM_033071	cg01844274		0.04624375	hyper	0.021111301	0.055825	hyper	0.006562261	0.00958125	hyper	0.006562261	0.00958125	0.613085433
6	NOTCH4	NM_004557	cg01849401		0.097325849	hyper	0.023461442	0.087130519	hyper	0.049732253	-0.01019533	hypo	0.049732253	-0.01019533	0.805003059
22	CRYBB1	NM_001887	cg01851928		0.0328725	hyper	0.04640586	0.0350675	hyper	0.034622001	0.002195	hyper	0.034622001	0.002195	0.889470769
6			cg01854514	N_Shore	0.04174375	hyper	0.007372469	0.0462275	hyper	0.003487995	0.00448375	hyper	0.003487995	0.00448375	0.755234228
16	PLCG2	NM_002661	cg01856023		0.0365275	hyper	0.010603152	0.05120125	hyper	0.000719091	0.01467375	hyper	0.000719091	0.01467375	0.275518543
4			cg01858089		0.07224875	hyper	0.017185418	0.11075625	hyper	0.000654208	0.0385075	hyper	0.000654208	0.0385075	0.184401988
5	TRIM41;TRIM41	NM_201627;NM_033549	cg01860805	N_Shore	0.03650125	hyper	0.033030235	0.0369775	hyper	0.031014687	0.00047625	hyper	0.031014687	0.00047625	0.976656049
10	SPOCK2;SPOCK2	NM_014767;NM_001134434	cg01861509	S_Shore	0.06532875	hyper	0.031806414	0.10266875	hyper	0.001532436	0.03734	hyper	0.001532436	0.03734	0.204401553
11			cg01861825	Island	-0.04954	hypo	0.04543381	-0.05508875	hypo	0.027573467	-0.00554875	hypo	0.027573467	-0.00554875	0.814857859
14	STXBP6	NM_014178	cg01863964	Island	0.07110625	hyper	0.035489505	0.080145	hyper	0.019203385	0.00903875	hyper	0.019203385	0.00903875	0.779037334
1			cg01868367	N_Shore	0.06025625	hyper	0.022152295	0.07822625	hyper	0.004115646	0.01797	hyper	0.004115646	0.01797	0.471935158
12	TMTC2	NM_152588	cg01868729		0.0639875	hyper	0.010483737	0.079515	hyper	0.002105282	0.0155275	hyper	0.002105282	0.0155275	0.505835908
15	MYO5C	NM_018728	cg01868896		0.035975	hyper	0.021791832	0.0275175	hyper	0.072550342	-0.0084575	hypo	0.072550342	-0.0084575	0.568681908
19			cg01873119	N_Shelf	0.0342975	hyper	0.031152982	0.0568075	hyper	0.000913538	0.02251	hyper	0.000913538	0.02251	0.145600818
6	LRRC1	NM_018214	cg01881322	Island	-0.05498125	hypo	0.020831035	-0.04553	hypo	0.051453201	0.00945125	hyper	0.051453201	0.00945125	0.673801785
17	ACCN1	NM_001094	cg01882539	N_Shelf	0.082135	hyper	0.013190252	0.04935	hyper	0.120300423	-0.032785	hypo	0.120300423	-0.032785	0.294966338
3			cg01882767	N_Shelf	0.06420625	hyper	0.034173945	0.05984625	hyper	0.046999091	-0.00436	hypo	0.046999091	-0.00436	0.879836113
16	DEF8;DEF8	NM_207514;NM_017702	cg01883217	Island	-0.0499575	hypo	0.026630243	-0.0407125	hypo	0.066016789	0.009245	hyper	0.066016789	0.009245	0.665346395
5	CCNI2	NM_001039780	cg01883408	Island	-0.028465	hypo	0.008110118	-0.04076375	hypo	0.000385356	-0.01229875	hypo	0.000385356	-0.01229875	0.223317792
11			cg01884522	S_Shore	0.0549625	hyper	0.040917978	0.08003125	hyper	0.004428919	0.02506875	hyper	0.004428919	0.02506875	0.333579901
16	BANP;BANP	NM_017869;NM_079837	cg01884526		0.0419075	hyper	0.030284493	0.0374375	hyper	0.050640943	-0.00447	hypo	0.050640943	-0.00447	0.80773072
15			cg01884989		0.045605	hyper	0.019259877	0.09319375	hyper	3.23E-05	0.04758875	hyper	3.23E-05	0.04758875	0.015085473
11	GLB1L2	NM_138342	cg01890726	Island	0.06554875	hyper	0.000734161	0.042845	hyper	0.01817603	-0.02270375	hypo	0.01817603	-0.02270375	0.191051235
5	ODZ2	NM_001122679	cg01897191		0.0361775	hyper	0.038189438	0.0657375	hyper	0.000564432	0.02956	hyper	0.000564432	0.02956	0.085532448
5	AHRR	NM_020731	cg01899089	N_Shore	0.02825125	hyper	0.040088646	0.03448	hyper	0.014115681	0.00622875	hyper	0.014115681	0.00622875	0.636053834
5	BHMT2;DMGDH	NM_017614;NM_013391	cg01902605	S_Shore	0.06460625	hyper	0.028367119	0.01605875	hyper	0.566714101	-0.0485475	hypo	0.566714101	-0.0485475	0.092121818
13			cg01903420		-0.07243875	hypo	0.021721382	-0.0214275	hypo	0.473912858	0.05101125	hyper	0.473912858	0.05101125	0.096374935
5	POLS	NM_006999	cg01903523		0.029329079	hyper	0.043743332	0.033161147	hyper	0.019986787	0.003832068	hyper	0.019986787	0.003832068	0.778219233
1			cg01905478		0.05131875	hyper	0.021141738	0.043555	hyper	0.04689435	-0.00776375	hypo	0.04689435	-0.00776375	0.711668286
2	ANXA4	NM_001153	cg01908444	Island	0.058985	hyper	0.032641426	0.07865125	hyper	0.005921036	0.01966625	hyper	0.005921036	0.01966625	0.456262257
8	ERICH1	NM_207332	cg01911386	S_Shore	0.0443725	hyper	0.046458137	0.0686475	hyper	0.003469278	0.024275	hyper	0.003469278	0.024275	0.261512612
6	RAB32	NM_006834	cg01915609	N_Shore	-0.03191375	hypo	0.047750027	-0.0094175	hypo	0.543344338	0.02249625	hyper	0.543344338	0.02249625	0.154069332
16	LMF1	NM_022773	cg01918114		0.05485625	hyper	0.013900293	0.09556625	hyper	0.000113418	0.04071	hyper	0.000113418	0.04071	0.060301181
2			cg01919567	N_Shore	-0.05434	hypo	0.031308818	-0.02013125	hypo	0.404470128	0.03420875	hyper	0.404470128	0.03420875	0.162407524
7	CHRM2;CHRM2;CHRM2;CHRM2;CHRM2;CHRM2;CHRM2;CHRM2	NM_001006631;NM_000739;NM_001006627;NM_001006628;NM_001006629;NM_001006632;NM_001006630;NM_001006626	cg01920563		0.05098625	hyper	0.041921934	0.06645875	hyper	0.009967604	0.0154725	hyper	0.009967604	0.0154725	0.519862099
1			cg01921898	S_Shelf	0.03827875	hyper	0.005140521	0.04715625	hyper	0.000899511	0.0088775	hyper	0.000899511	0.0088775	0.480759287
1	LRRC47	NM_020710	cg01923523	Island	-0.03250625	hypo	0.022834395	-0.03578875	hypo	0.013189569	-0.0032825	hypo	0.013189569	-0.0032825	0.807680954
4	JAKMIP1;JAKMIP1	NM_144720;NM_001099433	cg01929855	Island	0.05306625	hyper	0.025759763	0.05653375	hyper	0.01830203	0.0034675	hyper	0.01830203	0.0034675	0.877612858
14			cg01929867	S_Shelf	0.06790375	hyper	0.014608018	0.08314625	hyper	0.003665253	0.0152425	hyper	0.003665253	0.0152425	0.559283497
1	SDHC;SDHC;SDHC;SDHC;SDHC;LOC642502;SDHC;SDHC;SDHC	NM_001035511;NM_003001;NM_001035511;NM_001035512;NM_001035512;NM_001089593;NM_001035513;NM_001035513;NM_003001	cg01931502	Island	-0.03475625	hypo	0.044188988	-0.03555	hypo	0.039948923	-0.00079375	hypo	0.039948923	-0.00079375	0.961654654
4	PGRMC2	NM_006320	cg01931840	S_Shore	0.05381375	hyper	0.04621543	0.07405125	hyper	0.008066103	0.0202375	hyper	0.008066103	0.0202375	0.436334316
16			cg01932361		-0.0705125	hypo	0.026628034	-0.0065925	hypo	0.826753925	0.06392	hyper	0.826753925	0.06392	0.042557441
14	CTSG	NM_001911	cg01932691		-0.04465875	hypo	0.040472354	0.002015	hyper	0.922830797	0.04667375	hyper	0.922830797	0.04667375	0.032938073
19	SELV	NM_182704	cg01933276	N_Shore	-0.060645	hypo	0.010824932	-0.008655	hypo	0.696105722	0.05199	hyper	0.696105722	0.05199	0.026169655
16	DUS2L	NM_017803	cg01936488	Island	0.05395	hyper	0.043056291	0.0577375	hyper	0.031394816	0.0037875	hyper	0.031394816	0.0037875	0.881844391
7			cg01938825		0.070025	hyper	0.013144519	0.06077875	hyper	0.02879198	-0.00924625	hypo	0.02879198	-0.00924625	0.72604764
5			cg01939450		0.03395	hyper	0.012718362	0.01257875	hyper	0.327375275	-0.02137125	hypo	0.327375275	-0.02137125	0.102530988
2	TXNDC9	NM_005783	cg01939872	N_Shelf	0.04241	hyper	0.001920139	0.038945	hyper	0.003836348	-0.003465	hypo	0.003836348	-0.003465	0.777536573
12	STX2;STX2	NM_001980;NM_194356	cg01945508		0.03176375	hyper	0.012471112	0.04228	hyper	0.001475625	0.01051625	hyper	0.001475625	0.01051625	0.378979231
8	PLEC1;PLEC1;PLEC1;PLEC1;PLEC1;PLEC1;PLEC1;PLEC1	NM_201378;NM_201384;NM_201382;NM_201381;NM_000445;NM_201380;NM_201383;NM_201379	cg01949498	Island	0.028865	hyper	0.04417246	0.0341	hyper	0.019319771	0.005235	hyper	0.019319771	0.005235	0.703031888
5			cg01950524		0.0875275	hyper	0.018063023	0.087845	hyper	0.017695744	0.0003175	hyper	0.017695744	0.0003175	0.992714535
15			cg01952683	Island	-0.0326975	hypo	0.028172731	-0.05135625	hypo	0.001237523	-0.01865875	hypo	0.001237523	-0.01865875	0.194480786
8			cg01954305		0.126665	hyper	0.023812643	0.081575	hyper	0.132808153	-0.04509	hypo	0.132808153	-0.04509	0.39798814
15	ARPP19	NM_006628	cg01955828	N_Shelf	0.069575	hyper	0.033876289	0.07652625	hyper	0.02081753	0.00695125	hyper	0.02081753	0.00695125	0.823715266
X	PHF16;PHF16	NM_014735;NM_001077445	cg01960534	N_Shore	0.05593125	hyper	0.018668719	0.04929875	hyper	0.035743307	-0.0066325	hypo	0.035743307	-0.0066325	0.766868328
12			cg01961025	S_Shelf	0.042556687	hyper	0.049065554	0.058895437	hyper	0.008620141	0.01633875	hyper	0.008620141	0.01633875	0.432510796
6	ZDHHC14;ZDHHC14	NM_153746;NM_024630	cg01962471		0.0638125	hyper	0.034461223	0.0581925	hyper	0.051943382	-0.00562	hypo	0.051943382	-0.00562	0.844852614
16	CREBBP;CREBBP	NM_001079846;NM_004380	cg01963870		0.02682125	hyper	0.009429599	0.01732375	hyper	0.080371344	-0.0094975	hypo	0.080371344	-0.0094975	0.326465303
11			cg01963897		0.0508725	hyper	0.043175031	0.07462625	hyper	0.004584897	0.02375375	hyper	0.004584897	0.02375375	0.3281674
2	ASB18	NM_212556	cg01965330	N_Shelf	0.03553625	hyper	0.012330904	0.05792125	hyper	0.000193045	0.022385	hyper	0.000193045	0.022385	0.100691082
2			cg01968728	N_Shelf	0.041115	hyper	0.039609076	0.048135	hyper	0.01772204	0.00702	hyper	0.01772204	0.00702	0.713021096
5	MAML1	NM_014757	cg01971149		0.03229625	hyper	0.025290326	0.040475	hyper	0.006404453	0.00817875	hyper	0.006404453	0.00817875	0.550666991
8	NCALD;NCALD;NCALD;NCALD;NCALD;NCALD;NCALD	NM_001040629;NM_001040624;NM_001040626;NM_001040630;NM_001040628;NM_001040625;NM_001040627	cg01971590	Island	0.07704375	hyper	0.036711325	0.05384	hyper	0.13486463	-0.02320375	hypo	0.13486463	-0.02320375	0.510913903
7			cg01973908	N_Shore	0.02782125	hyper	0.020965894	0.05201125	hyper	0.000114934	0.02419	hyper	0.000114934	0.02419	0.041890257
19	MIR372;MIR373	NR_029865;NR_029866	cg01975502		0.0449225	hyper	0.03750315	0.03171875	hyper	0.132742276	-0.01320375	hypo	0.132742276	-0.01320375	0.522945131
12	KRT86	NM_002284	cg01976138	N_Shore	0.0611775	hyper	0.038521792	0.0690275	hyper	0.021038937	0.00785	hyper	0.021038937	0.00785	0.780800954
19	SBNO2;SBNO2	NM_014963;NM_014963	cg01980562		-0.0348225	hypo	0.016662169	-0.03368625	hypo	0.0200907	0.00113625	hyper	0.0200907	0.00113625	0.933613747
2	TRIM54;TRIM54	NM_032546;NM_187841	cg01985390	Island	-0.03801625	hypo	0.04047289	-0.02503	hypo	0.166350932	0.01298625	hyper	0.166350932	0.01298625	0.465896712
14	AK7	NM_152327	cg01987536	N_Shore	0.06711425	hyper	0.046861215	0.07164425	hyper	0.034927012	0.00453	hyper	0.034927012	0.00453	0.888305395
14	C14orf4	NM_024496	cg01988923	Island	-0.03116625	hypo	0.002541124	-0.0289	hypo	0.00459231	0.00226625	hyper	0.00459231	0.00226625	0.807822748
16			cg01991625		0.06801875	hyper	0.00779043	0.07893375	hyper	0.002557794	0.010915	hyper	0.002557794	0.010915	0.644506233
12			cg01993111	S_Shelf	0.04508125	hyper	0.025459141	0.0543625	hyper	0.008418178	0.00928125	hyper	0.008418178	0.00928125	0.627553843
8	MTUS1;MTUS1;MTUS1;MTUS1;MTUS1;MTUS1	NM_001001931;NM_001001925;NM_001166393;NM_001001924;NM_020749;NM_020749	cg01993952	Island	0.09784375	hyper	0.033084986	0.09756125	hyper	0.033547382	-0.0002825	hypo	0.033547382	-0.0002825	0.994835292
16	ZNRF1;ZNRF1	NM_032268;NM_032268	cg01994779		-0.03330375	hypo	0.047839651	-0.01272875	hypo	0.432634183	0.020575	hyper	0.432634183	0.020575	0.209483876
19	TRPM4	NM_017636	cg01997599	S_Shelf	0.1634075	hyper	0.048624294	0.181675	hyper	0.029868924	0.0182675	hyper	0.029868924	0.0182675	0.818041032
7	PAX4	NM_006193	cg01999908		0.0302275	hyper	0.023562295	0.059005	hyper	8.94E-05	0.0287775	hyper	8.94E-05	0.0287775	0.030292138
7	HOXA3;HOXA3	NM_153631;NM_030661	cg02000808	S_Shore	0.04556375	hyper	0.025518714	-0.02503375	hypo	0.202503509	-0.0705975	hypo	0.202503509	-0.0705975	0.001174306
4	LSM6	NM_007080	cg02001694		0.042555	hyper	0.013467063	0.06138	hyper	0.000790559	0.018825	hyper	0.000790559	0.018825	0.248624433
10	TLL2	NM_012465	cg02007434		0.0470425	hyper	0.01150661	0.05523375	hyper	0.003749545	0.00819125	hyper	0.003749545	0.00819125	0.637217668
7	PTPRN2;PTPRN2;PTPRN2	NM_002847;NM_130842;NM_130843	cg02007867		0.04195625	hyper	0.033840437	0.03261125	hyper	0.092793182	-0.009345	hypo	0.092793182	-0.009345	0.62013154
5			cg02010447		-0.0360525	hypo	0.042732053	-0.040255	hypo	0.025135936	-0.0042025	hypo	0.025135936	-0.0042025	0.804829491
5			cg02011713	S_Shelf	0.05557875	hyper	0.011849437	0.08614625	hyper	0.000310412	0.0305675	hyper	0.000310412	0.0305675	0.146522672
1	GNPAT;C1orf131	NM_014236;NM_152379	cg02014416	N_Shore	-0.04164	hypo	0.045170231	-0.056925	hypo	0.008136674	-0.015285	hypo	0.008136674	-0.015285	0.444875945
11	SLC22A18;SLC22A18;SLC22A18AS	NM_183233;NM_002555;NM_007105	cg02025860	N_Shelf	0.02797125	hyper	0.025156723	0.0234225	hyper	0.056838316	-0.00454875	hypo	0.056838316	-0.00454875	0.700615617
16	C16orf35;C16orf35	NM_001039476;NM_001077350	cg02028423	Island	0.03890375	hyper	0.036285629	0.02391375	hyper	0.184998001	-0.01499	hypo	0.184998001	-0.01499	0.400561958
11	PRDM11	NM_020229	cg02029687	S_Shelf	0.0424175	hyper	0.020084643	0.03392125	hyper	0.057754939	-0.00849625	hypo	0.057754939	-0.00849625	0.621733253
16			cg02030219	N_Shelf	-0.02786875	hypo	0.045033159	-0.0261125	hypo	0.059068203	0.00175625	hyper	0.059068203	0.00175625	0.894927553
1			cg02030524	S_Shelf	0.036885	hyper	0.007076141	0.03829	hyper	0.005428878	0.001405	hyper	0.005428878	0.001405	0.911363952
13	ATP11A;ATP11A	NM_015205;NM_032189	cg02039539	S_Shore	0.0398525	hyper	0.042090852	0.0606725	hyper	0.003298854	0.02082	hyper	0.003298854	0.02082	0.272513336
3	C3orf64	NM_173654	cg02045569	N_Shore	0.04086625	hyper	0.025283116	0.06118875	hyper	0.00157007	0.0203225	hyper	0.00157007	0.0203225	0.246373825
5	TNPO1;TNPO1	NM_153188;NM_002270	cg02047170	N_Shore	0.06399875	hyper	0.036980636	0.06831	hyper	0.026914101	0.00431125	hyper	0.026914101	0.00431125	0.882753681
3	RRP9;PARP3;PARP3	NM_004704;NM_001003931;NM_005485	cg02047661		-0.03043875	hypo	0.02338653	-0.03332875	hypo	0.01401119	-0.00289	hypo	0.01401119	-0.00289	0.819753994
2	DOK1	NM_001381	cg02048416	Island	-0.04672375	hypo	0.024662736	-0.03586625	hypo	0.077927362	0.0108575	hyper	0.077927362	0.0108575	0.58193349
7	PTPRN2;PTPRN2;PTPRN2	NM_002847;NM_130842;NM_130843	cg02054964		0.06197375	hyper	0.000598843	0.0743325	hyper	8.28E-05	0.01235875	hyper	8.28E-05	0.01235875	0.436507436
4			cg02057943	N_Shore	-0.03877875	hypo	0.030400951	-0.025745	hypo	0.139333926	0.01303375	hyper	0.139333926	0.01303375	0.446150874
5			cg02058608		-0.03131625	hypo	0.043080869	-0.008195	hypo	0.580789569	0.02312125	hyper	0.580789569	0.02312125	0.127610496
12			cg02062409	Island	-0.0401425	hypo	0.049323103	-0.03340125	hypo	0.097636581	0.00674125	hyper	0.097636581	0.00674125	0.730697845
7	VIPR2	NM_003382	cg02065707	N_Shore	0.03272875	hyper	0.033753571	0.06866125	hyper	8.87E-05	0.0359325	hyper	8.87E-05	0.0359325	0.020940708
12	WNT1	NM_005430	cg02067983	Island	-0.03243	hypo	0.009237121	-0.04108	hypo	0.001507134	-0.00865	hypo	0.001507134	-0.00865	0.456384548
3			cg02068090	Island	-0.02158875	hypo	0.048138018	-0.01515875	hypo	0.156360757	0.00643	hyper	0.156360757	0.00643	0.540387552
12	CACNA2D4	NM_172364	cg02068832	S_Shore	0.0509025	hyper	0.016579158	0.0732825	hyper	0.001118463	0.02238	hyper	0.001118463	0.02238	0.267721478
X			cg02068976	N_Shore	0.0523075	hyper	0.003819901	0.0385975	hyper	0.026375226	-0.01371	hypo	0.026375226	-0.01371	0.408095454
1	RPS6KC1;RPS6KC1	NM_012424;NM_001136138	cg02071454		0.0481725	hyper	0.029622718	0.07116375	hyper	0.002300798	0.02299125	hyper	0.002300798	0.02299125	0.279933148
12	ANKLE2	NM_015114	cg02073545		0.027325	hyper	0.046187891	0.0196325	hyper	0.143667247	-0.0076925	hypo	0.143667247	-0.0076925	0.558896205
4	LRBA;MAB21L2;MAB21L2	NM_006726;NM_006439;NM_006439	cg02075410		0.099415	hyper	0.022456295	0.111425	hyper	0.011587103	0.01201	hyper	0.011587103	0.01201	0.770257394
2	INPP4A;INPP4A;INPP4A;INPP4A	NM_001134224;NM_001566;NM_004027;NM_001134225	cg02078598		0.04455625	hyper	0.018466662	0.047705	hyper	0.012342324	0.00314875	hyper	0.012342324	0.00314875	0.859402579
11	MRGPRG;C11orf36	NM_001164377;NR_027138	cg02082210	S_Shore	0.048525	hyper	0.049011194	0.0788175	hyper	0.002596517	0.0302925	hyper	0.002596517	0.0302925	0.207401191
7	TSPAN13	NM_014399	cg02085786	S_Shelf	0.04354	hyper	0.003808202	0.05318	hyper	0.000665962	0.00964	hyper	0.000665962	0.00964	0.48357064
3	SRGAP3;SRGAP3	NM_001033117;NM_014850	cg02087454		0.035685	hyper	0.03789256	0.012745	hyper	0.439588218	-0.02294	hypo	0.439588218	-0.02294	0.17022539
10	ADARB2	NM_018702	cg02088470		0.084201562	hyper	0.022096666	0.12427625	hyper	0.001054102	0.040074688	hyper	0.001054102	0.040074688	0.245875972
3	MAGI1;MAGI1;MAGI1	NM_015520;NM_001033057;NM_004742	cg02090033		-0.0859075	hypo	0.010463075	-0.07272875	hypo	0.027154165	0.01317875	hyper	0.027154165	0.01317875	0.673050084
4	ALPK1;ALPK1	NM_025144;NM_001102406	cg02090418	Island	0.080311875	hyper	0.038207758	0.065294375	hyper	0.086821549	-0.0150175	hypo	0.086821549	-0.0150175	0.684208332
6	SCAND3	NM_052923	cg02096229	S_Shore	0.07138625	hyper	0.006320564	0.0869075	hyper	0.001306927	0.01552125	hyper	0.001306927	0.01552125	0.520282535
5			cg02104138		-0.04523	hypo	0.039767217	-0.0403875	hypo	0.063940998	0.0048425	hyper	0.063940998	0.0048425	0.817595721
6			cg02104162		-0.05108	hypo	0.035494699	-0.042315	hypo	0.07713535	0.008765	hyper	0.07713535	0.008765	0.705085105
11			cg02105843	S_Shelf	0.031799375	hyper	0.0212004	0.034569375	hyper	0.013137624	0.00277	hyper	0.013137624	0.00277	0.830924391
1	PIGR;PIGR	NM_002644;NM_002644	cg02105856	N_Shore	0.06678875	hyper	0.022329155	0.032315	hyper	0.248157079	-0.03447375	hypo	0.248157079	-0.03447375	0.218865675
8			cg02106215	N_Shore	0.07921375	hyper	0.023795332	0.09513125	hyper	0.007932741	0.0159175	hyper	0.007932741	0.0159175	0.631417488
1	CLSPN	NM_022111	cg02106385		0.0418575	hyper	0.02416401	0.0472775	hyper	0.012036568	0.00542	hyper	0.012036568	0.00542	0.757554858
6			cg02117489	Island	0.04771375	hyper	0.015218729	0.0807875	hyper	0.000186282	0.03307375	hyper	0.000186282	0.03307375	0.082195772
14			cg02118840		0.0951825	hyper	0.039171852	0.1194125	hyper	0.011556032	0.02423	hyper	0.011556032	0.02423	0.583208959
21	ETS2	NM_005239	cg02119577		0.098615	hyper	0.045988693	0.08274	hyper	0.090021407	-0.015875	hypo	0.090021407	-0.015875	0.737323485
9	S1PR3	NM_005226	cg02124746		0.03470875	hyper	0.008993854	0.04334875	hyper	0.001646899	0.00864	hyper	0.001646899	0.00864	0.484897319
16	C16orf53	NM_024516	cg02130107	S_Shore	-0.06017	hypo	0.024398772	-0.02411	hypo	0.344587625	0.03606	hyper	0.344587625	0.03606	0.16239031
17	TBCD	NM_005993	cg02130289		0.0489375	hyper	0.016683328	0.05774375	hyper	0.005726522	0.00880625	hyper	0.005726522	0.00880625	0.646767185
6			cg02142669	N_Shore	-0.03300375	hypo	0.019413066	0.01533125	hyper	0.255114138	0.048335	hyper	0.255114138	0.048335	0.001233343
14	WDR20;WDR20;WDR20;WDR20	NM_181302;NM_181291;NM_144574;NM_181308	cg02144030		0.04651	hyper	0.026221491	0.05914	hyper	0.00607289	0.01263	hyper	0.00607289	0.01263	0.525349895
22	ARHGAP8;PRR5-ARHGAP8;ARHGAP8	NM_181335;NM_181334;NM_001017526	cg02144924		0.0787975	hyper	0.004355619	0.077405	hyper	0.004974962	-0.0013925	hypo	0.004974962	-0.0013925	0.955949745
5	TCF7	NM_003202	cg02148787	Island	-0.02968125	hypo	0.025803814	-0.03188375	hypo	0.017494717	-0.0022025	hypo	0.017494717	-0.0022025	0.861228123
11			cg02149136		0.038195	hyper	0.006642301	0.051845	hyper	0.000495027	0.01365	hyper	0.000495027	0.01365	0.297625021
16			cg02150077		0.0838675	hyper	0.025645925	0.02864125	hyper	0.423664948	-0.05522625	hypo	0.423664948	-0.05522625	0.129864142
5	PPP2R2B;PPP2R2B;PPP2R2B;PPP2R2B;PPP2R2B;PPP2R2B;PPP2R2B	NM_181674;NM_001127381;NM_181677;NM_181676;NM_181675;NM_004576;NM_181678	cg02154084		0.05536875	hyper	0.007962072	0.0793325	hyper	0.000372605	0.02396375	hyper	0.000372605	0.02396375	0.221333402
16	TEKT5	NM_144674	cg02155048	Island	0.05810125	hyper	0.020563227	0.0415075	hyper	0.088875294	-0.01659375	hypo	0.088875294	-0.01659375	0.484790119
6			cg02157626		0.17727375	hyper	0.024850198	-0.02373	hypo	0.750941018	-0.20100375	hypo	0.750941018	-0.20100375	0.01214798
16			cg02158056	N_Shore	0.0471275	hyper	0.040809533	0.04860375	hyper	0.035399461	0.00147625	hyper	0.035399461	0.00147625	0.946477173
3			cg02158100		0.05629875	hyper	0.030193371	0.08586125	hyper	0.001814707	0.0295625	hyper	0.001814707	0.0295625	0.237525551
7	PTPRN2;PTPRN2;PTPRN2	NM_002847;NM_130842;NM_130843	cg02161503	N_Shore	0.041015375	hyper	0.032068857	0.026607875	hyper	0.151897694	-0.0144075	hypo	0.151897694	-0.0144075	0.430196752
5			cg02162286	Island	-0.038135	hypo	0.041573976	-0.0368675	hypo	0.048200521	0.0012675	hyper	0.048200521	0.0012675	0.943448433
2	ING5	NM_032329	cg02162339		0.0219375	hyper	0.025028427	0.024265	hyper	0.014247106	0.0023275	hyper	0.014247106	0.0023275	0.801561701
1	PIGK	NM_005482	cg02162421	N_Shore	0.037785	hyper	0.035198037	0.0342925	hyper	0.053969646	-0.0034925	hypo	0.053969646	-0.0034925	0.837997409
14	OTX2OS1	NR_029385	cg02163378		0.04802375	hyper	0.021492833	0.0493375	hyper	0.018517467	0.00131375	hyper	0.018517467	0.00131375	0.946796033
5	ATG10;ATG10	NM_001131028;NM_031482	cg02166431	S_Shore	0.0748575	hyper	0.008687045	0.11390875	hyper	0.000225401	0.03905125	hyper	0.000225401	0.03905125	0.148317235
6	POLR1C;POLR1C	NM_004875;NM_203290	cg02168034	S_Shelf	0.033548687	hyper	0.023752036	0.021859937	hyper	0.127816498	-0.01168875	hypo	0.127816498	-0.01168875	0.406640642
2	MYT1L	NM_015025	cg02171718		0.02992875	hyper	0.014928433	0.0400625	hyper	0.001821852	0.01013375	hyper	0.001821852	0.01013375	0.382402039
8			cg02173067		0.16795125	hyper	0.003151099	0.11863125	hyper	0.029053941	-0.04932	hypo	0.029053941	-0.04932	0.343295881
14	C14orf45;ALDH6A1	NM_025057;NM_005589	cg02173977	Island	0.06398	hyper	0.010568253	0.07371	hyper	0.003912348	0.00973	hyper	0.003912348	0.00973	0.676183338
20	TNNC2	NM_003279	cg02174884	S_Shore	0.04997	hyper	0.023842672	0.06537	hyper	0.004312771	0.0154	hyper	0.004312771	0.0154	0.463559678
2	TTLL4	NM_014640	cg02176678	Island	0.090635	hyper	0.039981055	0.06487375	hyper	0.132860835	-0.02576125	hypo	0.132860835	-0.02576125	0.542237595
5			cg02182587	N_Shore	0.0294975	hyper	0.044808729	0.0613775	hyper	0.000197851	0.03188	hyper	0.000197851	0.03188	0.031277726
7	MYH16	NR_002147	cg02185750		0.06664625	hyper	0.005571779	0.08423875	hyper	0.000782812	0.0175925	hyper	0.000782812	0.0175925	0.428042676
8			cg02190454		0.07442125	hyper	0.002916109	0.08232	hyper	0.001230876	0.00789875	hyper	0.001230876	0.00789875	0.727219191
19	CDC34	NM_004359	cg02190636	N_Shelf	0.06273	hyper	0.003275349	0.06533375	hyper	0.002356212	0.00260375	hyper	0.002356212	0.00260375	0.892930277
6	FAM50B	NM_012135	cg02193425	N_Shore	0.0565675	hyper	0.020689538	0.05927875	hyper	0.015879165	0.00271125	hyper	0.015879165	0.00271125	0.906286219
4	IL15;IL15	NM_172174;NM_000585	cg02194398	N_Shore	0.051425563	hyper	0.029251915	0.07796875	hyper	0.001351168	0.026543188	hyper	0.001351168	0.026543188	0.233722208
19	ARHGEF18;ARHGEF18	NM_015318;NM_001130955	cg02196619	Island	0.04101875	hyper	0.041546027	0.01863875	hyper	0.336964122	-0.02238	hypo	0.336964122	-0.02238	0.251022166
4	TMEM156	NM_024943	cg02198513		0.04879625	hyper	0.046167612	0.05681875	hyper	0.022101183	0.0080225	hyper	0.022101183	0.0080225	0.732186007
12	ARL6IP4;ARL6IP4;OGFOD2;ARL6IP4;ARL6IP4	NM_018694;NM_001002251;NM_024623;NM_016638;NM_001002252	cg02203224	Island	0.0748675	hyper	0.042200737	0.0248675	hyper	0.482219496	-0.05	hypo	0.482219496	-0.05	0.164350477
7	GPNMB;GPNMB	NM_001005340;NM_002510	cg02203656	N_Shore	0.04732875	hyper	0.036321155	0.0901975	hyper	0.000309732	0.04286875	hyper	0.000309732	0.04286875	0.055913387
2			cg02205445		0.058145	hyper	0.026959767	0.06654	hyper	0.012650316	0.008395	hyper	0.012650316	0.008395	0.736170612
10	VENTX	NM_014468	cg02207686	Island	-0.060664125	hypo	0.049021168	-0.001929125	hypo	0.947787192	0.058735	hyper	0.947787192	0.058735	0.056024011
6			cg02212811	S_Shelf	0.03619875	hyper	0.032235729	0.0550525	hyper	0.00208323	0.01885375	hyper	0.00208323	0.01885375	0.247363896
4	HHIP	NM_022475	cg02215603		0.04800375	hyper	0.029834406	0.05521875	hyper	0.013858191	0.007215	hyper	0.013858191	0.007215	0.731048903
6	TRIM26	NM_003449	cg02216394		0.08096625	hyper	0.006969483	0.111065	hyper	0.000477193	0.03009875	hyper	0.000477193	0.03009875	0.282322149
3	SNRK;SNRK	NM_017719;NM_001100594	cg02219383		0.059305	hyper	0.003765408	0.04523375	hyper	0.021944965	-0.01407125	hypo	0.021944965	-0.01407125	0.452498053
14			cg02219601	N_Shelf	-0.05254	hypo	0.017259393	-0.0548675	hypo	0.0133673	-0.0023275	hypo	0.0133673	-0.0023275	0.910512263
19	ANKLE1	NM_152363	cg02221750	Island	-0.047815	hypo	0.013274685	-0.0437475	hypo	0.022083824	0.0040675	hyper	0.022083824	0.0040675	0.821552454
3	LEPREL1;LEPREL1	NM_018192;NM_001134418	cg02221791		0.040115	hyper	0.004092451	0.032985	hyper	0.015273621	-0.00713	hypo	0.015273621	-0.00713	0.576676776
7	CUX1;CUX1;CUX1	NM_181500;NM_181552;NM_001913	cg02224047	S_Shore	0.10979875	hyper	0.01186975	0.147855	hyper	0.001238301	0.03805625	hyper	0.001238301	0.03805625	0.353658814
16	ZDHHC7;ZDHHC7	NM_001145548;NM_017740	cg02228168		0.03603125	hyper	0.003375053	0.03505125	hyper	0.004176551	-0.00098	hypo	0.004176551	-0.00098	0.929977545
17	HS3ST3B1	NM_006041	cg02228492		0.03555125	hyper	0.039469837	0.03280375	hyper	0.055792086	-0.0027475	hypo	0.055792086	-0.0027475	0.867523606
8	FAM86B1;FAM86B1	NR_003494;NM_001083537	cg02230089	N_Shelf	0.02777625	hyper	0.042794949	0.03979	hyper	0.005382141	0.01201375	hyper	0.005382141	0.01201375	0.363418645
16	TESSP1	NM_001135086	cg02230103	N_Shore	0.05389125	hyper	0.030270385	0.0583525	hyper	0.019979581	0.00446125	hyper	0.019979581	0.00446125	0.85014275
2	NPAS2	NM_002518	cg02232089		0.04170375	hyper	0.011659962	0.024625	hyper	0.119395709	-0.01707875	hypo	0.119395709	-0.01707875	0.273547728
20			cg02232421	N_Shore	0.0552675	hyper	0.016344343	0.08345375	hyper	0.000696338	0.02818625	hyper	0.000696338	0.02818625	0.199548807
11	FBXO3;FBXO3	NM_012175;NM_033406	cg02239453	S_Shore	0.06745	hyper	0.043986488	0.03643	hyper	0.261646242	-0.03102	hypo	0.261646242	-0.03102	0.337350658
8	NCOA2	NM_006540	cg02246683		-0.06908625	hypo	0.001745559	-0.0132025	hypo	0.505708887	0.05588375	hyper	0.505708887	0.05588375	0.008787162
13	C13orf26	NM_152325	cg02247178		0.08417125	hyper	0.041671119	0.06671625	hyper	0.100779501	-0.017455	hypo	0.100779501	-0.017455	0.658897443
16	FTO	NM_001080432	cg02252501		0.0253575	hyper	0.032450931	0.02817625	hyper	0.018726848	0.00281875	hyper	0.018726848	0.00281875	0.802552887
19	ABCA7	NM_019112	cg02253236	Island	-0.07461375	hypo	0.048559028	-0.04517	hypo	0.220032486	0.02944375	hyper	0.220032486	0.02944375	0.419646622
5	FLT4;FLT4	NM_002020;NM_182925	cg02254898	N_Shore	0.05752625	hyper	0.013656668	0.07459375	hyper	0.002104498	0.0170675	hyper	0.002104498	0.0170675	0.436447865
3	OXNAD1	NM_138381	cg02255107	N_Shore	0.03790125	hyper	0.027060476	0.0419275	hyper	0.015574489	0.00402625	hyper	0.015574489	0.00402625	0.804242025
3	RBM6;RBM6	NM_001167582;NM_005777	cg02255918		-0.05718	hypo	0.021083816	-0.0067575	hypo	0.772544572	0.0504225	hyper	0.772544572	0.0504225	0.039491103
16	OGFOD1;NUDT21	NM_018233;NM_007006	cg02257550	S_Shore	-0.04982625	hypo	0.004707235	-0.0620325	hypo	0.000725845	-0.01220625	hypo	0.000725845	-0.01220625	0.451369629
14			cg02257791		0.08952875	hyper	0.0084386	0.07393125	hyper	0.026068258	-0.0155975	hypo	0.026068258	-0.0155975	0.620701572
5			cg02260430	N_Shelf	0.05452625	hyper	0.02064335	0.02752875	hyper	0.222273531	-0.0269975	hypo	0.222273531	-0.0269975	0.231039535
12	TDG;TDG	NM_003211;NM_003211	cg02260482	N_Shore	-0.0281725	hypo	0.042659604	-0.034945	hypo	0.01391828	-0.0067725	hypo	0.01391828	-0.0067725	0.610973616
11	EFCAB4A	NM_173584	cg02261765	Island	-0.06732375	hypo	0.040990447	-0.06344875	hypo	0.052941426	0.003875	hyper	0.052941426	0.003875	0.901936363
19	GNA11	NM_002067	cg02261780	Island	0.12119	hyper	0.020362809	0.10252875	hyper	0.046154302	-0.01866125	hypo	0.046154302	-0.01866125	0.704856417
11	HSD17B12	NM_016142	cg02262727		0.07992625	hyper	0.009083857	0.108375	hyper	0.000786928	0.02844875	hyper	0.000786928	0.02844875	0.32132343
16	BANP;BANP	NM_017869;NM_079837	cg02267536	Island	0.05548625	hyper	0.026838242	0.08161625	hyper	0.002023126	0.02613	hyper	0.002023126	0.02613	0.277018127
16			cg02268156		0.0638125	hyper	0.027282638	0.04847625	hyper	0.086529528	-0.01533625	hypo	0.086529528	-0.01533625	0.576628352
X			cg02268650	Island	-0.09541	hypo	0.031452641	-0.05956875	hypo	0.166132622	0.03584125	hyper	0.166132622	0.03584125	0.398459485
15	MIR9-3	NR_029692	cg02278768	Island	-0.04061625	hypo	0.014441509	-0.026	hypo	0.103904978	0.01461625	hyper	0.103904978	0.01461625	0.351111393
14			cg02280348		0.03184125	hyper	0.007954462	0.020285	hyper	0.07706912	-0.01155625	hypo	0.07706912	-0.01155625	0.30270733
1			cg02284278		0.074505	hyper	0.047716727	0.02879875	hyper	0.427232376	-0.04570625	hypo	0.427232376	-0.04570625	0.212322968
5	NLN	NM_020726	cg02284297		0.04047375	hyper	0.003058832	0.06286625	hyper	3.26E-05	0.0223925	hyper	3.26E-05	0.0223925	0.080214257
16			cg02284800	N_Shore	-0.0461	hypo	0.036637446	-0.0152325	hypo	0.470988355	0.0308675	hyper	0.470988355	0.0308675	0.150999075
16	TELO2	NM_016111	cg02286589	S_Shore	0.06901375	hyper	0.013531325	0.093305	hyper	0.001446779	0.02429125	hyper	0.001446779	0.02429125	0.356460265
22	KREMEN1;KREMEN1	NM_001039570;NM_032045	cg02288859	S_Shore	-0.03963	hypo	0.012628367	-0.0198975	hypo	0.187717829	0.0197325	hyper	0.187717829	0.0197325	0.191267841
16	CDH13	NM_001257	cg02289020		0.0694225	hyper	0.026803986	0.13422	hyper	0.000133368	0.0647975	hyper	0.000133368	0.0647975	0.037490159
1	ZNF687	NM_020832	cg02290168		-0.050675	hypo	0.011508106	-0.04515375	hypo	0.022482703	0.00552125	hyper	0.022482703	0.00552125	0.767596541
19	ATG4D	NM_032885	cg02296807	S_Shelf	0.02676375	hyper	0.028057239	0.03026625	hyper	0.014259575	0.0035025	hyper	0.014259575	0.0035025	0.761833884
16			cg02301292		0.0593225	hyper	0.002418216	0.022555	hyper	0.208345149	-0.0367675	hypo	0.208345149	-0.0367675	0.04588998
16	ATP2A1;ATP2A1	NM_004320;NM_173201	cg02304156	S_Shore	0.03539	hyper	0.030904748	0.03183625	hyper	0.050037765	-0.00355375	hypo	0.050037765	-0.00355375	0.819507308
15	OCA2	NM_000275	cg02312175	S_Shelf	-0.0603225	hypo	0.025884928	0.03371875	hyper	0.196226602	0.09404125	hyper	0.196226602	0.09404125	0.001138484
3			cg02312559	S_Shelf	0.04367375	hyper	0.008991741	0.0610675	hyper	0.000574372	0.01739375	hyper	0.000574372	0.01739375	0.26769602
5	PCDHGA1;PCDHGA1	NM_018912;NM_031993	cg02312593	N_Shore	0.0515575	hyper	0.03530414	0.029765	hyper	0.20956475	-0.0217925	hypo	0.20956475	-0.0217925	0.354441824
16	SLC7A5P1	NR_002593	cg02313331	Island	-0.05256375	hypo	0.037999332	-0.03914875	hypo	0.114732973	0.013415	hyper	0.114732973	0.013415	0.579766717
15	BMF;BMF;BMF;BMF	NM_033503;NM_001003940;NM_001003942;NM_001003943	cg02313495	N_Shelf	-0.06680875	hypo	0.023770529	-0.0307	hypo	0.277551813	0.03610875	hyper	0.277551813	0.03610875	0.20374002
1	GLT25D2	NM_015101	cg02314308	S_Shore	-0.04869875	hypo	0.027821182	-0.0449425	hypo	0.040826398	0.00375625	hyper	0.040826398	0.00375625	0.857901289
19	PAK4;PAK4;PAK4;PAK4;PAK4	NM_005884;NM_001014832;NM_001014835;NM_001014831;NM_001014834	cg02319818	Island	0.0567325	hyper	0.037859802	0.05013125	hyper	0.063875648	-0.00660125	hypo	0.063875648	-0.00660125	0.800012015
12	RASSF8;RASSF8;RASSF8	NM_007211;NM_001164747;NM_001164748	cg02320784	Island	0.10017875	hyper	0.001845641	0.133765	hyper	9.84E-05	0.03358625	hyper	9.84E-05	0.03358625	0.25060715
14	FOXN3;FOXN3	NM_005197;NM_001085471	cg02325951	N_Shelf	0.15964275	hyper	0.002777227	0.1306475	hyper	0.009166395	-0.02899525	hypo	0.009166395	-0.02899525	0.54038178
1	UBE2J2;UBE2J2;UBE2J2;UBE2J2	NM_194457;NM_194315;NM_194458;NM_058167	cg02334770	Island	0.07117875	hyper	0.027920803	0.0592625	hyper	0.063012954	-0.01191625	hypo	0.063012954	-0.01191625	0.698139033
6			cg02336910		-0.04474875	hypo	0.045407194	-0.03764375	hypo	0.088353811	0.007105	hyper	0.088353811	0.007105	0.740050739
1			cg02339592		0.04859625	hyper	0.035282988	0.05939125	hyper	0.011824122	0.010795	hyper	0.011824122	0.010795	0.624104639
6	VPS52	NM_022553	cg02340312	N_Shore	0.0271525	hyper	0.024297422	0.0248275	hyper	0.037770327	-0.002325	hypo	0.037770327	-0.002325	0.838322318
12	ACADS	NM_000017	cg02340826	S_Shore	0.02962375	hyper	0.031170152	0.04938625	hyper	0.000860056	0.0197625	hyper	0.000860056	0.0197625	0.139426174
9	LHX6;LHX6	NM_199160;NM_014368	cg02342594	Island	-0.03871625	hypo	0.030750085	-0.035745	hypo	0.044555344	0.00297125	hyper	0.044555344	0.00297125	0.861388507
2	METTL8	NM_024770	cg02343467		0.0365625	hyper	0.025653303	0.0391675	hyper	0.017657366	0.002605	hyper	0.017657366	0.002605	0.866552684
5	C5orf60	NM_001142306	cg02351082		-0.03533	hypo	0.024448114	-0.06912625	hypo	9.45E-05	-0.03379625	hypo	9.45E-05	-0.03379625	0.030627685
16	C16orf35;C16orf35	NM_001039476;NM_001077350	cg02353723		0.02889875	hyper	0.023090841	0.0330925	hyper	0.01045465	0.00419375	hyper	0.01045465	0.00419375	0.72720666
6	LOC285830;LOC285830	NR_026972;NR_026973	cg02355653		0.14106375	hyper	0.03217515	-0.0688625	hypo	0.277246552	-0.20992625	hypo	0.277246552	-0.20992625	0.002488953
11	RRAS2;RRAS2	NM_012250;NM_001102669	cg02355787	N_Shelf	0.0247575	hyper	0.03784018	0.0364675	hyper	0.003555954	0.01171	hyper	0.003555954	0.01171	0.308255603
3			cg02356883		0.0565525	hyper	0.034821048	0.02592625	hyper	0.314619722	-0.03062625	hypo	0.314619722	-0.03062625	0.236898437
7	RALA	NM_005402	cg02360001	S_Shore	0.053205	hyper	0.037603329	0.032145	hyper	0.19563883	-0.02106	hypo	0.19563883	-0.02106	0.391605292
5	NKD2	NM_033120	cg02360432		0.05717125	hyper	0.0364037	0.020445	hyper	0.435106364	-0.03672625	hypo	0.435106364	-0.03672625	0.166990038
1	SLC25A33	NM_032315	cg02360478	N_Shore	0.04863625	hyper	0.011864839	0.0621325	hyper	0.001966448	0.01349625	hyper	0.001966448	0.01349625	0.456187017
17	RPTOR;RPTOR	NM_001163034;NM_020761	cg02363653	N_Shelf	-0.08862125	hypo	0.026921413	-0.092695	hypo	0.021247027	-0.00407375	hypo	0.021247027	-0.00407375	0.914453973
19	ZNF317	NM_020933	cg02364276	Island	0.0284775	hyper	0.007919481	0.03459875	hyper	0.001773966	0.00612125	hyper	0.001773966	0.00612125	0.538267327
4	ACOX3;ACOX3	NM_001101667;NM_003501	cg02364930	N_Shore	0.06011	hyper	0.005121912	0.0703375	hyper	0.001434396	0.0102275	hyper	0.001434396	0.0102275	0.603870956
2	C2orf84	NM_001040710	cg02365596	S_Shore	0.0539325	hyper	0.012075595	0.065390125	hyper	0.00413786	0.011457625	hyper	0.00413786	0.011457625	0.574422362
6	ME1	NM_002395	cg02366534	Island	-0.04105125	hypo	0.043066422	-0.03021625	hypo	0.128691847	0.010835	hyper	0.128691847	0.010835	0.577529965
15	MEIS2;MEIS2;MEIS2;MEIS2;MEIS2;MEIS2;MEIS2	NM_172316;NM_170674;NM_170675;NM_172315;NM_002399;NM_170677;NM_170676	cg02366856		0.04994625	hyper	0.004585888	0.03147125	hyper	0.060025835	-0.018475	hypo	0.060025835	-0.018475	0.257557563
8	PDE7A;PDE7A	NM_002603;NM_002604	cg02370734		0.062095	hyper	0.02752292	0.05546375	hyper	0.046713672	-0.00663125	hypo	0.046713672	-0.00663125	0.803869572
17	BCAS3;BCAS3	NM_001099432;NM_017679	cg02372144		0.0598025	hyper	0.026280184	0.10359	hyper	0.000421246	0.0437875	hyper	0.000421246	0.0437875	0.095487571
2	LOC90784	NR_026984	cg02372225		0.05325875	hyper	0.014034828	0.05822875	hyper	0.007942955	0.00497	hyper	0.007942955	0.00497	0.80635577
5			cg02372523		0.04479125	hyper	0.034717729	0.02793375	hyper	0.175017846	-0.0168575	hypo	0.175017846	-0.0168575	0.407104187
5			cg02372744		0.10532	hyper	0.002192089	0.125305	hyper	0.00043601	0.019985	hyper	0.00043601	0.019985	0.519819703
20			cg02376940	N_Shelf	0.03697375	hyper	0.004121224	0.0224775	hyper	0.06529959	-0.01449625	hypo	0.06529959	-0.01449625	0.224536921
11	SCGB1C1;LOC653486	NM_145651;NM_001097610	cg02378673		-0.03541375	hypo	0.02063906	-0.0182775	hypo	0.212460472	0.01713625	hyper	0.212460472	0.01713625	0.241458879
6	WDR27	NM_182552	cg02379116	Island	0.04457625	hyper	0.013197044	0.0492775	hyper	0.006866304	0.00470125	hyper	0.006866304	0.00470125	0.77961774
19	ZNF837;ZNF837	NM_001129730;NM_138466	cg02384543	Island	0.06134125	hyper	0.02271908	0.0790475	hyper	0.004510198	0.01770625	hyper	0.004510198	0.01770625	0.48815515
7			cg02385110	S_Shelf	0.04677	hyper	0.049208659	0.0716225	hyper	0.004162896	0.0248525	hyper	0.004162896	0.0248525	0.28136893
5	AHRR;LOC100310782	NM_020731;NR_029397	cg02385153		0.06753625	hyper	0.029199698	0.1252075	hyper	0.000256634	0.05767125	hyper	0.000256634	0.05767125	0.059086272
16			cg02385593	Island	0.11336125	hyper	0.015914972	0.11167125	hyper	0.017356783	-0.00169	hypo	0.017356783	-0.00169	0.969398537
5	ARL15	NM_019087	cg02386665		0.05232	hyper	0.04464467	0.058355	hyper	0.026605861	0.006035	hyper	0.026605861	0.006035	0.808694254
7	PRKAG2;PRKAG2	NM_016203;NM_001040633	cg02387974	Island	0.03841125	hyper	0.013878675	0.05468375	hyper	0.00093809	0.0162725	hyper	0.00093809	0.0162725	0.270978639
16			cg02388054		0.04351375	hyper	0.009553389	0.05166375	hyper	0.002725756	0.00815	hyper	0.002725756	0.00815	0.601706762
7			cg02388319		0.0261675	hyper	0.037625683	0.038795	hyper	0.003347548	0.0126275	hyper	0.003347548	0.0126275	0.29820548
15	C15orf41;C15orf41	NM_001130010;NM_032499	cg02388453		0.11655875	hyper	0.046512346	0.09469625	hyper	0.100874843	-0.0218625	hypo	0.100874843	-0.0218625	0.696829361
6	HLA-DPB2	NR_001435	cg02388468		0.05857625	hyper	0.00376793	0.077015	hyper	0.000310381	0.01843875	hyper	0.000310381	0.01843875	0.321204625
1	ZNF687	NM_020832	cg02388783	Island	-0.03594375	hypo	0.031424544	-0.052105	hypo	0.002961551	-0.01616125	hypo	0.002961551	-0.01616125	0.313714488
11	SLC22A18;SLC22A18;SLC22A18AS	NM_183233;NM_002555;NM_007105	cg02390725	S_Shore	-0.06301	hypo	0.04353793	-0.003535	hypo	0.905680608	0.059475	hyper	0.905680608	0.059475	0.055604162
16	CHST5	NM_024533	cg02390813	Island	0.06526	hyper	0.016836652	0.0320625	hyper	0.218225923	-0.0331975	hypo	0.218225923	-0.0331975	0.202893007
2			cg02392064	N_Shore	0.04842125	hyper	0.031369507	0.04886125	hyper	0.030004727	0.00044	hyper	0.030004727	0.00044	0.983566978
5	SEMA5A	NM_003966	cg02397179		0.05471	hyper	0.020928148	0.07533	hyper	0.002371669	0.02062	hyper	0.002371669	0.02062	0.359963003
13	CLN5	NM_006493	cg02397552		0.0759025	hyper	0.020063432	0.10911	hyper	0.001536419	0.0332075	hyper	0.001536419	0.0332075	0.285843491
19	USP29	NM_020903	cg02399469	S_Shore	0.034155	hyper	0.013060721	0.03148375	hyper	0.02090378	-0.00267125	hypo	0.02090378	-0.00267125	0.835278058
5	SPOCK1	NM_004598	cg02399826		0.0731425	hyper	0.017895549	0.056101625	hyper	0.071632489	-0.017040875	hypo	0.071632489	-0.017040875	0.56459365
19	CEACAM6	NM_002483	cg02400565		0.0602375	hyper	0.04268883	0.07125	hyper	0.018374002	0.0110125	hyper	0.018374002	0.0110125	0.698567667
17			cg02401941	Island	-0.04058875	hypo	0.038003665	-0.0226125	hypo	0.232536544	0.01797625	hyper	0.232536544	0.01797625	0.339831338
11	MPPED2;MPPED2	NM_001145399;NM_001584	cg02403522		0.08029125	hyper	0.029894096	0.08766125	hyper	0.018813368	0.00737	hyper	0.018813368	0.00737	0.833661845
15	RORA;RORA;RORA;RORA	NM_002943;NM_134261;NM_134262;NM_134260	cg02404349		0.09677625	hyper	0.008678971	0.1069	hyper	0.004282383	0.01012375	hyper	0.004282383	0.01012375	0.766923474
4	UBE2K;UBE2K;UBE2K	NM_001111113;NM_005339;NM_001111112	cg02407068	Island	0.02281	hyper	0.042105553	0.03292125	hyper	0.00496074	0.01011125	hyper	0.00496074	0.01011125	0.350095863
20			cg02409364	N_Shore	0.04268	hyper	0.04579663	0.05803875	hyper	0.008610827	0.01535875	hyper	0.008610827	0.01535875	0.455176135
10			cg02415055		0.04813375	hyper	0.012763335	0.03345875	hyper	0.073298935	-0.014675	hypo	0.073298935	-0.014675	0.418977789
6			cg02415651	N_Shore	0.05284125	hyper	0.019087323	0.03778125	hyper	0.08464654	-0.01506	hypo	0.08464654	-0.01506	0.479861222
19			cg02418025	N_Shore	-0.02710375	hypo	0.048128286	-0.026995	hypo	0.048959495	0.00010875	hyper	0.048959495	0.00010875	0.993391915
7	GNA12	NM_007353	cg02423579		0.05361875	hyper	0.018748079	0.03050125	hyper	0.163825805	-0.0231175	hypo	0.163825805	-0.0231175	0.286990884
7	C7orf10	NM_024728	cg02426324		0.0510325	hyper	0.00606211	0.10048	hyper	4.48E-06	0.0494475	hyper	4.48E-06	0.0494475	0.007554388
4			cg02434836	N_Shore	-0.05492375	hypo	0.037131976	-0.04739125	hypo	0.068824293	0.0075325	hyper	0.068824293	0.0075325	0.764361287
19			cg02440947	S_Shore	0.05322125	hyper	0.013673092	0.0480375	hyper	0.024357531	-0.00518375	hypo	0.024357531	-0.00518375	0.797219221
17	FOXK2	NM_004514	cg02443483	N_Shore	0.03112875	hyper	0.022584553	0.027895	hyper	0.038892961	-0.00323375	hypo	0.038892961	-0.00323375	0.801874782
6	BAT2	NM_080686	cg02444305	S_Shelf	0.03287125	hyper	0.048060959	0.0184	hyper	0.25455395	-0.01447125	hypo	0.25455395	-0.01447125	0.367629067
6			cg02446869	S_Shelf	0.0393375	hyper	0.027197873	0.05309875	hyper	0.004123558	0.01376125	hyper	0.004123558	0.01376125	0.417887974
10	EBF3	NM_001005463	cg02449166		-0.02919375	hypo	0.02666956	-0.00621125	hypo	0.61931365	0.0229825	hyper	0.61931365	0.0229825	0.075148305
6	MOG;MOG;MOG;MOG;MOG;MOG;MOG;MOG;MOG;MOG;MOG	NM_206813;NM_001170418;NM_206811;NM_206810;NM_206809;NM_001170417;NM_001008229;NM_001008228;NM_206812;NM_002433;NM_206814	cg02450267		0.0408375	hyper	0.014899832	0.052	hyper	0.002759052	0.0111625	hyper	0.002759052	0.0111625	0.479310358
16	RFWD3	NM_018124	cg02451516	Island	0.05257125	hyper	0.023300627	0.06477875	hyper	0.00646381	0.0122075	hyper	0.00646381	0.0122075	0.578145197
17	TMEM88	NM_203411	cg02459416	N_Shore	0.1117775	hyper	0.042489785	0.12403125	hyper	0.025789734	0.01225375	hyper	0.025789734	0.01225375	0.815990255
10	CPN1	NM_001308	cg02460314		0.05817125	hyper	0.011341457	0.03982375	hyper	0.072297334	-0.0183475	hypo	0.072297334	-0.0183475	0.394509965
5	SRA1;SRA1	NM_001035235;NM_001035235	cg02462761	Island	-0.03707875	hypo	0.040676025	-0.05308	hypo	0.004977937	-0.01600125	hypo	0.004977937	-0.01600125	0.359131296
5	SEMA6A	NM_020796	cg02464338	S_Shore	0.06682	hyper	0.014731188	0.05826875	hyper	0.030901847	-0.00855125	hypo	0.030901847	-0.00855125	0.738934507
1	MIR1182;FAM89A	NR_031593;NM_198552	cg02464665		0.0763925	hyper	0.033232834	0.085285	hyper	0.018751007	0.0088925	hyper	0.018751007	0.0088925	0.794449372
4	LOC100130872;LOC100130872-SPON2	NR_024569;NR_033182	cg02471028	S_Shore	0.0867575	hyper	0.043864504	0.0579175	hyper	0.168056651	-0.02884	hypo	0.168056651	-0.02884	0.48564355
4	BMPR1B	NM_001203	cg02471310	Island	0.08817125	hyper	0.007916153	0.09033	hyper	0.00670262	0.00215875	hyper	0.00670262	0.00215875	0.943880411
7	GLI3	NM_000168	cg02483271	S_Shore	-0.05151	hypo	0.013134743	-0.042945	hypo	0.035001325	0.008565	hyper	0.035001325	0.008565	0.659253893
16	NOD2	NM_022162	cg02486161	Island	0.05904875	hyper	0.017947769	0.04188875	hyper	0.083752198	-0.01716	hypo	0.083752198	-0.01716	0.46655662
2	LRP1B	NM_018557	cg02488702	S_Shore	0.087125	hyper	0.014196087	0.084035	hyper	0.017531537	-0.00309	hypo	0.017531537	-0.00309	0.925872585
17	SLC16A11	NM_153357	cg02489908	Island	-0.04528375	hypo	0.015166974	-0.044945	hypo	0.015850328	0.00033875	hyper	0.015850328	0.00033875	0.984515208
12			cg02493112		0.0302775	hyper	0.038245311	0.03338625	hyper	0.023602155	0.00310875	hyper	0.023602155	0.00310875	0.823467417
5	OTP	NM_032109	cg02493167	N_Shore	-0.0467275	hypo	0.036305717	0.02234	hyper	0.298977442	0.0690675	hyper	0.298977442	0.0690675	0.003226769
10	ADAM12;ADAM12	NM_003474;NM_021641	cg02494582		0.0740875	hyper	0.014739892	0.06546625	hyper	0.02895685	-0.00862125	hypo	0.02895685	-0.00862125	0.761838074
3	ZMYND10	NM_015896	cg02495395	S_Shore	-0.04067625	hypo	0.024981924	-0.04907375	hypo	0.008188991	-0.0083975	hypo	0.008188991	-0.0083975	0.62535655
X			cg02495445	Island	0.06467375	hyper	0.027029861	0.0758425	hyper	0.010893898	0.01116875	hyper	0.010893898	0.01116875	0.687256581
7	ABCA13	NM_152701	cg02497785	Island	0.09805875	hyper	0.012857223	0.02726125	hyper	0.4611344	-0.0707975	hypo	0.4611344	-0.0707975	0.063848796
5	PDE4D;PDE4D	NM_001165899;NM_001104631	cg02499640		0.04789	hyper	0.038047164	0.08825125	hyper	0.000486302	0.04036125	hyper	0.000486302	0.04036125	0.07649796
10	MIR1256;CBARA1	NR_031657;NM_006077	cg02501544		0.0432025	hyper	0.018124833	0.06866125	hyper	0.000501771	0.02545875	hyper	0.000501771	0.02545875	0.147493206
9	GAS1;GAS1	NM_002048;NM_002048	cg02501714	Island	-0.03912875	hypo	0.048590854	0.00035625	hyper	0.985039756	0.039485	hyper	0.985039756	0.039485	0.046739641
10	C10orf95	NM_024886	cg02507296	S_Shore	-0.04532	hypo	0.015769136	-0.0369425	hypo	0.044586158	0.0083775	hyper	0.044586158	0.0083775	0.634607437
13	RASA3	NM_007368	cg02507501	S_Shelf	0.09628	hyper	0.001978398	0.0990875	hyper	0.001542499	0.0028075	hyper	0.001542499	0.0028075	0.919899729
8	ELP3	NM_018091	cg02510729		0.03768125	hyper	0.003094277	0.03519625	hyper	0.005210354	-0.002485	hypo	0.005210354	-0.002485	0.829514911
5	FAM71B	NM_130899	cg02520160	Island	0.05767875	hyper	0.021903007	0.12003375	hyper	3.45E-05	0.062355	hyper	3.45E-05	0.062355	0.01405244
16	CMIP;CMIP	NM_030629;NM_198390	cg02521750	Island	0.08336875	hyper	0.023319811	0.0848025	hyper	0.021280134	0.00143375	hyper	0.021280134	0.00143375	0.967042058
3			cg02523305	S_Shelf	0.03744125	hyper	0.041414014	0.06653625	hyper	0.000833686	0.029095	hyper	0.000833686	0.029095	0.106789349
16	CBFA2T3;CBFA2T3	NM_175931;NM_005187	cg02525435		-0.0418775	hypo	0.01840925	-0.01630125	hypo	0.333762448	0.02557625	hyper	0.333762448	0.02557625	0.134978018
3			cg02525989		0.07780375	hyper	0.033481866	0.04558625	hyper	0.198246592	-0.0322175	hypo	0.198246592	-0.0322175	0.358880327
5	MCC;MCC	NM_002387;NM_001085377	cg02528008		0.08554875	hyper	0.003305973	0.090275	hyper	0.002132584	0.00472625	hyper	0.002132584	0.00472625	0.85800762
16	PAQR4	NM_152341	cg02528159	S_Shore	-0.05150625	hypo	0.036102675	-0.0452975	hypo	0.062536433	0.00620875	hyper	0.062536433	0.00620875	0.790914748
5	LOC728264	NR_027180	cg02529358		-0.03687	hypo	0.014041669	-0.0555825	hypo	0.000549259	-0.0187125	hypo	0.000549259	-0.0187125	0.190560815
21	NCRNA00114;NCRNA00114	NR_027065;NR_027066	cg02532853		0.0345875	hyper	0.026965515	0.03746	hyper	0.017532875	0.0028725	hyper	0.017532875	0.0028725	0.846206247
16	CCL22	NM_002990	cg02532928		-0.02832	hypo	0.043947269	-0.02970125	hypo	0.035373866	-0.00138125	hypo	0.035373866	-0.00138125	0.918126005
2			cg02534072		0.04225625	hyper	0.02699296	0.069895	hyper	0.000703525	0.02763875	hyper	0.000703525	0.02763875	0.136028964
16	VAT1L	NM_020927	cg02535223		0.09734625	hyper	0.022595584	0.1131575	hyper	0.009238949	0.01581125	hyper	0.009238949	0.01581125	0.695137179
13	SPATA13;SPATA13	NM_001166271;NM_153023	cg02537941		0.05357875	hyper	0.038052835	0.05251	hyper	0.04170129	-0.00106875	hypo	0.04170129	-0.00106875	0.965374113
3	MRPL3	NM_007208	cg02542401	N_Shore	0.0573625	hyper	0.009895238	0.07180125	hyper	0.001833435	0.01443875	hyper	0.001833435	0.01443875	0.486404688
16	PSMD7	NM_002811	cg02543101	S_Shelf	-0.0426875	hypo	0.004188273	0.01607625	hyper	0.24374652	0.05876375	hyper	0.24374652	0.05876375	0.000219633
12	IL22	NM_020525	cg02543402		0.02815375	hyper	0.017538511	0.02624125	hyper	0.025698145	-0.0019125	hypo	0.025698145	-0.0019125	0.863570245
7	MAD1L1;MAD1L1;MAD1L1	NM_003550;NM_001013837;NM_001013836	cg02546487		0.044165	hyper	0.010979464	0.050595	hyper	0.004275478	0.00643	hyper	0.004275478	0.00643	0.690971562
11	CEND1	NM_016564	cg02554274	N_Shore	-0.0490025	hypo	0.007999699	-0.0201475	hypo	0.244889175	0.028855	hyper	0.244889175	0.028855	0.100853545
12	SOX5;SOX5	NM_152989;NM_006940	cg02555243	Island	0.05705125	hyper	0.02031054	0.129505	hyper	9.08E-06	0.07245375	hyper	9.08E-06	0.07245375	0.004308332
7			cg02557364	Island	0.07968875	hyper	0.010070839	0.0521925	hyper	0.079300265	-0.02749625	hypo	0.079300265	-0.02749625	0.343531332
20	TAF4	NM_003185	cg02560310	N_Shelf	0.05107875	hyper	0.008945927	0.0610625	hyper	0.002373565	0.00998375	hyper	0.002373565	0.00998375	0.582329628
15			cg02564847		0.0395025	hyper	0.031069806	0.07010375	hyper	0.00046251	0.03060125	hyper	0.00046251	0.03060125	0.088458787
12			cg02568716		0.07929125	hyper	0.038128347	0.0672975	hyper	0.074704153	-0.01199375	hypo	0.074704153	-0.01199375	0.742410981
4	WFS1;WFS1	NM_006005;NM_001145853	cg02568902	N_Shore	-0.03504	hypo	0.030252707	-0.012935	hypo	0.402887366	0.022105	hyper	0.402887366	0.022105	0.158769816
19	ZNF607	NM_032689	cg02570223	S_Shore	-0.02484375	hypo	0.038376636	-0.0234675	hypo	0.04935398	0.00137625	hyper	0.04935398	0.00137625	0.904230397
16			cg02573966	N_Shore	0.08746875	hyper	0.045653338	0.11475625	hyper	0.010822529	0.0272875	hyper	0.010822529	0.0272875	0.516420721
10	ACSL5;ACSL5;ACSL5	NM_016234;NM_203379;NM_203380	cg02574374		-0.04137375	hypo	0.040266545	-0.00577125	hypo	0.764522744	0.0356025	hyper	0.764522744	0.0356025	0.074209184
5	MAST4;MAST4	NM_015183;NM_001164664	cg02574484	S_Shore	0.04940875	hyper	0.017583888	0.023815	hyper	0.230204041	-0.02559375	hypo	0.230204041	-0.02559375	0.198313886
17	HRNBP3	NM_001082575	cg02575092	Island	-0.04112625	hypo	0.041983442	-0.029835	hypo	0.131909565	0.01129125	hyper	0.131909565	0.01129125	0.560209265
3	BFSP2	NM_003571	cg02577896		0.0340525	hyper	0.04287664	0.05047875	hyper	0.004187224	0.01642625	hyper	0.004187224	0.01642625	0.3120093
5			cg02579022	S_Shore	-0.04849875	hypo	0.036823572	-0.03934625	hypo	0.085314756	0.0091525	hyper	0.085314756	0.0091525	0.679714167
1	RGS5	NM_003617	cg02579477		0.06721875	hyper	0.006391116	0.05773125	hyper	0.016886497	-0.0094875	hypo	0.016886497	-0.0094875	0.676100423
16	IFT140	NM_014714	cg02580209		0.03795125	hyper	0.04713103	0.04492625	hyper	0.020739834	0.006975	hyper	0.020739834	0.006975	0.703487163
14	SIX1	NM_005982	cg02583151	Island	-0.0264	hypo	0.045502974	-0.0304	hypo	0.023042326	-0.004	hypo	0.023042326	-0.004	0.751626006
12	HNRNPA1;HNRPA1L-2;HNRNPA1	NM_002136;NR_002944;NM_031157	cg02583484	S_Shelf	-0.0531975	hypo	0.026599424	-0.05408125	hypo	0.024423807	-0.00088375	hypo	0.024423807	-0.00088375	0.968956058
10			cg02584537		0.06548875	hyper	0.015945216	0.07729875	hyper	0.005399602	0.01181	hyper	0.005399602	0.01181	0.643493269
15	HAPLN3	NM_178232	cg02585142		0.04902	hyper	0.021236053	0.0535325	hyper	0.01276625	0.0045125	hyper	0.01276625	0.0045125	0.822030629
19	ZNF45	NM_003425	cg02587156		0.0434625	hyper	0.021470206	0.058245	hyper	0.003071246	0.0147825	hyper	0.003071246	0.0147825	0.410117317
15	MEGF11	NM_032445	cg02593958	N_Shelf	-0.02941375	hypo	0.01637355	-0.000345	hypo	0.976038677	0.02906875	hyper	0.976038677	0.02906875	0.017522437
1	TMCC2	NM_014858	cg02595412	N_Shore	0.0327725	hyper	0.023270303	0.04212375	hyper	0.004754841	0.00935125	hyper	0.004754841	0.00935125	0.495034852
16	CMIP;CMIP	NM_030629;NM_198390	cg02597246	Island	0.1031075	hyper	0.019031682	0.0929275	hyper	0.032676269	-0.01018	hypo	0.032676269	-0.01018	0.805628184
2	MFSD6	NM_017694	cg02598071	N_Shore	0.05965125	hyper	0.012076546	0.0947575	hyper	0.00024658	0.03510625	hyper	0.00024658	0.03510625	0.122549688
7	GRM3	NM_000840	cg02598335		0.03708625	hyper	0.048779031	0.03007625	hyper	0.105062955	-0.00701	hypo	0.105062955	-0.00701	0.69780063
10			cg02598618		0.031625	hyper	0.01746638	0.038625	hyper	0.004717823	0.007	hyper	0.004717823	0.007	0.576463324
5	ADAMTS2	NM_014244	cg02599361	Island	0.10632125	hyper	0.016230411	0.11593125	hyper	0.009522995	0.00961	hyper	0.009522995	0.00961	0.816791705
5			cg02599587		0.050045	hyper	0.028071741	0.0561525	hyper	0.014949445	0.0061075	hyper	0.014949445	0.0061075	0.777453543
7			cg02600347		0.03185125	hyper	0.045974691	0.04183125	hyper	0.010862268	0.00998	hyper	0.010862268	0.00998	0.515279418
8	TDH	NR_001578	cg02601489	N_Shore	-0.06405	hypo	0.044985328	-0.028905	hypo	0.348714385	0.035145	hyper	0.348714385	0.035145	0.256693113
11	CHID1;CHID1;CHID1;CHID1;CHID1	NM_001142677;NM_023947;NM_001142675;NM_001142674;NM_001142676	cg02601626	N_Shore	0.057285	hyper	0.00946334	0.0698875	hyper	0.002151455	0.0126025	hyper	0.002151455	0.0126025	0.53970343
22	BIK	NM_001197	cg02601893		-0.0323225	hypo	0.022377871	-0.03597375	hypo	0.012056779	-0.00365125	hypo	0.012056779	-0.00365125	0.784632421
15	FAM82A2	NM_018145	cg02606596	N_Shore	0.03026125	hyper	0.030475098	0.0257775	hyper	0.06172474	-0.00448375	hypo	0.06172474	-0.00448375	0.735803804
5			cg02607786		0.0268725	hyper	0.017651581	0.02956875	hyper	0.009870983	0.00269625	hyper	0.009870983	0.00269625	0.799947126
7	SEMA3D	NM_152754	cg02607810		0.0826675	hyper	0.037982626	0.05001125	hyper	0.196007576	-0.03265625	hypo	0.196007576	-0.03265625	0.393555047
3	FAM107A;FAM107A	NM_007177;NM_001076778	cg02615468		0.0511075	hyper	0.005270658	0.05512	hyper	0.002954434	0.0040125	hyper	0.002954434	0.0040125	0.811080409
7	HECW1	NM_015052	cg02616069		0.08618	hyper	0.000330092	0.09448375	hyper	0.000119667	0.00830375	hyper	0.000119667	0.00830375	0.688769615
10			cg02617791		0.0628675	hyper	0.019738243	0.0719775	hyper	0.008667446	0.00911	hyper	0.008667446	0.00911	0.719948989
16			cg02618000	N_Shelf	-0.054815	hypo	0.017721939	-0.0223525	hypo	0.308570926	0.0324625	hyper	0.308570926	0.0324625	0.144059232
3	FAM55C;FAM55C	NM_145037;NM_001134456	cg02624332		0.05157	hyper	0.026952719	0.0556075	hyper	0.017967691	0.0040375	hyper	0.017967691	0.0040375	0.854897596
8			cg02624460	N_Shore	0.05069875	hyper	0.029046669	0.07148125	hyper	0.003254399	0.0207825	hyper	0.003254399	0.0207825	0.349940786
16			cg02625749		0.047805	hyper	0.013819041	0.04687625	hyper	0.015529018	-0.00092875	hypo	0.015529018	-0.00092875	0.959168073
5	MAST4;MAST4	NM_198828;NM_001164664	cg02625902	Island	-0.03015875	hypo	0.048310451	-0.02696	hypo	0.075108347	0.00319875	hyper	0.075108347	0.00319875	0.826943912
6			cg02627599	N_Shore	0.0971275	hyper	0.002108579	0.12047	hyper	0.00026855	0.0233425	hyper	0.00026855	0.0233425	0.414126026
5	CMBL	NM_138809	cg02628107	Island	0.0288825	hyper	0.046851883	0.0342	hyper	0.02055341	0.0053175	hyper	0.02055341	0.0053175	0.702608335
2	PCDP1	NM_001029996	cg02629106	Island	-0.0556975	hypo	0.033286431	-0.0580325	hypo	0.027169688	-0.002335	hypo	0.027169688	-0.002335	0.925219749
7			cg02630604	Island	-0.04465	hypo	0.026127345	-0.05003125	hypo	0.013854695	-0.00538125	hypo	0.013854695	-0.00538125	0.777115105
1	KCNAB2;KCNAB2	NM_003636;NM_172130	cg02630629	Island	0.04668875	hyper	0.043930799	0.06122	hyper	0.010267847	0.01453125	hyper	0.010267847	0.01453125	0.513739132
2	MCFD2;MCFD2;TTC7A	NM_001171508;NM_001171511;NM_020458	cg02634634	Island	-0.04531	hypo	0.031521773	-0.03631375	hypo	0.079453999	0.00899625	hyper	0.079453999	0.00899625	0.653713028
5	BRD8;NME5	NM_139199;NM_003551	cg02637512		0.0501975	hyper	0.041692891	0.0282675	hyper	0.236914841	-0.02193	hypo	0.236914841	-0.02193	0.355933351
16	ALDOA;ALDOA;ALDOA;ALDOA;ALDOA	NM_184043;NM_184041;NM_184043;NM_001127617;NM_000034	cg02640572	N_Shore	-0.03483125	hypo	0.021488492	-0.061815	hypo	0.000217358	-0.02698375	hypo	0.000217358	-0.02698375	0.068539104
7	TMEM229A	NM_001136002	cg02640638	Island	-0.03474125	hypo	0.006035565	-0.03574375	hypo	0.004909847	-0.0010025	hypo	0.004909847	-0.0010025	0.931254674
7	TPK1;TPK1	NM_022445;NM_001042482	cg02641052	N_Shore	0.0419025	hyper	0.043818331	0.04280375	hyper	0.039837765	0.00090125	hyper	0.039837765	0.00090125	0.963815886
12	TAS2R31;PRR4;PRH1	NM_176885;NM_001098538;NM_006250	cg02647103	N_Shore	0.02783875	hyper	0.032195712	0.03066	hyper	0.019499584	0.00282125	hyper	0.019499584	0.00282125	0.819367748
16	CORO7	NM_024535	cg02647989		0.03777125	hyper	0.042751083	0.05728625	hyper	0.003493163	0.019515	hyper	0.003493163	0.019515	0.27933867
5	ATP6AP1L	NM_001017971	cg02648101		0.0324325	hyper	0.011684719	0.03413875	hyper	0.008384793	0.00170625	hyper	0.008384793	0.00170625	0.886722673
13			cg02648581	S_Shelf	0.03233875	hyper	0.046548508	0.042555	hyper	0.010924593	0.01021625	hyper	0.010924593	0.01021625	0.513052935
13	SLITRK5	NM_015567	cg02648941	Island	-0.03802875	hypo	0.002503467	-0.03437125	hypo	0.005472211	0.0036575	hyper	0.005472211	0.0036575	0.747342308
6	POM121L2	NM_033482	cg02652760	N_Shore	-0.0405075	hypo	0.035940529	-0.018975	hypo	0.307600482	0.0215325	hyper	0.307600482	0.0215325	0.248476578
5			cg02654265	N_Shelf	0.03809	hyper	0.046517716	0.06496625	hyper	0.001546074	0.02687625	hyper	0.001546074	0.02687625	0.15129938
4			cg02655681		0.03786625	hyper	0.0073989	0.0453325	hyper	0.001848281	0.00746625	hyper	0.001848281	0.00746625	0.568315075
10			cg02656060	Island	0.0390925	hyper	0.012870622	0.05163625	hyper	0.001651802	0.01254375	hyper	0.001651802	0.01254375	0.395991598
6			cg02656947		0.05655375	hyper	0.014298084	0.094525	hyper	0.00019135	0.03797125	hyper	0.00019135	0.03797125	0.088455726
16			cg02657245		0.044555	hyper	0.02942967	0.0942275	hyper	5.74E-05	0.0496725	hyper	5.74E-05	0.0496725	0.0164034
6			cg02665416	Island	-0.03705375	hypo	0.0496271	-0.03716875	hypo	0.048979846	-0.000115	hypo	0.048979846	-0.000115	0.994925314
17	ARL17A;ARL17A	NM_001113738;NM_016632	cg02665463	Island	-0.0638	hypo	0.023849711	-0.04227	hypo	0.1226498	0.02153	hyper	0.1226498	0.02153	0.422754764
7	PTPRN2;PTPRN2;PTPRN2	NM_002847;NM_130842;NM_130843	cg02666246	N_Shore	0.04325125	hyper	0.029576051	0.05016875	hyper	0.013035297	0.0069175	hyper	0.013035297	0.0069175	0.714106659
11			cg02666610		-0.1207725	hypo	0.021017999	-0.04282375	hypo	0.388977783	0.07794875	hyper	0.388977783	0.07794875	0.123576103
19	CNTD2	NM_024877	cg02666638	S_Shore	-0.040235	hypo	0.033010595	-0.04389875	hypo	0.021124066	-0.00366375	hypo	0.021124066	-0.00366375	0.838236182
10	INPP5A	NM_005539	cg02668055	Island	0.01879625	hyper	0.033641058	0.01680875	hyper	0.055142087	-0.0019875	hypo	0.055142087	-0.0019875	0.813359797
1	ZBTB40;ZBTB40	NM_014870;NM_001083621	cg02668903		-0.0418675	hypo	0.031510644	-0.01878875	hypo	0.31488513	0.02307875	hyper	0.31488513	0.02307875	0.219555215
19	ZNF177	NM_003451	cg02672003	Island	0.03986625	hyper	0.005972899	0.06438875	hyper	6.04E-05	0.0245225	hyper	6.04E-05	0.0245225	0.075378006
5			cg02672656	S_Shelf	0.02210125	hyper	0.047282423	0.0239825	hyper	0.032577539	0.00188125	hyper	0.032577539	0.00188125	0.860004915
16	MYH11;MYH11;NDE1;NDE1;MYH11;MYH11	NM_022844;NM_002474;NM_017668;NM_001143979;NM_001040114;NM_001040113	cg02673453		0.020735	hyper	0.030100409	0.02537875	hyper	0.009494522	0.00464375	hyper	0.009494522	0.00464375	0.609728614
7	FOXK1	NM_001037165	cg02674465	Island	0.0896075	hyper	0.012886269	0.09920625	hyper	0.006612294	0.00959875	hyper	0.006612294	0.00959875	0.77540746
8			cg02675546		0.05940625	hyper	0.00973472	0.06576625	hyper	0.004800498	0.00636	hyper	0.004800498	0.00636	0.76563637
6			cg02686793		0.08656875	hyper	0.044055272	0.08154625	hyper	0.056674683	-0.0050225	hypo	0.056674683	-0.0050225	0.902737124
4	ARHGAP10	NM_024605	cg02693127	N_Shore	-0.04168875	hypo	0.04754268	-0.0265975	hypo	0.194841676	0.01509125	hyper	0.194841676	0.01509125	0.456395839
3	ALG1L2	NM_001136152	cg02693227		-0.15796	hypo	0.027449799	0.02497375	hyper	0.713203	0.18293375	hyper	0.713203	0.18293375	0.012011884
20	COL9A3	NM_001853	cg02696351	N_Shore	0.02819	hyper	0.031900222	0.02493375	hyper	0.055135944	-0.00325625	hypo	0.055135944	-0.00325625	0.794298123
3	CBLB	NM_170662	cg02696971	S_Shore	0.023925	hyper	0.021777345	0.02459375	hyper	0.018711093	0.00066875	hyper	0.018711093	0.00066875	0.945771208
12			cg02702693		0.0724	hyper	0.011898104	0.037295	hyper	0.172944122	-0.035105	hypo	0.172944122	-0.035105	0.19854849
5	MYO10	NM_012334	cg02703361		0.05079875	hyper	0.00827626	0.0701775	hyper	0.000572224	0.01937875	hyper	0.000572224	0.01937875	0.282005925
3	C3orf24;C3orf24	NM_001164839;NM_173472	cg02703816	S_Shore	0.06665375	hyper	0.020245917	0.10663375	hyper	0.000572817	0.03998	hyper	0.000572817	0.03998	0.148319819
4	IDUA;SLC26A1;SLC26A1;SLC26A1	NM_000203;NM_022042;NM_213613;NM_134425	cg02703850	Island	0.039405	hyper	0.033257497	0.05113	hyper	0.007364969	0.011725	hyper	0.007364969	0.011725	0.507233343
19	POLRMT	NM_005035	cg02707162	N_Shore	-0.09603875	hypo	0.025207984	-0.08138625	hypo	0.054233684	0.0146525	hyper	0.054233684	0.0146525	0.718362088
19	SLC27A1	NM_198580	cg02707854	S_Shelf	-0.13237125	hypo	0.027996021	0.00830875	hyper	0.884284055	0.14068	hyper	0.884284055	0.14068	0.020313463
4	LDB2;LDB2	NM_001290;NM_001130834	cg02708121		0.05038	hyper	0.021261441	0.06811625	hyper	0.002819228	0.01773625	hyper	0.002819228	0.01773625	0.393305533
1			cg02709907	N_Shelf	0.04832125	hyper	0.005566559	0.04310875	hyper	0.011980995	-0.0052125	hypo	0.011980995	-0.0052125	0.744585076
19	TRAPPC6A;BLOC1S3	NM_024108;NM_212550	cg02713563	N_Shore	-0.03413	hypo	0.02990252	-0.02830625	hypo	0.067402578	0.00582375	hyper	0.067402578	0.00582375	0.696604847
6			cg02721182	N_Shore	-0.0436325	hypo	0.031404063	-0.016645	hypo	0.391151046	0.0269875	hyper	0.391151046	0.0269875	0.169828661
X	SRD5A1P1	NR_028597	cg02722239	N_Shore	-0.10158375	hypo	0.038482638	-0.0161075	hypo	0.730998843	0.08547625	hyper	0.730998843	0.08547625	0.077625103
17	RNF213	NM_020914	cg02726136		0.0410725	hyper	0.006598375	0.04573625	hyper	0.002941107	0.00466375	hyper	0.002941107	0.00466375	0.737762943
6	MICA	NM_000247	cg02726263	S_Shore	0.06127	hyper	0.048500938	0.051635	hyper	0.092437916	-0.009635	hypo	0.092437916	-0.009635	0.746212148
2	DLX2	NM_004405	cg02728483	Island	-0.03594125	hypo	0.005660308	-0.0355275	hypo	0.006149117	0.00041375	hyper	0.006149117	0.00041375	0.972297412
4	PKD2	NM_000297	cg02735620		0.03482875	hyper	0.0136257	0.051525	hyper	0.000630016	0.01669625	hyper	0.000630016	0.01669625	0.21321047
11			cg02739407		0.04176875	hyper	0.014039677	0.04489	hyper	0.008912164	0.00312125	hyper	0.008912164	0.00312125	0.844352114
3	VWA5B2	NM_138345	cg02742098	S_Shore	0.0704475	hyper	0.030984123	0.128305	hyper	0.000351989	0.0578575	hyper	0.000351989	0.0578575	0.071819567
13	FRY	NM_023037	cg02744945		0.0745225	hyper	0.006783847	0.0774	hyper	0.005174731	0.0028775	hyper	0.005174731	0.0028775	0.909611905
4	GAK	NM_005255	cg02746748	N_Shore	0.08475875	hyper	0.015738488	0.06852875	hyper	0.046135021	-0.01623	hypo	0.046135021	-0.01623	0.622452205
17			cg02746900		0.04179125	hyper	0.005980722	0.05631375	hyper	0.000458619	0.0145225	hyper	0.000458619	0.0145225	0.303847613
17			cg02746913		0.04107875	hyper	0.039693815	0.059245	hyper	0.004525264	0.01816625	hyper	0.004525264	0.01816625	0.345030038
14			cg02747253	Island	-0.0493175	hypo	0.042501016	-0.0311125	hypo	0.188678676	0.018205	hyper	0.188678676	0.018205	0.436111199
19	ZNF91	NM_003430	cg02747612		-0.04711	hypo	0.021652731	-0.0252675	hypo	0.199476566	0.0218425	hyper	0.199476566	0.0218425	0.265224973
3	SUMF1;SUMF1;SUMF1	NM_001164675;NM_182760;NM_001164674	cg02750728		0.04000125	hyper	0.029941641	0.05098375	hyper	0.007182088	0.0109825	hyper	0.007182088	0.0109825	0.531608274
2			cg02751273	S_Shore	-0.1002275	hypo	0.034260993	-0.09947375	hypo	0.035507661	0.00075375	hyper	0.035507661	0.00075375	0.986645968
6	SYNJ2	NM_003898	cg02753444		0.21466	hyper	0.028375882	0.16242125	hyper	0.090041338	-0.05223875	hypo	0.090041338	-0.05223875	0.574835691
10	CALML5	NM_017422	cg02754943	S_Shore	-0.04375875	hypo	0.032266354	-0.02432625	hypo	0.21795618	0.0194325	hyper	0.21795618	0.0194325	0.3221614
12			cg02755669		0.060465	hyper	0.010528579	0.0874275	hyper	0.000523846	0.0269625	hyper	0.000523846	0.0269625	0.22699709
10			cg02756168		0.04098375	hyper	0.007019536	0.05195	hyper	0.001036557	0.01096625	hyper	0.001036557	0.01096625	0.436699673
9	USP20;USP20;USP20	NM_001008563;NM_001110303;NM_006676	cg02756502	N_Shore	0.03674125	hyper	0.047019771	0.03194	hyper	0.081120087	-0.00480125	hypo	0.081120087	-0.00480125	0.786399988
5			cg02767633		0.06010375	hyper	0.026755633	0.06004625	hyper	0.026886752	-5.75E-05	hypo	0.026886752	-5.75E-05	0.998213824
11	SART1	NM_005146	cg02768300	Island	0.04113875	hyper	0.022592743	0.02164875	hyper	0.211262436	-0.01949	hypo	0.211262436	-0.01949	0.258876979
17	TMEM100	NM_001099640	cg02768480		0.07691625	hyper	0.015700831	0.0834125	hyper	0.00950811	0.00649625	hyper	0.00950811	0.00649625	0.827639261
3	SEC22A	NM_012430	cg02770887		0.036625	hyper	0.035421768	0.0333575	hyper	0.053484999	-0.0032675	hypo	0.053484999	-0.0032675	0.843761947
19	RGL3;RGL3	NM_001161616;NM_001035223	cg02774542	Island	-0.0695825	hypo	0.019744103	-0.03705625	hypo	0.195261395	0.03252625	hyper	0.195261395	0.03252625	0.25363011
19	PEG3;PEG3;ZIM2;PEG3;PEG3;ZIM2;ZIM2	NM_001146184;NM_001146185;NM_001146326;NM_006210;NM_001146187;NM_001146327;NM_015363	cg02793099	Island	0.0891325	hyper	0.035395574	0.08669125	hyper	0.040242428	-0.00244125	hypo	0.040242428	-0.00244125	0.951727464
16			cg02794184		0.04499375	hyper	0.022527154	0.060505	hyper	0.003208006	0.01551125	hyper	0.003208006	0.01551125	0.408006226
8	CHD7	NM_017780	cg02796478	S_Shelf	0.0633575	hyper	0.046557178	0.05581875	hyper	0.07673744	-0.00753875	hypo	0.07673744	-0.00753875	0.804640072
8	ANXA13;ANXA13	NM_001003954;NM_004306	cg02800334		0.05200125	hyper	0.014560222	-0.0058675	hypo	0.768381627	-0.05786875	hypo	0.768381627	-0.05786875	0.007341585
7			cg02801789	N_Shore	0.05128375	hyper	0.023685591	0.0424025	hyper	0.057110538	-0.00888125	hypo	0.057110538	-0.00888125	0.67881841
10	BUB3;BUB3	NM_004725;NM_001007793	cg02803847		0.046805	hyper	0.003840343	0.0593325	hyper	0.000464954	0.0125275	hyper	0.000464954	0.0125275	0.398714578
2	ADI1	NM_018269	cg02808379	N_Shore	0.0253775	hyper	0.029011185	0.0255575	hyper	0.027999557	0.00018	hyper	0.027999557	0.00018	0.986968152
20			cg02811362	N_Shore	0.037765	hyper	0.03692868	0.0369575	hyper	0.04077286	-0.0008075	hypo	0.04077286	-0.0008075	0.962644166
X	KLHL34;KLHL34	NM_153270;NM_153270	cg02812399		0.04398875	hyper	0.031713769	0.03696125	hyper	0.067133379	-0.0070275	hypo	0.067133379	-0.0070275	0.718253422
11	GUCY2E	NR_024042	cg02814523		-0.02532375	hypo	0.040166182	-0.0297025	hypo	0.017845573	-0.00437875	hypo	0.017845573	-0.00437875	0.710397342
X	PRRG3	NM_024082	cg02814558	S_Shelf	0.05336375	hyper	0.038316734	0.05073625	hyper	0.047938251	-0.0026275	hypo	0.047938251	-0.0026275	0.914802879
7	PTPRN2;PTPRN2;PTPRN2	NM_130843;NM_002847;NM_130842	cg02818143	S_Shore	0.0221175	hyper	0.034286723	0.0198025	hyper	0.05577032	-0.002315	hypo	0.05577032	-0.002315	0.815934044
22	ZDHHC8	NM_013373	cg02819010	N_Shelf	0.03379875	hyper	0.014713556	0.0344975	hyper	0.013007069	0.00069875	hyper	0.013007069	0.00069875	0.957004695
2	ATP6V1E2	NM_080653	cg02822958		0.071875	hyper	0.017310501	0.0230625	hyper	0.419125354	-0.0488125	hypo	0.419125354	-0.0488125	0.09494425
18	LAMA1	NM_005559	cg02827082	S_Shore	0.03978875	hyper	0.039315483	0.060195	hyper	0.003076169	0.02040625	hyper	0.003076169	0.02040625	0.274083594
12	GPR19	NM_006143	cg02828785	Island	0.07894125	hyper	0.029181509	0.0711475	hyper	0.047249245	-0.00779375	hypo	0.047249245	-0.00779375	0.820454478
20	UBE2C;UBE2C;UBE2C;UBE2C;UBE2C;UBE2C	NM_007019;NM_181802;NM_181800;NM_181803;NM_181801;NM_181799	cg02838589	Island	0.05639625	hyper	0.024334361	0.07289375	hyper	0.004858095	0.0164975	hyper	0.004858095	0.0164975	0.487998836
15	PDE8A;PDE8A;PDE8A;PDE8A	NM_002605;NM_173454;NM_002605;NM_173454	cg02839273	Island	-0.02603625	hypo	0.025666678	-0.03702875	hypo	0.002493334	-0.0109925	hypo	0.002493334	-0.0109925	0.324445313
7			cg02844004		-0.02904125	hypo	0.032291433	-0.01600875	hypo	0.221797032	0.0130325	hyper	0.221797032	0.0130325	0.317277563
7	CHN2;CHN2	NM_001039936;NM_004067	cg02844647		0.03445375	hyper	0.017546808	0.00857625	hyper	0.530606581	-0.0258775	hypo	0.530606581	-0.0258775	0.067132911
8	C8orf45;C8orf45;C8orf45	NM_001136160;NM_001136161;NM_173518	cg02845890		-0.0355	hypo	0.042703244	-0.030745	hypo	0.076023644	0.004755	hyper	0.076023644	0.004755	0.776470595
1	SMYD3;SMYD3	NM_022743;NM_001167740	cg02848835		0.028545	hyper	0.031931922	0.0318775	hyper	0.017866231	0.0033325	hyper	0.017866231	0.0033325	0.792194261
1			cg02852847		0.053645	hyper	0.032944995	0.10029875	hyper	0.000305051	0.04665375	hyper	0.000305051	0.04665375	0.060589186
13			cg02853154		0.07532125	hyper	0.000482433	0.07509	hyper	0.000497651	-0.00023125	hypo	0.000497651	-0.00023125	0.990167853
7	CAMK2B;CAMK2B;CAMK2B;CAMK2B;CAMK2B;CAMK2B;CAMK2B;CAMK2B	NM_172084;NM_172083;NM_172082;NM_001220;NM_172079;NM_172081;NM_172078;NM_172080	cg02853553	N_Shore	0.0517725	hyper	0.041587114	0.0322825	hyper	0.191580125	-0.01949	hypo	0.191580125	-0.01949	0.424974182
1	PDE4DIP;PDE4DIP;PDE4DIP	NM_001002811;NM_001002812;NM_014644	cg02854922	N_Shore	-0.04591375	hypo	0.017420642	-0.04578125	hypo	0.017709882	0.0001325	hyper	0.017709882	0.0001325	0.99416689
12			cg02854928		-0.0337625	hypo	0.041328595	-0.0681625	hypo	0.000225605	-0.0344	hypo	0.000225605	-0.0344	0.037954926
1			cg02854937		-0.05265375	hypo	0.023327403	-0.01840625	hypo	0.404604051	0.0342475	hyper	0.404604051	0.0342475	0.127765886
14			cg02858510		0.03848625	hyper	0.02637561	0.04296	hyper	0.014333746	0.00447375	hyper	0.014333746	0.00447375	0.785200713
1			cg02859992		0.0695725	hyper	0.010729926	0.04533125	hyper	0.083599217	-0.02424125	hypo	0.083599217	-0.02424125	0.343590256
1			cg02860281	S_Shore	-0.02832375	hypo	0.022014576	-0.02786875	hypo	0.023996967	0.000455	hyper	0.023996967	0.000455	0.968879575
13	GJB2	NM_004004	cg02861781	Island	-0.03413125	hypo	0.002527781	-0.02459625	hypo	0.022755261	0.009535	hyper	0.022755261	0.009535	0.353992114
1	KIAA1614	NM_020950	cg02863087		0.042515	hyper	0.04518941	0.05000375	hyper	0.020375723	0.00748875	hyper	0.020375723	0.00748875	0.71258815
18	RBBP8;RBBP8;RBBP8	NM_203291;NM_203292;NM_002894	cg02863476	N_Shore	-0.02976125	hypo	0.048897758	-0.039505	hypo	0.011120289	-0.00974375	hypo	0.011120289	-0.00974375	0.502879113
16			cg02865670		0.04089375	hyper	0.045541703	0.05892875	hyper	0.00571241	0.018035	hyper	0.00571241	0.018035	0.360912863
3	SLC33A1	NM_004733	cg02868222	S_Shore	-0.0459725	hypo	0.04962692	0.00095125	hyper	0.966177565	0.04692375	hyper	0.966177565	0.04692375	0.045452351
19	MIR642;GIPR	NR_030372;NM_000164	cg02869289	N_Shelf	-0.0394525	hypo	0.044045649	0.0032975	hyper	0.86027144	0.04275	hyper	0.86027144	0.04275	0.030292726
7	C7orf50;C7orf50;C7orf50	NM_001134395;NM_032350;NM_001134396	cg02869364	S_Shore	0.08291	hyper	0.02507308	0.09261625	hyper	0.01345236	0.00970625	hyper	0.01345236	0.00970625	0.781639766
14			cg02876129	S_Shelf	0.08919	hyper	0.002035744	0.08303625	hyper	0.003637713	-0.00615375	hypo	0.003637713	-0.00615375	0.812641426
16			cg02877856	Island	0.07178625	hyper	0.021805639	0.0543325	hyper	0.075430874	-0.01745375	hypo	0.075430874	-0.01745375	0.555676366
19	ZNF320	NM_207333	cg02878102		0.03247625	hyper	0.021898832	0.03601875	hyper	0.012017202	0.0035425	hyper	0.012017202	0.0035425	0.79103294
10	SH3PXD2A	NM_014631	cg02878913	N_Shelf	0.041035	hyper	0.017361271	0.059405	hyper	0.001144177	0.01837	hyper	0.001144177	0.01837	0.263063076
8	VPS13B;VPS13B	NM_017890;NM_152564	cg02880169		0.07038625	hyper	0.000436092	0.02515125	hyper	0.156558406	-0.045235	hypo	0.156558406	-0.045235	0.014800133
10	SFMBT2	NM_001029880	cg02880356	S_Shelf	0.04277625	hyper	0.048926505	0.06320125	hyper	0.005378961	0.020425	hyper	0.005378961	0.020425	0.331233438
2			cg02880380		-0.03548	hypo	0.027763125	-0.0266025	hypo	0.091489349	0.0088775	hyper	0.091489349	0.0088775	0.562510756
12	ZNF641	NM_152320	cg02882897	N_Shore	-0.02994125	hypo	0.046917414	-0.04007125	hypo	0.009919538	-0.01013	hypo	0.009919538	-0.01013	0.484704442
16	CFDP1	NM_006324	cg02883503		0.10077625	hyper	0.029196632	0.113625	hyper	0.01521508	0.01284875	hyper	0.01521508	0.01284875	0.769556252
17	NXN	NM_022463	cg02884820		0.04696375	hyper	0.004073542	0.0598575	hyper	0.000475784	0.01289375	hyper	0.000475784	0.01289375	0.390461224
7	TYW1B;TYW1B	NM_001145441;NM_001145440	cg02886132	N_Shore	0.0450375	hyper	0.039331333	0.05743625	hyper	0.010475279	0.01239875	hyper	0.010475279	0.01239875	0.553487655
7			cg02888971		0.04361125	hyper	0.035597334	0.05986375	hyper	0.005476875	0.0162525	hyper	0.005476875	0.0162525	0.414088842
18	APCDD1	NM_153000	cg02892295	N_Shore	0.03059375	hyper	0.030064076	0.01673625	hyper	0.218688128	-0.0138575	hypo	0.218688128	-0.0138575	0.305968903
2			cg02900749		0.02884	hyper	0.018341399	0.03738375	hyper	0.00319067	0.00854375	hyper	0.00319067	0.00854375	0.459758132
8	PRAGMIN	NM_001080826	cg02903059		0.03414875	hyper	0.004775003	0.037855	hyper	0.002110619	0.00370625	hyper	0.002110619	0.00370625	0.737854357
8	DLGAP2	NM_004745	cg02903104	N_Shelf	0.07990125	hyper	0.019785324	0.1152125	hyper	0.001462117	0.03531125	hyper	0.001462117	0.03531125	0.279924279
2			cg02903929		0.06155625	hyper	0.040076241	0.051125	hyper	0.083844713	-0.01043125	hypo	0.083844713	-0.01043125	0.715775377
14	RPS6KA5;RPS6KA5	NM_182398;NM_004755	cg02904235	Island	-0.0332525	hypo	0.007468663	-0.04974875	hypo	0.000212375	-0.01649625	hypo	0.000212375	-0.01649625	0.159295359
1	PRKCZ;PRKCZ;PRKCZ	NM_001033582;NM_002744;NM_001033581	cg02912476		0.098195	hyper	0.014958754	0.1123625	hyper	0.006239579	0.0141675	hyper	0.006239579	0.0141675	0.707932717
3	LOC100129550	NR_024618	cg02914790		0.0387275	hyper	0.003763331	0.039515	hyper	0.003215008	0.0007875	hyper	0.003215008	0.0007875	0.948343533
6	TNFRSF21	NM_014452	cg02919564		-0.0696225	hypo	0.00370338	-0.055795	hypo	0.016449497	0.0138275	hyper	0.016449497	0.0138275	0.527813935
1			cg02919721		0.06629	hyper	0.025817364	0.061485	hyper	0.037316477	-0.004805	hypo	0.037316477	-0.004805	0.864425819
8	C8orf86	NM_207412	cg02923831		0.06874625	hyper	0.00910058	0.01697	hyper	0.489281956	-0.05177625	hypo	0.489281956	-0.05177625	0.042775245
X			cg02932763	N_Shelf	0.04550125	hyper	0.047965546	0.04752125	hyper	0.039597963	0.00202	hyper	0.039597963	0.00202	0.926935777
11	IGSF9B	NM_014987	cg02933139		-0.0322025	hypo	0.018476003	-0.03067375	hypo	0.024074667	0.00152875	hyper	0.024074667	0.00152875	0.905271624
3	RAB6B	NM_016577	cg02935024		0.046775	hyper	0.042068166	0.0745225	hyper	0.002279212	0.0277475	hyper	0.002279212	0.0277475	0.214433788
1	BRDT	NM_207189	cg02935097	Island	0.05047875	hyper	0.032615474	0.05509	hyper	0.020808028	0.00461125	hyper	0.020808028	0.00461125	0.837326196
7	C7orf50;C7orf50;C7orf50	NM_001134395;NM_032350;NM_001134396	cg02935980	S_Shore	0.02719625	hyper	0.046327713	0.02967375	hyper	0.030996006	0.0024775	hyper	0.030996006	0.0024775	0.84959264
11	SLC15A3;SLC15A3	NR_027391;NM_016582	cg02939292	N_Shelf	0.03219875	hyper	0.031032133	0.05501375	hyper	0.000673258	0.022815	hyper	0.000673258	0.022815	0.11724083
6	HEBP2	NM_014320	cg02939918	Island	-0.0582025	hypo	0.017177469	-0.0388025	hypo	0.100360924	0.0194	hyper	0.100360924	0.0194	0.400947696
7	PTPRN2;PTPRN2;PTPRN2	NM_002847;NM_130842;NM_130843	cg02941085	N_Shore	0.04688625	hyper	0.023242345	0.0793725	hyper	0.000418844	0.03248625	hyper	0.000418844	0.03248625	0.105649901
8			cg02942591		0.07079125	hyper	0.001496545	0.0389975	hyper	0.059304596	-0.03179375	hypo	0.059304596	-0.03179375	0.11941945
17	TSPAN10	NM_031945	cg02944007	N_Shore	0.09652	hyper	0.043510887	0.11183125	hyper	0.021098851	0.01531125	hyper	0.021098851	0.01531125	0.737835683
3	SRGAP3;SRGAP3	NM_001033117;NM_014850	cg02945385		0.094734562	hyper	0.018169277	0.10663375	hyper	0.006924807	0.011899188	hyper	0.006924807	0.011899188	0.747479811
14			cg02946204	Island	-0.04174	hypo	0.033015498	-0.0238775	hypo	0.207407989	0.0178625	hyper	0.207407989	0.0178625	0.341939938
2	GLB1L	NM_024506	cg02946640	N_Shore	0.04809375	hyper	0.014381472	0.06346625	hyper	0.001950928	0.0153725	hyper	0.001950928	0.0153725	0.406293829
8			cg02946697		0.04759	hyper	0.033272052	0.05818625	hyper	0.010912446	0.01059625	hyper	0.010912446	0.01059625	0.619017059
7	GRM8;GRM8;GRM8	NM_000845;NM_001127323;NR_028041	cg02946850		0.062045	hyper	0.00454716	0.11213	hyper	8.61E-06	0.050085	hyper	8.61E-06	0.050085	0.01840677
14	C14orf184;C14orf184	NM_001080113;NM_001080113	cg02949258	S_Shore	0.0244775	hyper	0.047715998	0.029975	hyper	0.017440018	0.0054975	hyper	0.017440018	0.0054975	0.643054193
11	SYT7	NM_004200	cg02950427	Island	-0.03732	hypo	0.015768325	-0.03766875	hypo	0.014928586	-0.00034875	hypo	0.014928586	-0.00034875	0.980784579
3	PCCB	NM_000532	cg02951711		0.03154875	hyper	0.03731824	0.0317175	hyper	0.036402796	0.00016875	hyper	0.036402796	0.00016875	0.990672942
3	ADCY5	NM_183357	cg02953559	N_Shore	0.07143	hyper	0.003387266	0.05379875	hyper	0.02183072	-0.01763125	hypo	0.02183072	-0.01763125	0.428546199
3	TMEM44;TMEM44;TMEM44;TMEM44	NM_001011655;NM_001166306;NM_001166305;NM_138399	cg02954052		0.02554875	hyper	0.039064757	0.02994375	hyper	0.017309726	0.004395	hyper	0.017309726	0.004395	0.710130839
13	FAM155A	NM_001080396	cg02955548		0.057765	hyper	0.004247585	0.07615375	hyper	0.000355712	0.01838875	hyper	0.000355712	0.01838875	0.32330584
17	SKAP1;SKAP1	NM_001075099;NM_003726	cg02957270	S_Shore	0.05286625	hyper	0.038193423	0.07037125	hyper	0.00756344	0.017505	hyper	0.00756344	0.017505	0.473997039
7			cg02959486	N_Shore	0.055345	hyper	0.019202314	0.04460125	hyper	0.054172703	-0.01074375	hypo	0.054172703	-0.01074375	0.62971494
16	MGRN1;MGRN1;MGRN1;MGRN1	NM_015246;NM_001142291;NM_001142290;NM_001142289	cg02968175		0.08111	hyper	0.018367714	0.11213125	hyper	0.001879749	0.03102125	hyper	0.001879749	0.03102125	0.341918292
20			cg02969038		-0.062795	hypo	0.003601731	-0.00588	hypo	0.764367783	0.056915	hyper	0.764367783	0.056915	0.007393005
7	NUPL2	NM_007342	cg02971793	S_Shore	-0.047475	hypo	0.009110798	-0.04592625	hypo	0.011281104	0.00154875	hyper	0.011281104	0.00154875	0.926827712
2	STK25	NM_006374	cg02972492		0.02796625	hyper	0.046804109	0.0212525	hyper	0.124050581	-0.00671375	hypo	0.124050581	-0.00671375	0.618900991
10			cg02974659		0.05966875	hyper	0.00791021	0.04380375	hyper	0.04365735	-0.015865	hypo	0.04365735	-0.015865	0.447413134
1			cg02974968	S_Shelf	0.076225	hyper	0.00474666	0.09825	hyper	0.000521382	0.022025	hyper	0.000521382	0.022025	0.376048423
7	MKRN1;MKRN1	NM_013446;NM_001145125	cg02976323	N_Shelf	0.04118	hyper	0.011921602	0.05875875	hyper	0.000724684	0.01757875	hyper	0.000724684	0.01757875	0.255910923
14	JPH4;JPH4	NM_001146028;NM_032452	cg02981103	S_Shelf	0.0341	hyper	0.049363193	0.045425	hyper	0.011028404	0.011325	hyper	0.011028404	0.011325	0.497761443
11	FOLH1B	NM_153696	cg02982614		0.03070875	hyper	0.042702293	0.03248875	hyper	0.032898371	0.00178	hyper	0.032898371	0.00178	0.902142163
8			cg02984410	N_Shelf	0.04657375	hyper	0.015315256	0.03745375	hyper	0.046280821	-0.00912	hypo	0.046280821	-0.00912	0.613002698
2	CYS1	NM_001037160	cg02984430	N_Shore	-0.031615	hypo	0.022078948	-0.0302275	hypo	0.027900998	0.0013875	hyper	0.027900998	0.0013875	0.915173457
10	LOC283050;LOC283050;LOC283050	NR_024431;NR_024429;NR_015429	cg02985250		-0.03726625	hypo	0.014513533	-0.002105	hypo	0.882650648	0.03516125	hyper	0.882650648	0.03516125	0.020249341
2			cg02985617	N_Shore	0.0642675	hyper	0.032708079	0.0916725	hyper	0.003590908	0.027405	hyper	0.003590908	0.027405	0.34271192
16			cg02993094		0.0479525	hyper	0.014239998	0.04785	hyper	0.014423284	-0.0001025	hypo	0.014423284	-0.0001025	0.995527845
1	ECE1;ECE1;ECE1;ECE1	NM_001113347;NM_001397;NM_001113349;NM_001113348	cg02994246		0.09451875	hyper	0.045790509	0.108055	hyper	0.024125409	0.01353625	hyper	0.024125409	0.01353625	0.76512676
7	DNAJB6	NM_058246	cg02994253	Island	0.04337375	hyper	0.047676894	0.03275125	hyper	0.127896117	-0.0106225	hypo	0.127896117	-0.0106225	0.61340645
6	TRIM31	NM_007028	cg02995061		-0.0417575	hypo	0.04124083	0.0007925	hyper	0.967631339	0.04255	hyper	0.967631339	0.04255	0.037855535
14	CDC42BPB	NM_006035	cg02995680	Island	0.02716875	hyper	0.041632171	0.02355625	hyper	0.07416845	-0.0036125	hypo	0.07416845	-0.0036125	0.77682636
10			cg02995791		0.0934925	hyper	0.013348623	0.1078025	hyper	0.005149964	0.01431	hyper	0.005149964	0.01431	0.685513485
7			cg02998075		0.03678	hyper	0.043467562	0.0233775	hyper	0.187650019	-0.0134025	hypo	0.187650019	-0.0134025	0.444234361
4	NEK1	NM_012224	cg02998883		0.057515	hyper	0.021260667	0.090645	hyper	0.000724213	0.03313	hyper	0.000724213	0.03313	0.167990745
11	CCDC90B	NM_021825	cg03000419	S_Shore	-0.0490525	hypo	0.038010751	-0.01084875	hypo	0.631068116	0.03820375	hyper	0.631068116	0.03820375	0.09992228
2	RAD51AP2;RAD51AP2	NM_001099218;NM_001099218	cg03002352	N_Shelf	-0.031005	hypo	0.02372044	-0.045795	hypo	0.001590129	-0.01479	hypo	0.001590129	-0.01479	0.25994904
10			cg03005362		0.1103275	hyper	0.006411854	0.067185	hyper	0.080964376	-0.0431425	hypo	0.080964376	-0.0431425	0.253206864
1			cg03006527	S_Shore	-0.04770375	hypo	0.012103484	-0.03474125	hypo	0.059399943	0.0129625	hyper	0.059399943	0.0129625	0.466897399
22	SCARF2;SCARF2	NM_182895;NM_153334	cg03010792	Island	-0.03978625	hypo	0.040351342	-0.05026125	hypo	0.01152701	-0.010475	hypo	0.01152701	-0.010475	0.572957282
16	XPO6	NM_015171	cg03013727		-0.06436125	hypo	0.008342717	-0.0363075	hypo	0.11729277	0.02805375	hyper	0.11729277	0.02805375	0.221267465
14			cg03017135		0.10259125	hyper	0.019947484	0.138745	hyper	0.002558683	0.03615375	hyper	0.002558683	0.03615375	0.387402955
11			cg03026119		0.04544375	hyper	0.025995315	0.0715075	hyper	0.001053065	0.02606375	hyper	0.001053065	0.02606375	0.185587293
18	CABYR;CABYR;CABYR;CABYR;CABYR;CABYR	NM_153768;NM_153770;NM_153769;NM_012189;NM_138644;NM_138643	cg03026306	N_Shore	-0.05783125	hypo	0.018354805	-0.04631875	hypo	0.053753076	0.0115125	hyper	0.053753076	0.0115125	0.618254641
17	DNAH2	NM_020877	cg03027800		0.07492375	hyper	0.027500708	0.0698825	hyper	0.038498241	-0.00504125	hypo	0.038498241	-0.00504125	0.875592649
15	SPRED1	NM_152594	cg03028506		0.0880825	hyper	0.042350046	0.05915625	hyper	0.162408191	-0.02892625	hypo	0.162408191	-0.02892625	0.487472292
19	MLLT1	NM_005934	cg03032443	S_Shore	-0.07236875	hypo	0.021152717	0.00049	hyper	0.986783068	0.07285875	hyper	0.986783068	0.07285875	0.020386724
2			cg03037856	N_Shelf	0.076285	hyper	0.00058653	0.08220625	hyper	0.000271322	0.00592125	hyper	0.000271322	0.00592125	0.760200954
12			cg03043078	S_Shelf	0.04033	hyper	0.036261634	0.021145	hyper	0.255696509	-0.019185	hypo	0.255696509	-0.019185	0.30122132
11	MAML2	NM_032427	cg03044533		0.087365	hyper	0.018253943	0.04829875	hyper	0.173554532	-0.03906625	hypo	0.173554532	-0.03906625	0.267694785
21	HUNK	NM_014586	cg03044684	S_Shore	0.1027975	hyper	0.038921697	0.12212125	hyper	0.015935623	0.01932375	hyper	0.015935623	0.01932375	0.684479704
11	OR52N1	NM_001001913	cg03045231		0.03776875	hyper	0.022052303	0.04095375	hyper	0.013905798	0.003185	hyper	0.013905798	0.003185	0.837849539
19	C19orf39	NM_175871	cg03045323	N_Shore	-0.05287	hypo	0.049172816	-0.048215	hypo	0.070885128	0.004655	hyper	0.070885128	0.004655	0.856555301
11	FADS3	NM_021727	cg03046346	N_Shore	-0.02912125	hypo	0.044011292	-0.03381875	hypo	0.021131849	-0.0046975	hypo	0.021131849	-0.0046975	0.734253859
7	UNC84A;UNC84A	NM_025154;NM_001130965	cg03046748	S_Shelf	0.02694375	hyper	0.043155172	0.02668375	hyper	0.045035473	-0.00026	hypo	0.045035473	-0.00026	0.983705031
1	NBL1;NBL1	NM_005380;NM_182744	cg03048314	Island	-0.03501125	hypo	0.045281974	-0.02013125	hypo	0.235928843	0.01488	hyper	0.235928843	0.01488	0.37769111
6	MAN1A1	NM_005907	cg03051880		0.06040875	hyper	0.02936885	0.0571025	hyper	0.038446607	-0.00330625	hypo	0.038446607	-0.00330625	0.899964556
10			cg03051983	S_Shore	-0.047895	hypo	0.011136637	-0.02058875	hypo	0.247684295	0.02730625	hyper	0.247684295	0.02730625	0.129320844
5			cg03053456	N_Shore	-0.056825	hypo	0.026380444	0.03574	hyper	0.149242381	0.092565	hyper	0.149242381	0.092565	0.000780912
1	HTR6	NM_000871	cg03056854	N_Shore	0.07303	hyper	0.002818999	0.05734125	hyper	0.015154095	-0.01568875	hypo	0.015154095	-0.01568875	0.480134855
6	GMDS	NM_001500	cg03058444		0.05457625	hyper	0.049293855	0.05610875	hyper	0.043732283	0.0015325	hyper	0.043732283	0.0015325	0.954040143
16			cg03062952	N_Shelf	0.0522	hyper	0.022168074	0.05354625	hyper	0.019285127	0.00134625	hyper	0.019285127	0.00134625	0.950123637
16	NARFL	NM_022493	cg03063946	N_Shore	-0.0393325	hypo	0.028979911	-0.0038925	hypo	0.819788595	0.03544	hyper	0.819788595	0.03544	0.047020727
22	TTC38	NM_017931	cg03068030	N_Shore	0.04631	hyper	0.014810605	0.08183375	hyper	0.000108759	0.03552375	hyper	0.000108759	0.03552375	0.055106969
19	TRIP10	NM_004240	cg03070187	N_Shore	0.06060375	hyper	0.044954935	0.09278625	hyper	0.003547545	0.0321825	hyper	0.003547545	0.0321825	0.271843285
19			cg03070989	Island	0.07732875	hyper	0.011457505	0.010865	hyper	0.703115038	-0.06646375	hypo	0.703115038	-0.06646375	0.027042997
2	INHBB	NM_002193	cg03077533	Island	0.05870625	hyper	0.009372402	0.044025	hyper	0.044465321	-0.01468125	hypo	0.044465321	-0.01468125	0.485612368
8			cg03078239		0.06864	hyper	0.043502447	0.07866125	hyper	0.022381266	0.01002125	hyper	0.022381266	0.01002125	0.757983
6	PSMB8;PSMB8	NM_004159;NM_148919	cg03078854	N_Shore	0.0506075	hyper	0.023351424	0.0590225	hyper	0.009414169	0.008415	hyper	0.009414169	0.008415	0.690111214
6	IPCEF1;OPRM1;IPCEF1;IPCEF1	NM_001130699;NM_001008503;NM_015553;NM_001130700	cg03081675		0.064605	hyper	0.03327494	0.09258875	hyper	0.003559212	0.02798375	hyper	0.003559212	0.02798375	0.336988052
2			cg03084983		-0.05783625	hypo	0.035947846	-0.0418175	hypo	0.120900156	0.01601875	hyper	0.120900156	0.01601875	0.543376256
15	LACTB;LACTB	NM_171846;NM_032857	cg03092550	S_Shelf	0.042245	hyper	0.025176893	0.0365325	hyper	0.049800786	-0.0057125	hypo	0.049800786	-0.0057125	0.749104632
2	VRK2;VRK2;VRK2;VRK2;VRK2;VRK2	NM_001130483;NM_001130482;NM_001130481;NM_001136027;NM_006296;NM_001130480	cg03092551	N_Shore	-0.0638025	hypo	0.004438376	-0.016425	hypo	0.42540266	0.0473775	hyper	0.42540266	0.0473775	0.028235402
X	ARHGAP6;ARHGAP6;ARHGAP6	NM_013427;NM_013423;NM_006125	cg03094405		0.08092625	hyper	0.009322536	0.0724425	hyper	0.018299183	-0.00848375	hypo	0.018299183	-0.00848375	0.768881537
16			cg03095612	Island	-0.03367625	hypo	0.023355906	-0.02310375	hypo	0.109241314	0.0105725	hyper	0.109241314	0.0105725	0.453606507
16	NOL3	NM_003946	cg03095800	S_Shore	-0.03896125	hypo	0.036729319	-0.02303875	hypo	0.202759695	0.0159225	hyper	0.202759695	0.0159225	0.374291515
10	H2AFY2	NM_018649	cg03096811		0.02048125	hyper	0.041793196	0.02567875	hyper	0.012680101	0.0051975	hyper	0.012680101	0.0051975	0.5896998
20	CRNKL1	NM_016652	cg03103549	S_Shore	0.0362175	hyper	0.027633528	0.01293125	hyper	0.409930026	-0.02328625	hypo	0.409930026	-0.02328625	0.144255641
7	MIR183;MIR96	NR_029615;NR_029512	cg03104765	N_Shelf	0.02246125	hyper	0.026913946	0.02325125	hyper	0.022463726	0.00079	hyper	0.022463726	0.00079	0.934486818
7	PTPRN2;PTPRN2;PTPRN2	NM_002847;NM_130842;NM_130843	cg03105681	S_Shore	0.04887625	hyper	0.025197961	0.07036375	hyper	0.002187606	0.0214875	hyper	0.002187606	0.0214875	0.303617646
1	CLIC4	NM_013943	cg03106717		0.0384125	hyper	0.007496991	0.04755	hyper	0.001402642	0.0091375	hyper	0.001402642	0.0091375	0.492778932
16	MPG;MPG;MPG	NM_001015054;NM_002434;NM_001015052	cg03110993	N_Shore	-0.03184625	hypo	0.043294065	-0.00904125	hypo	0.549771424	0.022805	hyper	0.549771424	0.022805	0.139317235
12	HMGA2;HMGA2	NM_003484;NM_003483	cg03114845		0.02943875	hyper	0.044457441	0.04037125	hyper	0.007772498	0.0109325	hyper	0.007772498	0.0109325	0.437999787
4			cg03116035		0.06280125	hyper	0.013488137	0.08157375	hyper	0.00203847	0.0187725	hyper	0.00203847	0.0187725	0.43212421
7	HOXA1;HOXA1	NM_153620;NM_005522	cg03116258	N_Shore	-0.0679625	hypo	0.041415221	-0.0369925	hypo	0.251794331	0.03097	hyper	0.251794331	0.03097	0.33528195
6	BAG2	NM_004282	cg03117951	N_Shore	0.04657125	hyper	0.018210721	0.04914875	hyper	0.013279569	0.0025775	hyper	0.013279569	0.0025775	0.8893812
10	ENTPD1;ENTPD1;ENTPD1;ENTPD1;ENTPD1;ENTPD1;ENTPD1	NM_001164179;NM_001164178;NM_001776;NM_001164183;NM_001164182;NM_001164181;NM_001098175	cg03122427		0.08848625	hyper	0.001159807	0.07772	hyper	0.003481134	-0.01076625	hypo	0.003481134	-0.01076625	0.656424518
7			cg03122926		0.28135	hyper	0.013285594	0.15471	hyper	0.153835245	-0.12664	hypo	0.153835245	-0.12664	0.239653484
7	PTPRN2;PTPRN2;PTPRN2	NM_002847;NM_130842;NM_130843	cg03127750	Island	0.03643125	hyper	0.003872418	0.05285875	hyper	0.000108035	0.0164275	hyper	0.000108035	0.0164275	0.161313851
16	CLUAP1	NM_024793	cg03129774	S_Shore	0.05157875	hyper	0.023608123	0.04170125	hyper	0.062257198	-0.0098775	hypo	0.062257198	-0.0098775	0.64696549
4	TBC1D14;TBC1D14;TBC1D14	NM_001113361;NM_020773;NM_001113363	cg03133580	Island	0.029935	hyper	0.03894004	0.02226875	hyper	0.116980472	-0.00766625	hypo	0.116980472	-0.00766625	0.58047031
12	ITGA7;ITGA7;ITGA7	NM_001144996;NM_001144997;NM_002206	cg03134211		-0.029645	hypo	0.035224114	-0.02684375	hypo	0.054510159	0.00280125	hyper	0.054510159	0.00280125	0.834463528
1	IL12RB2	NM_001559	cg03134285		0.0618525	hyper	0.001569783	0.09673625	hyper	1.04E-05	0.03488375	hyper	1.04E-05	0.03488375	0.055145251
19	UHRF1;UHRF1	NM_013282;NM_001048201	cg03134661	S_Shelf	0.03483875	hyper	0.01188113	0.04419	hyper	0.002092975	0.00935125	hyper	0.002092975	0.00935125	0.470979492
1	SEP15;SEP15	NM_203341;NM_004261	cg03138242	N_Shelf	0.0602275	hyper	0.003045757	0.078615	hyper	0.000251018	0.0183875	hyper	0.000251018	0.0183875	0.322860234
22	CBX7	NM_175709	cg03141856	N_Shore	0.05902	hyper	0.025865527	0.07961125	hyper	0.003845889	0.02059125	hyper	0.003845889	0.02059125	0.4146191
17			cg03146062	Island	-0.04771625	hypo	0.039456812	-0.0348425	hypo	0.124550187	0.01287375	hyper	0.124550187	0.01287375	0.561652303
20	SLCO4A1	NM_016354	cg03151194	Island	0.03142625	hyper	0.002141308	0.03639875	hyper	0.000555903	0.0049725	hyper	0.000555903	0.0049725	0.58994183
16			cg03152084	S_Shore	0.05174375	hyper	0.014186547	0.0371325	hyper	0.069494233	-0.01461125	hypo	0.069494233	-0.01461125	0.461424309
11	KCNQ1;KCNQ1	NM_000218;NM_181798	cg03155200		0.0997525	hyper	0.032844106	0.14126375	hyper	0.003823148	0.04151125	hyper	0.003823148	0.04151125	0.354654219
4	ADAD1	NM_139243	cg03155733	N_Shore	-0.04804625	hypo	0.020231942	-0.03867	hypo	0.056584213	0.00937625	hyper	0.056584213	0.00937625	0.631127757
4	BTC	NM_001729	cg03156260	S_Shore	0.06213875	hyper	0.025502631	0.074815	hyper	0.00852511	0.01267625	hyper	0.00852511	0.01267625	0.63079427
11	MRPL23	NM_021134	cg03157283	S_Shore	0.0609725	hyper	0.012967797	0.02864375	hyper	0.218577541	-0.03232875	hypo	0.218577541	-0.03232875	0.166827081
20	GDAP1L1	NM_024034	cg03157591	N_Shore	-0.03250625	hypo	0.047906903	-0.01517875	hypo	0.339460078	0.0173275	hyper	0.339460078	0.0173275	0.276944713
6	C6orf153	NM_033112	cg03159871	S_Shelf	0.03016	hyper	0.028526764	0.018795	hyper	0.158945591	-0.011365	hypo	0.158945591	-0.011365	0.38782991
14			cg03162416	Island	0.07399	hyper	0.038238867	0.0689475	hyper	0.052080003	-0.0050425	hypo	0.052080003	-0.0050425	0.882243398
11	SYT8	NM_138567	cg03164969		-0.046305	hypo	0.023519912	-0.0197125	hypo	0.312618366	0.0265925	hyper	0.312618366	0.0265925	0.176993784
9	NAA35	NM_024635	cg03166286	N_Shore	-0.06577125	hypo	0.003107756	-0.0278375	hypo	0.175695487	0.03793375	hyper	0.175695487	0.03793375	0.069476773
2	NRXN1;NRXN1	NM_004801;NM_001135659	cg03168108		-0.02737375	hypo	0.041144151	-0.02144	hypo	0.103720737	0.00593375	hyper	0.103720737	0.00593375	0.643620102
7			cg03170502		0.04426375	hyper	0.031393154	0.043115	hyper	0.035611147	-0.00114875	hypo	0.035611147	-0.00114875	0.953099553
2	FAM138B	NR_026821	cg03170665		-0.0725375	hypo	0.011169508	-0.0464675	hypo	0.090504587	0.02607	hyper	0.090504587	0.02607	0.331913499
2			cg03171003	Island	-0.07967875	hypo	0.037149929	-0.007985	hypo	0.826557473	0.07169375	hyper	0.826557473	0.07169375	0.058550789
8	ANK1	NM_001142446	cg03183700		0.0377075	hyper	0.030665103	0.05908875	hyper	0.001471697	0.02138125	hyper	0.001471697	0.02138125	0.204623442
19	INSR;INSR	NM_000208;NM_001079817	cg03185775		0.031205	hyper	0.019717421	0.037055	hyper	0.006749938	0.00585	hyper	0.006749938	0.00585	0.64301971
19	CILP2	NM_153221	cg03186620	Island	-0.0573625	hypo	0.02128791	0.00613125	hyper	0.7940865	0.06349375	hyper	0.7940865	0.06349375	0.011776483
6	TRIM10;TRIM10	NM_006778;NM_052828	cg03187614		-0.19788125	hypo	0.01937208	-0.10215125	hypo	0.207308881	0.09573	hyper	0.207308881	0.09573	0.236333556
8			cg03188390	N_Shore	-0.05136	hypo	0.041549197	-0.05193	hypo	0.039527482	-0.00057	hypo	0.039527482	-0.00057	0.98109952
7	TPST1	NM_003596	cg03193328		-0.04942625	hypo	0.043771744	-0.00572	hypo	0.807230629	0.04370625	hyper	0.807230629	0.04370625	0.071918598
15	HMG20A	NM_018200	cg03196588	N_Shore	0.02686375	hyper	0.045045245	0.02411875	hyper	0.069643706	-0.002745	hypo	0.069643706	-0.002745	0.830492947
15	THBS1	NM_003246	cg03196766	S_Shore	0.05223625	hyper	0.021508714	0.07031625	hyper	0.002971319	0.01808	hyper	0.002971319	0.01808	0.402186676
15	RLBP1	NM_000326	cg03197762		0.026365	hyper	0.040875098	0.04377125	hyper	0.001514727	0.01740625	hyper	0.001514727	0.01740625	0.166131484
2	HDLBP;HDLBP	NM_203346;NM_005336	cg03197792		0.0346775	hyper	0.047402151	0.0543725	hyper	0.003238868	0.019695	hyper	0.003238868	0.019695	0.246387323
15	NEO1	NM_002499	cg03197830		0.06001125	hyper	0.013294935	0.08161875	hyper	0.001336694	0.0216075	hyper	0.001336694	0.0216075	0.344359322
6			cg03198009		0.23031375	hyper	0.001442141	-0.02322625	hypo	0.71871521	-0.25354	hypo	0.71871521	-0.25354	0.000584887
6	MICB	NM_005931	cg03198186	S_Shelf	0.04897	hyper	0.030455335	0.05662875	hyper	0.013765152	0.00765875	hyper	0.013765152	0.00765875	0.721728065
14			cg03200676	Island	-0.046865	hypo	0.049016997	-0.0582725	hypo	0.016567049	-0.0114075	hypo	0.016567049	-0.0114075	0.617838429
10			cg03202564	Island	0.06883	hyper	0.047130638	0.04863125	hyper	0.15196498	-0.02019875	hypo	0.15196498	-0.02019875	0.544347266
4	SFRP2	NM_003013	cg03202804	Island	-0.03104375	hypo	0.038985994	-0.01764875	hypo	0.225904775	0.013395	hyper	0.225904775	0.013395	0.354789522
6	C6orf186	NM_001123364	cg03202832		0.03827625	hyper	0.046755929	0.0309925	hyper	0.102350346	-0.00728375	hypo	0.102350346	-0.00728375	0.693009154
12			cg03208125		-0.03335875	hypo	0.011614394	0.003985	hyper	0.746334622	0.03734375	hyper	0.746334622	0.03734375	0.005420095
10	CYP26C1	NM_183374	cg03208426	Island	-0.0645525	hypo	0.015866746	-0.05722125	hypo	0.030333656	0.00733125	hyper	0.030333656	0.00733125	0.770186809
6			cg03208893		-0.03095375	hypo	0.031532384	-0.0476075	hypo	0.00182102	-0.01665375	hypo	0.00182102	-0.01665375	0.230511916
1	SLC2A7	NM_207420	cg03216475		0.064565	hyper	0.014330201	0.112195	hyper	0.00012385	0.04763	hyper	0.00012385	0.04763	0.062963867
1	FGGY;FGGY	NM_018291;NM_001113411	cg03219792		0.0292825	hyper	0.033654904	0.0468075	hyper	0.001462643	0.017525	hyper	0.001462643	0.017525	0.189591743
11	TMEM225;TMEM225	NM_001013743;NM_001013743	cg03221590	Island	0.079945	hyper	0.006144607	0.09592875	hyper	0.001435462	0.01598375	hyper	0.001435462	0.01598375	0.552548775
X	EFHC2	NM_025184	cg03223687	N_Shore	0.0492375	hyper	0.019151895	0.06154375	hyper	0.004483687	0.01230625	hyper	0.004483687	0.01230625	0.535256935
20	C20orf26	NM_015585	cg03223734		0.0751625	hyper	0.047753752	0.05628375	hyper	0.131071138	-0.01887875	hypo	0.131071138	-0.01887875	0.604545472
X	DCAF12L1	NM_178470	cg03224792	Island	0.06516	hyper	0.017365715	0.0543875	hyper	0.043234927	-0.0107725	hypo	0.043234927	-0.0107725	0.675767656
1	EPB41;EPB41;EPB41;EPB41;EPB41	NM_203342;NM_203343;NM_004437;NM_001166007;NM_001166005	cg03225617	Island	0.04959875	hyper	0.008474066	0.05371625	hyper	0.004832985	0.0041175	hyper	0.004832985	0.0041175	0.813319384
20			cg03227037	S_Shelf	-0.07792375	hypo	0.016842284	0.01016375	hyper	0.739907224	0.0880875	hyper	0.739907224	0.0880875	0.007816419
20	ZNF337	NM_015655	cg03227940		0.0329425	hyper	0.038053762	0.02976875	hyper	0.0587611	-0.00317375	hypo	0.0587611	-0.00317375	0.834004133
14	SLC10A1	NM_003049	cg03234661		0.04445125	hyper	0.01705938	0.04862875	hyper	0.009859549	0.0041775	hyper	0.009859549	0.0041775	0.811257647
6	AGPAT1;AGPAT1	NM_006411;NM_032741	cg03234775	S_Shelf	0.02773375	hyper	0.03192065	0.0317975	hyper	0.015339082	0.00406375	hyper	0.015339082	0.00406375	0.74098393
16			cg03236170	N_Shore	0.0476625	hyper	0.039245814	0.03983625	hyper	0.080714162	-0.00782625	hypo	0.080714162	-0.00782625	0.722987903
13	ATP11A;ATP11A	NM_015205;NM_032189	cg03236534	N_Shelf	0.05455375	hyper	0.013957768	0.0519075	hyper	0.018635388	-0.00264625	hypo	0.018635388	-0.00264625	0.898466993
6	ZC3H12D	NM_207360	cg03237474	S_Shore	0.1837	hyper	0.009990485	0.147	hyper	0.034577593	-0.0367	hypo	0.034577593	-0.0367	0.580457716
6	CYP21A2;CYP21A2	NM_000500;NM_001128590	cg03239580		-0.051905	hypo	0.043273242	-0.02288125	hypo	0.355623854	0.02902375	hyper	0.355623854	0.02902375	0.243943837
2	NCRNA00116	NR_027063	cg03250220	Island	-0.0741075	hypo	0.032916376	-0.01993	hypo	0.547721958	0.0541775	hyper	0.547721958	0.0541775	0.110691095
1			cg03256729		0.03784125	hyper	0.049005666	0.03295625	hyper	0.083373039	-0.004885	hypo	0.083373039	-0.004885	0.790907851
1	NR5A2;NR5A2	NM_205860;NM_003822	cg03257172	N_Shore	-0.088205	hypo	0.001739919	-0.05479375	hypo	0.038173907	0.03341125	hyper	0.038173907	0.03341125	0.193080655
9	STXBP1;STXBP1	NM_001032221;NM_003165	cg03258142	Island	0.041665	hyper	0.049654294	0.0420875	hyper	0.047566641	0.0004225	hyper	0.047566641	0.0004225	0.983422754
6	COL11A2;COL11A2;COL11A2	NM_080679;NM_080681;NM_080680	cg03260211		0.059235	hyper	0.006333014	0.07817125	hyper	0.000612686	0.01893625	hyper	0.000612686	0.01893625	0.347163343
2	C2orf85	NM_173821	cg03270969	N_Shore	-0.0355575	hypo	0.030379327	-0.02522625	hypo	0.115314524	0.01033125	hyper	0.115314524	0.01033125	0.509421226
X	PASD1	NM_173493	cg03273860		0.04036625	hyper	0.038821387	0.04014375	hyper	0.039813001	-0.0002225	hypo	0.039813001	-0.0002225	0.99047042
17	RAP1GAP2;RAP1GAP2	NM_015085;NM_001100398	cg03274539		0.027735	hyper	0.034538305	0.02237875	hyper	0.082938299	-0.00535625	hypo	0.082938299	-0.00535625	0.668485868
10			cg03277153		0.04155	hyper	0.005501419	0.03868375	hyper	0.009020421	-0.00286625	hypo	0.009020421	-0.00286625	0.834587768
3			cg03282600		-0.05006625	hypo	0.029569596	-0.0092375	hypo	0.67270858	0.04082875	hyper	0.67270858	0.04082875	0.071188314
16	SPG7;SPG7	NM_003119;NM_199367	cg03286774	S_Shore	0.11065875	hyper	0.015241078	0.13538125	hyper	0.003899642	0.0247225	hyper	0.003899642	0.0247225	0.563905276
10			cg03288630		0.0240375	hyper	0.030380265	0.0254975	hyper	0.022433856	0.00146	hyper	0.022433856	0.00146	0.889807284
4	C1QTNF7;C1QTNF7	NM_001135170;NM_001135171	cg03290977	N_Shelf	-0.05984125	hypo	0.002025684	-0.05865875	hypo	0.002394585	0.0011825	hyper	0.002394585	0.0011825	0.945816492
3			cg03293765		0.04763625	hyper	0.010103334	0.05973375	hyper	0.001856087	0.0120975	hyper	0.001856087	0.0120975	0.483960575
2	TRIP12	NM_004238	cg03300170		0.06209125	hyper	0.01379556	0.0658175	hyper	0.009571677	0.00372625	hyper	0.009571677	0.00372625	0.874335145
8	THAP1;THAP1	NM_199003;NM_018105	cg03301282	S_Shore	-0.044485	hypo	0.010699516	-0.03869375	hypo	0.024036842	0.00579125	hyper	0.024036842	0.00579125	0.721063162
13			cg03302546	N_Shore	0.04971375	hyper	0.02112413	0.05075875	hyper	0.018831909	0.001045	hyper	0.018831909	0.001045	0.95897483
12	HOXC4;HOXC5;HOXC6	NM_014620;NR_003084;NM_153693	cg03305955	S_Shelf	0.0841825	hyper	0.027527042	0.08734	hyper	0.022726418	0.0031575	hyper	0.022726418	0.0031575	0.930454705
11	HBE1;HBE1	NM_005330;NM_005330	cg03306956	S_Shore	0.06201	hyper	0.018041967	0.03758375	hyper	0.136494948	-0.02442625	hypo	0.136494948	-0.02442625	0.326449932
3	SRGAP3;SRGAP3	NM_001033117;NM_014850	cg03308831		0.03703375	hyper	0.021285528	0.04678625	hyper	0.004778135	0.0097525	hyper	0.004778135	0.0097525	0.521747891
3	MAGEF1	NM_022149	cg03309760	S_Shore	-0.0385475	hypo	0.042651374	-0.021085	hypo	0.25256506	0.0174625	hyper	0.25256506	0.0174625	0.341191654
12	COPS7A;COPS7A;COPS7A;COPS7A	NM_001164094;NM_016319;NM_001164095;NM_001164093	cg03312205	N_Shore	0.0525225	hyper	0.023432605	0.04073	hyper	0.072510023	-0.0117925	hypo	0.072510023	-0.0117925	0.591102325
1			cg03312565		0.05823875	hyper	0.011067141	0.08250375	hyper	0.0006927	0.024265	hyper	0.0006927	0.024265	0.261655563
12	A2ML1	NM_144670	cg03314100		0.02582875	hyper	0.025551279	0.02515875	hyper	0.029201856	-0.00067	hypo	0.029201856	-0.00067	0.951165196
2	LOC100329109	NR_033248	cg03318227		0.03889625	hyper	0.042104588	0.05018	hyper	0.010715926	0.01128375	hyper	0.010715926	0.01128375	0.538647183
1	LRRC47	NM_020710	cg03318469	N_Shelf	-0.0783275	hypo	0.029851683	-0.02237375	hypo	0.51505783	0.05595375	hyper	0.51505783	0.05595375	0.111747213
5	PCDHA1;PCDHA1;PCDHA2;PCDHA2	NM_031411;NM_018900;NM_031495;NM_018905	cg03318614	Island	0.05520875	hyper	0.037559515	0.06634625	hyper	0.014222084	0.0111375	hyper	0.014222084	0.0111375	0.660410342
8	ZBTB10;ZBTB10	NM_001105539;NM_023929	cg03319894	S_Shelf	0.0444375	hyper	0.031381316	0.06597375	hyper	0.002432903	0.02153625	hyper	0.002432903	0.02153625	0.278236331
3			cg03320743		0.0535525	hyper	0.012806427	0.05081375	hyper	0.01746999	-0.00273875	hypo	0.01746999	-0.00273875	0.891469374
7	SND1;MIR593	NM_014390;NR_030324	cg03326399		0.03181825	hyper	0.006242459	0.03750075	hyper	0.001733705	0.0056825	hyper	0.001733705	0.0056825	0.594856899
10	USP6NL;USP6NL	NM_001080491;NM_014688	cg03327221		-0.04758375	hypo	0.031333515	-0.01176625	hypo	0.576362365	0.0358175	hyper	0.576362365	0.0358175	0.097828266
19			cg03331224	Island	0.0468475	hyper	0.036461663	0.029025	hyper	0.182104928	-0.0178225	hypo	0.182104928	-0.0178225	0.406934551
4	KLHL5;KLHL5	NM_001007075;NM_001171654	cg03334660	S_Shelf	0.0654075	hyper	0.018355522	0.05717	hyper	0.036654255	-0.0082375	hypo	0.036654255	-0.0082375	0.752171446
2	KIF1A	NM_004321	cg03342543	N_Shore	0.03357625	hyper	0.045762378	0.04968875	hyper	0.00474057	0.0161125	hyper	0.00474057	0.0161125	0.321493625
6	LRRC1	NM_018214	cg03347739	N_Shore	0.0585125	hyper	0.033812121	0.06443125	hyper	0.020644459	0.00591875	hyper	0.020644459	0.00591875	0.821490877
3	FETUB	NM_014375	cg03352332		0.052885	hyper	0.016721293	0.05665875	hyper	0.011023168	0.00377375	hyper	0.011023168	0.00377375	0.855581512
16	CBFA2T3;CBFA2T3	NM_175931;NM_005187	cg03353765	S_Shore	0.084985	hyper	0.012451807	0.11668	hyper	0.001113368	0.031695	hyper	0.001113368	0.031695	0.322635607
3	ZNF621;ZNF621	NM_198484;NM_001098414	cg03364247	S_Shelf	0.04428375	hyper	0.006838782	0.042715	hyper	0.008739876	-0.00156875	hypo	0.008739876	-0.00156875	0.917139217
21			cg03366312	N_Shelf	0.06758	hyper	0.033226156	0.08527875	hyper	0.008875505	0.01769875	hyper	0.008875505	0.01769875	0.558932266
4			cg03374148		-0.07689875	hypo	0.033792392	-0.02365875	hypo	0.494479905	0.05324	hyper	0.494479905	0.05324	0.131823407
22	WNT7B	NM_058238	cg03386971	S_Shore	0.04728125	hyper	0.016362002	0.0624725	hyper	0.002322046	0.01519125	hyper	0.002322046	0.01519125	0.414019991
2	GULP1	NM_016315	cg03392710	N_Shore	-0.03396125	hypo	0.025969137	0.012215	hyper	0.400911094	0.04617625	hyper	0.400911094	0.04617625	0.003637877
10			cg03393426	Island	-0.0428925	hypo	0.047632661	-0.00541625	hypo	0.794026233	0.03747625	hyper	0.794026233	0.03747625	0.080541682
8	MFHAS1	NM_004225	cg03394405		0.05556	hyper	0.021974482	0.06151125	hyper	0.012198561	0.00595125	hyper	0.012198561	0.00595125	0.794836511
16	C16orf11	NM_145270	cg03395191	Island	-0.0411475	hypo	0.045477167	-0.04084375	hypo	0.046959922	0.00030375	hyper	0.046959922	0.00030375	0.98768196
3	DNAJC13	NM_015268	cg03396594	N_Shore	0.05458125	hyper	0.011875015	0.07348125	hyper	0.001241832	0.0189	hyper	0.001241832	0.0189	0.354138625
10	DOCK1;FAM196A	NM_001380;NM_001039762	cg03397442		0.0434	hyper	0.004511934	0.06834375	hyper	5.15E-05	0.02494375	hyper	5.15E-05	0.02494375	0.083689198
2			cg03398919		0.282285	hyper	0.024359728	0.14520375	hyper	0.227762261	-0.13708125	hypo	0.227762261	-0.13708125	0.254028808
3	CDC25A;CDC25A	NM_201567;NM_001789	cg03398966	N_Shelf	0.05357625	hyper	0.01429548	0.07357125	hyper	0.001365915	0.019995	hyper	0.001365915	0.019995	0.333076261
15	RHCG	NM_016321	cg03399028	S_Shore	0.08596375	hyper	0.000497876	0.07336	hyper	0.002153169	-0.01260375	hypo	0.002153169	-0.01260375	0.558912546
8			cg03399210	N_Shelf	0.05523625	hyper	0.037024169	0.06676125	hyper	0.013485265	0.011525	hyper	0.013485265	0.011525	0.648576215
8	FAM160B2	NM_022749	cg03399239		-0.0294275	hypo	0.041257412	-0.00623375	hypo	0.651351198	0.02319375	hyper	0.651351198	0.02319375	0.101880685
13			cg03399574		0.08759625	hyper	0.006694334	0.13180125	hyper	0.000167267	0.044205	hyper	0.000167267	0.044205	0.146374284
12			cg03400587		-0.028115	hypo	0.019180772	-0.005805	hypo	0.60813837	0.02231	hyper	0.60813837	0.02231	0.057626261
10			cg03402698		0.035465	hyper	0.041946251	0.04519125	hyper	0.011525145	0.00972625	hyper	0.011525145	0.00972625	0.560559995
6	TRIM31	NM_007028	cg03403996	S_Shelf	0.2712475	hyper	0.004223027	-0.0430725	hypo	0.619161184	-0.31432	hypo	0.619161184	-0.31432	0.001241068
11	KCNQ1;KCNQ1OT1;KCNQ1	NM_000218;NR_002728;NM_181798	cg03411938		0.07330875	hyper	0.020161641	0.06888875	hyper	0.02798842	-0.00442	hypo	0.02798842	-0.00442	0.881729829
16			cg03412045		0.04955375	hyper	0.021878542	0.044215	hyper	0.038608101	-0.00533875	hypo	0.038608101	-0.00533875	0.793509058
2			cg03412497		0.0418975	hyper	0.042714882	0.03177625	hyper	0.11738949	-0.01012125	hypo	0.11738949	-0.01012125	0.609341287
16	MYST1;MYST1	NM_032188;NM_182958	cg03418659	N_Shore	-0.04405375	hypo	0.003304741	-0.0364725	hypo	0.012410835	0.00758125	hyper	0.012410835	0.00758125	0.578460025
1	BRDT	NM_207189	cg03421440	N_Shore	0.07040125	hyper	0.004133205	0.03624	hyper	0.1149805	-0.03416125	hypo	0.1149805	-0.03416125	0.136179106
11	MMP20	NM_004771	cg03421801		0.035055	hyper	0.026158891	0.027445	hyper	0.07562353	-0.00761	hypo	0.07562353	-0.00761	0.610908867
6			cg03422446		0.06636875	hyper	0.040110585	0.098705	hyper	0.003643244	0.03233625	hyper	0.003643244	0.03233625	0.300262957
1			cg03422552		-0.06276625	hypo	0.01932312	-0.0057175	hypo	0.820863912	0.05704875	hyper	0.820863912	0.05704875	0.031783315
1			cg03423916		-0.04609375	hypo	0.029695342	-0.0367325	hypo	0.077654033	0.00936125	hyper	0.077654033	0.00936125	0.642361435
1	KCTD3	NM_016121	cg03424058		0.07378625	hyper	0.009850123	0.10184375	hyper	0.000747264	0.0280575	hyper	0.000747264	0.0280575	0.295937069
12	UBE3B;UBE3B	NM_130466;NM_183415	cg03426174		0.04308875	hyper	0.002004917	0.03215875	hyper	0.016032527	-0.01093	hypo	0.016032527	-0.01093	0.386318811
10	EIF3A	NM_003750	cg03428375	Island	0.03105	hyper	0.040809125	0.02733	hyper	0.069014387	-0.00372	hypo	0.069014387	-0.00372	0.797500147
22	POM121L9P	NR_003714	cg03428614	S_Shore	0.03729	hyper	0.04079302	0.0345425	hyper	0.056559373	-0.0027475	hypo	0.056559373	-0.0027475	0.874551564
3	GAP43;GAP43;GAP43;GAP43	NM_001130064;NM_002045;NM_001130064;NM_002045	cg03430502		-0.0498	hypo	0.011234918	-0.04993625	hypo	0.011042657	-0.00013625	hypo	0.011042657	-0.00013625	0.99405075
8	C8orf80	NM_001010906	cg03430526		0.035055	hyper	0.025197534	0.037475	hyper	0.017518081	0.00242	hyper	0.017518081	0.00242	0.87021512
1	C1orf27;MIR548F1;C1orf27;C1orf27	NM_001164245;NR_031642;NM_001164246;NM_017847	cg03434095	Island	0.03881875	hyper	0.011197058	0.03278125	hyper	0.029020276	-0.0060375	hypo	0.029020276	-0.0060375	0.672102418
12	VPS37B	NM_024667	cg03434624	Island	-0.05151875	hypo	0.020497259	-0.03157375	hypo	0.140933483	0.019945	hyper	0.140933483	0.019945	0.34549714
15			cg03435384		0.0369675	hyper	0.033591628	0.06032375	hyper	0.001211005	0.02335625	hyper	0.001211005	0.02335625	0.166835916
6	LRFN2	NM_020737	cg03437164		0.04716875	hyper	0.021496747	0.05586625	hyper	0.007661561	0.0086975	hyper	0.007661561	0.0086975	0.653574929
17	B3GNTL1	NM_001009905	cg03440454	S_Shelf	0.04179125	hyper	0.033566854	0.0610025	hyper	0.003124756	0.01921125	hyper	0.003124756	0.01921125	0.309687386
16	TSC2;TSC2;TSC2	NM_001077183;NM_000548;NM_001114382	cg03444940	N_Shore	0.074445	hyper	0.032071429	0.04337875	hyper	0.196770515	-0.03106625	hypo	0.196770515	-0.03106625	0.35101152
3			cg03445800		0.0917675	hyper	0.01015161	0.07695875	hyper	0.027816205	-0.01480875	hypo	0.027816205	-0.01480875	0.655691241
4			cg03446008		0.02307125	hyper	0.036874955	0.04790125	hyper	0.000124634	0.02483	hyper	0.000124634	0.02483	0.025713438
17	EIF4A3	NM_014740	cg03448527		0.02233125	hyper	0.047886179	0.00814	hyper	0.454062673	-0.01419125	hypo	0.454062673	-0.01419125	0.19726837
2	ARMC9	NM_025139	cg03448840	S_Shore	0.046785	hyper	0.013104754	0.05313125	hyper	0.005627182	0.00634625	hyper	0.005627182	0.00634625	0.71876813
2	AGAP1;AGAP1	NM_014914;NM_001037131	cg03451670	Island	0.07276375	hyper	0.038447388	0.06291	hyper	0.070262944	-0.00985375	hypo	0.070262944	-0.00985375	0.768925218
16			cg03451750	S_Shore	0.04613	hyper	0.023946874	0.08407625	hyper	0.000202703	0.03794625	hyper	0.000202703	0.03794625	0.058781407
1			cg03459415		0.04178875	hyper	0.049736443	0.071845	hyper	0.001653913	0.03005625	hyper	0.001653913	0.03005625	0.149936919
3	PLXNB1;PLXNB1	NM_001130082;NM_002673	cg03459811		0.06545625	hyper	0.047781898	0.05896125	hyper	0.072366146	-0.006495	hypo	0.072366146	-0.006495	0.837517576
3	FNDC3B;FNDC3B	NM_001135095;NM_022763	cg03460745		0.02463	hyper	0.033795823	0.0327675	hyper	0.006334623	0.0081375	hyper	0.006334623	0.0081375	0.463506052
10	DIP2C	NM_014974	cg03464357		0.028365	hyper	0.022448904	0.03354	hyper	0.008181126	0.005175	hyper	0.008181126	0.005175	0.659547675
4			cg03464692	S_Shelf	-0.02648625	hypo	0.029607053	-0.0173325	hypo	0.142770769	0.00915375	hyper	0.142770769	0.00915375	0.431143964
1	RGL1	NM_015149	cg03467001		-0.06018875	hypo	0.003520061	-0.04032875	hypo	0.039946107	0.01986	hyper	0.039946107	0.01986	0.294797077
4			cg03469461		-0.0425375	hypo	0.038518489	-0.01556625	hypo	0.430183321	0.02697125	hyper	0.430183321	0.02697125	0.177385535
15	THSD4	NM_024817	cg03472130		0.07462125	hyper	0.014803987	0.05494875	hyper	0.064757466	-0.0196725	hypo	0.064757466	-0.0196725	0.494427898
9	RALGDS	NM_001042368	cg03474926	N_Shore	-0.0363125	hypo	0.035336934	-0.0356575	hypo	0.038461757	0.000655	hyper	0.038461757	0.000655	0.968185742
2	KLF7	NM_003709	cg03484267		0.01961125	hyper	0.04978529	0.02797375	hyper	0.007107112	0.0083625	hyper	0.007107112	0.0083625	0.386486546
2	PKP4;PKP4	NM_003628;NM_001005476	cg03484435		0.03902625	hyper	0.040156404	0.05669625	hyper	0.004367173	0.01767	hyper	0.004367173	0.01767	0.335085871
2			cg03485672		0.07651375	hyper	0.033632423	0.06732125	hyper	0.058854603	-0.0091925	hypo	0.058854603	-0.0091925	0.78853103
2	ANKRD44	NM_153697	cg03488422	N_Shore	0.0379825	hyper	0.012435687	0.05550625	hyper	0.000613437	0.01752375	hyper	0.000613437	0.01752375	0.223609022
3	TBL1XR1	NM_024665	cg03490073		0.0369	hyper	0.014522834	0.053425	hyper	0.000859513	0.016525	hyper	0.000859513	0.016525	0.248755043
8			cg03490289		0.07884625	hyper	0.022734172	0.066895	hyper	0.049741584	-0.01195125	hypo	0.049741584	-0.01195125	0.71482327
8	VPS28;VPS28	NM_016208;NM_183057	cg03492874	Island	0.03436875	hyper	0.022323045	0.0297175	hyper	0.045186338	-0.00465125	hypo	0.045186338	-0.00465125	0.743334997
20			cg03495011	S_Shelf	0.04246375	hyper	0.043203561	0.0749725	hyper	0.000969375	0.03250875	hyper	0.000969375	0.03250875	0.115037318
3			cg03495237		0.0455025	hyper	0.029682628	0.06806625	hyper	0.00207844	0.02256375	hyper	0.00207844	0.02256375	0.2622737
14	C14orf80;C14orf80;C14orf80	NM_001134877;NM_001134876;NM_001134875	cg03495832	N_Shore	0.03092875	hyper	0.047017984	0.0455875	hyper	0.00511416	0.01465875	hyper	0.00511416	0.01465875	0.330343425
3	SUSD5	NM_015551	cg03497399	S_Shore	0.05224625	hyper	0.037394121	0.07902125	hyper	0.00282436	0.026775	hyper	0.00282436	0.026775	0.269350671
11			cg03501539		0.0598175	hyper	0.010698441	0.0298325	hyper	0.179375424	-0.029985	hypo	0.179375424	-0.029985	0.17724788
10	LRRC20;LRRC20;LRRC20	NM_018239;NM_018205;NM_207119	cg03505638		0.09215625	hyper	0.001427182	0.0839725	hyper	0.003123639	-0.00818375	hypo	0.003123639	-0.00818375	0.750760567
12	CHFR;CHFR;CHFR;CHFR;CHFR	NM_001161345;NM_001161347;NM_018223;NM_001161346;NM_001161344	cg03506452		0.07441125	hyper	0.014946536	0.06162375	hyper	0.03989207	-0.0127875	hypo	0.03989207	-0.0127875	0.655600514
4			cg03506502	Island	0.0381875	hyper	0.047108901	0.04182375	hyper	0.031011696	0.00363625	hyper	0.031011696	0.00363625	0.843475766
13			cg03507085		0.03337625	hyper	0.017103865	0.03713875	hyper	0.008846835	0.0037625	hyper	0.008846835	0.0037625	0.774693565
X	CAPN6	NM_014289	cg03509908	Island	0.04836625	hyper	0.042713434	0.04912625	hyper	0.039822949	0.00076	hyper	0.039822949	0.00076	0.973407263
3			cg03513482		0.0577575	hyper	0.009761661	0.0230925	hyper	0.271732088	-0.034665	hypo	0.271732088	-0.034665	0.10441521
16			cg03515587	N_Shore	0.0292	hyper	0.049915249	0.04159125	hyper	0.007208888	0.01239125	hyper	0.007208888	0.01239125	0.389031028
6			cg03517284	S_Shore	0.20917875	hyper	0.00088404	0.0313825	hyper	0.572724016	-0.17779625	hypo	0.572724016	-0.17779625	0.00358034
14			cg03518493	S_Shelf	0.03946625	hyper	0.029081591	0.06030875	hyper	0.001670967	0.0208425	hyper	0.001670967	0.0208425	0.231506371
1			cg03520254		-0.061915	hypo	0.043404448	-0.03958875	hypo	0.184983386	0.02232625	hyper	0.184983386	0.02232625	0.448793661
4	FHDC1	NM_033393	cg03521124	S_Shelf	0.035205	hyper	0.04862893	0.0355625	hyper	0.046567212	0.0003575	hyper	0.046567212	0.0003575	0.983317353
X			cg03523884	S_Shore	0.06531375	hyper	0.0059912	0.0979375	hyper	0.00014562	0.03262375	hyper	0.00014562	0.03262375	0.144279444
1			cg03526459	Island	0.14734625	hyper	0.00416868	0.050515	hyper	0.287120423	-0.09683125	hypo	0.287120423	-0.09683125	0.047932797
19	ELANE	NM_001972	cg03526702	Island	-0.04501	hypo	0.036253663	-0.01511125	hypo	0.462978746	0.02989875	hyper	0.462978746	0.02989875	0.153234635
13			cg03531388		-0.20037375	hypo	0.021863079	-0.0051925	hypo	0.949755544	0.19518125	hyper	0.949755544	0.19518125	0.025124933
8			cg03533519	Island	-0.026545	hypo	0.040340273	-0.032575	hypo	0.013773459	-0.00603	hypo	0.013773459	-0.00603	0.626380423
1			cg03541864		0.06078625	hyper	0.049010517	0.0771425	hyper	0.014694905	0.01635625	hyper	0.014694905	0.01635625	0.5814915
7	SEMA3E	NM_012431	cg03542197		0.0527275	hyper	0.041217406	0.0729575	hyper	0.006495145	0.02023	hyper	0.006495145	0.02023	0.415363279
4			cg03543110		0.044665	hyper	0.00804796	0.031439625	hyper	0.060649412	-0.013225375	hypo	0.060649412	-0.013225375	0.406518809
2	PTPRN	NM_002846	cg03545227	Island	-0.048885	hypo	0.009657457	-0.0483375	hypo	0.010386274	0.0005475	hyper	0.010386274	0.0005475	0.975068499
6	LRRC16A	NM_017640	cg03547267		0.04748875	hyper	0.028274624	0.0552775	hyper	0.012069268	0.00778875	hyper	0.012069268	0.00778875	0.704660799
2	ICA1L	NM_138468	cg03549208	Island	-0.39908125	hypo	0.003251437	0.00125125	hyper	0.991878872	0.4003325	hyper	0.991878872	0.4003325	0.003171792
16	JPH3	NM_020655	cg03552242	Island	0.04548125	hyper	0.021006448	0.0633725	hyper	0.00215969	0.01789125	hyper	0.00215969	0.01789125	0.340059592
7			cg03552804		0.0691625	hyper	0.009071069	0.042175	hyper	0.09574336	-0.0269875	hypo	0.09574336	-0.0269875	0.277869433
6			cg03553308	N_Shore	-0.0446225	hypo	0.016173587	-0.0132725	hypo	0.448169331	0.03135	hyper	0.448169331	0.03135	0.081321333
5	SPOCK1	NM_004598	cg03554765	S_Shore	0.04336125	hyper	0.040713243	0.07316625	hyper	0.00130041	0.029805	hyper	0.00130041	0.029805	0.149739663
14	PACS2;PACS2	NM_015197;NM_001100913	cg03555487	N_Shelf	-0.0216225	hypo	0.037007245	-0.0329675	hypo	0.002597878	-0.011345	hypo	0.002597878	-0.011345	0.257374373
18			cg03557633	N_Shore	0.0479875	hyper	0.023167811	0.05249875	hyper	0.013934292	0.00451125	hyper	0.013934292	0.00451125	0.821188047
6	GPR116;GPR116	NM_001098518;NM_015234	cg03558010	N_Shore	0.06452375	hyper	0.019279564	0.078555	hyper	0.005492546	0.01403125	hyper	0.005492546	0.01403125	0.589646564
10			cg03558688		0.06397375	hyper	0.045585635	0.0574975	hyper	0.070081022	-0.00647625	hypo	0.070081022	-0.00647625	0.832494374
19	CATSPERG	NM_021185	cg03559064	Island	0.05543625	hyper	0.015820931	0.058475	hyper	0.01144996	0.00303875	hyper	0.01144996	0.00303875	0.887736135
3	NCBP2;NCBP2	NM_007362;NM_001042540	cg03561389		0.0282975	hyper	0.049279377	-0.00042375	hypo	0.975477939	-0.02872125	hypo	0.975477939	-0.02872125	0.046239828
2	ESPNL	NM_194312	cg03563842		0.15347625	hyper	0.018667185	0.210465	hyper	0.002063763	0.05698875	hyper	0.002063763	0.05698875	0.357249353
6	MLN;MLN	NM_001040109;NM_002418	cg03565281		0.09064375	hyper	0.005523645	0.10177625	hyper	0.002239607	0.0111325	hyper	0.002239607	0.0111325	0.710496868
17	ZNF287	NM_020653	cg03565323	S_Shore	-0.0564325	hypo	0.012287986	-0.020985	hypo	0.323003743	0.0354475	hyper	0.323003743	0.0354475	0.101420172
20	BCAS1	NM_003657	cg03568039		0.031205	hyper	0.040967601	0.05240375	hyper	0.001374196	0.02119875	hyper	0.001374196	0.02119875	0.154886496
16	ATP2C2	NM_014861	cg03570006		0.0350575	hyper	0.043430823	0.0458625	hyper	0.010249248	0.010805	hyper	0.010249248	0.010805	0.516729535
11	CATSPER1	NM_053054	cg03570766	S_Shelf	0.0496775	hyper	0.002064864	0.04441	hyper	0.005008472	-0.0052675	hypo	0.005008472	-0.0052675	0.716349651
17	SLC25A19;SLC25A19;SLC25A19	NM_001126121;NM_001126122;NM_021734	cg03573123		0.0286825	hyper	0.019895112	0.01638625	hyper	0.166411669	-0.01229625	hypo	0.166411669	-0.01229625	0.294689036
4	EDNRA;EDNRA;EDNRA	NR_028596;NM_001957;NM_001166055	cg03573792		0.0397275	hyper	0.046880901	0.06818	hyper	0.001487319	0.0284525	hyper	0.001487319	0.0284525	0.146215265
5	TBC1D9B;TBC1D9B	NM_015043;NM_198868	cg03575489	N_Shelf	0.03049375	hyper	0.021269123	0.043655	hyper	0.001748057	0.01316125	hyper	0.001748057	0.01316125	0.297254697
19	ACTN4	NM_004924	cg03575974	N_Shelf	0.0417925	hyper	0.036041416	0.042155	hyper	0.034602702	0.0003625	hyper	0.034602702	0.0003625	0.984762364
7			cg03576480		0.02775625	hyper	0.0436792	0.048815	hyper	0.001028616	0.02105875	hyper	0.001028616	0.02105875	0.119021856
8			cg03580358		0.0797525	hyper	0.019156833	0.07056125	hyper	0.035883736	-0.00919125	hypo	0.035883736	-0.00919125	0.774246072
17			cg03580872		0.06773625	hyper	0.00280472	0.10142625	hyper	4.52E-05	0.03369	hyper	4.52E-05	0.03369	0.109864944
22	APOBEC3H;APOBEC3H;APOBEC3H	NM_001166002;NM_001166003;NM_181773	cg03582215	Island	0.04112	hyper	0.010140518	0.02181125	hyper	0.151038573	-0.01930875	hypo	0.151038573	-0.01930875	0.201518995
1	TMEM56	NM_152487	cg03582736	Island	0.06156375	hyper	0.026718432	0.05642125	hyper	0.040643206	-0.0051425	hypo	0.040643206	-0.0051425	0.845052042
13	PCDH20	NM_022843	cg03583571		0.03086125	hyper	0.019501296	0.04626375	hyper	0.001002984	0.0154025	hyper	0.001002984	0.0154025	0.222809979
1			cg03585329		0.05839875	hyper	0.028667631	0.1081625	hyper	0.000249234	0.04976375	hyper	0.000249234	0.04976375	0.058717113
1	ZMPSTE24	NM_005857	cg03586847	S_Shelf	0.0323075	hyper	0.015498344	0.0445075	hyper	0.001498648	0.0122	hyper	0.001498648	0.0122	0.333964574
3			cg03591420		0.03784625	hyper	0.039343256	0.06661	hyper	0.000820421	0.02876375	hyper	0.000820421	0.02876375	0.110422541
16			cg03592218		0.05979625	hyper	0.042692312	0.0899475	hyper	0.003715146	0.03015125	hyper	0.003715146	0.03015125	0.29063256
6			cg03595533	S_Shelf	0.04141125	hyper	0.042945599	0.04344875	hyper	0.034444321	0.0020375	hyper	0.034444321	0.0020375	0.916978828
1	LOC149134	NR_015422	cg03596016	Island	-0.05912375	hypo	0.021005323	-0.04050625	hypo	0.103180417	0.0186175	hyper	0.103180417	0.0186175	0.443418612
11	PPFIA1	NM_003626	cg03596067		0.02690625	hyper	0.026408928	0.02743625	hyper	0.023861358	0.00053	hyper	0.023861358	0.00053	0.963142776
3	PTPRG	NM_002841	cg03601516	S_Shore	0.06692875	hyper	0.031864326	0.09714375	hyper	0.002999633	0.030215	hyper	0.002999633	0.030215	0.313148031
1	PUM1;SNORD103A;PUM1	NM_014676;NR_004054;NM_001020658	cg03603203		0.03040875	hyper	0.015863549	0.03618375	hyper	0.005057278	0.005775	hyper	0.005057278	0.005775	0.625763204
3	C3orf59	NM_178496	cg03603542		0.09420625	hyper	0.003251392	0.0897075	hyper	0.004732247	-0.00449875	hypo	0.004732247	-0.00449875	0.876830306
4			cg03605454		0.08158625	hyper	0.001396003	0.11580875	hyper	3.15E-05	0.0342225	hyper	3.15E-05	0.0342225	0.141522547
1			cg03605773	N_Shore	-0.04509375	hypo	0.029677393	-0.02558125	hypo	0.201533381	0.0195125	hyper	0.201533381	0.0195125	0.326372859
1	RGL1	NM_015149	cg03612333		0.044485	hyper	0.03156982	0.03386	hyper	0.094819648	-0.010625	hypo	0.094819648	-0.010625	0.589916097
10			cg03613178	N_Shore	-0.03278625	hypo	0.035744839	-0.011685	hypo	0.434876718	0.02110125	hyper	0.434876718	0.02110125	0.164644021
11			cg03615568	S_Shelf	0.0464425	hyper	0.015963932	0.06067	hyper	0.002463537	0.0142275	hyper	0.002463537	0.0142275	0.43385328
1	OR2G3	NM_001001914	cg03618016		-0.06478875	hypo	0.019399558	-0.00244	hypo	0.925431924	0.06234875	hyper	0.925431924	0.06234875	0.023881605
5	PLEKHG4B	NM_052909	cg03621279		0.03342	hyper	0.046604934	0.02523125	hyper	0.126043744	-0.00818875	hypo	0.126043744	-0.00818875	0.611365191
6			cg03623130		0.05723375	hyper	0.018896304	0.0784775	hyper	0.002103937	0.02124375	hyper	0.002103937	0.02124375	0.358459971
13	MCF2L;MCF2L	NM_001112732;NM_024979	cg03623878	N_Shore	-0.06178375	hypo	0.012222671	-0.0625375	hypo	0.011331481	-0.00075375	hypo	0.011331481	-0.00075375	0.973831839
8	RNF19A;RNF19A	NM_015435;NM_183419	cg03636234		0.050825	hyper	0.014366379	0.01718625	hyper	0.380003499	-0.03363875	hypo	0.380003499	-0.03363875	0.093049206
6			cg03636939		0.05079625	hyper	0.019507494	0.0565825	hyper	0.010229114	0.00578625	hyper	0.010229114	0.00578625	0.777495133
6			cg03636964		0.027485	hyper	0.024778152	0.0373875	hyper	0.003377538	0.0099025	hyper	0.003377538	0.0099025	0.39591671
7	SLC13A4	NM_012450	cg03640993		0.03804875	hyper	0.007955805	0.03508375	hyper	0.013385352	-0.002965	hypo	0.013385352	-0.002965	0.82293465
19	AKAP8	NM_005858	cg03654623	N_Shore	-0.03235375	hypo	0.043106848	-0.04848625	hypo	0.003888417	-0.0161325	hypo	0.003888417	-0.0161325	0.296926013
8			cg03656863		0.0679525	hyper	0.044567625	0.08427125	hyper	0.014784983	0.01631875	hyper	0.014784983	0.01631875	0.614834205
6			cg03656877	N_Shore	0.0891875	hyper	0.033138947	0.03226375	hyper	0.420828856	-0.05692375	hypo	0.420828856	-0.05692375	0.161589971
10			cg03660085		0.05759875	hyper	0.043379758	0.0915075	hyper	0.002470968	0.03390875	hyper	0.002470968	0.03390875	0.220901633
3	LMOD3	NM_198271	cg03663984		0.05595625	hyper	0.043306773	0.02961125	hyper	0.269504377	-0.026345	hypo	0.269504377	-0.026345	0.324566471
16	LOC100271836	NR_027155	cg03672621	S_Shore	0.0414075	hyper	0.033618098	0.0701075	hyper	0.000861244	0.0287	hyper	0.000861244	0.0287	0.131017308
19	FCGBP	NM_003890	cg03673295	N_Shore	0.039970875	hyper	0.048865733	0.055455	hyper	0.006587546	0.015484125	hyper	0.006587546	0.015484125	0.420040901
17	GAA;GAA;GAA	NM_001079804;NM_000152;NM_001079803	cg03673787	N_Shore	0.32643	hyper	0.026353359	0.15587125	hyper	0.26887706	-0.17055875	hypo	0.26887706	-0.17055875	0.227546393
11	ANO9	NM_001012302	cg03674563	S_Shore	0.04062875	hyper	0.025365589	0.04097125	hyper	0.024278714	0.0003425	hyper	0.024278714	0.0003425	0.984097873
10	ADARB2	NM_018702	cg03678558		0.0385675	hyper	0.027509705	0.07029625	hyper	0.000271233	0.03172875	hyper	0.000271233	0.03172875	0.065246394
17	TBCD	NM_005993	cg03678860	Island	0.03459875	hyper	0.009250933	0.04066875	hyper	0.002841174	0.00607	hyper	0.002841174	0.00607	0.623086185
5			cg03685259		0.06021	hyper	0.016967123	0.09014	hyper	0.00080508	0.02993	hyper	0.00080508	0.02993	0.213620078
4	CTBP1;CTBP1	NM_001328;NM_001012614	cg03685771	Island	0.0387475	hyper	0.019304363	0.0397575	hyper	0.016684715	0.00101	hyper	0.016684715	0.00101	0.948301783
10	JMJD1C;JMJD1C	NM_032776;NM_004241	cg03686645		0.02961375	hyper	0.034614559	0.03115	hyper	0.026988818	0.00153625	hyper	0.026988818	0.00153625	0.908293309
11	CWC15	NM_016403	cg03686736	Island	0.0484125	hyper	0.001380485	0.04796625	hyper	0.001498925	-0.00044625	hypo	0.001498925	-0.00044625	0.973570984
5	KIF3A	NM_007054	cg03688118	N_Shore	0.05650125	hyper	0.013754115	0.069135	hyper	0.003407584	0.01263375	hyper	0.003407584	0.01263375	0.556874554
X	UXT;UXT	NM_153477;NM_004182	cg03689540	N_Shore	0.0501325	hyper	0.048982732	0.0384025	hyper	0.12500098	-0.01173	hypo	0.12500098	-0.01173	0.631396869
13			cg03691144	Island	0.03498	hyper	0.012887527	0.04379125	hyper	0.002603853	0.00881125	hyper	0.002603853	0.00881125	0.504002453
9	LOC100129034	NR_027406	cg03695162		0.0332	hyper	0.029671794	0.03352375	hyper	0.028266717	0.00032375	hyper	0.028266717	0.00032375	0.982165012
7	DTX2;DTX2;DTX2;DTX2	NM_001102595;NM_020892;NM_001102596;NM_001102594	cg03698372		-0.033505	hypo	0.036676549	0.0162	hyper	0.294687762	0.049705	hyper	0.294687762	0.049705	0.003189064
15	IREB2	NM_004136	cg03700171		0.06954875	hyper	0.047113755	0.06032	hyper	0.081915523	-0.00922875	hypo	0.081915523	-0.00922875	0.783287514
5	ANKRD33B	NM_001164440	cg03701266	Island	0.06771875	hyper	0.030259117	0.057585	hyper	0.061795437	-0.01013375	hypo	0.061795437	-0.01013375	0.732907839
16	BANP;BANP	NM_017869;NM_079837	cg03703839	N_Shore	-0.04443875	hypo	0.044501978	-0.02430875	hypo	0.256982497	0.02013	hyper	0.256982497	0.02013	0.345774271
7	RABGEF1;LOC729156	NM_014504;NR_003934	cg03703858	Island	0.0266475	hyper	0.035536983	0.02803125	hyper	0.027755452	0.00138375	hyper	0.027755452	0.00138375	0.90870929
3	TMCC1;TMCC1	NM_001128224;NM_001017395	cg03704024		0.03482125	hyper	0.021193921	0.06336625	hyper	0.000159954	0.028545	hyper	0.000159954	0.028545	0.054360537
10			cg03712837	S_Shelf	0.0277975	hyper	0.043781056	0.04357125	hyper	0.002805631	0.01577375	hyper	0.002805631	0.01577375	0.238437027
7			cg03713823		0.05875875	hyper	0.027220475	0.0986925	hyper	0.000615453	0.03993375	hyper	0.000615453	0.03993375	0.122673689
15	IQCH	NM_001031715	cg03713923		0.03165	hyper	0.022504966	0.00518625	hyper	0.692362415	-0.02646375	hypo	0.692362415	-0.02646375	0.052455002
X	OPHN1	NM_002547	cg03717424	N_Shore	0.069705	hyper	0.020719189	0.03320125	hyper	0.249014869	-0.03650375	hypo	0.249014869	-0.03650375	0.206358583
2	RTKN;RTKN;RTKN;RTKN	NM_001015055;NM_033046;NM_001015055;NM_001015056	cg03719070	Island	-0.04281375	hypo	0.003431183	-0.03589	hypo	0.011833624	0.00692375	hyper	0.011833624	0.00692375	0.603149434
12			cg03723001		0.08215	hyper	0.006453493	0.0953025	hyper	0.002043729	0.0131525	hyper	0.002043729	0.0131525	0.636211054
19	PDE4A;PDE4A;PDE4A;PDE4A	NM_001111308;NM_001111307;NM_001111309;NM_006202	cg03729508		-0.0404075	hypo	0.030847523	-0.0285825	hypo	0.117412846	0.011825	hyper	0.117412846	0.011825	0.507712274
18	ATP8B1	NM_005603	cg03730389	Island	0.04647	hyper	0.043469127	0.03817625	hyper	0.092517434	-0.00829375	hypo	0.092517434	-0.00829375	0.706509791
3	HRH1	NM_001098213	cg03737442		0.04310625	hyper	0.029951313	0.07066875	hyper	0.000933246	0.0275625	hyper	0.000933246	0.0275625	0.152636752
18			cg03744043	N_Shore	-0.04254375	hypo	0.005262076	-0.02112875	hypo	0.139623611	0.021415	hyper	0.139623611	0.021415	0.134586012
19	ANKLE1	NM_152363	cg03745160	S_Shore	-0.06493	hypo	0.043580821	-0.01640375	hypo	0.594810016	0.04852625	hyper	0.594810016	0.04852625	0.124167594
10	SFXN4	NM_213649	cg03745912	N_Shore	-0.0404725	hypo	0.005552612	-0.04190875	hypo	0.004290398	-0.00143625	hypo	0.004290398	-0.00143625	0.914531504
7			cg03754982		0.03522875	hyper	0.005055189	0.03645875	hyper	0.003906047	0.00123	hyper	0.003906047	0.00123	0.914819595
11			cg03757552	Island	-0.03031875	hypo	0.03977162	-0.01764625	hypo	0.217356285	0.0126725	hyper	0.217356285	0.0126725	0.371841459
2	POTEF	NM_001099771	cg03757938	N_Shore	-0.0400675	hypo	0.005536032	-0.006125	hypo	0.644448681	0.0339425	hyper	0.644448681	0.0339425	0.016276869
12			cg03767333		0.06530375	hyper	0.005207309	0.084595	hyper	0.000562303	0.01929125	hyper	0.000562303	0.01929125	0.371563066
16			cg03767562		0.04090875	hyper	0.032770327	0.06397625	hyper	0.001688437	0.0230675	hyper	0.001688437	0.0230675	0.213069721
4			cg03771832		0.0568	hyper	0.020399607	0.09324625	hyper	0.000447913	0.03644625	hyper	0.000447913	0.03644625	0.123712019
6	PPARD;PPARD	NM_177435;NM_006238	cg03772072		0.0337225	hyper	0.016932977	0.031415	hyper	0.024961416	-0.0023075	hypo	0.024961416	-0.0023075	0.861748443
4			cg03772226	N_Shelf	0.03221375	hyper	0.03493225	0.04151375	hyper	0.008274566	0.0093	hyper	0.008274566	0.0093	0.524086099
8	GLI4	NM_138465	cg03773789	N_Shore	-0.03048	hypo	0.035653241	-0.02978625	hypo	0.039660775	0.00069375	hyper	0.039660775	0.00069375	0.959938149
17	WDR81;WDR81;WDR81;WDR81	NM_001163673;NM_001163809;NM_001163811;NM_152348	cg03773805	Island	0.02928375	hyper	0.030617273	0.0430525	hyper	0.002530172	0.01376875	hyper	0.002530172	0.01376875	0.290097176
2	DPP10	NM_020868	cg03774868		0.05063125	hyper	0.011522688	0.06647875	hyper	0.001488163	0.0158475	hyper	0.001488163	0.0158475	0.399242508
19	HAPLN4	NM_023002	cg03775416	Island	0.08211625	hyper	0.015585102	0.054535	hyper	0.096260511	-0.02758125	hypo	0.096260511	-0.02758125	0.389578396
20	GATA5	NM_080473	cg03777459	Island	-0.0365425	hypo	0.022607553	-0.0224675	hypo	0.146624175	0.014075	hyper	0.146624175	0.014075	0.356462699
1	PRKCZ;PRKCZ;PRKCZ	NM_001033582;NM_002744;NM_001033581	cg03777518	N_Shore	0.04217	hyper	0.032800281	0.05421875	hyper	0.007688344	0.01204875	hyper	0.007688344	0.01204875	0.522928434
6	RSPO3	NM_032784	cg03778155	Island	-0.02432625	hypo	0.041231448	-0.01816375	hypo	0.120085641	0.0061625	hyper	0.120085641	0.0061625	0.589227948
4			cg03782771		0.0598775	hyper	0.032532517	0.07821375	hyper	0.006814092	0.01833625	hyper	0.006814092	0.01833625	0.493094403
17	PITPNA	NM_006224	cg03783110	N_Shore	0.07827375	hyper	0.027354449	0.08970875	hyper	0.01275661	0.011435	hyper	0.01275661	0.011435	0.733903051
4			cg03785955	S_Shore	-0.04876375	hypo	0.010703601	-0.00477625	hypo	0.788105247	0.0439875	hyper	0.788105247	0.0439875	0.0197565
4			cg03786225		0.06194375	hyper	0.006569274	0.057935	hyper	0.010295747	-0.00400875	hypo	0.010295747	-0.00400875	0.84844408
18	SALL3	NM_171999	cg03788215	Island	0.04673125	hyper	0.043835097	0.075305	hyper	0.002239459	0.02857375	hyper	0.002239459	0.02857375	0.205184715
17			cg03796580	Island	0.03695875	hyper	0.023351364	0.02181125	hyper	0.165243605	-0.0151475	hypo	0.165243605	-0.0151475	0.32995589
6			cg03800296		0.03087375	hyper	0.040198967	0.0415975	hyper	0.007516524	0.01072375	hyper	0.007516524	0.01072375	0.457852285
12	KRT81	NM_002281	cg03800797		0.062705	hyper	0.029962051	0.0815575	hyper	0.006239262	0.0188525	hyper	0.006239262	0.0188525	0.493757761
4			cg03804609		0.030272687	hyper	0.023839471	0.019076437	hyper	0.140440326	-0.01119625	hypo	0.140440326	-0.01119625	0.379187584
17	AATK	NM_001080395	cg03809847	Island	-0.0763425	hypo	0.033617534	-0.05817625	hypo	0.098538852	0.01816625	hyper	0.098538852	0.01816625	0.59606195
6	MCHR2;MCHR2	NM_001040179;NM_032503	cg03809898	S_Shore	0.0819675	hyper	0.029283758	0.07981125	hyper	0.033361425	-0.00215625	hypo	0.033361425	-0.00215625	0.951786965
12	TAOK3	NM_016281	cg03812546	Island	0.09569125	hyper	0.010082698	0.11083875	hyper	0.003545941	0.0151475	hyper	0.003545941	0.0151475	0.661484264
6			cg03813377		-0.06419	hypo	0.017593436	-0.0612	hypo	0.022883712	0.00299	hyper	0.022883712	0.00299	0.906240804
2			cg03813964	N_Shelf	0.0792825	hyper	0.00543983	0.08310875	hyper	0.003823558	0.00382625	hyper	0.003823558	0.00382625	0.883641056
17	MSI2;MSI2	NM_138962;NM_170721	cg03818193		0.025565	hyper	0.047390159	0.01931125	hyper	0.127250599	-0.00625375	hypo	0.127250599	-0.00625375	0.613320573
5			cg03822746	N_Shore	0.03199	hyper	0.029389855	0.04004875	hyper	0.007912808	0.00805875	hyper	0.007912808	0.00805875	0.564277595
3	CCR9;CCR9	NM_031200;NM_006641	cg03830490		0.05213875	hyper	0.029295026	0.0546875	hyper	0.022906344	0.00254875	hyper	0.022906344	0.00254875	0.910556407
6			cg03835151		0.0770375	hyper	0.013490815	0.1080625	hyper	0.001030815	0.031025	hyper	0.001030815	0.031025	0.292523005
6			cg03839717	S_Shore	-0.0465475	hypo	0.046991435	-0.023515	hypo	0.300084676	0.0230325	hyper	0.300084676	0.0230325	0.309882541
21	NCRNA00112;C21orf129	NR_024028;NR_027272	cg03841136		0.05557875	hyper	0.021818127	0.06660875	hyper	0.007200132	0.01103	hyper	0.007200132	0.01103	0.630124066
12	ADIPOR2	NM_024551	cg03841784		0.05975	hyper	0.002101844	0.07774	hyper	0.000158016	0.01799	hyper	0.000158016	0.01799	0.308057995
16			cg03843892	Island	-0.03859625	hypo	0.036491715	-0.015755	hypo	0.374184407	0.02284125	hyper	0.374184407	0.02284125	0.20180413
10	DIP2C	NM_014974	cg03844838		0.04898375	hyper	0.046586991	0.04545875	hyper	0.063242106	-0.003525	hypo	0.063242106	-0.003525	0.881052813
6	CDC5L	NM_001253	cg03845383	N_Shore	-0.02810125	hypo	0.030700699	-0.02334625	hypo	0.068329234	0.004755	hyper	0.068329234	0.004755	0.700525716
16	PDPK1;LOC652276;PDPK1	NM_031268;NR_015441;NM_002613	cg03846022	N_Shore	-0.0557775	hypo	0.026308178	0.02452625	hyper	0.307471775	0.08030375	hyper	0.307471775	0.08030375	0.00234436
3	MITF;MITF;MITF	NM_198159;NM_006722;NM_006722	cg03847535		0.0361025	hyper	0.041753336	0.03620125	hyper	0.041244883	9.88E-05	hyper	0.041244883	9.88E-05	0.995346407
6	B3GAT2	NM_080742	cg03849133		0.0600575	hyper	0.037150085	0.0655525	hyper	0.024093339	0.005495	hyper	0.024093339	0.005495	0.841424568
16	GFOD2;GFOD2;GFOD2	NM_030819;NR_027399;NR_027398	cg03849279	N_Shore	0.06994	hyper	0.023906115	0.1079775	hyper	0.001082262	0.0380375	hyper	0.001082262	0.0380375	0.201493745
16			cg03850798		0.03040625	hyper	0.034430739	0.0489875	hyper	0.001423094	0.01858125	hyper	0.001423094	0.01858125	0.18277489
11			cg03850937		0.0689725	hyper	0.031397904	0.08926875	hyper	0.006904569	0.02029625	hyper	0.006904569	0.02029625	0.506906297
6	SENP6;SENP6	NM_015571;NM_001100409	cg03855973	S_Shelf	0.02513	hyper	0.042716289	0.0378425	hyper	0.003687597	0.0127125	hyper	0.003687597	0.0127125	0.289167135
16	MVP;MVP	NM_017458;NM_005115	cg03856401	Island	0.040585695	hyper	0.009605823	0.039064286	hyper	0.014657468	-0.00152141	hypo	0.014657468	-0.00152141	0.917316254
22			cg03858121	Island	0.1530775	hyper	0.043576386	0.13638625	hyper	0.069673701	-0.01669125	hypo	0.069673701	-0.01669125	0.817979286
21	COL18A1	NM_130445	cg03863756	Island	0.02524375	hyper	0.049994646	0.04188875	hyper	0.002261935	0.016645	hyper	0.002261935	0.016645	0.185824712
16	GRIN2A;GRIN2A	NM_000833;NM_001134407	cg03866831		0.05984375	hyper	0.03019945	0.049145	hyper	0.070467498	-0.01069875	hypo	0.070467498	-0.01069875	0.683539578
11	ROBO3	NM_022370	cg03867003	Island	0.031555	hyper	0.033525128	0.04960375	hyper	0.001682136	0.01804875	hyper	0.001682136	0.01804875	0.208867552
5	SH3PXD2B	NM_001017995	cg03868944		0.08227875	hyper	0.041717014	0.04116	hyper	0.291927125	-0.04111875	hypo	0.291927125	-0.04111875	0.2923994
8	ZC3H3	NM_015117	cg03870862	S_Shore	-0.08547	hypo	0.012036909	-0.06984375	hypo	0.035981852	0.01562625	hyper	0.035981852	0.01562625	0.623073699
6	VPS52	NM_022553	cg03871930	N_Shore	0.062795	hyper	0.048849982	0.065915	hyper	0.039459747	0.00312	hyper	0.039459747	0.00312	0.918606779
5			cg03878793	N_Shore	0.02991875	hyper	0.025849267	0.0268025	hyper	0.043714623	-0.00311625	hypo	0.043714623	-0.00311625	0.806295366
1	ZNF238;ZNF238	NM_205768;NM_006352	cg03883331	N_Shore	0.04407875	hyper	0.008039409	0.03529875	hyper	0.029361152	-0.00878	hypo	0.029361152	-0.00878	0.569095862
8	SNORD87;SNHG6	NR_002598;NR_002599	cg03884270	N_Shelf	0.05753875	hyper	0.048013428	0.06413625	hyper	0.029056588	0.0065975	hyper	0.029056588	0.0065975	0.812916122
5	RGMB	NM_001012761	cg03885343	N_Shore	0.06415625	hyper	0.023297134	0.0654525	hyper	0.020920029	0.00129625	hyper	0.020920029	0.00129625	0.961276977
16	ZNF469	NM_001127464	cg03892041	N_Shelf	0.04422375	hyper	0.036877732	0.07455125	hyper	0.00107737	0.0303275	hyper	0.00107737	0.0303275	0.142320689
17	SLC16A11	NM_153357	cg03892045	Island	-0.0577825	hypo	0.041332573	-0.04128	hypo	0.13630303	0.0165025	hyper	0.13630303	0.0165025	0.543265485
12	NCOR2;NCOR2	NM_006312;NM_001077261	cg03892062	S_Shelf	0.01692	hyper	0.044050784	0.0180375	hyper	0.03280665	0.0011175	hyper	0.03280665	0.0011175	0.889361729
1	RGS4;RGS4;RGS4;RGS4;RGS4	NM_001113381;NM_005613;NM_001113381;NM_001102445;NM_005613	cg03892631		-0.04186125	hypo	0.045008425	-0.03908375	hypo	0.059878201	0.0027775	hyper	0.059878201	0.0027775	0.889396094
16	TPPP3;TPPP3	NM_016140;NM_015964	cg03893095	N_Shelf	0.0460625	hyper	0.038675658	0.06398	hyper	0.005720914	0.0179175	hyper	0.005720914	0.0179175	0.402548051
3	NPHP3	NM_153240	cg03893339	N_Shelf	0.0660175	hyper	0.015613862	0.0952175	hyper	0.00099969	0.0292	hyper	0.00099969	0.0292	0.260145341
6	GABBR1;GABBR1;GABBR1	NM_021904;NM_021903;NM_001470	cg03898786		0.02774	hyper	0.02940535	0.03356875	hyper	0.009914685	0.00582875	hyper	0.009914685	0.00582875	0.630276471
21	DOPEY2	NM_005128	cg03898802	Island	0.02798875	hyper	0.01239587	0.03245375	hyper	0.004517251	0.004465	hyper	0.004517251	0.004465	0.669297958
2	C2orf57	NM_152614	cg03901836		0.03018	hyper	0.046153712	0.0509225	hyper	0.001672501	0.0207425	hyper	0.001672501	0.0207425	0.160992543
2	EPB41L5	NM_020909	cg03905369		0.11119	hyper	0.033682817	0.07227375	hyper	0.155666833	-0.03891625	hypo	0.155666833	-0.03891625	0.437409917
3			cg03906834		0.037355	hyper	0.048118091	0.04749	hyper	0.014171573	0.010135	hyper	0.014171573	0.010135	0.576743676
17	TBC1D16	NM_019020	cg03908526	N_Shore	0.03407875	hyper	0.044836952	0.050585	hyper	0.004475307	0.01650625	hyper	0.004475307	0.01650625	0.314876493
16	MLST8	NM_022372	cg03910196	S_Shore	-0.04446625	hypo	0.006800577	-0.0293625	hypo	0.061870361	0.01510375	hyper	0.061870361	0.01510375	0.323255748
10			cg03912974		0.03709875	hyper	0.035513777	0.035875	hyper	0.04143535	-0.00122375	hypo	0.04143535	-0.00122375	0.941920438
2			cg03913859		0.04705875	hyper	0.007824793	0.03103375	hyper	0.067255124	-0.016025	hypo	0.067255124	-0.016025	0.331713928
17			cg03915932		0.06747	hyper	0.026385098	0.06954375	hyper	0.022513792	0.00207375	hyper	0.022513792	0.00207375	0.942510881
16	CRAMP1L	NM_020825	cg03916014		0.03022125	hyper	0.036541297	0.03983375	hyper	0.007579612	0.0096125	hyper	0.007579612	0.0096125	0.487306346
7	PTPRN2;PTPRN2;PTPRN2	NM_002847;NM_130842;NM_130843	cg03916382	N_Shelf	0.03757	hyper	0.029370798	0.04823375	hyper	0.006647392	0.01066375	hyper	0.006647392	0.01066375	0.516337477
16			cg03923640		0.081415	hyper	0.014698598	0.04164	hyper	0.190537893	-0.039775	hypo	0.190537893	-0.039775	0.210431678
3			cg03925411		0.042885	hyper	0.023985864	0.04833625	hyper	0.012088774	0.00545125	hyper	0.012088774	0.00545125	0.76153044
6			cg03926598	S_Shelf	-0.04071875	hypo	0.013164116	-0.01949375	hypo	0.211291402	0.021225	hyper	0.211291402	0.021225	0.174835785
1	LRP8;LRP8;LRP8;LRP8	NM_033300;NM_001018054;NM_017522;NM_004631	cg03938516		0.03132	hyper	0.022769736	0.03858625	hyper	0.006276774	0.00726625	hyper	0.006276774	0.00726625	0.576847314
1	CYB5R1	NM_016243	cg03939897	N_Shelf	0.05652875	hyper	0.042725346	0.06332625	hyper	0.024703789	0.0067975	hyper	0.024703789	0.0067975	0.798795761
4	SPATA18	NM_145263	cg03940064	Island	-0.04287	hypo	0.045726488	-0.04102625	hypo	0.055023	0.00184375	hyper	0.055023	0.00184375	0.928423977
19	CYP2S1	NM_030622	cg03940103	Island	-0.028425	hypo	0.031043045	-0.02324	hypo	0.073123452	0.005185	hyper	0.073123452	0.005185	0.679186021
16	KLKBL4	NM_001080492	cg03946012	N_Shore	0.04308375	hyper	0.038773132	0.03983375	hyper	0.054467413	-0.00325	hypo	0.054467413	-0.00325	0.870161658
12	ZNF385A;ZNF385A;ZNF385A;ZNF385A	NM_001130968;NM_001130968;NM_001130967;NM_001130967	cg03946762	Island	-0.08354375	hypo	0.023197768	-0.056	hypo	0.116721123	0.02754375	hyper	0.116721123	0.02754375	0.430986103
1	KIAA1751	NM_001080484	cg03950120	S_Shelf	0.05739125	hyper	0.048860222	0.1261575	hyper	0.000133762	0.06876625	hyper	0.000133762	0.06876625	0.020326297
15	APBA2;APBA2	NM_005503;NM_001130414	cg03953482		0.0436175	hyper	0.014060875	0.06249	hyper	0.000902083	0.0188725	hyper	0.000902083	0.0188725	0.262157464
1			cg03954393		0.046455	hyper	0.022877142	0.06148875	hyper	0.003714548	0.01503375	hyper	0.003714548	0.01503375	0.438228147
8	KIAA1967;KIAA1967	NM_199205;NM_021174	cg03955375		0.0223475	hyper	0.035699633	0.01293125	hyper	0.209594962	-0.00941625	hypo	0.209594962	-0.00941625	0.357043878
11	ME3;ME3;ME3	NM_001014811;NM_006680;NM_001161586	cg03955932	S_Shore	0.0423225	hyper	0.044213923	0.04942125	hyper	0.020622489	0.00709875	hyper	0.020622489	0.00709875	0.72440112
1	MTOR;ANGPTL7	NM_004958;NM_021146	cg03956606		0.04105375	hyper	0.028800649	0.050985	hyper	0.008127767	0.00993125	hyper	0.008127767	0.00993125	0.578215639
1	FLG2	NM_001014342	cg03957898		0.06651625	hyper	0.044479771	0.09427875	hyper	0.006185664	0.0277625	hyper	0.006185664	0.0277625	0.384256854
10			cg03961510		0.0993375	hyper	0.011152538	0.06879875	hyper	0.068567051	-0.03053875	hypo	0.068567051	-0.03053875	0.405165698
8	ASPH;ASPH;ASPH;ASPH;ASPH;ASPH;ASPH;ASPH;ASPH;ASPH;ASPH;ASPH	NM_001164755;NM_001164750;NM_004318;NM_001164753;NM_001164751;NM_020164;NM_001164752;NM_032468;NM_032467;NM_032466;NM_001164756;NM_001164754	cg03961580		0.0297275	hyper	0.012049706	0.04104375	hyper	0.001006577	0.01131625	hyper	0.001006577	0.01131625	0.310428363
8			cg03961824		0.06312875	hyper	0.024076091	0.06843375	hyper	0.015365135	0.005305	hyper	0.015365135	0.005305	0.841014082
19	SIGLEC5	NM_003830	cg03965138		0.0673875	hyper	0.010814428	0.039935	hyper	0.114003535	-0.0274525	hypo	0.114003535	-0.0274525	0.270423795
7	PTPRN2;PTPRN2;PTPRN2	NM_002847;NM_130842;NM_130843	cg03966010	N_Shelf	0.03224	hyper	0.031395338	0.04284125	hyper	0.005730278	0.01060125	hyper	0.005730278	0.01060125	0.458858743
22			cg03966099	Island	0.0410975	hyper	0.044737671	0.04132375	hyper	0.043671229	0.00022625	hyper	0.043671229	0.00022625	0.990778934
6			cg03967329	N_Shore	0.0349375	hyper	0.025079477	0.03409375	hyper	0.028419024	-0.00084375	hypo	0.028419024	-0.00084375	0.954367254
11	SBF2	NM_030962	cg03972852	N_Shore	0.0425525	hyper	0.034146885	0.0694	hyper	0.001255403	0.0268475	hyper	0.001255403	0.0268475	0.168803067
1			cg03982831		-0.0628675	hypo	0.040665383	-0.01818375	hypo	0.536719401	0.04468375	hyper	0.536719401	0.04468375	0.136862713
5	RUFY1;RUFY1;RUFY1	NM_001040451;NM_001040452;NM_025158	cg03983008	N_Shelf	-0.05217875	hypo	0.001408527	0.00293625	hyper	0.840141957	0.055115	hyper	0.840141957	0.055115	0.000851144
16	CMIP;CMIP	NM_030629;NM_198390	cg03983270		0.10166	hyper	0.023739052	0.08303375	hyper	0.060063278	-0.01862625	hypo	0.060063278	-0.01862625	0.661528827
2	SLC5A7	NM_021815	cg03983336	N_Shore	0.06610125	hyper	0.018576584	0.04112375	hyper	0.128773594	-0.0249775	hypo	0.128773594	-0.0249775	0.348582479
6	PDE7B	NM_018945	cg03984009		-0.0455975	hypo	0.038120925	-0.00313375	hypo	0.881178205	0.04246375	hyper	0.881178205	0.04246375	0.052068473
6	VPS52	NM_022553	cg03994617		0.05971375	hyper	0.04647383	0.082725	hyper	0.007774292	0.02301125	hyper	0.007774292	0.02301125	0.42582356
3	CHL1	NM_006614	cg03994820	Island	0.0844725	hyper	0.011114875	0.07464125	hyper	0.022828046	-0.00983125	hypo	0.022828046	-0.00983125	0.750960168
2			cg03998495		0.0814575	hyper	0.014116897	0.0782775	hyper	0.017810772	-0.00318	hypo	0.017810772	-0.00318	0.918356441
16	VPS4A	NM_013245	cg03998598	N_Shore	0.0555475	hyper	0.002210669	0.057915	hyper	0.00154453	0.0023675	hyper	0.00154453	0.0023675	0.884674384
10	C10orf111;RPP38;RPP38;RPP38	NM_153244;NM_006414;NM_001097590;NM_183005	cg04004904	N_Shore	-0.0329825	hypo	0.043138784	-0.02337875	hypo	0.142881445	0.00960375	hyper	0.142881445	0.00960375	0.539349899
8	ZNF623;ZNF623	NM_001082480;NM_014789	cg04005773	N_Shore	0.03320875	hyper	0.026013283	0.02549875	hyper	0.080737566	-0.00771	hypo	0.080737566	-0.00771	0.586108226
21	KRTAP20-2	NM_181616	cg04006516		-0.0391725	hypo	0.0033876	0.0123775	hyper	0.312947926	0.05155	hyper	0.312947926	0.05155	0.000265724
17	APOH	NM_000042	cg04006839		0.04794625	hyper	0.033047663	0.08180375	hyper	0.000773688	0.0338575	hyper	0.000773688	0.0338575	0.122995361
11	KCNQ1;KCNQ1	NM_000218;NM_181798	cg04008557	N_Shelf	0.05245375	hyper	0.026578631	0.0470175	hyper	0.044653589	-0.00543625	hypo	0.044653589	-0.00543625	0.808257829
1	IPP;IPP	NM_005897;NM_001145349	cg04012872	N_Shelf	0.04473125	hyper	0.021502804	0.057655	hyper	0.004168571	0.01292375	hyper	0.004168571	0.01292375	0.483339302
13	C13orf27	NM_138779	cg04015777	Island	-0.027185	hypo	0.043718561	-0.03007625	hypo	0.02706172	-0.00289125	hypo	0.02706172	-0.00289125	0.822506727
2	PARD3B;PARD3B;PARD3B	NM_152526;NM_057177;NM_205863	cg04016104		0.03819375	hyper	0.001565189	0.04383	hyper	0.000422297	0.00563625	hyper	0.000422297	0.00563625	0.602104692
6	LYPLA2P1	NR_001444	cg04019011		0.0391275	hyper	0.025971696	0.02511125	hyper	0.140331137	-0.01401625	hypo	0.140331137	-0.01401625	0.402798393
19	MAP1S	NM_018174	cg04022891	Island	0.03539	hyper	0.037935173	0.0275825	hyper	0.099557748	-0.0078075	hypo	0.099557748	-0.0078075	0.631771356
6	HLA-DRB1	NM_002124	cg04026937	N_Shelf	-0.22937875	hypo	0.045758519	0.02719625	hyper	0.804556771	0.256575	hyper	0.804556771	0.256575	0.026984915
8	PGCP	NM_016134	cg04026948		0.06052	hyper	0.041086371	0.04900875	hyper	0.093051549	-0.01151125	hypo	0.093051549	-0.01151125	0.684523775
11			cg04027043		0.095195	hyper	0.025462404	0.06513	hyper	0.115780071	-0.030065	hypo	0.115780071	-0.030065	0.458281887
16	ATP2C2	NM_014861	cg04028616		0.0645	hyper	0.02699035	0.07320875	hyper	0.013319585	0.00870875	hyper	0.013319585	0.00870875	0.752713829
16	HSF4;FBXL8;HSF4	NM_001040667;NM_018378;NM_001538	cg04030401	N_Shore	-0.0297925	hypo	0.042121982	-0.0068425	hypo	0.625907886	0.02295	hyper	0.625907886	0.02295	0.110977571
2			cg04031105	N_Shore	0.05884875	hyper	0.015399545	0.07115125	hyper	0.004323986	0.0123025	hyper	0.004323986	0.0123025	0.589704283
16	CLEC16A	NM_015226	cg04031411		0.03928	hyper	0.019016251	0.03678625	hyper	0.026992963	-0.00249375	hypo	0.026992963	-0.00249375	0.874210694
4	PRSS48	NM_183375	cg04031424		0.04510875	hyper	0.003280862	0.0561175	hyper	0.000458397	0.01100875	hyper	0.000458397	0.01100875	0.431861389
1			cg04031465		0.05074	hyper	0.003673709	0.06402625	hyper	0.000459542	0.01328625	hyper	0.000459542	0.01328625	0.406211534
13	GRTP1	NM_024719	cg04039119		0.04649375	hyper	0.030702846	0.044714062	hyper	0.043530049	-0.001779688	hypo	0.043530049	-0.001779688	0.931681037
2			cg04043538		0.0353	hyper	0.042140514	0.03477	hyper	0.045051254	-0.00053	hypo	0.045051254	-0.00053	0.974513111
2	FAM117B	NM_173511	cg04047127	Island	-0.027435	hypo	0.020528671	-0.0385675	hypo	0.001933296	-0.0111325	hypo	0.001933296	-0.0111325	0.323366773
12	PLEKHG7	NM_001004330	cg04051396		0.08430375	hyper	0.023263309	0.1072075	hyper	0.005142706	0.02290375	hyper	0.005142706	0.02290375	0.515685581
10	STK32C	NM_173575	cg04051678		-0.053916438	hypo	0.028231956	-0.02345625	hypo	0.3010539	0.030460188	hyper	0.3010539	0.030460188	0.190785356
20	NSFL1C;NSFL1C;NSFL1C	NM_182483;NM_016143;NM_018839	cg04055861		0.0438975	hyper	0.025597464	0.05797	hyper	0.00445038	0.0140725	hyper	0.00445038	0.0140725	0.452087225
12	RIMBP2	NM_015347	cg04062767		-0.0347375	hypo	0.016058622	-0.0247775	hypo	0.076734753	0.00996	hyper	0.076734753	0.00996	0.4639537
5			cg04068595		0.03947375	hyper	0.004398731	0.0377475	hyper	0.006101702	-0.00172625	hypo	0.006101702	-0.00172625	0.891434221
10			cg04070737		0.04028	hyper	0.02891758	0.02098	hyper	0.237268105	-0.0193	hypo	0.237268105	-0.0193	0.275831473
3	CHDH	NM_018397	cg04071104	Island	0.0325575	hyper	0.030294989	0.02853625	hyper	0.054810299	-0.00402125	hypo	0.054810299	-0.00402125	0.778163467
6	TRIM31	NM_007028	cg04073296	S_Shelf	-0.0555775	hypo	0.004363716	-0.01823375	hypo	0.310727108	0.03734375	hyper	0.310727108	0.03734375	0.044694971
4	ARHGAP10	NM_024605	cg04074001		0.0327725	hyper	0.030638358	0.03532625	hyper	0.020757027	0.00255375	hyper	0.020757027	0.00255375	0.859178954
10			cg04074404		0.0915325	hyper	0.023362434	0.12470875	hyper	0.003052423	0.03317625	hyper	0.003052423	0.03317625	0.387912753
3			cg04081835		0.0433675	hyper	0.022418387	0.0374025	hyper	0.045851155	-0.005965	hypo	0.045851155	-0.005965	0.739500623
8	ZHX2	NM_014943	cg04082274		0.03329125	hyper	0.013787511	0.0320325	hyper	0.017290314	-0.00125875	hypo	0.017290314	-0.00125875	0.920606574
1			cg04084173	N_Shore	0.05521125	hyper	0.018775843	0.083185	hyper	0.000897706	0.02797375	hyper	0.000897706	0.02797375	0.213076097
19	FAM129C;FAM129C	NM_173544;NM_001098524	cg04084436	S_Shore	0.0515425	hyper	0.013463972	0.05228125	hyper	0.012340873	0.00073875	hyper	0.012340873	0.00073875	0.969740064
22	PLXNB2	NM_012401	cg04089788		-0.04487125	hypo	0.034445691	-0.0773575	hypo	0.000760911	-0.03248625	hypo	0.000760911	-0.03248625	0.117273229
15	SH3GL3;SH3GL3	NM_003027;NR_026799	cg04091325	N_Shore	0.067555	hyper	0.020614767	0.036855	hyper	0.188289528	-0.0307	hypo	0.188289528	-0.0307	0.270360406
11	DPAGT1	NM_001382	cg04091405	N_Shelf	0.03046625	hyper	0.018249212	0.03265125	hyper	0.01210907	0.002185	hyper	0.01210907	0.002185	0.857041399
7	NUB1	NM_016118	cg04095069		0.12180125	hyper	0.008223697	0.07935625	hyper	0.072325157	-0.042445	hypo	0.072325157	-0.042445	0.324275887
5			cg04095327		-0.04486125	hypo	0.017785136	0.01626375	hyper	0.364497859	0.061125	hyper	0.364497859	0.061125	0.002026608
2	LOC150527;LOC150527	NR_027313;NR_027314	cg04095711	S_Shelf	0.04473875	hyper	0.021261728	0.07695125	hyper	0.000298302	0.0322125	hyper	0.000298302	0.0322125	0.088364785
11	GPR44	NM_004778	cg04096519	Island	0.0707925	hyper	0.011244328	0.04920625	hyper	0.067974777	-0.02158625	hypo	0.067974777	-0.02158625	0.409540323
15			cg04097463	S_Shelf	0.03772875	hyper	0.018239869	0.05647625	hyper	0.000909239	0.0187475	hyper	0.000909239	0.0187475	0.219434589
6			cg04098263		0.077545	hyper	0.031813465	0.0826275	hyper	0.02302756	0.0050825	hyper	0.02302756	0.0050825	0.882262366
1			cg04099186		0.0362475	hyper	0.038911666	0.0172675	hyper	0.307750441	-0.01898	hypo	0.307750441	-0.01898	0.263356629
16			cg04102161		-0.04783	hypo	0.010308748	-0.0021875	hypo	0.899480858	0.0456425	hyper	0.899480858	0.0456425	0.013795389
4	ACOX3;ACOX3	NM_001101667;NM_003501	cg04102459	Island	0.02286625	hyper	0.030012038	0.0269975	hyper	0.011900808	0.00413125	hyper	0.011900808	0.00413125	0.680007242
8	CPA6;CPA6	NM_020361;NM_001127445	cg04103837		0.07739875	hyper	0.009592782	0.12911375	hyper	9.43E-05	0.051715	hyper	9.43E-05	0.051715	0.071806436
13	PABPC3	NM_030979	cg04105121	Island	-0.06375125	hypo	0.003011426	-0.03447375	hypo	0.086252012	0.0292775	hyper	0.086252012	0.0292775	0.141629638
2	PEX13;PUS10	NM_002618;NM_144709	cg04107082		-0.0603675	hypo	0.002500549	-0.0588955	hypo	0.004035635	0.001472	hyper	0.004035635	0.001472	0.935719145
1	AIDA;C1orf58;AIDA	NM_022831;NM_144695;NM_022831	cg04108127	Island	-0.03676125	hypo	0.010025958	-0.034407813	hypo	0.018523114	0.002353438	hyper	0.018523114	0.002353438	0.861181686
10	C10orf72	NM_001031746	cg04109883		0.06037875	hyper	0.021382507	0.0274775	hyper	0.272833964	-0.03290125	hypo	0.272833964	-0.03290125	0.191653635
11	OPCML;OPCML	NM_002545;NM_001012393	cg04110962		0.07990875	hyper	0.001328372	0.1040375	hyper	8.52E-05	0.02412875	hyper	8.52E-05	0.02412875	0.281873716
2	EGR4	NM_001965	cg04111314	Island	-0.03748125	hypo	0.033191266	-0.03257375	hypo	0.061126647	0.0049075	hyper	0.061126647	0.0049075	0.769469312
3	CCR3;CCR3;CCR3;CCR3	NM_178328;NM_178329;NM_001164680;NM_001837	cg04111761		0.060915	hyper	0.007214455	0.08963125	hyper	0.000241002	0.02871625	hyper	0.000241002	0.02871625	0.178075181
1	MAN1C1	NM_020379	cg04116354		0.0454	hyper	0.034566048	0.0937675	hyper	0.000112971	0.0483675	hyper	0.000112971	0.0483675	0.025237753
16			cg04116432	S_Shelf	-0.03844	hypo	0.04351046	-0.028935	hypo	0.121493141	0.009505	hyper	0.121493141	0.009505	0.602483434
2			cg04116909		0.038375	hyper	0.042430593	0.07659	hyper	0.000272228	0.038215	hyper	0.000272228	0.038215	0.043225082
1			cg04118950		0.04943	hyper	0.021205876	0.09208	hyper	0.000122684	0.04265	hyper	0.000122684	0.04265	0.0437457
14			cg04119738		0.06057	hyper	0.009823607	0.06307125	hyper	0.00750214	0.00250125	hyper	0.00750214	0.00250125	0.908513604
12	SDS;SDS	NM_006843;NM_006843	cg04123409		-0.0391725	hypo	0.025623918	-0.02777625	hypo	0.104173987	0.01139625	hyper	0.104173987	0.01139625	0.494608033
8	TRAPPC9;TRAPPC9	NM_001160372;NM_031466	cg04126956		0.05007	hyper	0.002471034	0.06366	hyper	0.000252464	0.01359	hyper	0.000252464	0.01359	0.366293809
8			cg04128945	N_Shelf	-0.02604375	hypo	0.046517296	-0.0214225	hypo	0.096944396	0.00462125	hyper	0.096944396	0.00462125	0.712404117
6			cg04132146	Island	-0.051025	hypo	0.021204765	-0.0468775	hypo	0.032746048	0.0041475	hyper	0.032746048	0.0041475	0.842501877
5			cg04134528		0.044815	hyper	0.010077074	0.0397925	hyper	0.020462871	-0.0050225	hypo	0.020462871	-0.0050225	0.756289646
4	RASL11B	NM_023940	cg04134731	N_Shore	0.03323375	hyper	0.015278739	0.0395225	hyper	0.004844317	0.00628875	hyper	0.004844317	0.00628875	0.624801751
2	PAX3;PAX3;PAX3;PAX3;PAX3;PAX3	NM_181458;NM_181461;NM_181459;NM_181460;NM_181457;NM_001127366	cg04134754		0.0491175	hyper	0.025062504	0.08501875	hyper	0.000386145	0.03590125	hyper	0.000386145	0.03590125	0.093184032
10			cg04138001		0.03350625	hyper	0.030584939	0.06253625	hyper	0.000264057	0.02903	hyper	0.000264057	0.02903	0.057885406
6	TRIM39;TRIM39	NM_172016;NM_021253	cg04138171		0.03155625	hyper	0.011082327	0.040225	hyper	0.001825519	0.00866875	hyper	0.001825519	0.00866875	0.455841125
16	PLK1	NM_005030	cg04138181	S_Shore	-0.049695	hypo	0.041430186	-0.0517125	hypo	0.03447429	-0.0020175	hypo	0.03447429	-0.0020175	0.930902071
16			cg04138746		0.08059125	hyper	0.01033672	0.0432375	hyper	0.147769479	-0.03735375	hypo	0.147769479	-0.03735375	0.208516326
1			cg04142011		0.0625675	hyper	0.005233577	0.09743875	hyper	7.53E-05	0.03487125	hyper	7.53E-05	0.03487125	0.099139038
X	GPC4	NM_001448	cg04143870	N_Shelf	0.0873475	hyper	0.049708848	0.047985	hyper	0.266931673	-0.0393625	hypo	0.266931673	-0.0393625	0.360364722
15	ADAL;ADAL	NM_001012969;NM_001159280	cg04144108		0.02471625	hyper	0.03816325	0.02198	hyper	0.062737313	-0.00273625	hypo	0.062737313	-0.00273625	0.809843352
14	BCL11B;BCL11B	NM_022898;NM_138576	cg04145134		-0.0319875	hypo	0.031304881	-0.02274125	hypo	0.116700586	0.00924625	hyper	0.116700586	0.00924625	0.51413017
2	TNS1	NM_022648	cg04152394		0.0381625	hyper	0.008913715	0.0344475	hyper	0.016786222	-0.003715	hypo	0.016786222	-0.003715	0.783506594
8	ANK1;ANK1;ANK1;ANK1;ANK1	NM_020476;NM_020477;NM_000037;NM_020475;NM_001142446	cg04153489	Island	-0.04966625	hypo	0.020630486	-0.0749575	hypo	0.00103583	-0.02529125	hypo	0.00103583	-0.02529125	0.218389674
17	PRKCA;MIR634	NM_002737;NR_030364	cg04153722		0.0565925	hyper	0.000258675	0.074705	hyper	8.45E-06	0.0181125	hyper	8.45E-06	0.0181125	0.181246782
2	CRIM1	NM_016441	cg04154911		0.0971175	hyper	0.002049271	0.126015	hyper	0.000157527	0.0288975	hyper	0.000157527	0.0288975	0.312228892
10			cg04155450	N_Shelf	0.03146125	hyper	0.046250719	0.04259	hyper	0.009007534	0.01112875	hyper	0.009007534	0.01112875	0.463805707
4			cg04155747	S_Shelf	0.06123625	hyper	0.006817634	0.0749025	hyper	0.001380197	0.01366625	hyper	0.001380197	0.01366625	0.513932357
7	ACHE;ACHE	NM_015831;NM_000665	cg04156293	N_Shore	-0.07222	hypo	0.047656957	-0.04368875	hypo	0.218402895	0.02853125	hyper	0.218402895	0.02853125	0.417116444
7	CALN1;CALN1	NM_001017440;NM_031468	cg04158140		0.0543375	hyper	0.020178769	0.0413625	hyper	0.070106396	-0.012975	hypo	0.070106396	-0.012975	0.557176506
1			cg04163637		0.05776125	hyper	0.041487314	0.07724875	hyper	0.008287798	0.0194875	hyper	0.008287798	0.0194875	0.473764044
6	GCLC	NM_001498	cg04165000		0.0385725	hyper	0.015057693	0.03390625	hyper	0.030255297	-0.00466625	hypo	0.030255297	-0.00466625	0.75358723
7	POU6F2;POU6F2;POU6F2;POU6F2	NM_007252;NM_007252;NM_001166018;NM_001166018	cg04168137	S_Shore	0.0728675	hyper	0.004243961	0.0779	hyper	0.002504352	0.0050325	hyper	0.002504352	0.0050325	0.828589648
22	SERHL2	NM_014509	cg04169610	Island	-0.04995125	hypo	0.03714578	-0.04043875	hypo	0.086489634	0.0095125	hyper	0.086489634	0.0095125	0.677538836
Y	SRY;SRY	NM_003140;NM_003140	cg04169747	S_Shore	-0.08426	hypo	0.046993742	-0.034066	hypo	0.420815554	0.050194	hyper	0.420815554	0.050194	0.231664129
15			cg04171117	N_Shore	0.08393375	hyper	0.034573854	0.10633	hyper	0.009138235	0.02239625	hyper	0.009138235	0.02239625	0.554877608
4	FAT4	NM_024582	cg04171487		0.05665875	hyper	0.013460862	0.09156375	hyper	0.000247932	0.034905	hyper	0.000247932	0.034905	0.112796865
16	GLG1;GLG1;GLG1;GLG1;GLG1	NR_027264;NM_001145666;NM_001145667;NR_027265;NM_012201	cg04171526		0.0343575	hyper	0.040355755	0.04143125	hyper	0.015294078	0.00707375	hyper	0.015294078	0.00707375	0.658922497
5			cg04176108		0.04796875	hyper	0.027620808	0.06642875	hyper	0.003464377	0.01846	hyper	0.003464377	0.01846	0.374985838
9	OR5C1	NM_001001923	cg04177635		0.04095375	hyper	0.002759191	0.050345	hyper	0.000415011	0.00939125	hyper	0.000415011	0.00939125	0.450186095
16			cg04180025		0.03389	hyper	0.040237189	0.02893625	hyper	0.076287652	-0.00495375	hypo	0.076287652	-0.00495375	0.753586583
6	ASF1A	NM_014034	cg04183425		0.09276625	hyper	0.00054978	0.11430375	hyper	5.39E-05	0.0215375	hyper	5.39E-05	0.0215375	0.362056178
2			cg04185997		0.03574875	hyper	0.012118145	0.04499	hyper	0.002295685	0.00924125	hyper	0.002295685	0.00924125	0.488700468
4	TADA2B	NM_152293	cg04194054	S_Shore	0.03229	hyper	0.024502159	0.02720125	hyper	0.054345618	-0.00508875	hypo	0.054345618	-0.00508875	0.708015175
7	C7orf50;C7orf50;C7orf50	NM_001134395;NM_032350;NM_001134396	cg04194173	S_Shore	0.04100625	hyper	0.009765907	0.04437	hyper	0.005694201	0.00336375	hyper	0.005694201	0.00336375	0.819352557
6			cg04198581	S_Shelf	0.06504375	hyper	0.007772599	0.06429125	hyper	0.008407092	-0.0007525	hypo	0.008407092	-0.0007525	0.973392251
5			cg04199615		-0.07673625	hypo	0.011683243	-0.06781375	hypo	0.023793594	0.0089225	hyper	0.023793594	0.0089225	0.753083
2	RBM45	NM_152945	cg04201744	N_Shore	0.02553875	hyper	0.010865525	0.03682375	hyper	0.000565954	0.011285	hyper	0.000565954	0.011285	0.233341551
7	CLEC2L	NM_001080511	cg04205664	S_Shore	-0.090355	hypo	0.00790278	-0.12549375	hypo	0.00050651	-0.03513875	hypo	0.00050651	-0.03513875	0.26979497
3			cg04208971		0.035085658	hyper	0.023850893	0.040741936	hyper	0.007894421	0.005656278	hyper	0.007894421	0.005656278	0.693507341
16			cg04211501		0.032985	hyper	0.034461888	0.03142625	hyper	0.04303848	-0.00155875	hypo	0.04303848	-0.00155875	0.916349389
3	WWTR1;WWTR1;WWTR1	NM_015472;NM_001168278;NM_001168280	cg04215287		0.0807125	hyper	0.024589168	0.048035	hyper	0.16580964	-0.0326775	hypo	0.16580964	-0.0326775	0.340396756
6	BTNL2	NM_019602	cg04216575		0.041395	hyper	0.035029362	0.042205	hyper	0.03192137	0.00081	hyper	0.03192137	0.00081	0.96542553
1	KANK4	NM_181712	cg04217096	S_Shore	0.0534925	hyper	0.035051226	0.09289625	hyper	0.00073479	0.03940375	hyper	0.00073479	0.03940375	0.11258791
7	HECW1	NM_015052	cg04217380		0.0574875	hyper	0.049822191	0.063595	hyper	0.031489888	0.0061075	hyper	0.031489888	0.0061075	0.827893463
6	FYN;FYN;FYN	NM_153048;NM_153047;NM_002037	cg04222917		0.02996125	hyper	0.038907956	0.03244875	hyper	0.026429115	0.0024875	hyper	0.026429115	0.0024875	0.857348227
1	LY9	NM_002348	cg04222933		-0.06099375	hypo	0.032626785	-0.003235	hypo	0.905089717	0.05775875	hyper	0.905089717	0.05775875	0.042028755
11	UBE4A	NM_004788	cg04226001	Island	0.02742875	hyper	0.041363803	0.0300275	hyper	0.026801649	0.00259875	hyper	0.026801649	0.00259875	0.839636232
4	NCRNA00099;KCNIP4	NR_002813;NM_147182	cg04228849		0.03759875	hyper	0.0178692	0.06460375	hyper	0.000215155	0.027005	hyper	0.000215155	0.027005	0.079984413
17			cg04235413		0.060165	hyper	0.0027086	0.09614	hyper	1.85E-05	0.035975	hyper	1.85E-05	0.035975	0.05651227
1	PSMA5	NM_002790	cg04240373	S_Shore	-0.0395775	hypo	0.020608983	-0.03968875	hypo	0.020293981	-0.00011125	hypo	0.020293981	-0.00011125	0.994486508
22	TTLL8	NM_001080447	cg04240548	Island	-0.03661875	hypo	0.024548243	-0.03138	hypo	0.050701041	0.00523875	hyper	0.050701041	0.00523875	0.73389023
5	IL31RA	NM_139017	cg04245540		-0.08142375	hypo	0.035366113	-0.0320125	hypo	0.388635259	0.04941125	hyper	0.388635259	0.04941125	0.188130222
14			cg04247814		0.0304325	hyper	0.039023139	0.0382525	hyper	0.011358745	0.00782	hyper	0.011358745	0.00782	0.579375722
14			cg04250681		0.06416125	hyper	0.02282236	0.0507625	hyper	0.066035319	-0.01339875	hypo	0.066035319	-0.01339875	0.615403843
17			cg04250920	N_Shore	-0.0536375	hypo	0.014563733	-0.00225875	hypo	0.912413285	0.05137875	hyper	0.912413285	0.05137875	0.018677598
5			cg04252145	S_Shelf	0.04167375	hyper	0.019975421	0.042135	hyper	0.018789097	0.00046125	hyper	0.018789097	0.00046125	0.978169627
5	ITK	NM_005546	cg04256394		-0.05614	hypo	0.004758902	-0.007	hypo	0.700577546	0.04914	hyper	0.700577546	0.04914	0.011806102
7	MAD1L1;MAD1L1;MAD1L1	NM_003550;NM_001013837;NM_001013836	cg04267008		0.04043	hyper	0.049869224	0.04962375	hyper	0.018259774	0.00919375	hyper	0.018259774	0.00919375	0.642381967
16	KIFC3;KIFC3;KIFC3	NM_005550;NM_001130100;NM_001130099	cg04273148		0.0642875	hyper	0.020047674	0.07367375	hyper	0.008775093	0.00938625	hyper	0.008775093	0.00938625	0.71868322
6	PHACTR1	NM_030948	cg04274883		0.0538875	hyper	0.010947773	0.05637	hyper	0.008156477	0.0024825	hyper	0.008156477	0.0024825	0.899696937
21	S100B	NM_006272	cg04277056	S_Shelf	0.06455625	hyper	0.00618504	0.07569125	hyper	0.001772624	0.011135	hyper	0.001772624	0.011135	0.608344825
14			cg04277125		-0.061617063	hypo	0.044310337	-0.008450813	hypo	0.772670233	0.05316625	hyper	0.772670233	0.05316625	0.079229672
10	ADARB2	NM_018702	cg04278975		0.04824125	hyper	0.043516127	0.07069625	hyper	0.004680702	0.022455	hyper	0.004680702	0.022455	0.330487605
6	CD109;CD109;CD109	NM_133493;NM_001159588;NM_001159587	cg04283637	N_Shore	-0.04578	hypo	0.010433671	-0.03114375	hypo	0.070494047	0.01463625	hyper	0.070494047	0.01463625	0.382051484
20	RAD21L1	NM_001136566	cg04285130	Island	-0.04376875	hypo	0.026359951	-0.0528075	hypo	0.008774278	-0.00903875	hypo	0.008774278	-0.00903875	0.62880932
4			cg04292660	N_Shore	0.0289775	hyper	0.046109062	0.04043875	hyper	0.007303926	0.01146125	hyper	0.007303926	0.01146125	0.413056313
21	KRTAP19-3	NM_181609	cg04297093		0.06461125	hyper	0.026132562	0.06554125	hyper	0.024262249	0.00093	hyper	0.024262249	0.00093	0.973007659
5			cg04299200	N_Shore	0.08959125	hyper	0.00522836	0.0841875	hyper	0.008093095	-0.00540375	hypo	0.008093095	-0.00540375	0.854103575
2			cg04304872		0.07853	hyper	0.047099809	0.0859525	hyper	0.031102571	0.0074225	hyper	0.031102571	0.0074225	0.844608626
10			cg04309849	Island	-0.03915875	hypo	0.032135889	-0.03758	hypo	0.039012052	0.00157875	hyper	0.039012052	0.00157875	0.927551836
11	LOC100133545	NR_024471	cg04310331	N_Shore	-0.0536475	hypo	0.01870839	-0.02202375	hypo	0.309932321	0.03162375	hyper	0.309932321	0.03162375	0.149554266
8	ANK1;ANK1;ANK1;ANK1;ANK1;ANK1;ANK1;MIR486;ANK1	NM_020476;NM_020478;NM_001142445;NM_020475;NM_020480;NM_020477;NM_001142446;NR_030161;NM_000037	cg04319844		0.0571975	hyper	0.019062848	0.06291375	hyper	0.010799328	0.00571625	hyper	0.010799328	0.00571625	0.803360111
3	PCNP	NM_020357	cg04324509	S_Shelf	0.0575675	hyper	0.007886068	0.0526305	hyper	0.017210443	-0.004937	hypo	0.017210443	-0.004937	0.808090799
2	PER2	NM_022817	cg04324746		0.03163875	hyper	0.012299206	0.03566625	hyper	0.00550846	0.0040275	hyper	0.00550846	0.0040275	0.732730924
6	LOC729176;C6orf103	NR_003954;NM_024694	cg04325960		0.09462875	hyper	0.028552841	0.10153375	hyper	0.019691026	0.006905	hyper	0.019691026	0.006905	0.866174976
15	C15orf54;C15orf54	NM_207445;NM_207445	cg04326808	Island	0.07440625	hyper	0.034071602	0.1326725	hyper	0.000534517	0.05826625	hyper	0.000534517	0.05826625	0.090952507
8			cg04327010	N_Shelf	0.05585875	hyper	0.026242095	0.067055	hyper	0.009019974	0.01119625	hyper	0.009019974	0.01119625	0.638594198
2	SH3BP4	NM_014521	cg04330597	Island	0.0872625	hyper	0.014874455	0.106315	hyper	0.003900772	0.0190525	hyper	0.003900772	0.0190525	0.571160543
4	AIMP1;AIMP1;AIMP1	NM_004757;NM_001142416;NM_001142415	cg04334499		0.0411975	hyper	0.046064467	0.0675375	hyper	0.00213267	0.02634	hyper	0.00213267	0.02634	0.190789138
3	SEMA3G	NM_020163	cg04338788		0.0625025	hyper	0.030554275	0.07415125	hyper	0.011812827	0.01164875	hyper	0.011812827	0.01164875	0.671649052
11	HMBS	NM_000190	cg04338966	N_Shore	-0.04141	hypo	0.023151786	-0.05791875	hypo	0.002432646	-0.01650875	hypo	0.002432646	-0.01650875	0.342289843
16	EMP2	NM_001424	cg04339790	S_Shore	0.0555425	hyper	0.041848123	0.031275	hyper	0.237327489	-0.0242675	hypo	0.237327489	-0.0242675	0.356278493
4	SORCS2	NM_020777	cg04340567	Island	0.06051875	hyper	0.043548471	0.02583875	hyper	0.371367425	-0.03468	hypo	0.371367425	-0.03468	0.233432226
15	RGMA;RGMA;RGMA;RGMA;RGMA;RGMA;RGMA	NM_001166283;NM_020211;NM_001166283;NM_001166289;NM_001166288;NM_001166286;NM_001166287	cg04340651	Island	-0.051205	hypo	0.006619129	0.0102525	hyper	0.556124329	0.0614575	hyper	0.556124329	0.0614575	0.001572335
4	PRDM8;PRDM8	NM_020226;NM_020226	cg04343891	Island	-0.037885	hypo	0.048411506	-0.02696875	hypo	0.151481417	0.01091625	hyper	0.151481417	0.01091625	0.554073856
1			cg04348273	S_Shelf	0.038584	hyper	0.032835685	0.029631	hyper	0.092355329	-0.008953	hypo	0.092355329	-0.008953	0.597076976
1			cg04352959	N_Shelf	0.04020875	hyper	0.048865391	0.0802375	hyper	0.000383884	0.04002875	hyper	0.000383884	0.04002875	0.049802913
16			cg04352977		-0.03324375	hypo	0.027783031	-0.01388125	hypo	0.337018303	0.0193625	hyper	0.337018303	0.0193625	0.184584233
16	LMF1	NM_022773	cg04357082	Island	0.107615	hyper	0.014136088	0.13112375	hyper	0.003649085	0.02350875	hyper	0.003649085	0.02350875	0.56768078
14	NDRG2;NDRG2;NDRG2;NDRG2;NDRG2;NDRG2;NDRG2;NDRG2	NM_201539;NM_201535;NM_201538;NM_201541;NM_201540;NM_201536;NM_016250;NM_201537	cg04359602	S_Shore	0.06583125	hyper	0.001674954	0.07543375	hyper	0.000464037	0.0096025	hyper	0.000464037	0.0096025	0.609046522
1	KLHL17	NM_198317	cg04359978	Island	0.0373875	hyper	0.045881592	0.04615625	hyper	0.015792822	0.00876875	hyper	0.015792822	0.00876875	0.625378432
10			cg04367093	N_Shore	0.0244725	hyper	0.0432617	0.03227625	hyper	0.009669325	0.00780375	hyper	0.009669325	0.00780375	0.502085421
10			cg04371212		0.05496875	hyper	0.023943485	0.02831125	hyper	0.225713642	-0.0266575	hypo	0.225713642	-0.0266575	0.25313889
2			cg04373740	N_Shelf	0.03548375	hyper	0.019194832	0.041945	hyper	0.006736117	0.00646125	hyper	0.006736117	0.00646125	0.650971469
3			cg04380873		0.0434075	hyper	0.04836627	0.05393	hyper	0.016344508	0.0105225	hyper	0.016344508	0.0105225	0.618179204
17	B3GNTL1	NM_001009905	cg04383154	N_Shore	0.102935	hyper	0.017950654	0.10854375	hyper	0.013140465	0.00560875	hyper	0.013140465	0.00560875	0.890807289
3	C3orf23;C3orf23;C3orf23	NM_001029839;NM_001029840;NM_173826	cg04385523	Island	0.0808125	hyper	0.011579754	0.10274125	hyper	0.001982014	0.02192875	hyper	0.001982014	0.02192875	0.464379571
3	MAP4;MAP4;MAP4	NM_030885;NM_001134364;NM_002375	cg04388901	Island	0.05853	hyper	0.044118873	0.039195	hyper	0.167325519	-0.019335	hypo	0.167325519	-0.019335	0.488910531
19	ZSWIM4	NM_023072	cg04391391	N_Shore	0.0312925	hyper	0.034828206	0.02603125	hyper	0.07489346	-0.00526125	hypo	0.07489346	-0.00526125	0.709640522
17	MYO15A	NM_016239	cg04391754	Island	0.04570125	hyper	0.013405112	0.05683875	hyper	0.00289418	0.0111375	hyper	0.00289418	0.0111375	0.520516204
10			cg04392266	Island	0.08836375	hyper	0.03579684	0.13183125	hyper	0.00292472	0.0434675	hyper	0.00292472	0.0434675	0.284136972
3			cg04393693		0.05585375	hyper	0.016510118	0.10027375	hyper	0.000112239	0.04442	hyper	0.000112239	0.04442	0.051253659
6	MICB	NM_005931	cg04394691	Island	-0.0277125	hypo	0.036090716	-0.00852625	hypo	0.500389356	0.01918625	hyper	0.500389356	0.01918625	0.136984481
12	CUX2	NM_015267	cg04395875		0.07162125	hyper	0.025288725	0.100065	hyper	0.00281591	0.02844375	hyper	0.00281591	0.02844375	0.352051333
3			cg04396010		0.05133	hyper	0.046964272	0.07880875	hyper	0.003753581	0.02747875	hyper	0.003753581	0.02747875	0.272780689
3	TRAK1	NM_001042646	cg04396110		0.051505	hyper	0.027680003	0.05942375	hyper	0.012421535	0.00791875	hyper	0.012421535	0.00791875	0.721184436
20	SIRPA	NM_001040022	cg04400145	N_Shore	0.04154875	hyper	0.048315701	0.02108	hyper	0.301119719	-0.02046875	hypo	0.301119719	-0.02046875	0.31503347
12	FBXO21;FBXO21	NM_015002;NM_033624	cg04402948		0.07192125	hyper	0.049943977	0.0730525	hyper	0.046727201	0.00113125	hyper	0.046727201	0.00113125	0.974324822
10	ACTR1A	NM_005736	cg04408200	Island	-0.05275375	hypo	0.039560106	-0.05975125	hypo	0.021267471	-0.0069975	hypo	0.021267471	-0.0069975	0.774891257
6	FGFR1OP;FGFR1OP	NM_194429;NM_007045	cg04409872		0.0599	hyper	0.036854132	0.076435	hyper	0.009525992	0.016535	hyper	0.009525992	0.016535	0.546833469
2	ANTXR1;ANTXR1	NM_053034;NM_032208	cg04411307		0.08232125	hyper	0.028581098	0.08453	hyper	0.024962502	0.00220875	hyper	0.024962502	0.00220875	0.950587507
2	AGAP1;AGAP1	NM_014914;NM_001037131	cg04413180		0.02659875	hyper	0.027850128	0.0258625	hyper	0.032006304	-0.00073625	hypo	0.032006304	-0.00073625	0.948763652
7			cg04414349	Island	-0.028025	hypo	0.031381279	-0.031205	hypo	0.017802203	-0.00318	hypo	0.017802203	-0.00318	0.797181902
13			cg04419547	N_Shore	0.0313125	hyper	0.036364933	0.04492625	hyper	0.004076829	0.01361375	hyper	0.004076829	0.01361375	0.34409315
7	BHLHA15	NM_177455	cg04421713	N_Shore	-0.0358925	hypo	0.037204292	-0.03994875	hypo	0.0217491	-0.00405625	hypo	0.0217491	-0.00405625	0.804920288
3	SRGAP3;SRGAP3	NM_001033117;NM_014850	cg04421915		0.05261875	hyper	0.012436125	0.067385	hyper	0.002054087	0.01476625	hyper	0.002054087	0.01476625	0.454563875
7			cg04422985	Island	0.06523875	hyper	0.01980722	0.0567425	hyper	0.039921482	-0.00849625	hypo	0.039921482	-0.00849625	0.747374003
7	EPHB6	NM_004445	cg04424060	Island	0.04415	hyper	0.005679696	0.0675075	hyper	0.000106786	0.0233575	hyper	0.000106786	0.0233575	0.12039443
17	DGKE	NM_003647	cg04426588	S_Shelf	0.06159	hyper	0.023081737	0.07488125	hyper	0.007010516	0.01329125	hyper	0.007010516	0.01329125	0.604487524
7	PMS2L3	NR_028059	cg04427512	S_Shore	0.09314875	hyper	0.016508181	0.14057375	hyper	0.000712022	0.047425	hyper	0.000712022	0.047425	0.201033681
4	SEC24D	NM_014822	cg04428346		0.07245375	hyper	0.005934885	0.09199125	hyper	0.000815636	0.0195375	hyper	0.000815636	0.0195375	0.422322572
19	NUP62;NUP62;NUP62;IL4I1;ATF5;NUP62	NM_012346;NM_016553;NM_153718;NM_172374;NM_012068;NM_153719	cg04428535	Island	-0.04469	hypo	0.020386812	-0.022715	hypo	0.218251715	0.021975	hyper	0.218251715	0.021975	0.233132817
17	STARD3;STARD3;STARD3	NM_001165937;NM_006804;NM_001165938	cg04429812		0.0523075	hyper	0.047976002	0.070375	hyper	0.009914528	0.0180675	hyper	0.009914528	0.0180675	0.477976398
4	SPATA18	NM_145263	cg04430835	Island	-0.05253875	hypo	0.000233968	-0.04070375	hypo	0.002640281	0.011835	hyper	0.002640281	0.011835	0.337594549
16			cg04430866		0.03537625	hyper	0.013273307	0.04771875	hyper	0.0014354	0.0123425	hyper	0.0014354	0.0123425	0.359116979
1	GPR89B	NM_016334	cg04438688	S_Shelf	0.0479725	hyper	0.044968694	0.0634	hyper	0.010101196	0.0154275	hyper	0.010101196	0.0154275	0.502225404
13	KCTD4;GTF2F2	NM_198404;NM_004128	cg04439215	Island	0.05405125	hyper	0.046552024	0.05089625	hyper	0.059701337	-0.003155	hypo	0.059701337	-0.003155	0.903371506
6	DST;DST;DST;DST	NM_001144770;NM_183380;NM_001144771;NM_001144769	cg04452713	N_Shore	-0.0573275	hypo	0.048460789	-0.04904125	hypo	0.087855091	0.00828625	hyper	0.087855091	0.00828625	0.76601924
10	NCOA4;NCOA4;NCOA4;NCOA4;NCOA4	NM_001145263;NM_005437;NM_001145261;NM_001145262;NM_001145260	cg04455643		0.037245	hyper	0.048995995	0.0602575	hyper	0.002679941	0.0230125	hyper	0.002679941	0.0230125	0.211904397
2			cg04460961		0.053625	hyper	0.031816934	0.0822025	hyper	0.001903654	0.0285775	hyper	0.001903654	0.0285775	0.235667518
3			cg04461859		0.02884875	hyper	0.049554307	0.02471875	hyper	0.088943741	-0.00413	hypo	0.088943741	-0.00413	0.769366173
14	SERPINA11	NM_001080451	cg04461867		0.06785875	hyper	0.017417781	0.09121375	hyper	0.002203143	0.023355	hyper	0.002203143	0.023355	0.387167008
11	FLJ32810	NM_152432	cg04470984		0.032235	hyper	0.027344195	0.042975	hyper	0.004564555	0.01074	hyper	0.004564555	0.01074	0.440558602
6			cg04471092	S_Shelf	0.0698425	hyper	0.015613877	0.09862	hyper	0.00121504	0.0287775	hyper	0.00121504	0.0287775	0.293312882
11			cg04473209		0.0469225	hyper	0.049070518	0.05991125	hyper	0.014196131	0.01298875	hyper	0.014196131	0.01298875	0.570863765
3			cg04474190		0.05340875	hyper	0.014782951	0.095175	hyper	9.82E-05	0.04176625	hyper	9.82E-05	0.04176625	0.050821598
12			cg04476839		0.05472625	hyper	0.048034657	0.06829125	hyper	0.015783992	0.013565	hyper	0.015783992	0.013565	0.609764872
8	WHSC1L1;WHSC1L1	NM_023034;NM_017778	cg04477010		0.098105	hyper	0.027956374	0.06249625	hyper	0.148708514	-0.03560875	hypo	0.148708514	-0.03560875	0.403389055
17	TBCD	NM_005993	cg04478075		0.05456375	hyper	0.044717565	0.041705	hyper	0.118305377	-0.01285875	hypo	0.118305377	-0.01285875	0.621685871
11	SIPA1;SIPA1	NM_153253;NM_006747	cg04478684	Island	-0.07958	hypo	0.03315318	-0.0310125	hypo	0.386421816	0.0485675	hyper	0.386421816	0.0485675	0.180005081
10	EBF3	NM_001005463	cg04478817	S_Shelf	0.05892375	hyper	0.004819725	0.07216375	hyper	0.000875514	0.01324	hyper	0.000875514	0.01324	0.490636864
1	HSD11B1;HSD11B1	NM_181755;NM_005525	cg04484523		0.03962125	hyper	0.015061505	0.04022125	hyper	0.013768943	0.0006	hyper	0.013768943	0.0006	0.968622776
6			cg04486749	N_Shelf	0.04589625	hyper	0.031693394	0.085235	hyper	0.000301	0.03933875	hyper	0.000301	0.03933875	0.062162154
21	POTED	NM_174981	cg04487008		-0.05211375	hypo	0.027466558	-0.0336875	hypo	0.141747991	0.01842625	hyper	0.141747991	0.01842625	0.413874398
17	KIAA1267	NM_015443	cg04491389		0.02642875	hyper	0.040970203	0.03679	hyper	0.006165659	0.01036125	hyper	0.006165659	0.01036125	0.404788365
16	PLLP	NM_015993	cg04495354		-0.061445	hypo	0.044077644	-0.0451325	hypo	0.131378532	0.0163125	hyper	0.131378532	0.0163125	0.577313582
7	EIF3B;EIF3B	NM_001037283;NM_003751	cg04497717		0.06023375	hyper	0.003422171	0.06838	hyper	0.001167312	0.00814625	hyper	0.001167312	0.00814625	0.663342248
1	PHC2;PHC2	NM_004427;NM_198040	cg04502407	S_Shore	0.0594975	hyper	0.026224566	0.0598625	hyper	0.025409659	0.000365	hyper	0.025409659	0.000365	0.988501655
3	SFMBT1;SFMBT1;SFMBT1	NM_016329;NM_001005159;NM_001005158	cg04503182		0.02884	hyper	0.019791936	0.02621375	hyper	0.03245151	-0.00262625	hypo	0.03245151	-0.00262625	0.821678341
6	COL12A1;COL12A1	NM_004370;NM_080645	cg04504006	N_Shore	-0.044115	hypo	0.037122675	-0.043865	hypo	0.038111718	0.00025	hyper	0.038111718	0.00025	0.990107022
13			cg04506928		0.0540675	hyper	0.016124084	0.06774375	hyper	0.003492361	0.01367625	hyper	0.003492361	0.01367625	0.517970276
13	LOC646982;LOC646982;LOC646982	NR_024505;NR_024507;NR_024506	cg04509682		0.02643	hyper	0.021495158	0.03584625	hyper	0.002794195	0.00941625	hyper	0.002794195	0.00941625	0.388687764
10	CPXM2	NM_198148	cg04512786	S_Shore	0.05003875	hyper	0.00167307	0.07058375	hyper	4.42E-05	0.020545	hyper	4.42E-05	0.020545	0.157835614
19	PLVAP	NM_031310	cg04515524	S_Shore	0.20465875	hyper	0.002913127	-0.002895	hypo	0.962865632	-0.20755375	hypo	0.962865632	-0.20755375	0.002599397
7	POR	NM_000941	cg04516757		0.05219125	hyper	0.040666574	0.08855	hyper	0.001234695	0.03635875	hyper	0.001234695	0.03635875	0.144461775
3	MIR548A2	NR_030317	cg04522625		0.0715	hyper	0.020739215	0.0797825	hyper	0.010861269	0.0082825	hyper	0.010861269	0.0082825	0.776264882
6			cg04523712	N_Shore	0.05481875	hyper	0.005785107	0.0439625	hyper	0.022843972	-0.01085625	hypo	0.022843972	-0.01085625	0.552974985
16			cg04527369	N_Shore	-0.05173875	hypo	0.043167044	-0.030025	hypo	0.226837802	0.02171375	hyper	0.226837802	0.02171375	0.378499622
3	MRPL3	NM_007208	cg04528326	N_Shelf	0.284106313	hyper	0.036262889	0.22947375	hyper	0.075231474	-0.054632563	hypo	0.075231474	-0.054632563	0.666931897
17	ABHD15	NM_198147	cg04528771	Island	-0.05636125	hypo	0.034705015	-0.0246875	hypo	0.335868361	0.03167375	hyper	0.335868361	0.03167375	0.219898416
3	TMIE;TMIE	NM_147196;NM_147196	cg04534077	Island	-0.04391375	hypo	0.038282876	-0.02121375	hypo	0.299474874	0.0227	hyper	0.299474874	0.0227	0.267695976
16			cg04534503	N_Shelf	0.06074717	hyper	0.020103452	0.073437547	hyper	0.005323033	0.012690377	hyper	0.005323033	0.012690377	0.599678396
12	LGR5	NM_003667	cg04538585	S_Shore	0.04233875	hyper	0.007427667	0.06028125	hyper	0.000357814	0.0179425	hyper	0.000357814	0.0179425	0.226199869
20			cg04543319	N_Shore	0.05050625	hyper	0.012134853	0.08511875	hyper	0.000128646	0.0346125	hyper	0.000128646	0.0346125	0.074924901
1	ADCY10;ADCY10	NM_001167749;NM_018417	cg04556393		0.084885	hyper	0.027601395	0.08857625	hyper	0.022100263	0.00369125	hyper	0.022100263	0.00369125	0.91945168
16	C16orf74	NM_206967	cg04558424	Island	0.08300625	hyper	0.027891029	0.08758125	hyper	0.02104692	0.004575	hyper	0.02104692	0.004575	0.898228555
4	CXCL5	NM_002994	cg04559909	S_Shore	0.0657925	hyper	0.022273048	0.07145875	hyper	0.013922526	0.00566625	hyper	0.013922526	0.00566625	0.834754259
6	LIN28B;LIN28B	NM_001004317;NM_001004317	cg04560456		-0.03346875	hypo	0.018518871	-0.00371875	hypo	0.780840743	0.02975	hyper	0.780840743	0.02975	0.034111044
5			cg04561094	S_Shelf	-0.0651325	hypo	0.040522033	-0.0273925	hypo	0.370875945	0.03774	hyper	0.370875945	0.03774	0.221183965
16			cg04562714		0.05109	hyper	0.033966354	0.0735625	hyper	0.003548828	0.0224725	hyper	0.003548828	0.0224725	0.331742944
12	TXNRD1	NM_001093771	cg04563169	S_Shore	0.05610375	hyper	0.012589558	0.09393375	hyper	0.000148383	0.03783	hyper	0.000148383	0.03783	0.081090691
22	NOL12	NM_024313	cg04564989	S_Shelf	0.03549375	hyper	0.029082719	0.0516825	hyper	0.002514643	0.01618875	hyper	0.002514643	0.01618875	0.299541278
11	MARK2;MARK2;MARK2;MARK2;MARK2	NM_017490;NM_004954;NM_001039469;NM_001163297;NM_001163296	cg04568398		-0.033875	hypo	0.026049325	-0.02944	hypo	0.050143208	0.004435	hyper	0.050143208	0.004435	0.758354724
5			cg04569837	Island	-0.0600975	hypo	0.022287426	-0.03695625	hypo	0.145532533	0.02314125	hyper	0.145532533	0.02314125	0.3553361
6			cg04569897		0.05888	hyper	0.016571689	0.06118875	hyper	0.013190724	0.00230875	hyper	0.013190724	0.00230875	0.920192454
8	LONRF1	NM_152271	cg04573959	Island	-0.0453375	hypo	0.000891121	-0.04517875	hypo	0.000921059	0.00015875	hyper	0.000921059	0.00015875	0.989468765
21			cg04574724	S_Shore	0.0592075	hyper	0.034080034	0.02589125	hyper	0.334843764	-0.03331625	hypo	0.334843764	-0.03331625	0.217619983
16	BANP;BANP	NM_017869;NM_079837	cg04575609	Island	0.03653	hyper	0.021232669	0.03396625	hyper	0.030923608	-0.00256375	hypo	0.030923608	-0.00256375	0.86380366
12	SOX5;SOX5;SOX5	NM_178010;NM_152989;NM_006940	cg04575699		0.08413875	hyper	0.005047872	0.08864	hyper	0.00339667	0.00450125	hyper	0.00339667	0.00450125	0.869813042
5	SPINK1;SPINK1	NM_003122;NM_003122	cg04577715	Island	0.03097125	hyper	0.025994857	0.03931625	hyper	0.006071791	0.008345	hyper	0.006071791	0.008345	0.527856924
1			cg04580750		0.049045	hyper	0.004606962	0.0606525	hyper	0.000752997	0.0116075	hyper	0.000752997	0.0116075	0.465402799
3	GNB4	NM_021629	cg04583195		0.0718975	hyper	0.003811526	0.0723	hyper	0.00365042	0.0004025	hyper	0.00365042	0.0004025	0.985792134
22	HDAC10;HDAC10	NM_001159286;NM_032019	cg04586023	S_Shore	-0.028135	hypo	0.030737614	-0.01251625	hypo	0.316619081	0.01561875	hyper	0.316619081	0.01561875	0.214163712
11	RAB1B	NM_030981	cg04592747	Island	-0.05035375	hypo	0.010794671	-0.05281875	hypo	0.007887107	-0.002465	hypo	0.007887107	-0.002465	0.89321822
7	POT1;POT1;POT1;POT1;POT1	NR_003102;NM_015450;NR_003103;NR_003104;NM_001042594	cg04594027		0.02999875	hyper	0.023276582	0.03339875	hyper	0.012593426	0.0034	hyper	0.012593426	0.0034	0.785483929
19	ZNF541	NM_001101419	cg04599342		0.03267125	hyper	0.01183221	0.02776125	hyper	0.029399398	-0.00491	hypo	0.029399398	-0.00491	0.685129377
11			cg04599785		0.05388125	hyper	0.012306992	0.08523	hyper	0.000266731	0.03134875	hyper	0.000266731	0.03134875	0.127758679
7	PTPRN2;PTPRN2;PTPRN2	NM_002847;NM_130842;NM_130843	cg04605940	S_Shelf	0.03661125	hyper	0.004401165	0.0421825	hyper	0.001372714	0.00557125	hyper	0.001372714	0.00557125	0.63561767
5			cg04606312		0.03452375	hyper	0.018882148	0.0531	hyper	0.000744521	0.01857625	hyper	0.000744521	0.01857625	0.187421217
[truncated: 8,364 more rows]
