# Supplementary material for: DNA methylation profiling in peripheral lung tissues of smokers and patients with COPD
Source: Clin Epigenetics. 2017 Apr 14;9:38. doi: 10.1186/s13148-017-0335-5 (PMC5391602; doi:10.1186/s13148-017-0335-5)
Supplement: Supplementary file 9 — CpGs differentially methylated in lung DNA in relation to COPD vs. non-smokers (P < 0.05). (CSV 4866 kb) [file 13148_2017_335_MOESM9_ESM.csv]

CHR	UCSC_REFGENE_NAME	UCSC_REFGENE_ACCESSION	TargetID	RELATION_TO_UCSC_CPG_ISLAND	meanS.vs.nonS	SnonS_hyper_hypo	S.vs.nonS_P	meanC.vs.nonS	CnonS_hyper_hypo	C.vs.nonS_P	meanC.vs.S	CvsS_hyper_hypo	C.vs.nonS_P	meanC.vs.S	C.vs.S_P
2	TMEM182	NM_144632	cg00001791		0.01243375	hyper	0.362130504	0.0337825	hyper	0.018826144	0.02134875	hyper	0.018826144	0.02134875	0.123990156
6			cg00003181		0.025125	hyper	0.145598677	0.03489	hyper	0.047666861	0.009765	hyper	0.047666861	0.009765	0.5640077
1	RERE;RERE	NM_012102;NM_001042681	cg00003187		0.04347625	hyper	0.083553893	0.09032	hyper	0.001017811	0.04684375	hyper	0.001017811	0.04684375	0.063580426
19			cg00003305	Island	-0.00760875	hypo	0.578414312	0.02837625	hyper	0.046620678	0.035985	hyper	0.046620678	0.035985	0.013763624
10			cg00003722		0.01542	hyper	0.274841984	0.03315625	hyper	0.024559528	0.01773625	hyper	0.024559528	0.01773625	0.21099665
1	RNF220	NM_018150	cg00003858	N_Shelf	0.02772125	hyper	0.18443836	0.06838375	hyper	0.002596655	0.0406625	hyper	0.002596655	0.0406625	0.05660094
9	LHX6;LHX6	NM_199160;NM_014368	cg00007064	N_Shore	0.02199625	hyper	0.148720953	0.03283875	hyper	0.035709453	0.0108425	hyper	0.035709453	0.0108425	0.468914152
4			cg00010108		0.01127875	hyper	0.548998043	0.04046125	hyper	0.039530855	0.0291825	hyper	0.039530855	0.0291825	0.129154038
14	TSHR	NM_000369	cg00010242		0.03966375	hyper	0.174521252	0.10494125	hyper	0.001153061	0.0652775	hyper	0.001153061	0.0652775	0.030435182
1	HECTD3	NM_024602	cg00010654	N_Shore	-0.02021875	hypo	0.216636916	-0.033875	hypo	0.044188712	-0.01365625	hypo	0.044188712	-0.01365625	0.399736249
2	NCL;SNORA75;SNORD20	NM_005381;NR_002921;NR_002908	cg00010789		0.0494175	hyper	0.00389593	0.06728625	hyper	0.000223245	0.01786875	hyper	0.000223245	0.01786875	0.258116349
16			cg00010954		0.03686	hyper	0.048461071	0.0444675	hyper	0.019367595	0.0076075	hyper	0.019367595	0.0076075	0.671209833
17			cg00011616		0.086145	hyper	0.086887004	0.108415	hyper	0.034238353	0.02227	hyper	0.034238353	0.02227	0.648249652
17	RNF222	NM_001146684	cg00011924		0.01497375	hyper	0.738797893	0.1022275	hyper	0.030530729	0.08725375	hyper	0.030530729	0.08725375	0.061335673
6			cg00013015		-0.00168875	hypo	0.920032672	0.03464875	hyper	0.048540838	0.0363375	hyper	0.048540838	0.0363375	0.039353689
1			cg00013369		0.0262475	hyper	0.204529578	0.06218875	hyper	0.005102075	0.03594125	hyper	0.005102075	0.03594125	0.086917767
X	WDR13;WDR13;WDR13;WDR13	NR_029427;NM_017883;NM_001166426;NM_001166426	cg00014152	N_Shore	0.03911	hyper	0.194092248	0.07032125	hyper	0.024574512	0.03121125	hyper	0.024574512	0.03121125	0.296852212
8			cg00014333		0.01427875	hyper	0.41207483	0.03897875	hyper	0.032113839	0.0247	hyper	0.032113839	0.0247	0.161863092
1	PTPRF;PTPRF	NM_002840;NM_130440	cg00014445	S_Shelf	0.0035025	hyper	0.832089349	0.04410125	hyper	0.012735137	0.04059875	hyper	0.012735137	0.04059875	0.020584902
6	GPX6	NM_182701	cg00015572		0.00869875	hyper	0.46420826	0.02629625	hyper	0.034254319	0.0175975	hyper	0.034254319	0.0175975	0.145683219
12			cg00015699		0.02486625	hyper	0.07201635	0.03078625	hyper	0.028630641	0.00592	hyper	0.028630641	0.00592	0.657742037
7	DNAH11	NM_003777	cg00016360	N_Shore	0.02272125	hyper	0.079817604	0.04034	hyper	0.003484239	0.01761875	hyper	0.003484239	0.01761875	0.168722887
18	ST8SIA3	NM_015879	cg00016439	N_Shore	0.01570875	hyper	0.465979872	0.05382625	hyper	0.018247716	0.0381175	hyper	0.018247716	0.0381175	0.08511266
8	ZFHX4	NM_024721	cg00016481		0.006235	hyper	0.524900882	0.0209525	hyper	0.040556985	0.0147175	hyper	0.040556985	0.0147175	0.141085217
14			cg00017429		0.068195	hyper	0.045144667	0.1058975	hyper	0.003197946	0.0377025	hyper	0.003197946	0.0377025	0.253585712
17	CYTSB;CYTSB;CYTSB;CYTSB	NM_001033554;NM_152904;NM_001033555;NM_001033553	cg00018010		0.0752325	hyper	0.01580635	0.09238875	hyper	0.003972939	0.01715625	hyper	0.003972939	0.01715625	0.558342112
18	ESCO1	NM_052911	cg00018044		0.04227125	hyper	0.055672235	0.06851875	hyper	0.003376536	0.0262475	hyper	0.003376536	0.0262475	0.223394701
10	FAM170B	NM_001164484	cg00018866	S_Shelf	0.02811875	hyper	0.148965472	0.0451825	hyper	0.024885471	0.01706375	hyper	0.024885471	0.01706375	0.374290124
12			cg00019366	Island	0.03219375	hyper	0.016014806	0.0480275	hyper	0.000756722	0.01583375	hyper	0.000756722	0.01583375	0.213915234
18	MAPK4	NM_002747	cg00019841	Island	0.015523063	hyper	0.339290309	0.04554125	hyper	0.007021138	0.030018188	hyper	0.007021138	0.030018188	0.067582802
9	LOC169834	NM_001101338	cg00019877	S_Shelf	0.000235	hyper	0.987727662	0.0340675	hyper	0.033952406	0.0338325	hyper	0.033952406	0.0338325	0.035087203
7	NRCAM;NRCAM	NM_001037132;NM_005010	cg00019997		0.01973375	hyper	0.446008869	0.0537625	hyper	0.04565783	0.03402875	hyper	0.04565783	0.03402875	0.194234737
15	LARP6	NM_018357	cg00020175		0.010905	hyper	0.524008447	0.047975	hyper	0.009103821	0.03707	hyper	0.009103821	0.03707	0.038102923
1			cg00020474		0.01909875	hyper	0.567787418	0.06903125	hyper	0.047312242	0.0499325	hyper	0.047312242	0.0499325	0.143226836
12	PLXNC1	NM_005761	cg00020799		0.0130625	hyper	0.618795872	0.05631875	hyper	0.040138864	0.04325625	hyper	0.040138864	0.04325625	0.108367336
1	CROCCL1	NR_026752	cg00021123		0.0684325	hyper	0.215177189	0.1137975	hyper	0.045010771	0.045365	hyper	0.045010771	0.045365	0.40687114
13	CDK8	NM_001260	cg00022633	N_Shore	-0.019505	hypo	0.255591257	-0.0394025	hypo	0.027368648	-0.0198975	hypo	0.027368648	-0.0198975	0.246417709
1			cg00022966	S_Shelf	0.02106125	hyper	0.154658357	0.04148125	hyper	0.008076405	0.02042	hyper	0.008076405	0.02042	0.167055355
1			cg00023726		0.01273875	hyper	0.516791357	0.0533325	hyper	0.011197379	0.04059375	hyper	0.011197379	0.04059375	0.047012258
6	LOC100132354	NR_024478	cg00026362		0.0109075	hyper	0.513873031	0.03475875	hyper	0.045604162	0.02385125	hyper	0.045604162	0.02385125	0.160527654
15	ZNF710	NM_198526	cg00026553		0.08406625	hyper	0.026845115	0.10456125	hyper	0.007317888	0.020495	hyper	0.007317888	0.020495	0.569972561
2			cg00026938		0.04730625	hyper	0.049787096	0.06956625	hyper	0.005733275	0.02226	hyper	0.005733275	0.02226	0.340109863
2	TSSC1	NM_003310	cg00027081	S_Shelf	0.16595375	hyper	0.001685504	0.14806125	hyper	0.004260597	-0.0178925	hypo	0.004260597	-0.0178925	0.705247224
15	THBS1	NM_003246	cg00027995		0.01419125	hyper	0.400574683	0.03649375	hyper	0.037874116	0.0223025	hyper	0.037874116	0.0223025	0.191388019
1			cg00028184	N_Shore	-0.01368875	hypo	0.427098327	-0.03600125	hypo	0.044375962	-0.0223125	hypo	0.044375962	-0.0223125	0.200507815
2			cg00028211	N_Shore	-0.00012875	hypo	0.995759394	0.0550875	hyper	0.030877361	0.05521625	hyper	0.030877361	0.05521625	0.030525003
4			cg00028232	N_Shore	0.01510375	hyper	0.541465494	0.05450625	hyper	0.035229726	0.0394025	hyper	0.035229726	0.0394025	0.119457336
6	FAM184A;FAM184A	NM_001100411;NM_024581	cg00028251		0.05052125	hyper	0.076508263	0.05657	hyper	0.049171681	0.00604875	hyper	0.049171681	0.00604875	0.826273459
3			cg00028515		0.01696375	hyper	0.475245463	0.05097	hyper	0.03961426	0.03400625	hyper	0.03961426	0.03400625	0.159110523
15	GABRA5;GABRA5	NM_001165037;NM_000810	cg00028598	Island	0.02031625	hyper	0.04689761	0.02820125	hyper	0.007780512	0.007885	hyper	0.007780512	0.007885	0.423532227
15			cg00028677	S_Shelf	0.0217625	hyper	0.143336409	0.0411175	hyper	0.008775307	0.019355	hyper	0.008775307	0.019355	0.190924205
19	GLTSCR2	NM_015710	cg00028993	N_Shore	0.04901375	hyper	0.151958696	0.08458125	hyper	0.017587774	0.0355675	hyper	0.017587774	0.0355675	0.293424087
8			cg00029583	Island	0.04094375	hyper	0.155850441	0.07597625	hyper	0.012111028	0.0350325	hyper	0.012111028	0.0350325	0.221952194
17	TRPV1;TRPV1	NM_018727;NM_080704	cg00029973	Island	0.01789625	hyper	0.140359008	0.029425	hyper	0.019487783	0.01152875	hyper	0.019487783	0.01152875	0.33550163
6	RXRB	NM_021976	cg00031105	N_Shore	0.07001375	hyper	0.079814434	0.10523375	hyper	0.011261671	0.03522	hyper	0.011261671	0.03522	0.36620199
7	RUNDC3B;ABCB1;RUNDC3B;RUNDC3B	NM_001134406;NM_000927;NM_001134405;NM_138290	cg00031165	Island	-0.04181625	hypo	0.009708963	-0.04762125	hypo	0.003864974	-0.005805	hypo	0.003864974	-0.005805	0.699182645
8			cg00031722	S_Shore	0.0472275	hyper	0.034235619	0.08396125	hyper	0.000556143	0.03673375	hyper	0.000556143	0.03673375	0.0933298
18	ALPK2	NM_052947	cg00031779		0.03747875	hyper	0.050592659	0.05317125	hyper	0.00757294	0.0156925	hyper	0.00757294	0.0156925	0.396769334
6			cg00032308	N_Shelf	0.03225	hyper	0.060528433	0.03813625	hyper	0.028672301	0.00588625	hyper	0.028672301	0.00588625	0.722007027
8			cg00032610		0.01215	hyper	0.395378144	0.0346325	hyper	0.021374161	0.0224825	hyper	0.021374161	0.0224825	0.122611308
2	NPHP1;NPHP1;NPHP1;NPHP1	NM_001128179;NM_207181;NM_000272;NM_001128178	cg00033155		0.0361025	hyper	0.049857761	0.04317	hyper	0.021097702	0.0070675	hyper	0.021097702	0.0070675	0.689133355
4			cg00033165		0.02205875	hyper	0.427255032	0.0667725	hyper	0.022445098	0.04471375	hyper	0.022445098	0.04471375	0.114928556
3	KIAA1143	NM_020696	cg00033584	N_Shelf	0.04403875	hyper	0.073052595	0.0986775	hyper	0.000331475	0.05463875	hyper	0.000331475	0.05463875	0.028886055
15			cg00033703	N_Shelf	0.01643	hyper	0.366234601	0.0553375	hyper	0.004972927	0.0389075	hyper	0.004972927	0.0389075	0.039471168
1	MIR1977	NR_031741	cg00034556		-0.02973125	hypo	0.254962219	-0.0621125	hypo	0.022815456	-0.03238125	hypo	0.022815456	-0.03238125	0.216221906
4	KLF3	NM_016531	cg00035889	N_Shore	0.01667625	hyper	0.313214389	0.0359925	hyper	0.036093708	0.01931625	hyper	0.036093708	0.01931625	0.244507021
11	OR10G8	NM_001004464	cg00038233		0.03542125	hyper	0.076102415	0.04337125	hyper	0.032576001	0.00795	hyper	0.032576001	0.00795	0.680701168
6	SMOC2;SMOC2	NM_022138;NM_001166412	cg00040466	Island	0.00406	hyper	0.838552663	0.0655975	hyper	0.002899036	0.0615375	hyper	0.002899036	0.0615375	0.004752708
18	DLGAP1	NM_004746	cg00041368	N_Shore	0.00802625	hyper	0.431473634	0.0303025	hyper	0.006027463	0.02227625	hyper	0.006027463	0.02227625	0.036319321
1	CDC42SE1;CDC42SE1	NM_020239;NM_001038707	cg00041641	S_Shelf	0.02324125	hyper	0.253853886	0.06544	hyper	0.003150619	0.04219875	hyper	0.003150619	0.04219875	0.044510166
1			cg00043324		0.01751375	hyper	0.105032796	0.02348375	hyper	0.033383597	0.00597	hyper	0.033383597	0.00597	0.570803206
5	ODZ2	NM_001122679	cg00045762		0.02300375	hyper	0.3837614	0.08227	hyper	0.004197421	0.05926625	hyper	0.004197421	0.05926625	0.031632304
4			cg00047052	N_Shore	0.01395375	hyper	0.406987083	0.03730375	hyper	0.033678309	0.02335	hyper	0.033678309	0.02335	0.170866825
4	PDCL2	NM_152401	cg00048697		0.06062	hyper	0.055018288	0.08462125	hyper	0.009656449	0.02400125	hyper	0.009656449	0.02400125	0.43180589
13	DACH1;DACH1;DACH1	NM_004392;NM_080760;NM_080759	cg00049102		0.02976	hyper	0.020470244	0.03215875	hyper	0.013067708	0.00239875	hyper	0.013067708	0.00239875	0.842804806
7	NOM1	NM_138400	cg00049894	Island	0.02035125	hyper	0.222101039	0.0452825	hyper	0.01032351	0.02493125	hyper	0.01032351	0.02493125	0.137826637
4			cg00050133		0.01697875	hyper	0.391924981	0.05969875	hyper	0.005422269	0.04272	hyper	0.005422269	0.04272	0.038437541
17	SMURF2	NM_022739	cg00050289		0.0370525	hyper	0.032650416	0.04548625	hyper	0.010371881	0.00843375	hyper	0.010371881	0.00843375	0.609883289
5			cg00051307	N_Shelf	0.02448625	hyper	0.298854568	0.0524225	hyper	0.032461144	0.02793625	hyper	0.032461144	0.02793625	0.237552823
6			cg00051510	N_Shore	0.022235	hyper	0.250036584	0.0422175	hyper	0.034963312	0.0199825	hyper	0.034963312	0.0199825	0.299928531
11	CASP1;CASP1;CASP1;CASP1;CASP1	NM_001223;NM_033292;NM_033294;NM_033293;NM_033295	cg00051623		0.03645875	hyper	0.046865264	0.0445225	hyper	0.017302019	0.00806375	hyper	0.017302019	0.00806375	0.646725713
1			cg00054243	N_Shore	0.01775625	hyper	0.351892516	0.03992875	hyper	0.043434031	0.0221725	hyper	0.043434031	0.0221725	0.247511485
12	RIMBP2	NM_015347	cg00055764		0.09473375	hyper	0.031495772	0.08833	hyper	0.043592682	-0.00640375	hypo	0.043592682	-0.00640375	0.87835311
5			cg00055771		0.054845	hyper	0.012214946	0.04534	hyper	0.034449734	-0.009505	hypo	0.034449734	-0.009505	0.641979709
1	RERE;RERE	NM_012102;NM_001042681	cg00055811		0.0305475	hyper	0.217975161	0.06924	hyper	0.008609649	0.0386925	hyper	0.008609649	0.0386925	0.122263791
1	KCNAB2;KCNAB2	NM_003636;NM_172130	cg00055881		0.0338725	hyper	0.036917153	0.037405	hyper	0.022486694	0.0035325	hyper	0.022486694	0.0035325	0.819395107
5			cg00055986		-0.01469375	hypo	0.432767609	0.04836625	hyper	0.014988706	0.06306	hyper	0.014988706	0.06306	0.002290482
16	PABPN1L	NM_001080487	cg00056002	N_Shelf	0.045045	hyper	0.003947556	0.0592975	hyper	0.000326579	0.0142525	hyper	0.000326579	0.0142525	0.321634398
2			cg00056074	Island	-0.02289125	hypo	0.191435991	-0.04103375	hypo	0.024173435	-0.0181425	hypo	0.024173435	-0.0181425	0.297183894
2	FMNL2	NM_052905	cg00059089		0.07349625	hyper	0.028364275	0.0830275	hyper	0.014535366	0.00953125	hyper	0.014535366	0.00953125	0.764413449
3	SLITRK3	NM_014926	cg00059161		0.009885	hyper	0.510774378	0.05491	hyper	0.001141622	0.045025	hyper	0.001141622	0.045025	0.00575497
1	LOC441869;LOC441869	NR_026871;NM_001145210	cg00060374	Island	0.04181125	hyper	0.297727321	0.08282625	hyper	0.045839506	0.041015	hyper	0.045839506	0.041015	0.306808817
5			cg00060605	N_Shelf	0.02449125	hyper	0.194043772	0.04306625	hyper	0.027545231	0.018575	hyper	0.027545231	0.018575	0.320866392
4			cg00063357		-0.0001375	hypo	0.993852264	0.0391125	hyper	0.036826679	0.03925	hyper	0.036826679	0.03925	0.036228226
2			cg00063369		0.0796375	hyper	0.02366302	0.10193	hyper	0.005021602	0.0222925	hyper	0.005021602	0.0222925	0.504508262
8			cg00064296		0.0228625	hyper	0.311983957	0.07999	hyper	0.001438787	0.0571275	hyper	0.001438787	0.0571275	0.016587131
16			cg00064336		0.06924625	hyper	0.084436495	0.09541625	hyper	0.020643695	0.02617	hyper	0.020643695	0.02617	0.502404031
7			cg00066351		0.0362875	hyper	0.167006164	0.0667475	hyper	0.015111384	0.03046	hyper	0.015111384	0.03046	0.243189531
17	MYO1C;MYO1C;MYO1C	NM_001080779;NM_033375;NM_001080950	cg00066360	N_Shore	0.01121375	hyper	0.36272757	0.02608875	hyper	0.041348268	0.014875	hyper	0.041348268	0.014875	0.23044159
6	SCGN	NM_006998	cg00066627		0.0248725	hyper	0.169665652	0.0496325	hyper	0.009486105	0.02476	hyper	0.009486105	0.02476	0.171526172
17			cg00066828	Island	0.013295	hyper	0.18744769	0.02691375	hyper	0.011368976	0.01361875	hyper	0.011368976	0.01361875	0.177327456
2			cg00066919		0.03708875	hyper	0.071640866	0.04796375	hyper	0.02268072	0.010875	hyper	0.02268072	0.010875	0.585196705
15	ARHGAP11B	NM_001039841	cg00067141		0.05517625	hyper	0.322202412	0.11648625	hyper	0.043510133	0.06131	hyper	0.043510133	0.06131	0.272525715
2	ATP6V1B1	NM_001692	cg00067528	N_Shore	0.02773375	hyper	0.180954842	0.058785	hyper	0.007603815	0.03105125	hyper	0.007603815	0.03105125	0.136053604
10			cg00067588		0.02793	hyper	0.125980482	0.072885	hyper	0.000390148	0.044955	hyper	0.000390148	0.044955	0.017646621
3			cg00067600		0.0225725	hyper	0.305570749	0.06364875	hyper	0.007078664	0.04107625	hyper	0.007078664	0.04107625	0.069051539
1	CACNA1S	NM_000069	cg00068153		0.01345375	hyper	0.34401993	0.02970625	hyper	0.043743929	0.0162525	hyper	0.043743929	0.0162525	0.255100294
3	CPNE4	NM_130808	cg00068155	Island	-0.0312725	hypo	0.073380733	-0.0433725	hypo	0.015915209	-0.0121	hypo	0.015915209	-0.0121	0.475299987
16			cg00068684		0.0535925	hyper	0.032641366	0.07638	hyper	0.003603048	0.0227875	hyper	0.003603048	0.0227875	0.343869114
7	SDK1	NM_152744	cg00069391		0.03963	hyper	0.095778094	0.04982375	hyper	0.039420773	0.01019375	hyper	0.039420773	0.01019375	0.659280875
5	ARAP3	NM_022481	cg00069642		0.01157	hyper	0.626812764	0.07155875	hyper	0.005682793	0.05998875	hyper	0.005682793	0.05998875	0.017649533
1	HFM1	NM_001017975	cg00070162		0.0156775	hyper	0.585595798	0.0765375	hyper	0.01274821	0.06086	hyper	0.01274821	0.06086	0.042531371
6			cg00070181		0.0144975	hyper	0.407988131	0.0367425	hyper	0.043482957	0.022245	hyper	0.043482957	0.022245	0.208721519
6	TUBB	NM_178014	cg00070870	S_Shelf	-0.01338375	hypo	0.321114853	-0.03696125	hypo	0.010130312	-0.0235775	hypo	0.010130312	-0.0235775	0.087182921
6	GRM4	NM_000841	cg00070899	S_Shore	0.0448025	hyper	0.252350452	0.08555375	hyper	0.034849407	0.04075125	hyper	0.034849407	0.04075125	0.296621257
15			cg00071012		0.00507375	hyper	0.863862601	0.09223875	hyper	0.00443757	0.087165	hyper	0.00443757	0.087165	0.006688799
20	PSMA7	NM_002792	cg00071265	N_Shore	-0.02335	hypo	0.169771456	-0.03888375	hypo	0.027080834	-0.01553375	hypo	0.027080834	-0.01553375	0.355552872
7	SNX8	NM_013321	cg00071274		0.0307525	hyper	0.040477478	0.0331025	hyper	0.028492394	0.00235	hyper	0.028492394	0.00235	0.8697127
20			cg00071360	N_Shore	0.0008375	hyper	0.966809344	-0.0465275	hypo	0.028457151	-0.047365	hypo	0.028457151	-0.047365	0.025987973
1	HAO2;HAO2	NM_016527;NM_001005783	cg00071381		0.02577625	hyper	0.123813021	0.03832125	hyper	0.026245751	0.012545	hyper	0.026245751	0.012545	0.44487257
8	RHOBTB2;RHOBTB2;RHOBTB2	NM_001160036;NM_015178;NM_001160037	cg00071408	S_Shore	0.01703875	hyper	0.1452439	0.03348375	hyper	0.006950581	0.016445	hyper	0.006950581	0.016445	0.15914137
13	FARP1;FARP1	NM_005766;NM_001001715	cg00071727		0.04332375	hyper	0.12382889	0.06269125	hyper	0.030083935	0.0193675	hyper	0.030083935	0.0193675	0.482415991
2	PDE11A;PDE11A	NM_001077197;NM_016953	cg00074471		0.07864375	hyper	0.092705913	0.10176125	hyper	0.032877627	0.0231175	hyper	0.032877627	0.0231175	0.611083995
X	ARSE	NM_000047	cg00074638		0.01731125	hyper	0.255791261	0.05148875	hyper	0.002080819	0.0341775	hyper	0.002080819	0.0341775	0.030759703
3			cg00075123	N_Shore	0.0267375	hyper	0.111494602	0.042585	hyper	0.014741561	0.0158475	hyper	0.014741561	0.0158475	0.336875719
1	PGBD5	NM_024554	cg00075975	N_Shore	0.034835	hyper	0.272272183	0.100995	hyper	0.003420728	0.06616	hyper	0.003420728	0.06616	0.043478234
1	CYMP	NR_003599	cg00076797		0.0404575	hyper	0.08423074	0.0770975	hyper	0.002225807	0.03664	hyper	0.002225807	0.03664	0.115799035
15	LIPC	NM_000236	cg00077281		0.0073925	hyper	0.394580756	0.02097	hyper	0.021738573	0.0135775	hyper	0.021738573	0.0135775	0.124660265
15			cg00077285		0.0594175	hyper	0.028871911	0.08577375	hyper	0.002666947	0.02635625	hyper	0.002666947	0.02635625	0.312013585
15			cg00077297		-0.01424625	hypo	0.549205303	0.05839125	hyper	0.02032086	0.0726375	hyper	0.02032086	0.0726375	0.005030212
4	FGFR3;FGFR3;FGFR3	NM_001163213;NM_000142;NM_022965	cg00077738	N_Shore	0.0017725	hyper	0.886567642	0.03503125	hyper	0.009015362	0.03325875	hyper	0.009015362	0.03325875	0.012553504
6	LOC285768;LOC285768	NR_027116;NR_027115	cg00077898		0.07516125	hyper	0.009390172	0.07318625	hyper	0.011144024	-0.001975	hypo	0.011144024	-0.001975	0.941300054
6			cg00078259		0.0466325	hyper	0.065552018	0.06308	hyper	0.015437914	0.0164475	hyper	0.015437914	0.0164475	0.50213807
2	SOX11;SOX11	NM_003108;NM_003108	cg00078318	Island	-0.02851125	hypo	0.028217271	-0.03797	hypo	0.004818933	-0.00945875	hypo	0.004818933	-0.00945875	0.445283678
12			cg00078996	N_Shore	0.0171575	hyper	0.539018609	0.06812375	hyper	0.021031035	0.05096625	hyper	0.021031035	0.05096625	0.076780275
12	CHD4	NM_001273	cg00079216	Island	-0.03377	hypo	0.022354594	-0.0402925	hypo	0.007656105	-0.0065225	hypo	0.007656105	-0.0065225	0.640769295
2	THUMPD2;THUMPD2	NR_028102;NM_025264	cg00079551		0.05270125	hyper	0.036051403	0.06234875	hyper	0.014815836	0.0096475	hyper	0.014815836	0.0096475	0.68743521
11	OR6M1	NM_001005325	cg00079598		-1.75E-05	hypo	0.999441844	0.0543825	hyper	0.038249624	0.0544	hyper	0.038249624	0.0544	0.03819301
5			cg00080423		0.01480875	hyper	0.293250531	0.03036625	hyper	0.037629035	0.0155575	hyper	0.037629035	0.0155575	0.270116334
5			cg00081714		0.05565125	hyper	0.121090497	0.08109125	hyper	0.027958229	0.02544	hyper	0.027958229	0.02544	0.469311021
6	THBS2	NM_003247	cg00082178	S_Shelf	0.0155475	hyper	0.244070994	0.0297525	hyper	0.031633025	0.014205	hyper	0.031633025	0.014205	0.28603003
21	C21orf70	NM_058190	cg00082540		0.04394625	hyper	0.022724047	0.06201125	hyper	0.002195331	0.018065	hyper	0.002195331	0.018065	0.326122175
8	TRAPPC9;TRAPPC9	NM_001160372;NM_031466	cg00083535		0.00690375	hyper	0.528482721	0.024465	hyper	0.032975449	0.01756125	hyper	0.032975449	0.01756125	0.117082076
7	SDK1	NM_152744	cg00083596		0.01735875	hyper	0.455708222	0.05099125	hyper	0.035831118	0.0336325	hyper	0.035831118	0.0336325	0.155044228
6	TTBK1	NM_032538	cg00084398	N_Shore	0.01296875	hyper	0.35831283	0.051955	hyper	0.001023116	0.03898625	hyper	0.001023116	0.03898625	0.009730493
13	SPG20	NM_001142294	cg00084432		0.047265	hyper	0.04828805	0.05273	hyper	0.029125149	0.005465	hyper	0.029125149	0.005465	0.811623266
6			cg00084604		0.01996125	hyper	0.160147137	0.03123625	hyper	0.032765097	0.011275	hyper	0.032765097	0.011275	0.420755084
7			cg00086283		0.082238188	hyper	0.007837026	0.062036938	hyper	0.038118571	-0.02020125	hypo	0.038118571	-0.02020125	0.480224853
1	CSMD2	NM_052896	cg00087420	S_Shore	0.01920375	hyper	0.274671326	0.03824625	hyper	0.035848996	0.0190425	hyper	0.035848996	0.0190425	0.278617934
1	PRDM16;PRDM16	NM_022114;NM_199454	cg00087546	N_Shore	0.046705	hyper	0.133793192	0.067865	hyper	0.033687477	0.02116	hyper	0.033687477	0.02116	0.488477688
1	SLC45A1	NM_001080397	cg00087735	Island	0.023952031	hyper	0.07757493	0.031595781	hyper	0.023213841	0.00764375	hyper	0.023213841	0.00764375	0.560123371
16			cg00087963	S_Shore	0.04397125	hyper	0.07008897	0.0647075	hyper	0.010257301	0.02073625	hyper	0.010257301	0.02073625	0.379705619
2			cg00088148	N_Shore	0.02791625	hyper	0.028435508	0.05126	hyper	0.000268809	0.02334375	hyper	0.000268809	0.02334375	0.062839045
2			cg00088972		0.03536125	hyper	0.044923658	0.04137375	hyper	0.020811168	0.0060125	hyper	0.020811168	0.0060125	0.721755708
2	SNRNP200	NM_014014	cg00088989	N_Shelf	0.031305	hyper	0.275446409	0.080425	hyper	0.008623419	0.04912	hyper	0.008623419	0.04912	0.092889005
22	TPST2;TPST2	NM_003595;NM_001008566	cg00089100		0.0626575	hyper	0.022206311	0.0771775	hyper	0.006081093	0.01452	hyper	0.006081093	0.01452	0.575506405
15	ABHD2;ABHD2	NM_152924;NM_007011	cg00089162		-0.0277125	hypo	0.128176452	-0.039525	hypo	0.034221464	-0.0118125	hypo	0.034221464	-0.0118125	0.507897818
5	LOC153328	NM_145282	cg00089314	N_Shore	0.00730375	hyper	0.70870842	0.04613625	hyper	0.025413815	0.0388325	hyper	0.025413815	0.0388325	0.056112985
6			cg00089821		-0.03016375	hypo	0.081866691	-0.04385	hypo	0.014444622	-0.01368625	hypo	0.014444622	-0.01368625	0.417601242
13			cg00090091		0.01751125	hyper	0.228903681	0.03637875	hyper	0.017165954	0.0188675	hyper	0.017165954	0.0188675	0.195961382
5	C5orf49	NM_001089584	cg00090135	N_Shore	0.01088875	hyper	0.587259752	0.04236375	hyper	0.042960662	0.031475	hyper	0.042960662	0.031475	0.125118361
10	KNDC1	NM_152643	cg00090737	S_Shore	0.03106125	hyper	0.031871775	0.03634875	hyper	0.013550291	0.0052875	hyper	0.013550291	0.0052875	0.700995253
16	MARVELD3	NM_001017967	cg00090813		0.010845	hyper	0.312959874	0.02479625	hyper	0.027160944	0.01395125	hyper	0.027160944	0.01395125	0.197463087
3	ACAA1;ACAA1;ACAA1	NR_024024;NM_001130410;NM_001607	cg00091063	N_Shore	0.0420475	hyper	0.105531142	0.0772875	hyper	0.005067193	0.03524	hyper	0.005067193	0.03524	0.17132903
3	MED12L;P2RY13	NM_053002;NM_176894	cg00091349		0.054345	hyper	0.075198947	0.0973325	hyper	0.002847309	0.0429875	hyper	0.002847309	0.0429875	0.154045089
1	C1orf50	NM_024097	cg00091552	S_Shore	0.03822	hyper	0.043346665	0.06030625	hyper	0.002610075	0.02208625	hyper	0.002610075	0.02208625	0.229165013
17	KRT20	NM_019010	cg00091693		0.0097775	hyper	0.55235615	0.0425375	hyper	0.01513999	0.03276	hyper	0.01513999	0.03276	0.055048363
7	STK31;STK31;STK31	NM_032944;NM_031414;NM_001122833	cg00091742		0.01849625	hyper	0.064837309	0.025685	hyper	0.012967502	0.00718875	hyper	0.012967502	0.00718875	0.458777971
17			cg00092235		0.04484625	hyper	0.085258299	0.06857125	hyper	0.011390137	0.023725	hyper	0.011390137	0.023725	0.3513774
20			cg00092443	N_Shore	0.02931875	hyper	0.201933386	0.05385	hyper	0.024171777	0.02453125	hyper	0.024171777	0.02453125	0.28311334
17	DNAH17	NM_173628	cg00093095		0.0010325	hyper	0.955156649	-0.04598125	hypo	0.018594143	-0.04701375	hypo	0.018594143	-0.04701375	0.016381171
18	EMILIN2	NM_032048	cg00093099	S_Shore	-0.00309625	hypo	0.883845671	0.05082375	hyper	0.023522945	0.05392	hyper	0.023522945	0.05392	0.016975543
12	LRP6	NM_002336	cg00093149		0.024335	hyper	0.12330007	0.03719625	hyper	0.0225212	0.01286125	hyper	0.0225212	0.01286125	0.406611664
7	NDUFA5	NM_005000	cg00093851	N_Shelf	0.0242325	hyper	0.162727054	0.04601875	hyper	0.011672826	0.02178625	hyper	0.011672826	0.02178625	0.207637427
1			cg00094006	S_Shelf	0.01373625	hyper	0.355599279	0.03021	hyper	0.049467182	0.01647375	hyper	0.049467182	0.01647375	0.269842255
20			cg00094333	N_Shore	0.02308625	hyper	0.092899553	0.03404	hyper	0.01653511	0.01095375	hyper	0.01653511	0.01095375	0.414148099
6	SLC35F1	NM_001029858	cg00095976	Island	-0.01420375	hypo	0.214511701	-0.02963375	hypo	0.013856991	-0.01543	hypo	0.013856991	-0.01543	0.178812324
1	RPTN	NM_001122965	cg00097968		0.0296425	hyper	0.132335065	0.043415	hyper	0.031811464	0.0137725	hyper	0.031811464	0.0137725	0.475845795
6			cg00098819	S_Shelf	0.03279125	hyper	0.326112363	0.093625	hyper	0.0087289	0.06083375	hyper	0.0087289	0.06083375	0.075458321
8			cg00099985	N_Shore	0.028255	hyper	0.155000165	0.057685	hyper	0.006340794	0.02943	hyper	0.006340794	0.02943	0.13926716
7	SH2B2	NM_020979	cg00100114	S_Shore	0.03849875	hyper	0.120445725	0.065355	hyper	0.011704495	0.02685625	hyper	0.011704495	0.02685625	0.272234541
12			cg00100440		-0.00014625	hypo	0.992582148	0.0375875	hyper	0.024007629	0.03773375	hyper	0.024007629	0.03773375	0.023520591
4	WWC2	NM_024949	cg00100538		0.03714625	hyper	0.218279936	0.06485125	hyper	0.037309567	0.027705	hyper	0.037309567	0.027705	0.354990853
1			cg00100762		0.0151075	hyper	0.420809519	0.06197625	hyper	0.002676098	0.04686875	hyper	0.002676098	0.04686875	0.018140367
9			cg00100804	N_Shore	0.03898375	hyper	0.167028014	0.057495	hyper	0.046429338	0.01851125	hyper	0.046429338	0.01851125	0.504844084
6			cg00104072	S_Shelf	0.01629375	hyper	0.467847974	0.058015	hyper	0.014980438	0.04172125	hyper	0.014980438	0.04172125	0.071332827
7	MAD1L1;MAD1L1;MAD1L1	NM_003550;NM_001013837;NM_001013836	cg00106254		0.0290325	hyper	0.007555438	0.0251475	hyper	0.018455747	-0.003885	hypo	0.018455747	-0.003885	0.698927421
15	ADAMTSL3	NM_207517	cg00106432		0.02763875	hyper	0.091081459	0.05104	hyper	0.003459719	0.02340125	hyper	0.003459719	0.02340125	0.148999214
21	ATP5J;ATP5J;ATP5J;ATP5J;ATP5J;GABPA	NM_001003697;NM_001685;NM_001003701;NM_001003703;NM_001003696;NM_002040	cg00106744	Island	-0.03291375	hypo	0.031585097	-0.03896	hypo	0.012492935	-0.00604625	hypo	0.012492935	-0.00604625	0.678126469
3	BSN	NM_003458	cg00106920		0.043475	hyper	0.066414628	0.05943125	hyper	0.014804332	0.01595625	hyper	0.014804332	0.01595625	0.48660285
21			cg00106925	N_Shelf	0.01114	hyper	0.404490718	0.02851625	hyper	0.040200987	0.01737625	hyper	0.040200987	0.01737625	0.198256773
12	DNAH10	NM_207437	cg00107285		-0.003685	hypo	0.842981957	0.0399475	hyper	0.040378695	0.0436325	hyper	0.040378695	0.0436325	0.026384802
22	COMT;TXNRD2	NM_000754;NM_006440	cg00107488	Island	-0.06105	hypo	0.076013226	-0.08276625	hypo	0.019154093	-0.02171625	hypo	0.019154093	-0.02171625	0.515318802
5			cg00107916	N_Shore	0.04205875	hyper	0.10823248	0.0644725	hyper	0.01740893	0.02241375	hyper	0.01740893	0.02241375	0.382425403
5			cg00108694		0.01164875	hyper	0.333972823	0.02528	hyper	0.042988728	0.01363125	hyper	0.042988728	0.01363125	0.260005092
9	KCNT1	NM_020822	cg00108873	N_Shore	0.01867875	hyper	0.340729541	0.04034375	hyper	0.046721417	0.021665	hyper	0.046721417	0.021665	0.270760721
7	UBN2	NM_173569	cg00108894		0.021095	hyper	0.185627757	0.0339475	hyper	0.038423642	0.0128525	hyper	0.038423642	0.0128525	0.414381734
1	PRDM16;PRDM16	NM_022114;NM_199454	cg00109293	S_Shore	0.01052125	hyper	0.548242356	0.0489225	hyper	0.009381819	0.03840125	hyper	0.009381819	0.03840125	0.036180686
5	TNIP1	NM_006058	cg00110623	S_Shore	-0.01247125	hypo	0.524295631	-0.04265375	hypo	0.037162148	-0.0301825	hypo	0.037162148	-0.0301825	0.131216618
6	FBXL4	NM_012160	cg00110695		0.01326375	hyper	0.499321122	0.057815	hyper	0.006486295	0.04455125	hyper	0.006486295	0.04455125	0.03044598
1	PEF1	NM_012392	cg00112260		0.0232225	hyper	0.364587851	0.056085	hyper	0.035453425	0.0328625	hyper	0.035453425	0.0328625	0.203458001
1			cg00113712	N_Shore	0.02557125	hyper	0.063976026	0.04156875	hyper	0.004328816	0.0159975	hyper	0.004328816	0.0159975	0.235863588
9	SLC2A8	NM_014580	cg00114012	N_Shore	0.05373	hyper	0.068046341	0.0726125	hyper	0.016440009	0.0188825	hyper	0.016440009	0.0188825	0.507813438
16			cg00114159	N_Shore	0.035735	hyper	0.030352947	0.0351875	hyper	0.032727699	-0.0005475	hypo	0.032727699	-0.0005475	0.9721103
6	OR2H1	NM_030883	cg00114160		0.00068	hyper	0.979593439	0.05650375	hyper	0.04235994	0.05582375	hyper	0.04235994	0.05582375	0.044687119
17			cg00115639		0.015305	hyper	0.457464844	0.0523475	hyper	0.016519034	0.0370425	hyper	0.016519034	0.0370425	0.080316124
13			cg00116558		0.00929875	hyper	0.54161446	0.03724625	hyper	0.020766552	0.0279475	hyper	0.020766552	0.0279475	0.075339429
1	FAM89A	NM_198552	cg00116658		0.01082	hyper	0.504356587	0.04030875	hyper	0.018797146	0.02948875	hyper	0.018797146	0.02948875	0.077353727
10	LHPP;LHPP	NM_022126;NM_001167880	cg00117869		0.146795	hyper	0.024930801	0.14504	hyper	0.02652918	-0.001755	hypo	0.02652918	-0.001755	0.977374039
8	PXDNL	NM_144651	cg00118363	N_Shelf	0.00178	hyper	0.882309009	0.02635625	hyper	0.036762411	0.02457625	hyper	0.036762411	0.02457625	0.05012098
6			cg00119778		-0.0171925	hypo	0.79092115	0.14088375	hyper	0.038227429	0.15807625	hyper	0.038227429	0.15807625	0.021491204
16	MMP2;MMP2	NM_001127891;NM_004530	cg00120147		0.02249375	hyper	0.254312303	0.059435	hyper	0.00515712	0.03694125	hyper	0.00515712	0.03694125	0.067288496
1	PEX10;PEX10	NM_002617;NM_153818	cg00120825	N_Shore	0.0119275	hyper	0.425836552	0.03499375	hyper	0.026022173	0.02306625	hyper	0.026022173	0.02306625	0.130529913
16	CBFA2T3;CBFA2T3	NM_175931;NM_005187	cg00121135	Island	-0.0225625	hypo	0.104646048	-0.02763625	hypo	0.049907636	-0.00507375	hypo	0.049907636	-0.00507375	0.707549016
20	PCIF1	NM_022104	cg00125455	N_Shore	0.04523125	hyper	0.028357638	0.0807325	hyper	0.000360739	0.03550125	hyper	0.000360739	0.03550125	0.079323134
4			cg00126148	S_Shore	-0.02293375	hypo	0.146083915	-0.0413575	hypo	0.012381644	-0.01842375	hypo	0.012381644	-0.01842375	0.239134714
5	PPAP2A;PPAP2A	NM_176895;NM_003711	cg00126995		-0.0561985	hypo	0.098390809	-0.083871	hypo	0.017221966	-0.0276725	hypo	0.017221966	-0.0276725	0.404655979
10			cg00128695	S_Shore	0.00772625	hyper	0.687160271	0.04064	hyper	0.04266266	0.03291375	hyper	0.04266266	0.03291375	0.095625173
17	STARD3;STARD3;STARD3	NM_001165937;NM_006804;NM_001165938	cg00129232		0.0617075	hyper	0.204099144	0.10474875	hyper	0.036609785	0.04304125	hyper	0.036609785	0.04304125	0.371412889
13	CLYBL	NM_206808	cg00130181		0.0943075	hyper	0.055323343	0.1178325	hyper	0.019017465	0.023525	hyper	0.019017465	0.023525	0.619448908
16			cg00130707		0.01388625	hyper	0.536013077	0.04608125	hyper	0.048310116	0.032195	hyper	0.048310116	0.032195	0.15868147
6			cg00130710	N_Shore	0.02277375	hyper	0.273163412	0.05575	hyper	0.011418652	0.03297625	hyper	0.011418652	0.03297625	0.117623479
15	LOC145845	NR_024264	cg00130808	N_Shore	0.08898765	hyper	0.024369166	0.107640508	hyper	0.007912967	0.018652857	hyper	0.007912967	0.018652857	0.616581621
6	LAMA2;LAMA2	NM_001079823;NM_000426	cg00130947		-0.00365375	hypo	0.888623361	0.06203625	hyper	0.024600707	0.06569	hyper	0.024600707	0.06569	0.018015659
4	LOC401127	NR_026854	cg00131407	S_Shore	0.02139625	hyper	0.288641187	0.05593125	hyper	0.009259414	0.034535	hyper	0.009259414	0.034535	0.092844319
16			cg00131423		0.0279875	hyper	0.192873474	0.057	hyper	0.011853731	0.0290125	hyper	0.011853731	0.0290125	0.177661819
13			cg00132888		0.03380625	hyper	0.15534939	0.06933625	hyper	0.006176391	0.03553	hyper	0.006176391	0.03553	0.136226937
15	CD276;CD276	NM_001024736;NM_025240	cg00133909	Island	-0.01117125	hypo	0.442326986	-0.031035	hypo	0.040376482	-0.01986375	hypo	0.040376482	-0.01986375	0.177776541
6			cg00134190		0.01046125	hyper	0.508370356	0.05217625	hyper	0.002752751	0.041715	hyper	0.002752751	0.041715	0.013362411
18	KIAA0427;KIAA0427	NM_001142397;NM_014772	cg00137385	Island	0.00679125	hyper	0.650096908	0.0373475	hyper	0.018762769	0.03055625	hyper	0.018762769	0.03055625	0.050001871
17	TBC1D28	NM_001039397	cg00137846		0.01787375	hyper	0.183957511	0.0289825	hyper	0.036424093	0.01110875	hyper	0.036424093	0.01110875	0.403373557
2	STAT1;STAT1	NM_139266;NM_007315	cg00137918		0.0157325	hyper	0.217122727	0.03124625	hyper	0.019077897	0.01551375	hyper	0.019077897	0.01551375	0.22337412
2	C2orf90	NM_001013662	cg00138710		-0.01326625	hypo	0.4160891	0.03721125	hyper	0.029333614	0.0504775	hyper	0.029333614	0.0504775	0.004449992
6	CLIC1	NM_001288	cg00140361	S_Shelf	0.01370375	hyper	0.307866056	0.0320575	hyper	0.02279262	0.01835375	hyper	0.02279262	0.01835375	0.175815818
12	SLC38A4;SLC38A4	NM_018018;NM_001143824	cg00140889		0.04614375	hyper	0.048954112	0.0874925	hyper	0.00064538	0.04134875	hyper	0.00064538	0.04134875	0.07530109
13			cg00141447	N_Shelf	0.0220275	hyper	0.200896953	0.03771625	hyper	0.033948817	0.01568875	hyper	0.033948817	0.01568875	0.358107892
17			cg00142155	S_Shelf	0.03201375	hyper	0.032571428	0.0365275	hyper	0.01616818	0.00451375	hyper	0.01616818	0.00451375	0.751412241
17	LOC284009;METT10D	NR_028335;NM_024086	cg00145352	Island	0.02199625	hyper	0.072520438	0.02660125	hyper	0.032441556	0.004605	hyper	0.032441556	0.004605	0.697245059
16			cg00145683		0.03886375	hyper	0.090588942	0.0863325	hyper	0.000674298	0.04746875	hyper	0.000674298	0.04746875	0.041624817
16			cg00145732	N_Shelf	-0.02992125	hypo	0.031434045	-0.02956375	hypo	0.033317557	0.0003575	hyper	0.033317557	0.0003575	0.978403145
1			cg00145915		0.04498125	hyper	0.031583937	0.0928725	hyper	9.11E-05	0.04789125	hyper	9.11E-05	0.04789125	0.02294318
15	NTRK3;NTRK3;NTRK3	NM_001007156;NM_001012338;NM_002530	cg00145961		-0.0111475	hypo	0.542783787	0.03895375	hyper	0.041483181	0.05010125	hyper	0.041483181	0.05010125	0.010697197
17	BAIAP2;BAIAP2;BAIAP2;BAIAP2	NM_017450;NM_006340;NM_001144888;NM_017451	cg00146249	N_Shelf	0.012177625	hyper	0.20439494	0.023845125	hyper	0.017776433	0.0116675	hyper	0.017776433	0.0116675	0.223310472
1	TTLL10	NM_001130045	cg00146669	Island	0.0136775	hyper	0.381172212	0.03721375	hyper	0.023302725	0.02353625	hyper	0.023302725	0.02353625	0.138027452
2			cg00147462	Island	0.00958875	hyper	0.621229898	0.0487625	hyper	0.017971946	0.03917375	hyper	0.017971946	0.03917375	0.052273196
15	ADAMTS17	NM_139057	cg00149679		0.00774625	hyper	0.708121792	0.0426475	hyper	0.048108037	0.03490125	hyper	0.048108037	0.03490125	0.101060045
1			cg00149684	N_Shore	0.05573875	hyper	0.18984446	0.0993125	hyper	0.024469243	0.04357375	hyper	0.024469243	0.04357375	0.301902978
1			cg00151676		0.02717875	hyper	0.008938555	0.0378625	hyper	0.000590588	0.01068375	hyper	0.000590588	0.01068375	0.273377234
1	SPRR2E	NM_001024209	cg00152644		0.0369725	hyper	0.119326503	0.0779975	hyper	0.002370693	0.041025	hyper	0.002370693	0.041025	0.085763966
7			cg00152757	Island	0.04885375	hyper	0.017372566	0.04982	hyper	0.015509932	0.00096625	hyper	0.015509932	0.00096625	0.960020342
1	PRDM16;PRDM16	NM_022114;NM_199454	cg00152878		0.0988625	hyper	0.004152968	0.07934	hyper	0.017775256	-0.0195225	hypo	0.017775256	-0.0195225	0.536218169
3			cg00153082		0.02190125	hyper	0.195226924	0.040945	hyper	0.020219438	0.01904375	hyper	0.020219438	0.01904375	0.257944251
15			cg00153622		0.0423	hyper	0.198802296	0.113035	hyper	0.001757068	0.070735	hyper	0.001757068	0.070735	0.037094961
15			cg00153693		0.0256675	hyper	0.488064988	0.10194125	hyper	0.010164515	0.07627375	hyper	0.010164515	0.07627375	0.047409198
6			cg00155345	N_Shelf	0.0120725	hyper	0.340859753	0.02855625	hyper	0.030771935	0.01648375	hyper	0.030771935	0.01648375	0.19717659
1	SLC2A5;SLC2A5;SLC2A5	NM_003039;NM_001135585;NR_024180	cg00155732	S_Shelf	0.00947125	hyper	0.650488806	0.04402625	hyper	0.043671056	0.034555	hyper	0.043671056	0.034555	0.107436839
15	HERC2	NM_004667	cg00155844		0.03408875	hyper	0.096981448	0.05526875	hyper	0.010025959	0.02118	hyper	0.010025959	0.02118	0.293565291
6			cg00156057		0.033205	hyper	0.132052084	0.0599425	hyper	0.009713694	0.0267375	hyper	0.009713694	0.0267375	0.221257921
18	CCDC11	NM_145020	cg00158081	N_Shore	0.05238	hyper	0.089895561	0.07251625	hyper	0.02223637	0.02013625	hyper	0.02223637	0.02013625	0.502979355
8	CSGALNACT1;CSGALNACT1;CSGALNACT1	NM_018371;NM_001130518;NR_024040	cg00158770		0.0389825	hyper	0.227201335	0.08624	hyper	0.011508389	0.0472575	hyper	0.011508389	0.0472575	0.14613323
7	MOGAT3	NM_178176	cg00159289	N_Shore	0.03065	hyper	0.076586341	0.0627675	hyper	0.000924091	0.0321175	hyper	0.000924091	0.0321175	0.064359142
6	VPS52	NM_022553	cg00160018		0.08316125	hyper	0.019745315	0.07846375	hyper	0.026899152	-0.0046975	hypo	0.026899152	-0.0046975	0.888726287
16	ZNF423	NM_015069	cg00160027		-0.00031475	hypo	0.988815611	0.0467225	hyper	0.039994365	0.04703725	hyper	0.039994365	0.04703725	0.042207744
1	SLC35F3	NM_173508	cg00161124	N_Shore	-0.01851	hypo	0.353556186	-0.041975	hypo	0.042503516	-0.023465	hypo	0.042503516	-0.023465	0.242214676
2	EML4;EML4	NM_001145076;NM_019063	cg00162001		0.02562375	hyper	0.237747162	0.04757625	hyper	0.034224804	0.0219525	hyper	0.034224804	0.0219525	0.309841822
1	APITD1;CORT	NM_198544;NM_001302	cg00162421		0.019726875	hyper	0.157885951	0.03371	hyper	0.016669241	0.013983125	hyper	0.016669241	0.013983125	0.303127054
1	RYR2	NM_001035	cg00163018		0.0281375	hyper	0.334303297	0.0708175	hyper	0.020758919	0.04268	hyper	0.020758919	0.04268	0.148244914
13			cg00163217	N_Shore	0.00638875	hyper	0.743833637	0.04473375	hyper	0.029778351	0.038345	hyper	0.029778351	0.038345	0.059120065
8	MYC	NM_002467	cg00163372	S_Shore	0.021705	hyper	0.260077007	0.047105	hyper	0.019696992	0.0254	hyper	0.019696992	0.0254	0.189742271
1	FBXO28;FBXO28	NM_015176;NM_001136115	cg00163481	Island	-0.0119925	hypo	0.36761877	-0.028275	hypo	0.040803442	-0.0162825	hypo	0.040803442	-0.0162825	0.224640484
2	C2orf27B	NM_214461	cg00164217	N_Shelf	0.041465	hyper	0.051115074	0.06712125	hyper	0.002894336	0.02565625	hyper	0.002894336	0.02565625	0.215724933
4			cg00164235	S_Shore	-0.0249725	hypo	0.115021129	-0.037045	hypo	0.023288839	-0.0120725	hypo	0.023288839	-0.0120725	0.436586496
17	C17orf101;C17orf101	NM_175902;NM_024648	cg00164301	Island	0.0291325	hyper	0.041795841	0.03655	hyper	0.012628875	0.0074175	hyper	0.012628875	0.0074175	0.588476377
1			cg00165994		0.02548375	hyper	0.367376493	0.06350875	hyper	0.031375525	0.038025	hyper	0.031375525	0.038025	0.183262078
3	FAM43A	NM_153690	cg00166216	Island	-0.03680625	hypo	0.091246898	-0.06915625	hypo	0.003029924	-0.03235	hypo	0.003029924	-0.03235	0.134996448
4	DCTD;DCTD	NM_001921;NM_001012732	cg00166352	N_Shore	0.01394875	hyper	0.298005955	0.03332125	hyper	0.018113774	0.0193725	hyper	0.018113774	0.0193725	0.152711975
3	C3orf24;C3orf24	NM_001164839;NM_173472	cg00166722	Island	0.084285	hyper	0.021072344	0.07498375	hyper	0.037905723	-0.00930125	hypo	0.037905723	-0.00930125	0.787184255
2	ZNF638;ZNF638	NM_014497;NM_001014972	cg00167655	Island	-0.03655875	hypo	0.360111938	-0.09144125	hypo	0.028549764	-0.0548825	hypo	0.028549764	-0.0548825	0.174287518
22	MPPED1	NM_001044370	cg00167763		0.025635	hyper	0.248071698	0.0537075	hyper	0.020723507	0.0280725	hyper	0.020723507	0.0280725	0.207210653
22			cg00167958	N_Shore	-0.00387125	hypo	0.775201565	0.02934125	hyper	0.038859073	0.0332125	hyper	0.038859073	0.0332125	0.020889686
4			cg00168032		0.0531575	hyper	0.083604659	0.07041375	hyper	0.025094833	0.01725625	hyper	0.025094833	0.01725625	0.562924396
21	ETS2	NM_005239	cg00168694	N_Shore	0.02442875	hyper	0.547545193	0.093535	hyper	0.028436876	0.06910625	hyper	0.028436876	0.06910625	0.097532274
8	ASPH;ASPH	NM_001164750;NM_004318	cg00168967		0.01384875	hyper	0.500335159	0.0517325	hyper	0.017542575	0.03788375	hyper	0.017542575	0.03788375	0.073746363
16	ANKRD11	NM_013275	cg00169122		0.0567	hyper	0.014241336	0.07906375	hyper	0.001182473	0.02236375	hyper	0.001182473	0.02236375	0.306599536
17	CDRT15P	NR_003261	cg00170799		0.03158375	hyper	0.024870245	0.04371	hyper	0.002962134	0.01212625	hyper	0.002962134	0.01212625	0.366485058
1	PRKCZ;PRKCZ;PRKCZ	NM_001033582;NM_002744;NM_001033581	cg00171113		0.05928125	hyper	0.036172347	0.076055	hyper	0.008955788	0.01677375	hyper	0.008955788	0.01677375	0.535310147
12			cg00171214	Island	0.01073875	hyper	0.421037066	0.03331625	hyper	0.018188631	0.0225775	hyper	0.018188631	0.0225775	0.098353205
1			cg00171578	Island	0.02463375	hyper	0.275831914	0.05541875	hyper	0.019464435	0.030785	hyper	0.019464435	0.030785	0.176316641
1	CD1C	NM_001765	cg00173005		0.03746	hyper	0.069885732	0.06683875	hyper	0.002495565	0.02937875	hyper	0.002495565	0.02937875	0.149585943
20	NSFL1C;NSFL1C;NSFL1C	NM_182483;NM_016143;NM_018839	cg00173098	Island	0.02394	hyper	0.281578823	0.05538375	hyper	0.017824734	0.03144375	hyper	0.017824734	0.03144375	0.161009482
3			cg00173906		0.05126875	hyper	0.001218032	0.075785	hyper	1.52E-05	0.02451625	hyper	1.52E-05	0.02451625	0.091320191
7			cg00174201	Island	0.01901625	hyper	0.260286003	0.06199	hyper	0.001005467	0.04297375	hyper	0.001005467	0.04297375	0.01568342
6			cg00174718		-0.03635625	hypo	0.128916005	-0.0506775	hypo	0.038461476	-0.01432125	hypo	0.038461476	-0.01432125	0.54114868
21	PCNT	NM_006031	cg00174743	N_Shore	0.047585	hyper	0.036888143	0.0704	hyper	0.003290818	0.022815	hyper	0.003290818	0.022815	0.299239929
4	GK2	NM_033214	cg00177468		0.024715	hyper	0.152564745	0.0542125	hyper	0.003554305	0.0294975	hyper	0.003554305	0.0294975	0.090676876
16	SRL	NM_001098814	cg00182202		0.01921125	hyper	0.150329034	0.02740875	hyper	0.044704206	0.0081975	hyper	0.044704206	0.0081975	0.531785984
22			cg00182256	Island	0.00755875	hyper	0.667257575	0.03910875	hyper	0.034022893	0.03155	hyper	0.034022893	0.03155	0.082084825
4			cg00188315		0.01070375	hyper	0.466155279	0.03210375	hyper	0.036298326	0.0214	hyper	0.036298326	0.0214	0.151969973
6	KIFC1	NM_002263	cg00188321	N_Shore	0.02711375	hyper	0.056156114	0.0322325	hyper	0.025360764	0.00511875	hyper	0.025360764	0.00511875	0.70772334
16			cg00189061		0.03251875	hyper	0.10192263	0.04902375	hyper	0.017158586	0.016505	hyper	0.017158586	0.016505	0.396208758
7			cg00192031	N_Shore	-0.0243475	hypo	0.100182456	-0.03313875	hypo	0.028832175	-0.00879125	hypo	0.028832175	-0.00879125	0.542409099
10			cg00192275	N_Shore	0.014325	hyper	0.261193344	0.0373325	hyper	0.006337701	0.0230075	hyper	0.006337701	0.0230075	0.077149789
7			cg00192468		0.0028475	hyper	0.848860053	0.03057375	hyper	0.049862518	0.02772625	hyper	0.049862518	0.02772625	0.073243821
6	CAPN11	NM_007058	cg00197173		0.053925	hyper	0.072507296	0.07695625	hyper	0.013164687	0.02303125	hyper	0.013164687	0.02303125	0.429763939
6			cg00197993		0.05241375	hyper	0.008150102	0.08417875	hyper	0.000110212	0.031765	hyper	0.000110212	0.031765	0.092678339
6			cg00198141	Island	0.0009525	hyper	0.945504885	0.0290475	hyper	0.046130098	0.028095	hyper	0.046130098	0.028095	0.053116765
6			cg00201275	S_Shelf	0.01072125	hyper	0.605212474	0.042785	hyper	0.047654357	0.03206375	hyper	0.047654357	0.03206375	0.130605339
21	KRTAP10-10;C21orf29	NM_181688;NM_144991	cg00201534		-0.01114375	hypo	0.3918218	0.0306175	hyper	0.024954915	0.04176125	hyper	0.024954915	0.04176125	0.003342181
3	FOXP1	NM_032682	cg00201568		0.0067875	hyper	0.608620285	0.029065	hyper	0.036265901	0.0222775	hyper	0.036265901	0.0222775	0.101813238
9	OR13C8	NM_001004483	cg00202246		0.01378125	hyper	0.460350295	0.04614375	hyper	0.019338051	0.0323625	hyper	0.019338051	0.0323625	0.091086317
15			cg00202389		0.027225	hyper	0.258451453	0.06024625	hyper	0.017307533	0.03302125	hyper	0.017307533	0.03302125	0.173236223
4	GABRB1	NM_000812	cg00202441	N_Shore	-0.02739375	hypo	0.048736603	-0.03153125	hypo	0.025114433	-0.0041375	hypo	0.025114433	-0.0041375	0.756166772
17	HS3ST3A1	NM_006042	cg00203913	S_Shore	0.0497575	hyper	0.101383705	0.07920125	hyper	0.012291671	0.02944375	hyper	0.012291671	0.02944375	0.323156045
2			cg00204976	N_Shore	0.02849875	hyper	0.100503975	0.04339125	hyper	0.015794397	0.0148925	hyper	0.015794397	0.0148925	0.380546957
20	KCNQ2;KCNQ2;KCNQ2;KCNQ2	NM_172108;NM_172106;NM_172107;NM_004518	cg00205332	S_Shelf	0.01733	hyper	0.167105038	0.02778375	hyper	0.031672947	0.01045375	hyper	0.031672947	0.01045375	0.398384161
10	INPP5A	NM_005539	cg00205598	N_Shore	0.02433375	hyper	0.225730091	0.0459775	hyper	0.027564644	0.02164375	hyper	0.027564644	0.02164375	0.279656887
3			cg00208024	N_Shelf	0.03038625	hyper	0.056701031	0.03957375	hyper	0.015527706	0.0091875	hyper	0.015527706	0.0091875	0.550111245
16	SNX29	NM_001080530	cg00210127	N_Shelf	0.03186625	hyper	0.065187836	0.0427875	hyper	0.015984957	0.01092125	hyper	0.015984957	0.01092125	0.513592308
12			cg00210271	N_Shore	0.04529875	hyper	0.257907028	0.08636125	hyper	0.037153493	0.0410625	hyper	0.037153493	0.0410625	0.303908615
10			cg00210538		0.02846625	hyper	0.048105543	0.0382175	hyper	0.010092589	0.00975125	hyper	0.010092589	0.00975125	0.48185539
7	POU6F2;POU6F2	NM_007252;NM_001166018	cg00211496		0.007355	hyper	0.800176215	0.0860925	hyper	0.006403295	0.0787375	hyper	0.006403295	0.0787375	0.011596613
5	SDHA	NM_004168	cg00211855		0.00652625	hyper	0.536098169	0.02233875	hyper	0.042241321	0.0158125	hyper	0.042241321	0.0158125	0.141603519
5			cg00212119		0.01512625	hyper	0.261648876	0.03620375	hyper	0.011262454	0.0210775	hyper	0.011262454	0.0210775	0.122430509
6	B3GAT2	NM_080742	cg00213729	S_Shore	0.0125525	hyper	0.407172749	0.0646575	hyper	0.000232998	0.052105	hyper	0.000232998	0.052105	0.001893251
2			cg00215611	N_Shore	-0.01868375	hypo	0.311991529	-0.042125	hypo	0.028850178	-0.02344125	hypo	0.028850178	-0.02344125	0.207471377
17	USP36	NM_025090	cg00217055	S_Shore	0.04261	hyper	0.098101563	0.05272625	hyper	0.043755693	0.01011625	hyper	0.043755693	0.01011625	0.686141762
4			cg00217225		0.041775	hyper	0.038779324	0.0563625	hyper	0.007052449	0.0145875	hyper	0.007052449	0.0145875	0.45197097
17	RNF157	NM_052916	cg00218203	S_Shore	0.00744	hyper	0.639761111	0.03502	hyper	0.035549756	0.02758	hyper	0.035549756	0.02758	0.091950351
3			cg00219763		0.0473075	hyper	0.0323918	0.0501375	hyper	0.024162257	0.00283	hyper	0.024162257	0.00283	0.892865818
12			cg00220429	S_Shore	0.0130725	hyper	0.476530299	0.0402625	hyper	0.035814427	0.02719	hyper	0.035814427	0.02719	0.145806563
15	DENND4A;DENND4A	NM_005848;NM_001144823	cg00220965		0.017265	hyper	0.146692312	0.03227625	hyper	0.009960436	0.01501125	hyper	0.009960436	0.01501125	0.204492394
15			cg00221709	S_Shore	0.03261125	hyper	0.262507592	0.07475375	hyper	0.014833395	0.0421425	hyper	0.014833395	0.0421425	0.151264912
2			cg00224807		0.07219875	hyper	0.017525464	0.059615	hyper	0.045653733	-0.01258375	hypo	0.045653733	-0.01258375	0.659836621
2	ANKRD20B	NR_003366	cg00224886	Island	-0.017095	hypo	0.174409521	-0.02638625	hypo	0.041122052	-0.00929125	hypo	0.041122052	-0.00929125	0.45400381
3	LIMD1	NM_014240	cg00225067		0.05930625	hyper	0.078898974	0.06839875	hyper	0.044932596	0.0090925	hyper	0.044932596	0.0090925	0.780586226
3			cg00225618	N_Shore	0.07675375	hyper	0.093108654	0.113525	hyper	0.016302961	0.03677125	hyper	0.016302961	0.03677125	0.41000708
6			cg00225697	S_Shore	0.03478625	hyper	0.198426529	0.05525	hyper	0.046545152	0.02046375	hyper	0.046545152	0.02046375	0.44394534
5	LOC728264	NR_027180	cg00226225		-0.01103625	hypo	0.512452424	-0.038845	hypo	0.028166105	-0.02780875	hypo	0.028166105	-0.02780875	0.107126544
18	SERPINB5	NM_002639	cg00226904		0.07865875	hyper	0.002366278	0.06572375	hyper	0.008990864	-0.012935	hypo	0.008990864	-0.012935	0.580028548
22			cg00226961	N_Shelf	0.04773875	hyper	0.13061855	0.08331875	hyper	0.011748818	0.03558	hyper	0.011748818	0.03558	0.254657527
11			cg00227110		0.00079625	hyper	0.970095814	0.04844125	hyper	0.030436284	0.047645	hyper	0.030436284	0.047645	0.032995429
9			cg00228118	N_Shore	0.01794	hyper	0.149992101	0.03492125	hyper	0.008067841	0.01698125	hyper	0.008067841	0.01698125	0.172009988
10	GDF10	NM_004962	cg00230393	Island	0.01671375	hyper	0.335326461	0.04383625	hyper	0.016668775	0.0271225	hyper	0.016668775	0.0271225	0.123897853
12	C12orf60	NM_175874	cg00230450		0.0346925	hyper	0.07186	0.0498075	hyper	0.01250152	0.015115	hyper	0.01250152	0.015115	0.419559363
2	SPRED2	NM_181784	cg00230517		0.03986	hyper	0.071144303	0.07118375	hyper	0.002577282	0.03132375	hyper	0.002577282	0.03132375	0.150677078
5	EFNA5	NM_001962	cg00230715		0.0039175	hyper	0.842951919	0.05038	hyper	0.016816914	0.0464625	hyper	0.016816914	0.0464625	0.026134681
2	FAM82A1;FAM82A1;FAM82A1;FAM82A1	NM_144713;NM_001170791;NM_001170793;NM_001170792	cg00231754		0.02493625	hyper	0.110162695	0.0422375	hyper	0.009815627	0.01730125	hyper	0.009815627	0.01730125	0.260858127
7			cg00231810		0.04181375	hyper	0.134515278	0.0707625	hyper	0.015107758	0.02894875	hyper	0.015107758	0.02894875	0.294043917
11	SPON1	NM_006108	cg00231875	N_Shore	0.0408075	hyper	0.003361897	0.0274975	hyper	0.037894611	-0.01331	hypo	0.037894611	-0.01331	0.297488069
1	HPDL	NM_032756	cg00233485	N_Shore	0.03876	hyper	0.029702319	0.0439325	hyper	0.015053093	0.0051725	hyper	0.015053093	0.0051725	0.759948168
5			cg00233565		-0.01872125	hypo	0.202591101	-0.04096	hypo	0.008635032	-0.02223875	hypo	0.008635032	-0.02223875	0.132855708
2	LOC151162	NR_024275	cg00233594		0.031845	hyper	0.045072835	0.04350125	hyper	0.008151456	0.01165625	hyper	0.008151456	0.01165625	0.445933591
5	SLC1A3;SLC1A3	NM_004172;NM_001166695	cg00233948		0.02357625	hyper	0.237464299	0.080855	hyper	0.00037432	0.05727875	hyper	0.00037432	0.05727875	0.007213367
6			cg00234027		0.100435	hyper	0.054101934	0.1171475	hyper	0.026682644	0.0167125	hyper	0.026682644	0.0167125	0.73868066
10	CDH23;CDH23	NM_052836;NM_022124	cg00234046		0.03674	hyper	0.169945109	0.0760925	hyper	0.007429321	0.0393525	hyper	0.007429321	0.0393525	0.142747514
6	MAP7	NM_003980	cg00235484		0.01759875	hyper	0.490773014	0.07198125	hyper	0.008738934	0.0543825	hyper	0.008738934	0.0543825	0.041040517
17	DNAH17	NM_173628	cg00235657		0.023775	hyper	0.11902891	0.04402	hyper	0.006400827	0.020245	hyper	0.006400827	0.020245	0.181235437
12	GALNT9;GALNT9	NM_001122636;NM_021808	cg00236052	S_Shore	0.01892375	hyper	0.388384424	0.05876375	hyper	0.011897693	0.03984	hyper	0.011897693	0.03984	0.07700495
5	COL23A1	NM_173465	cg00237520	Island	0.04698125	hyper	0.079927531	0.0657675	hyper	0.017305228	0.01878625	hyper	0.017305228	0.01878625	0.471309219
6	MAS1L	NM_052967	cg00237606		0.01714625	hyper	0.451663122	0.0723825	hyper	0.003664913	0.05523625	hyper	0.003664913	0.05523625	0.021475741
4			cg00237752		0.01540375	hyper	0.198128374	0.02765875	hyper	0.025981483	0.012255	hyper	0.025981483	0.012255	0.302722999
20	DEFB115	NM_001037730	cg00237825		-0.00852625	hypo	0.701195348	0.07004	hyper	0.0040382	0.07856625	hyper	0.0040382	0.07856625	0.001573787
17	CD300LG;CD300LG;CD300LG;CD300LG	NM_001168323;NM_001168322;NM_001168324;NM_145273	cg00237876		0.055985	hyper	0.062101526	0.06823375	hyper	0.025414126	0.01224875	hyper	0.025414126	0.01224875	0.671972207
3			cg00238038		0.01558	hyper	0.183507806	0.0265975	hyper	0.028228052	0.0110175	hyper	0.028228052	0.0110175	0.342298156
7			cg00238391	S_Shelf	0.02337	hyper	0.191285511	0.04843375	hyper	0.010369328	0.02506375	hyper	0.010369328	0.02506375	0.162213619
20			cg00238427	N_Shore	0.02346375	hyper	0.130182645	0.05169125	hyper	0.002126423	0.0282275	hyper	0.002126423	0.0282275	0.071660678
2			cg00238805		-0.00463625	hypo	0.78573493	0.04205625	hyper	0.020167584	0.0466925	hyper	0.020167584	0.0466925	0.010856962
10	MXI1;MXI1;MXI1	NM_005962;NM_130439;NM_001008541	cg00238899		0.02996875	hyper	0.101769531	0.04408875	hyper	0.019640074	0.01412	hyper	0.019640074	0.01412	0.430231012
14	C14orf68;C14orf68	NM_207117;NM_207117	cg00239071	S_Shelf	0.01110625	hyper	0.338792524	0.03009875	hyper	0.014357086	0.0189925	hyper	0.014357086	0.0189925	0.108323549
3	TTC21A;TTC21A;GORASP1	NM_145755;NM_001105513;NM_031899	cg00239685	N_Shore	-0.0144725	hypo	0.295841781	-0.028	hypo	0.04985759	-0.0135275	hypo	0.04985759	-0.0135275	0.327779863
16			cg00241076	N_Shore	0.02238125	hyper	0.354000564	0.05148625	hyper	0.040021677	0.029105	hyper	0.040021677	0.029105	0.231055609
18	LOXHD1	NM_144612	cg00241274		0.0476525	hyper	0.024210133	0.08102875	hyper	0.000433187	0.03337625	hyper	0.000433187	0.03337625	0.10463448
10			cg00242325		0.02438125	hyper	0.142212804	0.0343225	hyper	0.04321677	0.00994125	hyper	0.04321677	0.00994125	0.541636234
7			cg00243040	N_Shelf	0.0590875	hyper	0.0067902	0.0667225	hyper	0.002715652	0.007635	hyper	0.002715652	0.007635	0.704450775
11	KCNQ1;KCNQ1	NM_000218;NM_181798	cg00243281	S_Shore	0.0043875	hyper	0.816069258	0.03879	hyper	0.048776649	0.0344025	hyper	0.048776649	0.0344025	0.077904121
Y			cg00243321	Island	-0.00651375	hypo	0.809939528	0.05982375	hyper	0.03540538	0.0663375	hyper	0.03540538	0.0663375	0.020952106
11	OR2D2	NM_003700	cg00243661		0.04623125	hyper	0.040698706	0.0947575	hyper	0.000183944	0.04852625	hyper	0.000183944	0.04852625	0.032451582
X	TAF7L;TAF7L	NM_001168474;NM_024885	cg00243747		0.0334125	hyper	0.105614631	0.04442875	hyper	0.03503457	0.01101625	hyper	0.03503457	0.01101625	0.584067109
18			cg00243854	N_Shelf	0.0229925	hyper	0.409173024	0.07110625	hyper	0.015973788	0.04811375	hyper	0.015973788	0.04811375	0.091784175
2			cg00244034	N_Shelf	0.0286975	hyper	0.094079622	0.0645425	hyper	0.000667937	0.035845	hyper	0.000667937	0.035845	0.039609729
12	SCYL2;DEPDC4	NM_017988;NM_152317	cg00244634	Island	-0.0246725	hypo	0.13519585	-0.03730375	hypo	0.028236932	-0.01263125	hypo	0.028236932	-0.01263125	0.436126917
12	SLC26A10	NM_133489	cg00244747	S_Shore	0.02681	hyper	0.207618081	0.0450225	hyper	0.039920557	0.0182125	hyper	0.039920557	0.0182125	0.387557268
6	VARS2;VARS2;VARS2	NM_020442;NM_001167733;NM_001167734	cg00244776	Island	0.01056875	hyper	0.670659036	0.0525175	hyper	0.043088498	0.04194875	hyper	0.043088498	0.04194875	0.100715334
13	MCF2L;MCF2L	NM_001112732;NM_024979	cg00245856	S_Shelf	0.0537875	hyper	0.0258563	0.0673375	hyper	0.006648942	0.01355	hyper	0.006648942	0.01355	0.554419725
4	CAMK2D;CAMK2D;CAMK2D;CAMK2D;CAMK2D;CAMK2D	NM_172129;NM_172128;NM_172114;NM_172115;NM_001221;NM_172127	cg00247361		0.0527375	hyper	0.004966814	0.06158125	hyper	0.001408045	0.00884375	hyper	0.001408045	0.00884375	0.60757624
1			cg00249522		0.03199625	hyper	0.046038096	0.0429675	hyper	0.009429873	0.01097125	hyper	0.009429873	0.01097125	0.476991932
10	FGFR2;FGFR2;FGFR2;FGFR2;FGFR2;FGFR2;FGFR2;FGFR2;FGFR2	NM_001144914;NM_001144915;NM_022970;NM_001144913;NM_001144916;NM_000141;NM_001144917;NM_001144919;NM_001144918	cg00250743		0.00772	hyper	0.689662317	0.04101625	hyper	0.042374995	0.03329625	hyper	0.042374995	0.03329625	0.094424454
X	ARHGEF6	NM_004840	cg00250879	N_Shore	0.05233125	hyper	0.072087989	0.0715375	hyper	0.016827057	0.01920625	hyper	0.016827057	0.01920625	0.496007152
12	ITPR2	NM_002223	cg00254338		0.022439188	hyper	0.088596869	0.027657938	hyper	0.038893538	0.00521875	hyper	0.038893538	0.00521875	0.682670592
5			cg00254378		0.01704125	hyper	0.347960446	0.047875	hyper	0.012986479	0.03083375	hyper	0.012986479	0.03083375	0.096328446
2	ANO7	NM_001001891	cg00255732	N_Shore	-0.01215	hypo	0.312000106	-0.047805	hypo	0.000471271	-0.035655	hypo	0.000471271	-0.035655	0.005881887
4	ARHGAP24;ARHGAP24	NM_001025616;NM_001042669	cg00258633	Island	0.0453725	hyper	0.044456646	0.06479	hyper	0.005861424	0.0194175	hyper	0.005861424	0.0194175	0.372468572
16			cg00259043		0.02887875	hyper	0.186596288	0.05502375	hyper	0.016202338	0.026145	hyper	0.016202338	0.026145	0.230235818
15	NEIL1;MIR631	NM_024608;NR_030360	cg00260818	N_Shore	0.01169875	hyper	0.42387239	0.0303775	hyper	0.045493808	0.01867875	hyper	0.045493808	0.01867875	0.206441968
2			cg00260911		0.02411125	hyper	0.071602317	0.0419175	hyper	0.003244631	0.01780625	hyper	0.003244631	0.01780625	0.176437241
5	AACSL	NR_024035	cg00261325		0.016303687	hyper	0.266450055	0.037827437	hyper	0.014735577	0.02152375	hyper	0.014735577	0.02152375	0.146437824
17	MYO18A;MYO18A	NM_078471;NM_203318	cg00262054	N_Shore	0.02054125	hyper	0.256171978	0.0426175	hyper	0.023998135	0.02207625	hyper	0.023998135	0.02207625	0.223330675
3	CX3CR1;CX3CR1;CX3CR1;CX3CR1	NM_001171174;NM_001337;NM_001171171;NM_001171172	cg00262061		0.01642	hyper	0.298115131	0.03509875	hyper	0.032459852	0.01867875	hyper	0.032459852	0.01867875	0.23817188
6			cg00265826		-0.00628625	hypo	0.76369977	0.0544975	hyper	0.014681617	0.06078375	hyper	0.014681617	0.06078375	0.007298197
11	KCNQ1;KCNQ1	NM_000218;NM_181798	cg00266389	N_Shelf	0.02413875	hyper	0.131114629	0.03365625	hyper	0.039487728	0.0095175	hyper	0.039487728	0.0095175	0.543185292
16	TBL3	NM_006453	cg00267373	Island	0.021722712	hyper	0.137744563	0.030833043	hyper	0.034522458	0.009110331	hyper	0.034522458	0.009110331	0.516769379
8			cg00267694		0.0252875	hyper	0.27282739	0.06309875	hyper	0.010063236	0.03781125	hyper	0.010063236	0.03781125	0.106478719
1	EFNA3	NM_004952	cg00267713	Island	-0.008515	hypo	0.482800373	-0.02794	hypo	0.028234169	-0.019425	hypo	0.028234169	-0.019425	0.117229953
20	FERMT1	NM_017671	cg00268644	S_Shore	0.05751125	hyper	0.029692633	0.09257875	hyper	0.00108808	0.0350675	hyper	0.00108808	0.0350675	0.171016929
21	KRTAP19-8;KRTAP19-8	NM_001099219;NM_001099219	cg00271096	Island	0.0037525	hyper	0.760759723	0.0257	hyper	0.045855953	0.0219475	hyper	0.045855953	0.0219475	0.084576498
11	CNTF;ZFP91-CNTF	NM_000614;NR_024091	cg00271311		0.01592625	hyper	0.428621573	0.07491625	hyper	0.000937815	0.05899	hyper	0.000937815	0.05899	0.0066002
5	FGF10	NM_004465	cg00272200		-0.03306875	hypo	0.079498312	-0.0379225	hypo	0.046485923	-0.00485375	hypo	0.046485923	-0.00485375	0.790139573
X	ARL13A;ARL13A;ARL13A;ARL13A;ARL13A;ARL13A	NM_001012990;NM_001162491;NM_001162491;NM_001162490;NM_001012990;NM_001162490	cg00272286	N_Shore	0.024485	hyper	0.104187282	0.036355	hyper	0.019446902	0.01187	hyper	0.019446902	0.01187	0.420610555
9			cg00273198	N_Shore	-0.00227875	hypo	0.910931621	0.0465025	hyper	0.030277144	0.04878125	hyper	0.030277144	0.04878125	0.023714464
13	FGF14	NM_175929	cg00273543	S_Shelf	0.039595	hyper	0.089289603	0.07824125	hyper	0.001892339	0.03864625	hyper	0.001892339	0.03864625	0.096745795
5			cg00273544		0.00826	hyper	0.653905647	0.04087875	hyper	0.034398434	0.03261875	hyper	0.034398434	0.03261875	0.08593358
9			cg00273737	N_Shore	0.0095	hyper	0.642008727	0.0479825	hyper	0.025968962	0.0384825	hyper	0.025968962	0.0384825	0.068845411
6			cg00273754		0.02435375	hyper	0.131213033	0.049885	hyper	0.003907861	0.02553125	hyper	0.003907861	0.02553125	0.114442391
7	UNC84A;UNC84A	NM_025154;NM_001130965	cg00275234		0.02030375	hyper	0.142462433	0.03840875	hyper	0.008571932	0.018105	hyper	0.008571932	0.018105	0.18882884
6			cg00275503		0.06853125	hyper	0.007147306	0.04929125	hyper	0.04474969	-0.01924	hypo	0.04474969	-0.01924	0.415970455
16			cg00277098	S_Shore	0.024555	hyper	0.131806851	0.03947	hyper	0.019455557	0.014915	hyper	0.019455557	0.014915	0.352474145
18			cg00277804	Island	0.01905375	hyper	0.289825842	0.04122875	hyper	0.028016197	0.022175	hyper	0.028016197	0.022175	0.219950421
5	MAST4;MAST4	NM_015183;NM_001164664	cg00277936		0.03637375	hyper	0.083230426	0.04268875	hyper	0.044498085	0.006315	hyper	0.044498085	0.006315	0.756100195
16	COX6A2	NM_005205	cg00278329	S_Shore	0.03765625	hyper	0.128252072	0.0630075	hyper	0.014604509	0.02535125	hyper	0.014604509	0.02535125	0.299188817
6			cg00278984		0.04838	hyper	0.111065115	0.0910775	hyper	0.004801182	0.0426975	hyper	0.004801182	0.0426975	0.157145911
11	TIMM10	NM_012456	cg00279392		-0.0475375	hypo	0.003754772	-0.03325	hypo	0.033996195	0.0142875	hyper	0.033996195	0.0142875	0.342896669
22	ZDHHC8P	NR_003950	cg00280814		-0.02313125	hypo	0.398760989	-0.06159625	hypo	0.03150131	-0.038465	hypo	0.03150131	-0.038465	0.166180048
8			cg00281725	S_Shore	0.0097625	hyper	0.531673632	0.05026875	hyper	0.003347319	0.04050625	hyper	0.003347319	0.04050625	0.014765649
2			cg00283771		0.01720625	hyper	0.104656402	0.0326925	hyper	0.003871317	0.01548625	hyper	0.003871317	0.01548625	0.142025511
8			cg00283792	N_Shelf	0.02695375	hyper	0.18068614	0.0429825	hyper	0.037962709	0.01602875	hyper	0.037962709	0.01602875	0.420125642
2			cg00284179		0.00733375	hyper	0.660177209	0.039725	hyper	0.024155153	0.03239125	hyper	0.024155153	0.03239125	0.06125781
4			cg00288652		0.02696875	hyper	0.178926176	0.0485525	hyper	0.020142117	0.02158375	hyper	0.020142117	0.02158375	0.278683526
11	FAT3	NM_001008781	cg00290101	N_Shore	0.03606125	hyper	0.091491958	0.0700525	hyper	0.002324057	0.03399125	hyper	0.002324057	0.03399125	0.110472587
3	MED12L;P2RY14	NM_053002;NM_014879	cg00290355		0.0077875	hyper	0.637901781	0.03476375	hyper	0.044112916	0.02697625	hyper	0.044112916	0.02697625	0.112028548
4			cg00293678		0.00557	hyper	0.617010811	0.027405	hyper	0.020201439	0.021835	hyper	0.020201439	0.021835	0.058859431
7	GRB10;GRB10;GRB10;GRB10	NM_001001549;NM_001001550;NM_001001555;NM_005311	cg00294065		0.005765	hyper	0.693784937	0.036065	hyper	0.020201432	0.0303	hyper	0.020201432	0.0303	0.04726514
1			cg00294152		0.0097475	hyper	0.741679692	0.0985525	hyper	0.002607515	0.088805	hyper	0.002607515	0.088805	0.005796815
5			cg00294261		0.0509075	hyper	0.049407691	0.088855	hyper	0.001427859	0.0379475	hyper	0.001427859	0.0379475	0.13571264
10			cg00294848		0.00817125	hyper	0.507513704	0.02739625	hyper	0.033747462	0.019225	hyper	0.033747462	0.019225	0.126809168
15	FAM98B;FAM98B	NM_173611;NM_001042429	cg00297362	S_Shelf	0.16531	hyper	0.039457681	0.16412875	hyper	0.040761901	-0.00118125	hypo	0.040761901	-0.00118125	0.987690161
6	TFB1M	NM_016020	cg00297912	S_Shore	0.02831875	hyper	0.353810032	0.07756125	hyper	0.01626459	0.0492425	hyper	0.01626459	0.0492425	0.113407381
11			cg00299396		0.023445	hyper	0.451631748	0.06483875	hyper	0.045173657	0.04139375	hyper	0.045173657	0.04139375	0.189506294
1			cg00301726	N_Shelf	0.0161075	hyper	0.307668986	0.036885	hyper	0.025443835	0.0207775	hyper	0.025443835	0.0207775	0.1914833
7			cg00301762	S_Shelf	0.12339625	hyper	0.011188397	0.16998625	hyper	0.00092019	0.04659	hyper	0.00092019	0.04659	0.30869617
2			cg00301792		0.01199625	hyper	0.437933207	0.03603875	hyper	0.026419947	0.0240425	hyper	0.026419947	0.0240425	0.127228676
20	ZBTB46	NM_025224	cg00301998	N_Shore	0.00976	hyper	0.593248852	0.038735	hyper	0.042265089	0.028975	hyper	0.042265089	0.028975	0.121394282
7	C7orf50;C7orf50;C7orf50	NM_001134395;NM_032350;NM_001134396	cg00302030	S_Shelf	0.02803125	hyper	0.133947994	0.03962125	hyper	0.038422122	0.01159	hyper	0.038422122	0.01159	0.527065784
17	TRPV1;SHPK	NM_080704;NM_013276	cg00302076	Island	0.0334425	hyper	0.032714997	0.043715	hyper	0.006834959	0.0102725	hyper	0.006834959	0.0102725	0.492278485
7	ZC3HAV1;ZC3HAV1	NM_020119;NM_024625	cg00303210	N_Shore	0.01981	hyper	0.321882289	0.061855	hyper	0.004346061	0.042045	hyper	0.004346061	0.042045	0.042369325
4			cg00303341		0.03544125	hyper	0.131501101	0.0503375	hyper	0.036434368	0.01489625	hyper	0.036434368	0.01489625	0.517565217
2			cg00303450	N_Shore	0.03710125	hyper	0.027679091	0.04212125	hyper	0.013704819	0.00502	hyper	0.013704819	0.00502	0.753391594
3	GRM2;GRM2	NM_000839;NM_001130063	cg00303541	Island	-0.019605	hypo	0.338078481	-0.04809625	hypo	0.024833114	-0.02849125	hypo	0.024833114	-0.02849125	0.168470028
16	ERN2	NM_033266	cg00303641		0.02313	hyper	0.277290403	0.04833625	hyper	0.029181055	0.02520625	hyper	0.029181055	0.02520625	0.237550302
7	ZPBP;ZPBP	NM_007009;NM_001159878	cg00303745	S_Shore	0.0091475	hyper	0.541405538	0.04167375	hyper	0.00958713	0.03252625	hyper	0.00958713	0.03252625	0.037726097
5	HNRNPAB;HNRNPAB	NM_031266;NM_004499	cg00303876	N_Shore	-0.01434125	hypo	0.48632936	0.047565	hyper	0.02787172	0.06190625	hyper	0.02787172	0.06190625	0.005600038
1	FAM54B;FAM54B;FAM54B;FAM54B	NM_001099627;NM_001099625;NM_001099626;NM_019557	cg00305193		0.02959625	hyper	0.121045948	0.06764	hyper	0.00123489	0.03804375	hyper	0.00123489	0.03804375	0.04989068
16	IFT140	NM_014714	cg00305585		0.03401375	hyper	0.131430345	0.0462675	hyper	0.044272994	0.01225375	hyper	0.044272994	0.01225375	0.578598886
16			cg00307501		-0.01355875	hypo	0.596002525	0.05955	hyper	0.027010991	0.07310875	hyper	0.027010991	0.07310875	0.008063322
5	HTR4;HTR4	NM_199453;NM_001040169	cg00307530		0.02653	hyper	0.099016115	0.0559875	hyper	0.001401806	0.0294575	hyper	0.001401806	0.0294575	0.068821641
8	PLEC1;PARP10	NM_000445;NM_032789	cg00311984	Island	-0.03688875	hypo	0.08743748	-0.0457525	hypo	0.036994129	-0.00886375	hypo	0.036994129	-0.00886375	0.672028311
11			cg00312009	Island	0.0392775	hyper	0.020980282	0.03822875	hyper	0.024249011	-0.00104875	hypo	0.024249011	-0.00104875	0.947837603
4	PLAC8;PLAC8;PLAC8	NM_001130716;NM_001130715;NM_016619	cg00312125	S_Shore	0.01177375	hyper	0.619458331	0.06252375	hyper	0.013534768	0.05075	hyper	0.013534768	0.05075	0.04053012
15	SLCO3A1;SLCO3A1	NM_001145044;NM_013272	cg00314343		0.03808375	hyper	0.073637857	0.04469	hyper	0.038144697	0.00660625	hyper	0.038144697	0.00660625	0.748074503
7	MIR183;MIR96	NR_029615;NR_029512	cg00314904	N_Shelf	0.01023875	hyper	0.475315021	0.02960125	hyper	0.047014768	0.0193625	hyper	0.047014768	0.0193625	0.183115683
16	ZNF423	NM_015069	cg00316485		0.00428125	hyper	0.802821338	0.03846125	hyper	0.032887187	0.03418	hyper	0.032887187	0.03418	0.055487251
4	ANKRD50;ANKRD50;ANKRD50;ANKRD50	NM_020337;NM_020337;NM_001167882;NM_001167882	cg00317648	Island	-0.018625	hypo	0.186985434	-0.028835	hypo	0.046318891	-0.01021	hypo	0.046318891	-0.01021	0.463513169
1	ATP2B4;ATP2B4	NM_001001396;NM_001684	cg00319312		0.0196125	hyper	0.43097319	0.07974375	hyper	0.003433505	0.06013125	hyper	0.003433505	0.06013125	0.021895426
11	ETS1	NM_001143820	cg00320216	Island	0.00147625	hyper	0.944998783	0.07417125	hyper	0.001895216	0.072695	hyper	0.001895216	0.072695	0.00224663
16			cg00320288	N_Shore	-0.005935	hypo	0.798644664	0.04949125	hyper	0.042063853	0.05542625	hyper	0.042063853	0.05542625	0.024292184
5	SLIT3	NM_003062	cg00320301		0.07770125	hyper	0.031287271	0.14922875	hyper	0.000203424	0.0715275	hyper	0.000203424	0.0715275	0.045831572
11	TMEM225	NM_001013743	cg00320453		0.02389375	hyper	0.087873033	0.0480475	hyper	0.001560538	0.02415375	hyper	0.001560538	0.02415375	0.084682393
2	MYT1L	NM_015025	cg00320539		0.04168125	hyper	0.168483624	0.09524875	hyper	0.003521293	0.0535675	hyper	0.003521293	0.0535675	0.080626296
8			cg00320597	N_Shore	0.03592	hyper	0.143788691	0.08216	hyper	0.002105553	0.04624	hyper	0.002105553	0.04624	0.06366181
13	FLT1;FLT1	NM_002019;NM_001160030	cg00321115	Island	0.04130625	hyper	0.149018445	0.08433125	hyper	0.00568613	0.043025	hyper	0.00568613	0.043025	0.133555376
15			cg00322062	S_Shelf	0.02778125	hyper	0.060612243	0.039075	hyper	0.010746057	0.01129375	hyper	0.010746057	0.01129375	0.430789409
22	PLXNB2	NM_012401	cg00322201	Island	0.03316125	hyper	0.060440157	0.03602875	hyper	0.042706503	0.0028675	hyper	0.042706503	0.0028675	0.865954209
5	ZNF608	NM_020747	cg00323842		0.04991125	hyper	0.061096121	0.07947	hyper	0.004628172	0.02955875	hyper	0.004628172	0.02955875	0.255568969
8			cg00324719		0.00812625	hyper	0.576956708	0.02987875	hyper	0.048734651	0.0217525	hyper	0.048734651	0.0217525	0.143402875
1	NENF;NENF	NR_026598;NM_013349	cg00327516	Island	0.010525	hyper	0.415409329	0.03900625	hyper	0.005348198	0.02848125	hyper	0.005348198	0.02848125	0.034675664
8	ANK1;ANK1;ANK1;ANK1;ANK1;ANK1;ANK1;MIR486;ANK1	NM_020476;NM_020478;NM_001142445;NM_020475;NM_020480;NM_020477;NM_001142446;NR_030161;NM_000037	cg00328284		0.00592875	hyper	0.700374246	0.031825	hyper	0.047645258	0.02589625	hyper	0.047645258	0.02589625	0.102172868
7	SKAP2	NM_003930	cg00328376	N_Shore	-0.0156825	hypo	0.424219247	0.06522625	hyper	0.002541659	0.08090875	hyper	0.002541659	0.08090875	0.000340469
1	TARDBP	NM_007375	cg00330490	S_Shore	0.007815	hyper	0.685233748	0.0525975	hyper	0.011038576	0.0447825	hyper	0.011038576	0.0447825	0.027533169
8	CSMD1	NM_033225	cg00332689		0.07457875	hyper	0.013455642	0.10007125	hyper	0.001533988	0.0254925	hyper	0.001533988	0.0254925	0.369821998
20	LOC284788;LOC284788	NR_027090;NR_027089	cg00332882		0.01560375	hyper	0.423854264	0.05785625	hyper	0.006085388	0.0422525	hyper	0.006085388	0.0422525	0.037684061
15	LRRK1	NM_024652	cg00333828		0.0548725	hyper	0.011588831	0.06663625	hyper	0.002899826	0.01176375	hyper	0.002899826	0.01176375	0.562422437
16	MAF;MAF;MAF	NM_005360;NM_001031804;NM_001031804	cg00333843	S_Shelf	0.08768	hyper	0.047851348	0.1014825	hyper	0.023855116	0.0138025	hyper	0.023855116	0.0138025	0.745182967
6	MICB	NM_005931	cg00333848	N_Shelf	0.04333875	hyper	0.095626236	0.05365	hyper	0.042177368	0.01031125	hyper	0.042177368	0.01031125	0.683166632
22			cg00334293	Island	0.01279375	hyper	0.18449852	0.02083375	hyper	0.035919852	0.00804	hyper	0.035919852	0.00804	0.398833552
7	SEMA3D	NM_152754	cg00334933		0.04116875	hyper	0.293360122	0.0850825	hyper	0.036322791	0.04391375	hyper	0.036322791	0.04391375	0.263138394
3			cg00334941		0.0100475	hyper	0.7179311	0.064875	hyper	0.027007704	0.0548275	hyper	0.027007704	0.0548275	0.057894102
3	CACNA1D;CACNA1D;CACNA1D	NM_001128839;NM_000720;NM_001128840	cg00336149		0.02937625	hyper	0.183419298	0.06227625	hyper	0.007904452	0.0329	hyper	0.007904452	0.0329	0.138136299
2	SNRNP200	NM_014014	cg00336220	Island	0.018795	hyper	0.168582891	0.03777875	hyper	0.008887117	0.01898375	hyper	0.008887117	0.01898375	0.164519875
19	SF3A2	NM_007165	cg00337020		0.02884875	hyper	0.288153044	0.0677175	hyper	0.017769416	0.03886875	hyper	0.017769416	0.03886875	0.156431089
10	TDRD1	NM_198795	cg00337703	N_Shore	0.054095	hyper	0.003078687	0.05181	hyper	0.004304227	-0.002285	hypo	0.004304227	-0.002285	0.890203647
20	TTLL9	NM_001008409	cg00338377	N_Shelf	0.03094625	hyper	0.137731663	0.05126	hyper	0.017977543	0.02031375	hyper	0.017977543	0.02031375	0.323297146
6	TAP2;TAP2	NM_000544;NM_018833	cg00340328		0.040325	hyper	0.074862359	0.06102375	hyper	0.009613312	0.02069875	hyper	0.009613312	0.02069875	0.348232906
1			cg00340744	N_Shelf	0.016835	hyper	0.235095398	0.03225	hyper	0.028549952	0.015415	hyper	0.028549952	0.015415	0.275772226
20			cg00340850	Island	-0.015605	hypo	0.203362852	-0.02928875	hypo	0.021922055	-0.01368375	hypo	0.021922055	-0.01368375	0.262741613
10			cg00341843	Island	0.01456	hyper	0.503658534	0.04606125	hyper	0.042306147	0.03150125	hyper	0.042306147	0.03150125	0.155077593
9			cg00341906	N_Shore	0.00755625	hyper	0.65953649	0.04174125	hyper	0.021521349	0.034185	hyper	0.021521349	0.034185	0.055206538
12	SLC15A4;MGC16384	NM_145648;NR_026666	cg00343127		0.0031875	hyper	0.857512259	0.03657	hyper	0.048482563	0.0333825	hyper	0.048482563	0.0333825	0.069762001
1	NMNAT2	NM_015039	cg00344178	N_Shore	0.0424325	hyper	0.114321457	0.081	hyper	0.004648408	0.0385675	hyper	0.004648408	0.0385675	0.149332684
7	EXOC4	NM_021807	cg00344644		0.04298875	hyper	0.067672413	0.06684375	hyper	0.006656616	0.023855	hyper	0.006656616	0.023855	0.298430179
21	POTED	NM_174981	cg00344709		0.02307125	hyper	0.301271476	0.05431875	hyper	0.020412552	0.0312475	hyper	0.020412552	0.0312475	0.165496983
15			cg00344888		0.00033875	hyper	0.979617025	0.02775375	hyper	0.04530728	0.027415	hyper	0.04530728	0.027415	0.04777607
6	BTBD9;BTBD9;BTBD9	NM_001099272;NM_152733;NM_052893	cg00346623		0.0521	hyper	0.098971457	0.08138425	hyper	0.016485744	0.02928425	hyper	0.016485744	0.02928425	0.352347928
20	BTBD3;BTBD3	NM_014962;NM_181443	cg00346716		0.01135375	hyper	0.35404447	0.0341725	hyper	0.009099448	0.02281875	hyper	0.009099448	0.02281875	0.069852105
6	ALDH5A1;ALDH5A1	NM_001080;NM_170740	cg00346970	S_Shelf	0.0195875	hyper	0.166271083	0.0303825	hyper	0.036713642	0.010795	hyper	0.036713642	0.010795	0.438855991
2	FAP	NM_004460	cg00347673		0.02589625	hyper	0.167925369	0.0673925	hyper	0.001158107	0.04149625	hyper	0.001158107	0.04149625	0.032063547
1	PLD5	NM_152666	cg00349573	Island	0.01849875	hyper	0.477757937	0.08907	hyper	0.00203674	0.07057125	hyper	0.00203674	0.07057125	0.011287027
11			cg00350158		0.0304075	hyper	0.383812215	0.0834425	hyper	0.022946098	0.053035	hyper	0.022946098	0.053035	0.135100724
7			cg00351097	S_Shelf	0.0334175	hyper	0.110569821	0.05091375	hyper	0.018747147	0.01749625	hyper	0.018747147	0.01749625	0.393940496
3	CAND2;CAND2	NM_001162499;NM_012298	cg00351152	N_Shore	0.00972625	hyper	0.617880641	0.03986125	hyper	0.049548348	0.030135	hyper	0.049548348	0.030135	0.130755569
17			cg00351554	S_Shelf	0.0720575	hyper	0.00281666	0.06914	hyper	0.003901179	-0.0029175	hypo	0.003901179	-0.0029175	0.893563443
8			cg00351635	N_Shore	0.0597775	hyper	0.057239969	0.06962625	hyper	0.028829945	0.00984875	hyper	0.028829945	0.00984875	0.744599852
4	TMEM184C	NM_018241	cg00351838	S_Shelf	0.05480375	hyper	0.023805685	0.059245	hyper	0.015421491	0.00444125	hyper	0.015421491	0.00444125	0.846279957
2			cg00352468		0.04805	hyper	0.178810956	0.09306875	hyper	0.013161628	0.04501875	hyper	0.013161628	0.04501875	0.206731459
12	EP400NL	NR_003290	cg00353675	Island	0.01881375	hyper	0.055948435	0.03068	hyper	0.003251081	0.01186625	hyper	0.003251081	0.01186625	0.216954273
16			cg00354437		0.041795	hyper	0.0456096	0.04732	hyper	0.025257137	0.005525	hyper	0.025257137	0.005525	0.782503183
8	EIF4EBP1	NM_004095	cg00354863	N_Shore	0.02464375	hyper	0.206882103	0.0542	hyper	0.008902419	0.02955625	hyper	0.008902419	0.02955625	0.132937313
11	NELL1;NELL1	NM_006157;NM_201551	cg00355457		0.00368	hyper	0.792327532	0.0303275	hyper	0.038445868	0.0266475	hyper	0.038445868	0.0266475	0.066116076
6	TNXB	NM_019105	cg00355613	Island	0.03526125	hyper	0.182016002	0.0641725	hyper	0.019761999	0.02891125	hyper	0.019761999	0.02891125	0.27082274
16	CHMP1A;CHMP1A	NM_001083314;NM_002768	cg00355690	N_Shore	0.0179	hyper	0.215959531	0.03046875	hyper	0.040903504	0.01256875	hyper	0.040903504	0.01256875	0.380921992
12			cg00355804		0.032095	hyper	0.191872243	0.0702125	hyper	0.007305965	0.0381175	hyper	0.007305965	0.0381175	0.123921885
5			cg00356131	N_Shore	0.01117375	hyper	0.56202939	0.047275	hyper	0.020427407	0.03610125	hyper	0.020427407	0.03610125	0.069856611
7	PTPRN2;PTPRN2;PTPRN2	NM_002847;NM_130842;NM_130843	cg00356251		0.07801625	hyper	0.098224679	0.10418625	hyper	0.030731884	0.02617	hyper	0.030731884	0.02617	0.568872671
2	FER1L5	NM_001113382	cg00358323	S_Shelf	0.017245	hyper	0.24383502	0.0427325	hyper	0.006930182	0.0254875	hyper	0.006930182	0.0254875	0.090319146
11	CEP57	NM_014679	cg00359423	S_Shelf	0.066455	hyper	0.023575377	0.05693125	hyper	0.049143548	-0.00952375	hypo	0.049143548	-0.00952375	0.73147261
8	CLU;CLU;CLU	NM_001171138;NM_001831;NM_203339	cg00359590	N_Shelf	-0.004405	hypo	0.825422621	0.04820125	hyper	0.022693481	0.05260625	hyper	0.022693481	0.05260625	0.013810347
15	ARNT2	NM_014862	cg00360077	N_Shore	0.03669625	hyper	0.036460772	0.04601	hyper	0.01051428	0.00931375	hyper	0.01051428	0.00931375	0.578494665
20	C20orf27	NM_001039140	cg00360267	S_Shelf	0.01668375	hyper	0.086669337	0.02496875	hyper	0.01339452	0.008285	hyper	0.01339452	0.008285	0.38340508
2			cg00360761	Island	0.04087625	hyper	0.074314056	0.0570725	hyper	0.015618345	0.01619625	hyper	0.015618345	0.01619625	0.466397456
7	POU6F2;POU6F2	NM_007252;NM_001166018	cg00361025	N_Shore	0.0281175	hyper	0.174328376	0.04396125	hyper	0.038754942	0.01584375	hyper	0.038754942	0.01584375	0.437705926
15	VPS13C;VPS13C	NM_017684;NM_020821	cg00361380		0.0140575	hyper	0.237594176	0.03704375	hyper	0.004005366	0.02298625	hyper	0.004005366	0.02298625	0.059418419
6	ITPR3	NM_002224	cg00364051		0.01088875	hyper	0.539414147	0.03810875	hyper	0.039659211	0.02722	hyper	0.039659211	0.02722	0.132977522
22			cg00364281	N_Shore	0.04748125	hyper	0.080799946	0.06746375	hyper	0.016167527	0.0199825	hyper	0.016167527	0.0199825	0.450016702
3			cg00368218		0.03438875	hyper	0.109346589	0.076715	hyper	0.001129263	0.04232625	hyper	0.001129263	0.04232625	0.051899599
3			cg00369314		0.011175	hyper	0.472701975	0.039885	hyper	0.015763144	0.02871	hyper	0.015763144	0.02871	0.073387278
7	C7orf50;C7orf50;C7orf50	NM_001134395;NM_032350;NM_001134396	cg00370123		0.0459625	hyper	0.214605136	0.0910475	hyper	0.01875455	0.045085	hyper	0.01875455	0.045085	0.223196732
2			cg00370173		0.01536	hyper	0.476035013	0.0645575	hyper	0.005720793	0.0491975	hyper	0.005720793	0.0491975	0.029474138
X	CXorf48;CXorf48	NM_017863;NM_001031705	cg00370296		0.03255125	hyper	0.230436102	0.064475	hyper	0.022770272	0.03192375	hyper	0.022770272	0.03192375	0.239269742
7	CPA4;CPA4	NM_016352;NM_001163446	cg00371301		0.03341875	hyper	0.080801062	0.04846625	hyper	0.014328165	0.0150475	hyper	0.014328165	0.0150475	0.419398102
8	POTEA;POTEA	NM_001002920;NM_001005365	cg00373114		-0.00691125	hypo	0.712974639	0.04281375	hyper	0.030334888	0.049725	hyper	0.030334888	0.049725	0.013343235
7	ABCB8	NM_007188	cg00373422	N_Shore	0.01763625	hyper	0.260691565	0.04525125	hyper	0.007014387	0.027615	hyper	0.007014387	0.027615	0.084045215
2			cg00374229		0.0447	hyper	0.043055565	0.06616	hyper	0.004266844	0.02146	hyper	0.004266844	0.02146	0.314706321
10			cg00375132	S_Shore	0.023545	hyper	0.24039724	0.0411375	hyper	0.046317003	0.0175925	hyper	0.046317003	0.0175925	0.377221897
19	C19orf45	NM_198534	cg00376316	N_Shelf	0.06336125	hyper	0.042476184	0.08854625	hyper	0.006350014	0.025185	hyper	0.006350014	0.025185	0.402142274
7	PLXNA4	NM_020911	cg00377070	Island	0.024905	hyper	0.213773274	0.0552725	hyper	0.009297283	0.0303675	hyper	0.009297283	0.0303675	0.132607159
3	SACM1L	NM_014016	cg00377332		0.07079125	hyper	0.00976637	0.0719975	hyper	0.008740726	0.00120625	hyper	0.008740726	0.00120625	0.962142667
6			cg00377681		-0.00109375	hypo	0.935879013	-0.0388525	hypo	0.008245016	-0.03775875	hypo	0.008245016	-0.03775875	0.0099528
17	MLLT6	NM_005937	cg00378423		0.045765	hyper	0.278422779	0.0996475	hyper	0.023935496	0.0538825	hyper	0.023935496	0.0538825	0.204109438
11			cg00378658	S_Shelf	0.0479625	hyper	0.101392103	0.07948125	hyper	0.009517752	0.03151875	hyper	0.009517752	0.03151875	0.273743805
11			cg00378999		0.0524875	hyper	0.030459693	0.0822	hyper	0.001461762	0.0297125	hyper	0.001461762	0.0297125	0.204753393
19	UNC13A	NM_001080421	cg00379619	S_Shelf	0.06813625	hyper	0.014003609	0.07369875	hyper	0.008516273	0.0055625	hyper	0.008516273	0.0055625	0.830109538
1			cg00383735		0.02049125	hyper	0.254351358	0.054495438	hyper	0.006536691	0.034004188	hyper	0.006536691	0.034004188	0.0697237
3	CACNA2D2;CACNA2D2	NM_001005505;NM_006030	cg00383793		0.01781125	hyper	0.452231522	0.0574725	hyper	0.021433421	0.03966125	hyper	0.021433421	0.03966125	0.102034598
1	AIM1L	NM_001039775	cg00387941	N_Shore	0.025375	hyper	0.216025262	0.048885	hyper	0.022238979	0.02351	hyper	0.022238979	0.02351	0.250588693
15	CALML4;CALML4	NM_001031733;NM_033429	cg00388154		0.024655	hyper	0.322983896	0.05787375	hyper	0.031995368	0.03321875	hyper	0.031995368	0.03321875	0.194874379
X	TAF1;BCYRN1;TAF1	NM_138923;NR_001568;NM_004606	cg00389918	S_Shelf	0.01205125	hyper	0.53591742	0.04886	hyper	0.01794148	0.03680875	hyper	0.01794148	0.03680875	0.067360106
7	AOAH	NM_001637	cg00390511		0.03363375	hyper	0.233744447	0.07851625	hyper	0.008936266	0.0448825	hyper	0.008936266	0.0448825	0.116285602
12	PDE6H	NM_006205	cg00390941		0.04199	hyper	0.029195647	0.06447	hyper	0.001614269	0.02248	hyper	0.001614269	0.02248	0.225707707
3	TFG;TFG	NM_006070;NM_001007565	cg00391025	N_Shore	0.04433875	hyper	0.112855518	0.073555	hyper	0.011787068	0.02921625	hyper	0.011787068	0.02921625	0.288689464
12	ACAD10;ACAD10	NM_025247;NM_001136538	cg00391320	S_Shelf	0.05477875	hyper	0.041207935	0.09759625	hyper	0.000804995	0.0428175	hyper	0.000804995	0.0428175	0.104496533
12	CABP1	NM_001033677	cg00393992	S_Shelf	0.04389375	hyper	0.014301806	0.06966625	hyper	0.000334568	0.0257725	hyper	0.000334568	0.0257725	0.133453521
16			cg00394385		0.0149975	hyper	0.367903426	0.04218125	hyper	0.016582355	0.02718375	hyper	0.016582355	0.02718375	0.10947551
7	ZNF815	NR_023382	cg00394522	N_Shore	0.0056325	hyper	0.687800719	0.02972875	hyper	0.042423986	0.02409625	hyper	0.042423986	0.02409625	0.09498169
7	KIAA1549;KIAA1549	NM_001164665;NM_020910	cg00395625	N_Shelf	0.034315	hyper	0.022095235	0.0311725	hyper	0.035824502	-0.0031425	hypo	0.035824502	-0.0031425	0.824206459
15	LOC145783	NR_015419	cg00395929	S_Shelf	0.081215	hyper	0.000584172	0.09138625	hyper	0.000168119	0.01017125	hyper	0.000168119	0.01017125	0.622820983
3	KIAA2018	NM_001009899	cg00395951	Island	0.00568625	hyper	0.669560244	0.03085375	hyper	0.027936304	0.0251675	hyper	0.027936304	0.0251675	0.068172856
2			cg00396910		0.02671125	hyper	0.134352785	0.06809625	hyper	0.000622219	0.041385	hyper	0.000622219	0.041385	0.02462202
2			cg00397113		0.02811625	hyper	0.115019771	0.04397125	hyper	0.017410376	0.015855	hyper	0.017410376	0.015855	0.365287297
2	HDAC4	NM_006037	cg00397274		0.06914	hyper	0.005203636	0.10937	hyper	6.17E-05	0.04023	hyper	6.17E-05	0.04023	0.085715123
8	HEATR7A;HEATR7A;HEATR7A	NM_001099281;NM_001099280;NM_032450	cg00398617	N_Shore	0.00876125	hyper	0.642561434	0.04030375	hyper	0.041073725	0.0315425	hyper	0.041073725	0.0315425	0.103851809
15	SH2D7	NM_001101404	cg00399378		-0.006475	hypo	0.648827237	0.0315275	hyper	0.034497334	0.0380025	hyper	0.034497334	0.0380025	0.012506638
16	RPS15A;RPS15A	NM_001030009;NM_001019	cg00399591	S_Shore	0.07410575	hyper	0.29633154	0.22206325	hyper	0.004058224	0.1479575	hyper	0.004058224	0.1479575	0.044021673
16	PRM3	NM_021247	cg00399807	N_Shore	0.02514	hyper	0.064890361	0.03272125	hyper	0.01896474	0.00758125	hyper	0.01896474	0.00758125	0.564555788
5			cg00400126		0.0127825	hyper	0.412578842	0.0372375	hyper	0.023214061	0.024455	hyper	0.023214061	0.024455	0.123967804
5	EFNA5	NM_001962	cg00401456		0.0084	hyper	0.548859059	0.037945	hyper	0.011408671	0.029545	hyper	0.011408671	0.029545	0.043128911
5	AHRR;LOC100310782	NM_020731;NR_029397	cg00401753		0.008759625	hyper	0.592238337	0.0466275	hyper	0.006570288	0.037867875	hyper	0.006570288	0.037867875	0.025738767
11			cg00402352		0.0637575	hyper	0.032697064	0.06511625	hyper	0.029487297	0.00135875	hyper	0.029487297	0.00135875	0.961800469
4	MAEA;MAEA	NM_005882;NM_001017405	cg00402873	N_Shore	0.01570125	hyper	0.189033919	0.03090125	hyper	0.01383799	0.0152	hyper	0.01383799	0.0152	0.203020799
10	KCNMA1;KCNMA1;KCNMA1;KCNMA1	NM_001161353;NM_001161352;NM_002247;NM_001014797	cg00404436		0.02149375	hyper	0.352328236	0.058485	hyper	0.016587862	0.03699125	hyper	0.016587862	0.03699125	0.11587267
9	APBA1	NM_001163	cg00404788	N_Shore	0.00302125	hyper	0.826520697	0.0372825	hyper	0.011749372	0.03426125	hyper	0.011749372	0.03426125	0.019344728
8			cg00406489		0.02673625	hyper	0.129708132	0.05132625	hyper	0.006121672	0.02459	hyper	0.006121672	0.02459	0.161843063
10	FRMD4A	NM_018027	cg00407040		0.01643	hyper	0.283483805	0.04885125	hyper	0.003386497	0.03242125	hyper	0.003386497	0.03242125	0.040787533
11			cg00407866		0.01198375	hyper	0.467199312	0.045163562	hyper	0.01335426	0.033179813	hyper	0.01335426	0.033179813	0.056732678
7			cg00408021	N_Shore	-0.01684375	hypo	0.307817317	-0.04037	hypo	0.019970932	-0.02352625	hypo	0.019970932	-0.02352625	0.158685852
13	RASA3	NM_007368	cg00408315		0.027754688	hyper	0.066497134	0.05057375	hyper	0.001410303	0.022819063	hyper	0.001410303	0.022819063	0.12051806
6	ZNF192	NM_006298	cg00408720		-0.01654	hypo	0.431046411	0.05321375	hyper	0.016752794	0.06975375	hyper	0.016752794	0.06975375	0.00256486
2	FAM176A;FAM176A	NM_001135032;NM_032181	cg00409636		0.01266125	hyper	0.169130793	0.0199425	hyper	0.035309251	0.00728125	hyper	0.035309251	0.00728125	0.422693607
2			cg00409696		0.0074625	hyper	0.768377545	-0.06059375	hypo	0.023790922	-0.06805625	hypo	0.023790922	-0.06805625	0.012237197
5			cg00409861		0.00116375	hyper	0.945486274	0.03838875	hyper	0.032124985	0.037225	hyper	0.032124985	0.037225	0.037179764
22	FBXO7;FBXO7	NM_001033024;NM_012179	cg00410034	N_Shore	0.01979875	hyper	0.319809141	0.057005	hyper	0.007541857	0.03720625	hyper	0.007541857	0.03720625	0.068517645
22	KLHL22	NM_032775	cg00411011		0.01992375	hyper	0.137508288	0.0330175	hyper	0.017869617	0.01309375	hyper	0.017869617	0.01309375	0.322457863
16	CDH13	NM_001257	cg00411413		0.07297625	hyper	0.071907112	0.09099	hyper	0.027572255	0.01801375	hyper	0.027572255	0.01801375	0.645898288
2			cg00412534	Island	-0.0099675	hypo	0.327107388	-0.02344375	hypo	0.02738155	-0.01347625	hypo	0.02738155	-0.01347625	0.188942598
X	KLHL13;KLHL13;KLHL13;KLHL13;KLHL13;KLHL13;KLHL13	NM_001168300;NM_001168303;NM_001168302;NM_001168299;NM_001168300;NM_033495;NM_001168301	cg00412554		0.06633625	hyper	0.067462682	0.07616	hyper	0.037843883	0.00982375	hyper	0.037843883	0.00982375	0.778854998
22	C22orf23	NM_032561	cg00414485	N_Shelf	0.03069625	hyper	0.182076232	0.06510375	hyper	0.007711586	0.0344075	hyper	0.007711586	0.0344075	0.136623111
2	SLC8A1;SLC8A1;SLC8A1;SLC8A1	NM_001112801;NM_001112802;NM_021097;NM_001112800	cg00415424		0.03043875	hyper	0.116586199	0.03909	hyper	0.047444205	0.00865125	hyper	0.047444205	0.00865125	0.647450843
20	RRBP1;RRBP1	NM_001042576;NM_004587	cg00417151	S_Shelf	-0.01307375	hypo	0.316674991	-0.0326575	hypo	0.017589675	-0.01958375	hypo	0.017589675	-0.01958375	0.138812531
18			cg00417323	S_Shelf	0.0188875	hyper	0.442999936	0.0584225	hyper	0.024065544	0.039535	hyper	0.024065544	0.039535	0.115836841
10	ECD;ECD;ECD;ECD	NM_001135753;NR_024203;NM_007265;NM_001135752	cg00417456		-0.0117725	hypo	0.560572426	0.04570625	hyper	0.031281841	0.05747875	hyper	0.031281841	0.05747875	0.008358685
12	C12orf41;SNORA2B	NM_017822;NR_002951	cg00418479		0.03067	hyper	0.045847694	0.04384375	hyper	0.006115965	0.01317375	hyper	0.006115965	0.01317375	0.374059691
1			cg00421541	N_Shelf	0.00281	hyper	0.909601469	0.06635125	hyper	0.01243412	0.06354125	hyper	0.01243412	0.06354125	0.016114512
1	SLC27A3	NM_024330	cg00421624	N_Shore	0.02802	hyper	0.397285334	0.0704425	hyper	0.040661139	0.0424225	hyper	0.040661139	0.0424225	0.204460131
5	ARL15	NM_019087	cg00421815		0.02845625	hyper	0.345604792	0.07165625	hyper	0.023538674	0.0432	hyper	0.023538674	0.0432	0.157284534
21	KCNE1;KCNE1;KCNE1	NM_000219;NM_001127669;NM_001127668	cg00421848		-0.05459625	hypo	0.036215383	-0.05661125	hypo	0.030428246	-0.002015	hypo	0.030428246	-0.002015	0.935301581
19	MAN2B1	NM_000528	cg00422699	Island	0.05420125	hyper	0.072284472	0.07279875	hyper	0.018679607	0.0185975	hyper	0.018679607	0.0185975	0.524513213
11	OR52K1	NM_001005171	cg00423185		0.031075	hyper	0.095024692	0.0483825	hyper	0.012445904	0.0173075	hyper	0.012445904	0.0173075	0.342338643
10	PITRM1	NM_014889	cg00423195		0.0123175	hyper	0.238511581	0.02770125	hyper	0.01213803	0.01538375	hyper	0.01213803	0.01538375	0.144282842
20			cg00423704	N_Shelf	-0.00377125	hypo	0.876132169	0.0496375	hyper	0.049333881	0.05340875	hyper	0.049333881	0.05340875	0.035568449
16	MT1A	NM_005946	cg00425710	S_Shore	0.0224975	hyper	0.319614769	0.04717	hyper	0.043784167	0.0246725	hyper	0.043784167	0.0246725	0.276107323
6			cg00426709	S_Shore	0.02291	hyper	0.383083664	0.05586875	hyper	0.04065966	0.03295875	hyper	0.04065966	0.03295875	0.213530814
6			cg00427173	N_Shore	0.04616375	hyper	0.030019743	0.05108625	hyper	0.017514744	0.0049225	hyper	0.017514744	0.0049225	0.807452887
17	MYH10	NM_005964	cg00427296	Island	-0.02895125	hypo	0.011186589	-0.04650625	hypo	0.000190844	-0.017555	hypo	0.000190844	-0.017555	0.108059406
11	SNX15;SNX15	NM_147777;NM_013306	cg00427669	S_Shelf	0.04715625	hyper	0.021283718	0.047465	hyper	0.02053916	0.00030875	hyper	0.02053916	0.00030875	0.987233804
20	SULF2;SULF2;SULF2	NM_018837;NM_198596;NM_001161841	cg00427847	Island	0.0568075	hyper	0.054728086	0.07186125	hyper	0.017471205	0.01505375	hyper	0.017471205	0.01505375	0.596949992
19	PEG3;PEG3;PEG3;PEG3;ZIM2;ZIM2;PEG3;ZIM2	NM_006210;NM_001146187;NM_001146186;NM_001146185;NM_001146327;NM_001146326;NM_001146184;NM_015363	cg00428193		0.01642125	hyper	0.352967993	0.04706125	hyper	0.01226294	0.03064	hyper	0.01226294	0.03064	0.090121647
1			cg00428214	Island	-0.00616	hypo	0.660810423	-0.02893875	hypo	0.047968038	-0.02277875	hypo	0.047968038	-0.02277875	0.113751391
1	PGBD5	NM_024554	cg00428296		0.029565	hyper	0.085688888	0.06245625	hyper	0.0009322	0.03289125	hyper	0.0009322	0.03289125	0.057691405
7	SLC29A4;SLC29A4	NM_153247;NM_001040661	cg00428487	S_Shore	-0.02568125	hypo	0.086734576	-0.03924	hypo	0.011805205	-0.01355875	hypo	0.011805205	-0.01355875	0.354700856
11			cg00428568	N_Shore	0.0248125	hyper	0.311093223	0.05663625	hyper	0.026850038	0.03182375	hyper	0.026850038	0.03182375	0.197054669
8	PSD3;PSD3	NM_206909;NM_015310	cg00428636		0.01772375	hyper	0.190310094	0.0320225	hyper	0.02286336	0.01429875	hyper	0.02286336	0.01429875	0.287575731
16			cg00431198	N_Shelf	0.00489625	hyper	0.857714328	0.05918	hyper	0.038749994	0.05428375	hyper	0.038749994	0.05428375	0.056223039
16			cg00431835		0.0342125	hyper	0.092433917	0.0503425	hyper	0.016585179	0.01613	hyper	0.016585179	0.01613	0.416371954
8			cg00431968		0.006355	hyper	0.76678588	0.09527125	hyper	0.000160014	0.08891625	hyper	0.000160014	0.08891625	0.000338981
1	VWA5B1	NM_001039500	cg00433406		0.04649875	hyper	0.086124096	0.06247875	hyper	0.024365878	0.01598	hyper	0.024365878	0.01598	0.543885305
2	PPIG	NM_004792	cg00433418	N_Shore	0.04137875	hyper	0.012144743	0.0493325	hyper	0.003561207	0.00795375	hyper	0.003561207	0.00795375	0.605949911
2	WBP1;INO80B	NM_012477;NM_031288	cg00433654	N_Shore	-0.04776875	hypo	0.045281765	-0.05978625	hypo	0.014305429	-0.0120175	hypo	0.014305429	-0.0120175	0.599524284
5	KDM3B	NM_016604	cg00435490	N_Shore	0.01866125	hyper	0.133064682	0.02640875	hyper	0.0377919	0.0077475	hyper	0.0377919	0.0077475	0.524404104
5			cg00435576	N_Shore	-0.0031725	hypo	0.882786756	0.04903625	hyper	0.030518949	0.05220875	hyper	0.030518949	0.05220875	0.022099047
19	ZNF235	NM_004234	cg00435834	S_Shore	0.0188	hyper	0.298048186	0.04310125	hyper	0.022717666	0.02430125	hyper	0.022717666	0.02430125	0.181960676
6			cg00437124		0.01161875	hyper	0.657095833	0.06016875	hyper	0.028944193	0.04855	hyper	0.028944193	0.04855	0.072862129
6			cg00437239	N_Shelf	0.0495675	hyper	0.133778386	0.07626375	hyper	0.025327097	0.02669625	hyper	0.025327097	0.02669625	0.411211269
15	LOC145814;LOC145814	NM_001102612;NM_001167902	cg00437395	Island	0.024675	hyper	0.059040402	0.03128625	hyper	0.01917577	0.00661125	hyper	0.01917577	0.00661125	0.599786113
3	CEP97	NM_024548	cg00440702		0.01491625	hyper	0.505548867	0.04794375	hyper	0.040192393	0.0330275	hyper	0.040192393	0.0330275	0.147779767
17	ST6GALNAC1	NM_018414	cg00440980		0.04860375	hyper	0.07994464	0.05864625	hyper	0.037278327	0.0100425	hyper	0.037278327	0.0100425	0.70858581
20	HSPC072;LOC100270804;HSPC072	NR_026883;NR_026885;NR_026884	cg00442258		0.03354	hyper	0.122300398	0.081455	hyper	0.000722485	0.047915	hyper	0.000722485	0.047915	0.031372874
18	SERPINB7	NM_001040147	cg00442924		0.01980875	hyper	0.247461446	0.059135	hyper	0.001726892	0.03932625	hyper	0.001726892	0.03932625	0.027332654
1	PRKCZ;PRKCZ;PRKCZ	NM_001033582;NM_002744;NM_001033581	cg00443516	N_Shore	0.01858625	hyper	0.204990035	0.030865	hyper	0.040868814	0.01227875	hyper	0.040868814	0.01227875	0.397751707
17	SERPINF2;SERPINF2;SERPINF2	NM_000934;NM_001165920;NM_001165921	cg00443543		0.00972125	hyper	0.8980268	0.159455	hyper	0.044445363	0.14973375	hyper	0.044445363	0.14973375	0.057857875
16	XPO6	NM_015171	cg00445959	N_Shelf	0.02979875	hyper	0.094469109	0.0539325	hyper	0.004394918	0.02413375	hyper	0.004394918	0.02413375	0.171180256
16	SBK1	NM_001024401	cg00446595	Island	0.029878594	hyper	0.05878247	0.04972375	hyper	0.001580861	0.019845156	hyper	0.001580861	0.019845156	0.182018101
8	SDC2	NM_002998	cg00446722		0.02052875	hyper	0.156644831	0.04473875	hyper	0.004047068	0.02421	hyper	0.004047068	0.02421	0.097577026
7	CHCHD3	NM_017812	cg00446758	N_Shore	0.0114075	hyper	0.422158193	0.03437	hyper	0.021674556	0.0229625	hyper	0.021674556	0.0229625	0.113495629
15	NARG2;NARG2	NM_001018089;NM_024611	cg00448889		0.00079875	hyper	0.974085588	0.05271875	hyper	0.040735061	0.05192	hyper	0.040735061	0.05192	0.043607367
7	PTPRN2;PTPRN2;PTPRN2	NM_002847;NM_130842;NM_130843	cg00449390	N_Shore	-0.04086375	hypo	0.017562607	-0.0612275	hypo	0.000845971	-0.02036375	hypo	0.000845971	-0.02036375	0.215188189
8			cg00449594		0.03535875	hyper	0.164588534	0.05978375	hyper	0.023422171	0.024425	hyper	0.023422171	0.024425	0.33172311
7	CRYGN	NM_144727	cg00449715	N_Shore	0.01334875	hyper	0.471982592	0.057255	hyper	0.004605707	0.04390625	hyper	0.004605707	0.04390625	0.024549978
16			cg00449930		0.0503875	hyper	0.007926553	0.07529625	hyper	0.00023664	0.02490875	hyper	0.00023664	0.02490875	0.164225574
3			cg00451113	N_Shelf	0.00609	hyper	0.83608838	0.06108875	hyper	0.046923435	0.05499875	hyper	0.046923435	0.05499875	0.071384441
2	KCNF1	NM_002236	cg00451388	N_Shore	0.00115375	hyper	0.932115653	0.02825	hyper	0.046003988	0.02709625	hyper	0.046003988	0.02709625	0.054828426
1	CAMTA1	NM_015215	cg00452133		0.02365	hyper	0.171731856	0.075255	hyper	0.000164515	0.051605	hyper	0.000164515	0.051605	0.005297608
18	LOXHD1;LOXHD1;LOXHD1	NM_144612;NM_001145472;NM_001145473	cg00452639		-0.00823125	hypo	0.567972308	-0.03354875	hypo	0.027002939	-0.0253175	hypo	0.027002939	-0.0253175	0.087895337
1	C1orf9;C1orf9	NM_016227;NM_014283	cg00452835		0.02707625	hyper	0.182551195	0.07033	hyper	0.001615115	0.04325375	hyper	0.001615115	0.04325375	0.038434751
16	RLTPR	NM_001013838	cg00452882	Island	0.0751425	hyper	0.01701829	0.0783875	hyper	0.013255169	0.003245	hyper	0.013255169	0.003245	0.912541363
3	MYRIP	NM_015460	cg00452949		0.013105	hyper	0.452924486	0.03558875	hyper	0.049462144	0.02248375	hyper	0.049462144	0.02248375	0.203121994
1			cg00454862		0.046345	hyper	0.094813007	0.05679625	hyper	0.043598505	0.01045125	hyper	0.043598505	0.01045125	0.698065809
16	LMF1	NM_022773	cg00454961	S_Shore	0.0071425	hyper	0.471475955	0.0236425	hyper	0.023599731	0.0165	hyper	0.023599731	0.0165	0.104224968
11	ESAM	NM_138961	cg00456892	Island	0.0239275	hyper	0.472155168	0.0745075	hyper	0.032406273	0.05058	hyper	0.032406273	0.05058	0.135879745
22			cg00457495	Island	0.02055875	hyper	0.320259247	0.05936875	hyper	0.007438787	0.03881	hyper	0.007438787	0.03881	0.067599258
6	GPX5;GPX5	NM_003996;NM_001509	cg00457684		0.0167025	hyper	0.40287759	0.06375875	hyper	0.003485108	0.04705625	hyper	0.003485108	0.04705625	0.024786629
12			cg00457720	S_Shelf	0.0232675	hyper	0.067247496	0.0263725	hyper	0.039979565	0.003105	hyper	0.039979565	0.003105	0.800035387
21	KRTAP24-1	NM_001085455	cg00458317		0.02642625	hyper	0.180611131	0.05904	hyper	0.005212219	0.03261375	hyper	0.005212219	0.03261375	0.101813201
10	INPP5A	NM_005539	cg00458454		0.100011813	hyper	0.022697232	0.128738063	hyper	0.004595322	0.02872625	hyper	0.004595322	0.02872625	0.489136985
1			cg00459116		0.011365	hyper	0.633985586	0.05300625	hyper	0.034220605	0.04164125	hyper	0.034220605	0.04164125	0.090260735
6	ZBTB12	NM_181842	cg00459243	Island	0.038245	hyper	0.097325394	0.06334	hyper	0.008785802	0.025095	hyper	0.008785802	0.025095	0.26849334
6	MCART3P	NR_026540	cg00459440	N_Shore	0.02917875	hyper	0.027368707	0.0327375	hyper	0.014516929	0.00355875	hyper	0.014516929	0.00355875	0.776503125
2	ABCG8;ABCG5	NM_022437;NM_022436	cg00459909		0.02868125	hyper	0.1087093	0.0442375	hyper	0.016943535	0.01555625	hyper	0.016943535	0.01555625	0.37483954
1	SGIP1	NM_032291	cg00460049	Island	-0.03114	hypo	0.054239541	-0.0466575	hypo	0.005811515	-0.0155175	hypo	0.005811515	-0.0155175	0.322711858
15	PSTPIP1	NM_003978	cg00460286	Island	0.01928375	hyper	0.135688504	0.0346625	hyper	0.010637702	0.01537875	hyper	0.010637702	0.01537875	0.230003292
11	PLEKHA7	NM_175058	cg00460690		0.00742625	hyper	0.63015497	0.0396775	hyper	0.015703819	0.03225125	hyper	0.015703819	0.03225125	0.045004016
6	EYS	NM_001142800	cg00460691		-0.02718375	hypo	0.153711504	0.0432725	hyper	0.02779211	0.07045625	hyper	0.02779211	0.07045625	0.000864693
17	ITGAE	NM_002208	cg00460916		0.08427375	hyper	0.006827689	0.07835625	hyper	0.011073126	-0.0059175	hypo	0.011073126	-0.0059175	0.836638487
17	DNAH17	NM_173628	cg00461299	S_Shore	0.0203375	hyper	0.184371567	0.03813375	hyper	0.017240286	0.01779625	hyper	0.017240286	0.01779625	0.243317842
1	DFFB	NM_004402	cg00461770	S_Shore	0.00846875	hyper	0.426605432	0.026405	hyper	0.018939994	0.01793625	hyper	0.018939994	0.01793625	0.099893727
6	GSTA2	NM_000846	cg00462104		0.01234625	hyper	0.395812022	0.04052875	hyper	0.009234551	0.0281825	hyper	0.009234551	0.0281825	0.060313631
4	LOC641518;LOC641518	NR_029373;NR_029374	cg00462316	S_Shore	0.013038438	hyper	0.246983671	0.03268625	hyper	0.005309185	0.019647813	hyper	0.005309185	0.019647813	0.081764274
10	CDH23;CDH23	NM_052836;NM_022124	cg00462411		0.01582625	hyper	0.364412175	0.039645	hyper	0.029654474	0.02381875	hyper	0.029654474	0.02381875	0.177023737
15	SYNM;SYNM	NM_015286;NM_145728	cg00462559		0.0166225	hyper	0.176563142	0.0427325	hyper	0.001559744	0.02611	hyper	0.001559744	0.02611	0.038887114
2			cg00462849	N_Shelf	0.0531325	hyper	0.019408817	0.0619	hyper	0.007551618	0.0087675	hyper	0.007551618	0.0087675	0.682295674
16			cg00463011	S_Shelf	0.0261475	hyper	0.154941973	0.0375375	hyper	0.045796263	0.01139	hyper	0.045796263	0.01139	0.528158472
13	ADPRHL1	NM_138430	cg00463202		0.01976	hyper	0.263966931	0.04062625	hyper	0.02743498	0.02086625	hyper	0.02743498	0.02086625	0.238884276
1			cg00463239	N_Shore	0.03511875	hyper	0.044497014	0.04631625	hyper	0.010079677	0.0111975	hyper	0.010079677	0.0111975	0.504828186
19	KIR3DP1	NM_001015070	cg00463949		0.0182425	hyper	0.314076534	0.0440225	hyper	0.020684827	0.02578	hyper	0.020684827	0.02578	0.159293547
3	STAG1	NM_005862	cg00464210		0.03001625	hyper	0.070443623	0.05741125	hyper	0.001400794	0.027395	hyper	0.001400794	0.027395	0.096785465
10	INPP5A	NM_005539	cg00470761		0.026785	hyper	0.03240735	0.0298275	hyper	0.018469607	0.0030425	hyper	0.018469607	0.0030425	0.798281236
19	LRFN1	NM_020862	cg00471142	S_Shore	0.016582562	hyper	0.23923214	0.029553812	hyper	0.042240849	0.01297125	hyper	0.042240849	0.01297125	0.354317638
20	SIRPD	NM_178460	cg00472837	N_Shore	0.01947625	hyper	0.200039472	0.03236	hyper	0.038718362	0.01288375	hyper	0.038718362	0.01288375	0.391849222
8	KCNQ3	NM_004519	cg00474031	S_Shore	0.035715	hyper	0.152364113	0.057715	hyper	0.025281523	0.022	hyper	0.025281523	0.022	0.3713571
20			cg00474039	Island	0.0298275	hyper	0.409470761	0.0759675	hyper	0.043156198	0.04614	hyper	0.043156198	0.04614	0.206571769
11	ME3;ME3;ME3;ME3	NM_006680;NM_001014811;NM_001161586;NM_001161586	cg00474723	Island	-0.03509875	hypo	0.028860875	-0.04065	hypo	0.01276877	-0.00555125	hypo	0.01276877	-0.00555125	0.715808632
11	TRIM44	NM_017583	cg00474746	Island	-0.02214625	hypo	0.061586901	-0.02849875	hypo	0.018741556	-0.0063525	hypo	0.018741556	-0.0063525	0.578516129
3	FXR1;FXR1;FXR1	NM_001013438;NM_001013439;NM_005087	cg00475787	Island	0.01832	hyper	0.15166084	0.0309475	hyper	0.019739541	0.0126275	hyper	0.019739541	0.0126275	0.317375822
15	SNORD116-2	NR_003317	cg00475883		0.01146125	hyper	0.307966901	0.02543	hyper	0.029950817	0.01396875	hyper	0.029950817	0.01396875	0.216518964
15	SNORD116-20;SNORD116-17;SNORD116-19	NR_003334;NR_003332;NR_001290	cg00476675		0.0178675	hyper	0.127388778	0.0279575	hyper	0.021106461	0.01009	hyper	0.021106461	0.01009	0.381075821
5			cg00476771	N_Shore	0.02582875	hyper	0.22006882	0.076155	hyper	0.001124899	0.05032625	hyper	0.001124899	0.05032625	0.021971351
11	TRPC2	NR_002720	cg00476955		0.0045525	hyper	0.855669493	0.05646	hyper	0.032058414	0.0519075	hyper	0.032058414	0.0519075	0.047092175
11	SPDYC	NM_001008778	cg00477365		0.03412	hyper	0.225911202	0.05942125	hyper	0.040793876	0.02530125	hyper	0.040793876	0.02530125	0.365759133
2	MDH1B;FASTKD2;FASTKD2;FASTKD2	NM_001039845;NM_014929;NM_001136194;NM_001136193	cg00477387	N_Shore	0.01982625	hyper	0.250225755	0.04210875	hyper	0.019725411	0.0222825	hyper	0.019725411	0.0222825	0.19794015
3	ZBBX	NM_024687	cg00477673	Island	0.0274075	hyper	0.057362641	0.0347875	hyper	0.018306749	0.00738	hyper	0.018306749	0.00738	0.595346573
19	CLEC4M;CLEC4M;CLEC4M;CLEC4M;CLEC4M;CLEC4M;CLEC4M;CLEC4M;CLEC4M;CLEC4M;CLEC4M;CLEC4M	NM_001144904;NM_014257;NM_001144907;NM_001144910;NR_026707;NM_001144909;NM_001144906;NR_026709;NM_001144905;NM_001144908;NM_001144911;NR_026708	cg00480077		0.0599725	hyper	0.052474907	0.068615	hyper	0.028341831	0.0086425	hyper	0.028341831	0.0086425	0.770944843
3	BCL6;BCL6	NM_001706;NM_001130845	cg00480331		-0.04881	hypo	0.013358171	-0.04036125	hypo	0.036852407	0.00844875	hyper	0.036852407	0.00844875	0.647187726
19			cg00480717	S_Shelf	0.00989625	hyper	0.597539136	0.050335	hyper	0.012091695	0.04043875	hyper	0.012091695	0.04043875	0.039062551
11	OR51M1	NM_001004756	cg00481637		0.00910375	hyper	0.712101236	0.052675	hyper	0.041217021	0.04357125	hyper	0.041217021	0.04357125	0.086857257
19	SIGLEC10;SIGLEC10;SIGLEC10;SIGLEC10;SIGLEC10;SIGLEC10;SIGLEC10;LOC100129083	NM_001171160;NM_001171159;NM_001171157;NM_001171161;NM_001171156;NM_033130;NM_001171158;NR_033235	cg00481739		-0.0065675	hypo	0.797559509	0.0580775	hyper	0.031148635	0.064645	hyper	0.031148635	0.064645	0.017683947
3	SST	NM_001048	cg00481951	N_Shore	-0.01834	hypo	0.39808919	-0.04557625	hypo	0.043154071	-0.02723625	hypo	0.043154071	-0.02723625	0.213709606
6	NKAPL	NM_001007531	cg00482232	N_Shore	0.01818875	hyper	0.189560873	0.03605875	hyper	0.013340422	0.01787	hyper	0.013340422	0.01787	0.197149244
2			cg00482996	N_Shelf	0.00361	hyper	0.819174228	0.05021625	hyper	0.003803732	0.04660625	hyper	0.003803732	0.04660625	0.006585885
16			cg00485050	S_Shelf	0.03642125	hyper	0.213256821	0.06914875	hyper	0.023253305	0.0327275	hyper	0.023253305	0.0327275	0.261846047
18			cg00486358	S_Shelf	0.015305	hyper	0.462229464	0.05058375	hyper	0.021261646	0.03527875	hyper	0.021261646	0.03527875	0.098173227
2	MMADHC	NM_015702	cg00486525		0.02548875	hyper	0.272434222	0.05384625	hyper	0.026206711	0.0283575	hyper	0.026206711	0.0283575	0.223511371
10	ZNF32;ZNF32	NM_006973;NM_001005368	cg00486708	S_Shore	0.02332875	hyper	0.111513954	0.03073875	hyper	0.039668839	0.00741	hyper	0.039668839	0.00741	0.604210528
3	MECOM	NM_004991	cg00486998		-0.00827375	hypo	0.761992517	0.0669975	hyper	0.020764058	0.07527125	hyper	0.020764058	0.07527125	0.010412301
15			cg00487526	Island	0.02660875	hyper	0.322357695	0.05481375	hyper	0.048467392	0.028205	hyper	0.048467392	0.028205	0.294813555
19	EMR2;EMR2;EMR2;EMR2;EMR2;EMR2;EMR2	NM_013447;NM_152921;NM_152917;NM_152919;NM_152920;NM_152918;NM_152916	cg00488283		0.01913	hyper	0.347432922	0.04181	hyper	0.047194723	0.02268	hyper	0.047194723	0.02268	0.267150008
14			cg00488716		0.01023	hyper	0.565242296	0.03919375	hyper	0.035327449	0.02896375	hyper	0.035327449	0.02896375	0.112062366
16	TEPP;TEPP	NM_199456;NM_199046	cg00491255	Island	0.04920125	hyper	0.201634626	0.086535	hyper	0.030045397	0.03733375	hyper	0.030045397	0.03733375	0.32895423
15	DNAJA4;DNAJA4;DNAJA4	NM_018602;NM_001130182;NM_001130183	cg00492003		0.01434125	hyper	0.269176301	0.03046375	hyper	0.024563922	0.0161225	hyper	0.024563922	0.0161225	0.215747358
9	KLF4	NM_004235	cg00492574	N_Shore	0.05438125	hyper	0.020058141	0.0927575	hyper	0.000291143	0.03837625	hyper	0.000291143	0.03837625	0.091213841
12	KRT81	NM_002281	cg00492784	N_Shelf	0.026745	hyper	0.255128527	0.0552775	hyper	0.02419496	0.0285325	hyper	0.02419496	0.0285325	0.225625107
3	NLGN1	NM_014932	cg00493429		0.0182325	hyper	0.438356667	0.0584125	hyper	0.018805518	0.04018	hyper	0.018805518	0.04018	0.095521316
17			cg00495570	N_Shelf	0.00820875	hyper	0.667445608	0.04061375	hyper	0.04194824	0.032405	hyper	0.04194824	0.032405	0.099138937
2	C2orf78	NM_001080474	cg00495896		0.02143125	hyper	0.201834156	0.047205	hyper	0.0081601	0.02577375	hyper	0.0081601	0.02577375	0.127712568
10			cg00496126		0.01031625	hyper	0.633095632	0.0456725	hyper	0.042957377	0.03535625	hyper	0.042957377	0.03535625	0.110807265
16	CENPT;THAP11	NM_025082;NM_020457	cg00496272	S_Shore	-0.01263125	hypo	0.484289828	-0.04118625	hypo	0.029643646	-0.028555	hypo	0.029643646	-0.028555	0.121617639
17	PRKCA	NM_002737	cg00498360		0.04300375	hyper	0.05742057	0.044665	hyper	0.049104513	0.00166125	hyper	0.049104513	0.00166125	0.939095452
8	LY6K;LY6K;LY6K	NM_001160354;NM_001160355;NM_017527	cg00499248	N_Shore	-0.006315	hypo	0.789751672	0.04846875	hyper	0.049755059	0.05478375	hyper	0.049755059	0.05478375	0.028260912
17	SLC25A39;SLC25A39	NM_001143780;NM_016016	cg00499726	Island	-0.0154325	hypo	0.264750731	-0.03363625	hypo	0.020334671	-0.01820375	hypo	0.020334671	-0.01820375	0.190647908
16	A2BP1;A2BP1;A2BP1;A2BP1;A2BP1;A2BP1	NM_001142334;NM_145893;NM_001142333;NM_018723;NM_145891;NM_145892	cg00499781	Island	0.003196598	hyper	0.787962553	0.024613045	hyper	0.048151957	0.021416447	hyper	0.048151957	0.021416447	0.082160291
1	CSMD2	NM_052896	cg00499831	N_Shore	-0.00058125	hypo	0.976542646	0.05077875	hyper	0.016079989	0.05136	hyper	0.016079989	0.05136	0.015041648
16			cg00500540	N_Shelf	0.03721	hyper	0.054034093	0.04110625	hyper	0.034816191	0.00389625	hyper	0.034816191	0.00389625	0.833557337
17	ALOX12B	NM_001139	cg00501366		0.06867375	hyper	0.000278247	0.0723925	hyper	0.000155853	0.00371875	hyper	0.000155853	0.00371875	0.818851146
7	PTPRN2;PTPRN2;PTPRN2	NM_002847;NM_130842;NM_130843	cg00501869	Island	0.06595375	hyper	0.046090364	0.07876375	hyper	0.019202411	0.01281	hyper	0.019202411	0.01281	0.686037611
15	LOC283761;LOC283761;LOC283761;LOC283761	NR_027075;NR_027077;NR_027076;NR_027074	cg00502017		0.06924875	hyper	0.003666272	0.062125	hyper	0.008050811	-0.00712375	hypo	0.008050811	-0.00712375	0.742539759
6			cg00503447	N_Shelf	0.02429	hyper	0.258448794	0.058445	hyper	0.010422713	0.034155	hyper	0.010422713	0.034155	0.116826197
9			cg00503760	N_Shore	0.01540875	hyper	0.513799361	0.0644025	hyper	0.010813454	0.04899375	hyper	0.010813454	0.04899375	0.046011364
21	DSCR8;DSCR8;DSCR8;DSCR8;DSCR8;DSCR4	NR_026839;NR_026838;NR_026842;NR_026840;NR_026841;NM_005867	cg00504535		0.023015	hyper	0.162179661	0.04915625	hyper	0.005217951	0.02614125	hyper	0.005217951	0.02614125	0.114529247
13	LOC144776	NR_027039	cg00509057		0.04752375	hyper	0.027752319	0.0718325	hyper	0.001694631	0.02430875	hyper	0.001694631	0.02430875	0.241795772
16	MT1A	NM_005946	cg00509108	Island	0.04557	hyper	0.142567797	0.096915	hyper	0.003697064	0.051345	hyper	0.003697064	0.051345	0.100578689
13	ENOX1	NM_017993	cg00509187	S_Shore	0.01574	hyper	0.655969497	0.075655	hyper	0.040575864	0.059915	hyper	0.040575864	0.059915	0.099158308
3	TSEN2;TSEN2;TSEN2;TSEN2;TSEN2	NM_001145395;NM_001145392;NM_025265;NM_001145393;NM_001145394	cg00509610	N_Shore	0.03367875	hyper	0.232666587	0.06433375	hyper	0.028190981	0.030655	hyper	0.028190981	0.030655	0.276050706
12	GIT2;GIT2;GIT2;GIT2;GIT2	NM_014776;NM_001135214;NM_057170;NM_057169;NM_001135213	cg00510437		0.02771375	hyper	0.218972835	0.07333625	hyper	0.00279986	0.0456225	hyper	0.00279986	0.0456225	0.04877519
8	DLGAP2	NM_004745	cg00510502	Island	0.024725	hyper	0.10658134	0.03555	hyper	0.024067733	0.010825	hyper	0.024067733	0.010825	0.469643105
10	ANK3;ANK3;ANK3	NM_020987;NM_001149;NM_001149	cg00510507	N_Shore	0.0225875	hyper	0.429646963	0.0862925	hyper	0.005377445	0.063705	hyper	0.005377445	0.063705	0.033018899
7			cg00511577		0.0172725	hyper	0.484162132	0.06439875	hyper	0.014228107	0.04712625	hyper	0.014228107	0.04712625	0.064653555
6	CPNE5	NM_020939	cg00512454	N_Shore	0.034915	hyper	0.066086445	0.08120875	hyper	0.000165045	0.04629375	hyper	0.000165045	0.04629375	0.017548492
7	VOPP1	NM_030796	cg00513024		0.01651875	hyper	0.257479905	0.0438375	hyper	0.005252522	0.02731875	hyper	0.005252522	0.02731875	0.067254839
5	UNC5A	NM_133369	cg00513735	N_Shore	0.03244125	hyper	0.213296348	0.057725	hyper	0.032325431	0.02528375	hyper	0.032325431	0.02528375	0.328869113
22			cg00515593	S_Shelf	0.0208025	hyper	0.093438448	0.02752	hyper	0.02985141	0.0067175	hyper	0.02985141	0.0067175	0.577533624
1	EPS8L3;EPS8L3;EPS8L3;EPS8L3;EPS8L3;EPS8L3	NM_139053;NM_139053;NM_133181;NM_024526;NM_133181;NM_024526	cg00515905	Island	0.0205775	hyper	0.203069988	0.0375075	hyper	0.02549818	0.01693	hyper	0.02549818	0.01693	0.292255298
15			cg00516271	N_Shelf	0.04475625	hyper	0.03642194	0.05781	hyper	0.008646658	0.01305375	hyper	0.008646658	0.01305375	0.523533574
19	HDGF2;HDGF2	NM_032631;NM_001001520	cg00516881	Island	0.0349225	hyper	0.024433269	0.03510625	hyper	0.023768285	0.00018375	hyper	0.023768285	0.00018375	0.99000256
5			cg00518694		0.01342	hyper	0.490287387	0.0565075	hyper	0.00712299	0.0430875	hyper	0.00712299	0.0430875	0.034194841
2	ANKRD20B	NR_003366	cg00518770	N_Shore	0.02059875	hyper	0.194795626	0.0347025	hyper	0.034291851	0.01410375	hyper	0.034291851	0.01410375	0.370042204
2	EPC2	NM_015630	cg00519153		0.0147775	hyper	0.180414381	0.02465375	hyper	0.030515508	0.00987625	hyper	0.030515508	0.00987625	0.365490282
19	KIRREL2;KIRREL2;KIRREL2;KIRREL2;KIRREL2;KIRREL2	NM_199180;NM_032123;NM_199180;NM_199179;NM_032123;NM_199179	cg00519185	Island	-0.02452625	hypo	0.091619352	-0.03252875	hypo	0.028616515	-0.0080025	hypo	0.028616515	-0.0080025	0.571339023
6	JARID2	NM_004973	cg00519483	N_Shore	0.05388375	hyper	0.010499784	0.07960375	hyper	0.0004194	0.02572	hyper	0.0004194	0.02572	0.19677223
16			cg00519537		0.01481625	hyper	0.626155372	0.0678525	hyper	0.033454303	0.05303625	hyper	0.033454303	0.05303625	0.090352122
19			cg00520717	N_Shelf	0.0289425	hyper	0.394590408	0.07612	hyper	0.032033884	0.0471775	hyper	0.032033884	0.0471775	0.17066639
12	NR2C1;NR2C1;NR2C1	NM_001032287;NM_001127362;NM_003297	cg00521314	N_Shore	0.03779	hyper	0.085338553	0.08706875	hyper	0.000391506	0.04927875	hyper	0.000391506	0.04927875	0.028035889
6			cg00521620		0.02155125	hyper	0.341066605	0.05533	hyper	0.020131337	0.03377875	hyper	0.020131337	0.03377875	0.14115584
12	AACS	NM_023928	cg00522288		0.0532325	hyper	0.09974971	0.0766125	hyper	0.021402279	0.02338	hyper	0.021402279	0.02338	0.458969533
20	ACSS1	NM_032501	cg00522333	N_Shore	0.03429125	hyper	0.171005205	0.05084375	hyper	0.047320568	0.0165525	hyper	0.047320568	0.0165525	0.502017821
6	OPRM1;OPRM1;OPRM1;OPRM1;OPRM1;OPRM1	NM_001145281;NM_000914;NM_001145287;NM_001145280;NM_001008503;NM_001145279	cg00523067	S_Shore	0.0208925	hyper	0.199111983	0.04203625	hyper	0.013952313	0.02114375	hyper	0.013952313	0.02114375	0.193953459
12	RFX4;RFX4;RFX4	NM_002920;NM_032491;NM_213594	cg00523540		0.01366625	hyper	0.463787864	0.03802125	hyper	0.049521788	0.024355	hyper	0.049521788	0.024355	0.197242856
6	GMPR	NM_006877	cg00523901		0.01491375	hyper	0.431778719	0.04249125	hyper	0.032159266	0.0275775	hyper	0.032159266	0.0275775	0.152479633
12			cg00524561		0.00729125	hyper	0.838449409	0.1120375	hyper	0.004268048	0.10474625	hyper	0.004268048	0.10474625	0.006952521
10	MBL2	NM_000242	cg00524814		0.024155	hyper	0.182729887	0.05015	hyper	0.008989309	0.025995	hyper	0.008989309	0.025995	0.152829375
2	NCKAP5;NCKAP5	NM_207363;NM_207481	cg00524899		0.00306375	hyper	0.877787124	0.04902	hyper	0.020484528	0.04595625	hyper	0.020484528	0.04595625	0.028736065
10	ADARB2	NM_018702	cg00525288		0.015905	hyper	0.218483285	0.03089	hyper	0.021933986	0.014985	hyper	0.021933986	0.014985	0.245430895
18			cg00525392	N_Shore	0.057885	hyper	0.02453135	0.05766	hyper	0.025035056	-0.000225	hypo	0.025035056	-0.000225	0.992619998
6	NEDD9;NEDD9;NEDD9	NM_006403;NM_001142393;NM_182966	cg00525496		0.02655375	hyper	0.278033175	0.05294875	hyper	0.036863792	0.026395	hyper	0.036863792	0.026395	0.280843437
5	SLC6A3	NM_001044	cg00525874		0.02850125	hyper	0.065437486	0.03252625	hyper	0.03749246	0.004025	hyper	0.03749246	0.004025	0.78719025
18			cg00526387		0.028845	hyper	0.314240765	0.06153875	hyper	0.038473842	0.03269375	hyper	0.038473842	0.03269375	0.25549457
5	MTMR12	NM_001040446	cg00526397	S_Shelf	0.0227875	hyper	0.049427925	0.02463375	hyper	0.034865608	0.00184625	hyper	0.034865608	0.00184625	0.86804456
11	NTM;NTM;NTM;NTM	NM_001144059;NM_001048209;NM_001144058;NM_016522	cg00527514		0.01613875	hyper	0.505103339	0.05318375	hyper	0.035644326	0.037045	hyper	0.035644326	0.037045	0.133738677
8	MYOM2	NM_003970	cg00527552	Island	-0.00250375	hypo	0.873312497	0.0409175	hyper	0.014756594	0.04342125	hyper	0.014756594	0.04342125	0.010221743
1	FMO1	NM_002021	cg00528040		0.01317875	hyper	0.507371675	0.0460075	hyper	0.027612879	0.03282875	hyper	0.027612879	0.03282875	0.10690933
16	ZNRF1	NM_032268	cg00528616	S_Shelf	0.0500275	hyper	0.088275846	0.0969975	hyper	0.002160145	0.04697	hyper	0.002160145	0.04697	0.108221995
11	DGKZ;DGKZ;DGKZ	NM_201533;NM_003646;NM_201532	cg00530720	N_Shore	-0.01815125	hypo	0.564854025	0.10058875	hyper	0.003624615	0.11874	hyper	0.003624615	0.11874	0.000869405
5	TTC23L	NM_144725	cg00530870		0.03381125	hyper	0.185717171	0.069895	hyper	0.00968681	0.03608375	hyper	0.00968681	0.03608375	0.158941705
16			cg00531865	N_Shelf	0.0233525	hyper	0.11632932	0.03318625	hyper	0.029603506	0.00983375	hyper	0.029603506	0.00983375	0.498912699
5	SLIT3;MIR218-2	NM_003062;NR_029632	cg00534479		0.00899625	hyper	0.635883084	0.04913125	hyper	0.015250508	0.040135	hyper	0.015250508	0.040135	0.043072506
5	PURA	NM_005859	cg00534655	Island	-0.029825	hypo	0.113085465	-0.04279	hypo	0.026907072	-0.012965	hypo	0.026907072	-0.012965	0.481206852
5	TRIO	NM_007118	cg00537351		0.01809375	hyper	0.403453955	0.05977	hyper	0.00986922	0.04167625	hyper	0.00986922	0.04167625	0.062102113
16			cg00537709	N_Shelf	0.02271125	hyper	0.144770597	0.03908	hyper	0.01606941	0.01636875	hyper	0.01606941	0.01636875	0.287904925
1			cg00539094	N_Shore	0.03154625	hyper	0.010283938	0.03075875	hyper	0.012064589	-0.0007875	hypo	0.012064589	-0.0007875	0.94500418
1	CAMTA1	NM_015215	cg00539154		-0.0109925	hypo	0.37665654	-0.03199625	hypo	0.015131083	-0.02100375	hypo	0.015131083	-0.02100375	0.098340329
22	PARVB	NM_001003828	cg00539955	S_Shelf	0.03106	hyper	0.066793502	0.0508975	hyper	0.004436226	0.0198375	hyper	0.004436226	0.0198375	0.231592045
20			cg00540434	N_Shore	0.0159025	hyper	0.291530604	0.03457	hyper	0.027872713	0.0186675	hyper	0.027872713	0.0186675	0.217728653
5	C5orf45;C5orf45	NM_001017987;NM_016175	cg00540637	N_Shelf	-0.00469	hypo	0.696975687	0.02607125	hyper	0.038705641	0.03076125	hyper	0.038705641	0.03076125	0.016464076
2	BCL11A;BCL11A;BCL11A	NM_022893;NM_138559;NM_018014	cg00543073	N_Shelf	-0.0010275	hypo	0.981838189	0.09340875	hyper	0.047598239	0.09443625	hyper	0.047598239	0.09443625	0.045400235
21	C21orf34;MIR125B2;C21orf34	NR_027790;NR_029694;NR_027791	cg00543364		0.00537375	hyper	0.767780159	0.04165375	hyper	0.029764496	0.03628	hyper	0.029764496	0.03628	0.055421528
20	LOC647979	NR_027451	cg00543443	Island	-0.0261575	hypo	0.082889494	-0.05238	hypo	0.001392956	-0.0262225	hypo	0.001392956	-0.0262225	0.082176122
5			cg00543769	N_Shelf	-0.0163925	hypo	0.379771599	0.05590375	hyper	0.005603171	0.07229625	hyper	0.005603171	0.07229625	0.000631676
1	HSPG2	NM_005529	cg00543840	N_Shore	0.03746875	hyper	0.066969477	0.0410725	hyper	0.04614518	0.00360375	hyper	0.04614518	0.00360375	0.854936231
22	SLC7A4	NM_004173	cg00543869	S_Shore	0.03242625	hyper	0.194669516	0.06233625	hyper	0.017162944	0.02991	hyper	0.017162944	0.02991	0.230338236
10			cg00545315	N_Shelf	0.01828125	hyper	0.415854491	0.05022125	hyper	0.032410381	0.03194	hyper	0.032410381	0.03194	0.161165165
1			cg00546307		0.04681125	hyper	0.02976096	0.06955625	hyper	0.002208895	0.022745	hyper	0.002208895	0.022745	0.271998804
11	GAL	NM_015973	cg00547143	N_Shore	0.03319125	hyper	0.104339208	0.0577225	hyper	0.007320215	0.02453125	hyper	0.007320215	0.02453125	0.223975106
1	BAI2	NM_001703	cg00547484	N_Shelf	-0.0206	hypo	0.211589243	-0.03684375	hypo	0.030938387	-0.01624375	hypo	0.030938387	-0.01624375	0.321504522
16	WDR90	NM_145294	cg00547727	S_Shore	0.01637125	hyper	0.163954442	0.035375	hyper	0.004948457	0.01900375	hyper	0.004948457	0.01900375	0.108654676
10	C10orf79	NM_025145	cg00549450		0.0540625	hyper	0.060728152	0.06737625	hyper	0.021916711	0.01331375	hyper	0.021916711	0.01331375	0.631873477
12			cg00549601	Island	0.0268	hyper	0.295781603	0.0577	hyper	0.030593433	0.0309	hyper	0.030593433	0.0309	0.229822186
5	C1QTNF2	NM_031908	cg00549609		0.003305	hyper	0.782176949	0.02797125	hyper	0.02664376	0.02466625	hyper	0.02664376	0.02466625	0.048022124
17	KRTAP9-9;KRTAP9-4	NM_030975;NM_033191	cg00550617		0.05369125	hyper	0.009645962	0.0653775	hyper	0.002240777	0.01168625	hyper	0.002240777	0.01168625	0.545159072
2			cg00550703		0.02860375	hyper	0.023880123	0.04678875	hyper	0.000622651	0.018185	hyper	0.000622651	0.018185	0.137814559
14	C14orf162	NR_024630	cg00551910	N_Shore	0.0233075	hyper	0.335951082	0.068125	hyper	0.008575718	0.0448175	hyper	0.008575718	0.0448175	0.071414933
4			cg00553610		0.03043625	hyper	0.145518691	0.0718325	hyper	0.001673062	0.04139625	hyper	0.001673062	0.04139625	0.051992443
17	FAM101B	NM_182705	cg00553619	Island	0.02598875	hyper	0.05309472	0.0278825	hyper	0.039109257	0.00189375	hyper	0.039109257	0.00189375	0.88321147
3			cg00554871		0.00800375	hyper	0.63085983	0.04529125	hyper	0.011216467	0.0372875	hyper	0.011216467	0.0372875	0.032917524
12	DAZAP2;DAZAP2;DAZAP2;DAZAP2;DAZAP2;DAZAP2	NM_001136266;NM_001136267;NM_001136264;NM_001136268;NM_001136269;NM_014764	cg00554948	N_Shore	0.02689375	hyper	0.238707515	0.0580125	hyper	0.015646707	0.03111875	hyper	0.015646707	0.03111875	0.17494317
12	TNFRSF1A	NM_001065	cg00556515	S_Shelf	0.05683125	hyper	0.029340116	0.05718375	hyper	0.028446437	0.0003525	hyper	0.028446437	0.0003525	0.988629549
15	MEGF11	NM_032445	cg00557308	Island	-0.03577625	hypo	0.158476374	-0.055385	hypo	0.033816645	-0.01960875	hypo	0.033816645	-0.01960875	0.432576226
4	C4orf23	NM_152544	cg00558031		0.051125	hyper	0.080223252	0.072495	hyper	0.01616529	0.02137	hyper	0.01616529	0.02137	0.452150088
5			cg00559001		0.0940675	hyper	0.003812086	0.08218375	hyper	0.009917217	-0.01188375	hypo	0.009917217	-0.01188375	0.688315443
4			cg00559417	S_Shelf	0.02928	hyper	0.020225387	0.0459575	hyper	0.000689684	0.0166775	hyper	0.000689684	0.0166775	0.168851591
8	BMP1;BMP1;BMP1	NM_006128;NM_006129;NM_001199	cg00559444		0.03510125	hyper	0.062675442	0.03821	hyper	0.044117772	0.00310875	hyper	0.044117772	0.00310875	0.863996944
21	PCBP3;PCBP3	NM_020528;NM_001130141	cg00559560	N_Shore	0.0111825	hyper	0.572819453	0.0477825	hyper	0.022539845	0.0366	hyper	0.022539845	0.0366	0.073859657
4	RGS12;RGS12;RGS12	NM_198229;NM_198227;NM_002926	cg00559635	S_Shore	0.0601525	hyper	0.02190151	0.06072	hyper	0.020813315	0.0005675	hyper	0.020813315	0.0005675	0.981702619
5	PIK3R1	NM_181523	cg00559992	N_Shelf	0.04208625	hyper	0.080702288	0.056015	hyper	0.023205277	0.01392875	hyper	0.023205277	0.01392875	0.55140399
1			cg00560632		0.039305	hyper	0.040256763	0.0739	hyper	0.000449622	0.034595	hyper	0.000449622	0.034595	0.068244925
10	CHUK	NM_001278	cg00560722	Island	-0.010945	hypo	0.526231703	-0.0402475	hypo	0.02670669	-0.0293025	hypo	0.02670669	-0.0293025	0.098260037
10			cg00561194	Island	0.10343625	hyper	0.084202437	0.14386875	hyper	0.019518055	0.0404325	hyper	0.019518055	0.0404325	0.487658328
8	FAM90A7	NM_001136572	cg00561736		0.0162675	hyper	0.392093698	0.05397025	hyper	0.0105568	0.03770275	hyper	0.0105568	0.03770275	0.05960223
4			cg00563107	N_Shore	0.02989	hyper	0.362717324	0.08490125	hyper	0.014672014	0.05501125	hyper	0.014672014	0.05501125	0.100840229
22	NPTXR	NM_014293	cg00563487	Island	-0.04262125	hypo	0.003860545	-0.0381825	hypo	0.008500854	0.00443875	hyper	0.008500854	0.00443875	0.741147185
1	CAPN9;CAPN9;CAPN9;CAPN9	NM_016452;NM_016452;NM_006615;NM_006615	cg00563566		0.03577875	hyper	0.067281923	0.048755	hyper	0.015392897	0.01297625	hyper	0.015392897	0.01297625	0.493183062
19	ZNF563	NM_145276	cg00564164	S_Shore	-0.00830875	hypo	0.604876015	-0.0328825	hypo	0.049179694	-0.02457375	hypo	0.049179694	-0.02457375	0.134360682
19	OR7E24	NM_001079935	cg00564862		0.00322	hyper	0.874614552	0.04256875	hyper	0.045928496	0.03934875	hyper	0.045928496	0.03934875	0.063409915
7	PTPRN2;PTPRN2;PTPRN2	NM_002847;NM_130842;NM_130843	cg00566158		0.028045	hyper	0.17125733	0.05496625	hyper	0.010919143	0.02692125	hyper	0.010919143	0.02692125	0.188367381
1	OBSCN	NM_001098623	cg00566164	Island	-0.00224	hypo	0.903946467	0.0388	hyper	0.045553583	0.04104	hyper	0.045553583	0.04104	0.035323157
1			cg00566320	S_Shelf	0.01099875	hyper	0.60401812	0.04341625	hyper	0.049219651	0.0324175	hyper	0.049219651	0.0324175	0.134756031
1			cg00566331		0.05375875	hyper	0.101490856	0.08131125	hyper	0.016708175	0.0275525	hyper	0.016708175	0.0275525	0.391051433
6	ENPP4	NM_014936	cg00567696	N_Shore	-0.0138975	hypo	0.542376292	-0.048425	hypo	0.041825569	-0.0345275	hypo	0.041825569	-0.0345275	0.138024444
19	LPHN1;LPHN1	NM_014921;NM_001008701	cg00570069	N_Shelf	0.03614125	hyper	0.089416561	0.05405625	hyper	0.014210697	0.017915	hyper	0.014210697	0.017915	0.388554496
11			cg00570598		0.0273675	hyper	0.048661848	0.032035	hyper	0.022944434	0.0046675	hyper	0.022944434	0.0046675	0.725847235
6	SCAND3	NM_052923	cg00571434		0.01052625	hyper	0.51397048	0.03977375	hyper	0.019736278	0.0292475	hyper	0.019736278	0.0292475	0.078355483
2	ATOH8	NM_032827	cg00572504	Island	0.0252775	hyper	0.434535886	0.09242125	hyper	0.007893897	0.06714375	hyper	0.007893897	0.06714375	0.045637626
8			cg00573887		-0.00025	hypo	0.989482609	0.05493375	hyper	0.007529148	0.05518375	hyper	0.007529148	0.05518375	0.007298331
1	GBP7	NM_207398	cg00575342	Island	0.024945	hyper	0.047025126	0.04316125	hyper	0.001392034	0.01821625	hyper	0.001392034	0.01821625	0.139076024
8	PHYHIP;PHYHIP	NM_014759;NM_001099335	cg00575769	Island	0.0313225	hyper	0.066837965	0.040755	hyper	0.019835758	0.0094325	hyper	0.019835758	0.0094325	0.568080634
1			cg00579502		0.0066725	hyper	0.510558213	0.02424125	hyper	0.023359832	0.01756875	hyper	0.023359832	0.01756875	0.091681068
22	CECR4;CECR5;CECR5;CECR4	NR_024483;NM_017829;NM_033070;NR_024482	cg00580022	Island	-0.00922875	hypo	0.546860627	-0.03236875	hypo	0.042706294	-0.02314	hypo	0.042706294	-0.02314	0.138792876
5	RNU5E;RNU5D;ACOT12	NR_002754;NR_002755;NM_130767	cg00580752		0.013035	hyper	0.474609746	0.04958375	hyper	0.010982876	0.03654875	hyper	0.010982876	0.03654875	0.053132238
8			cg00580965	Island	0.0308125	hyper	0.12034266	0.049475	hyper	0.016336631	0.0186625	hyper	0.016336631	0.0186625	0.338755544
16	CLCN7;CLCN7	NM_001287;NM_001114331	cg00581103	S_Shore	0.0180275	hyper	0.326698903	0.0460925	hyper	0.017378452	0.028065	hyper	0.017378452	0.028065	0.132345267
1	PRDM16;PRDM16	NM_022114;NM_199454	cg00581154		0.0078175	hyper	0.810944179	0.0916875	hyper	0.009284697	0.08387	hyper	0.009284697	0.08387	0.016109486
3	ABCC5;ABCC5	NM_005688;NM_001023587	cg00581783	N_Shelf	0.027335	hyper	0.273929815	0.0589925	hyper	0.023844233	0.0316575	hyper	0.023844233	0.0316575	0.207119704
1	IGFN1	NM_001164586	cg00583535		0.03427875	hyper	0.226398046	0.08259875	hyper	0.00644182	0.04832	hyper	0.00644182	0.04832	0.093042361
4	TMEM175	NM_032326	cg00584026	S_Shore	0.01399	hyper	0.791109997	0.11044125	hyper	0.045370873	0.09645125	hyper	0.045370873	0.09645125	0.077514629
11	HRASLS5;HRASLS5;HRASLS5	NM_001146728;NM_054108;NM_001146729	cg00584174	N_Shore	0.06521375	hyper	0.050508218	0.0886825	hyper	0.01000734	0.02346875	hyper	0.01000734	0.02346875	0.465316471
6	SCAND3	NM_052923	cg00584955		0.00768125	hyper	0.689569246	0.04145625	hyper	0.0394232	0.033775	hyper	0.0394232	0.033775	0.08844744
6			cg00585742	N_Shore	0.0241325	hyper	0.155414607	0.03726375	hyper	0.032991709	0.01313125	hyper	0.032991709	0.01313125	0.432369263
1			cg00586058		0.02456875	hyper	0.091844445	0.050585	hyper	0.001422846	0.02601625	hyper	0.001422846	0.02601625	0.075300752
17			cg00586383	S_Shelf	0.02568875	hyper	0.262586653	0.05706625	hyper	0.017814153	0.0313775	hyper	0.017814153	0.0313775	0.174019551
11	GPR152	NM_206997	cg00587613		0.05421875	hyper	0.05378163	0.065385	hyper	0.022234604	0.01116625	hyper	0.022234604	0.01116625	0.679451326
6	KIAA1919	NM_153369	cg00587628	S_Shelf	0.02029875	hyper	0.139851806	0.034895	hyper	0.014980743	0.01459625	hyper	0.014980743	0.01459625	0.282918539
4			cg00588499		0.05165875	hyper	0.070845424	0.07258125	hyper	0.013928197	0.0209225	hyper	0.013928197	0.0209225	0.450882351
4			cg00588689		0.039655	hyper	0.284493093	0.0850825	hyper	0.027611939	0.0454275	hyper	0.027611939	0.0454275	0.221942914
4	WWC2	NM_024949	cg00591225		0.0261175	hyper	0.436059716	0.082835	hyper	0.019338154	0.0567175	hyper	0.019338154	0.0567175	0.098545366
5	BRD8	NM_139199	cg00591228		0.0460325	hyper	0.065441264	0.0613625	hyper	0.016768774	0.01533	hyper	0.016768774	0.01533	0.5258848
2	IKZF2;IKZF2;IKZF2	NM_016260;NM_016260;NM_001079526	cg00591406	N_Shore	-0.0140725	hypo	0.444383055	-0.041305	hypo	0.031869647	-0.0272325	hypo	0.031869647	-0.0272325	0.14564729
10	SORCS3	NM_014978	cg00591421		0.01597	hyper	0.519971916	0.06466875	hyper	0.014402621	0.04869875	hyper	0.014402621	0.04869875	0.05825585
16			cg00591500	S_Shelf	0.06698375	hyper	0.01076083	0.0964425	hyper	0.000565539	0.02945875	hyper	0.000565539	0.02945875	0.234798815
3	ZDHHC3;ZDHHC3;ZDHHC3	NM_001135180;NM_016598;NM_001135179	cg00591791		0.03665875	hyper	0.029059578	0.05869125	hyper	0.001099278	0.0220325	hyper	0.001099278	0.0220325	0.175184746
2			cg00591895	S_Shelf	0.00904	hyper	0.644916763	0.04503375	hyper	0.029122511	0.03599375	hyper	0.029122511	0.03599375	0.075764141
16	C16orf88	NM_001012991	cg00594016		0.01152	hyper	0.577955838	0.05778625	hyper	0.009436335	0.04626625	hyper	0.009436335	0.04626625	0.033072752
2			cg00594040		0.0658325	hyper	0.058625096	0.12417625	hyper	0.001029974	0.05834375	hyper	0.001029974	0.05834375	0.091117225
5	C5orf56	NM_001013717	cg00594167		0.02151875	hyper	0.120765662	0.04334	hyper	0.00355705	0.02182125	hyper	0.00355705	0.02182125	0.115894198
4	TEC	NM_003215	cg00594793		0.03184875	hyper	0.07876208	0.04303125	hyper	0.020618315	0.0111825	hyper	0.020618315	0.0111825	0.524807408
17			cg00594854	S_Shelf	0.04864625	hyper	0.112994501	0.10067125	hyper	0.002388498	0.052025	hyper	0.002388498	0.052025	0.091310579
2	BMPR2	NM_001204	cg00595407		0.0083075	hyper	0.493923603	0.03779375	hyper	0.004330428	0.02948625	hyper	0.004330428	0.02948625	0.021438281
4	TBC1D9	NM_015130	cg00595828		0.00676625	hyper	0.797661654	0.06009375	hyper	0.0305734	0.0533275	hyper	0.0305734	0.0533275	0.052488092
13	NEK3;NEK3;NEK3;NEK3	NM_152720;NR_027415;NM_001146099;NM_002498	cg00595898	S_Shore	0.0254525	hyper	0.076605359	0.047245	hyper	0.002213614	0.0217925	hyper	0.002213614	0.0217925	0.126095307
2	TEKT4	NM_144705	cg00596207	Island	0.04079625	hyper	0.173109236	0.0775875	hyper	0.013530264	0.03679125	hyper	0.013530264	0.03679125	0.217525793
4			cg00596222		0.033175	hyper	0.113980405	0.10409875	hyper	3.12E-05	0.07092375	hyper	3.12E-05	0.07092375	0.001860179
8	DLGAP2	NM_004745	cg00598912	N_Shore	0.0139625	hyper	0.652025186	0.0758275	hyper	0.020784947	0.061865	hyper	0.020784947	0.061865	0.054624905
5			cg00601432	N_Shore	0.0393125	hyper	0.214540732	0.06967	hyper	0.033409174	0.0303575	hyper	0.033409174	0.0303575	0.334571692
12	H1FNT	NM_181788	cg00601486	N_Shore	0.02214125	hyper	0.124375071	0.03955	hyper	0.009062625	0.01740875	hyper	0.009062625	0.01740875	0.22245521
16	ZCCHC14	NM_015144	cg00601743		0.0161025	hyper	0.335155866	0.04133875	hyper	0.018787899	0.02523625	hyper	0.018787899	0.02523625	0.136490149
2	LRP1B	NM_018557	cg00603435	S_Shore	0.100335	hyper	0.013542438	0.09357625	hyper	0.020256563	-0.00675875	hypo	0.020256563	-0.00675875	0.858680183
7			cg00604640		0.0413575	hyper	0.076773474	0.05918125	hyper	0.014242932	0.01782375	hyper	0.014242932	0.01782375	0.432820173
10	SVIL	NM_003174	cg00606662	Island	-0.01635125	hypo	0.212046953	-0.03097875	hypo	0.023176118	-0.0146275	hypo	0.023176118	-0.0146275	0.262648109
10	TMEM26	NM_178505	cg00606880	S_Shore	0.045485	hyper	0.036547731	0.06330625	hyper	0.005158279	0.01782125	hyper	0.005158279	0.01782125	0.393509263
9	PRRX2	NM_016307	cg00608779	N_Shore	0.03455125	hyper	0.013356554	0.0388575	hyper	0.006170111	0.00430625	hyper	0.006170111	0.00430625	0.741467595
21	CLDN14;CLDN14;CLDN14;CLDN14;CLDN14	NM_001146078;NM_001146079;NM_012130;NM_001146077;NM_144492	cg00611045		0.00927375	hyper	0.570294514	0.04185625	hyper	0.01599918	0.0325825	hyper	0.01599918	0.0325825	0.054757391
15			cg00611372		0.01621875	hyper	0.468156459	0.05125	hyper	0.028825705	0.03503125	hyper	0.028825705	0.03503125	0.124675042
10	CUGBP2;CUGBP2	NM_006561;NM_001025077	cg00614503		0.01985125	hyper	0.197350363	0.0357775	hyper	0.025250103	0.01592625	hyper	0.025250103	0.01592625	0.297917885
X			cg00615010	N_Shore	0.014395	hyper	0.514959481	0.0524775	hyper	0.024250989	0.0380825	hyper	0.024250989	0.0380825	0.093457629
2			cg00617064	N_Shore	0.02065125	hyper	0.485108358	0.06577375	hyper	0.033550184	0.0451225	hyper	0.033550184	0.0451225	0.134652387
2			cg00618096		0.01463875	hyper	0.378789614	0.03429375	hyper	0.0466183	0.019655	hyper	0.0466183	0.019655	0.240454216
10	ADAMTS14;ADAMTS14	NM_080722;NM_139155	cg00618155		0.00492875	hyper	0.774938991	0.04562375	hyper	0.01339217	0.040695	hyper	0.01339217	0.040695	0.025450144
17	SEC14L1;SEC14L1;SEC14L1;SEC14L1	NM_001143999;NM_003003;NM_001143998;NM_001039573	cg00618183		0.06835125	hyper	0.012708524	0.07076375	hyper	0.010218961	0.0024125	hyper	0.010218961	0.0024125	0.924873546
5	NSD1;NSD1	NM_172349;NM_022455	cg00619245	N_Shelf	0.0210475	hyper	0.172378664	0.03311125	hyper	0.036852274	0.01206375	hyper	0.036852274	0.01206375	0.427826911
2			cg00619292		0.0470775	hyper	0.069856697	0.10995625	hyper	0.000185666	0.06287875	hyper	0.000185666	0.06287875	0.018300441
13	TMCO3	NM_017905	cg00619505		0.0431425	hyper	0.032040161	0.05331	hyper	0.009695807	0.0101675	hyper	0.009695807	0.0101675	0.595945197
17	MEOX1;MEOX1;MEOX1	NM_013999;NM_001040002;NM_004527	cg00620733	Island	0.023235	hyper	0.429649683	0.0796525	hyper	0.011213143	0.0564175	hyper	0.011213143	0.0564175	0.063146437
8			cg00621779	N_Shelf	0.018045	hyper	0.209636623	0.03424875	hyper	0.022296071	0.01620375	hyper	0.022296071	0.01620375	0.258363518
15	HISPPD2A;HISPPD2A;HISPPD2A;HISPPD2A	NM_001130859;NM_014659;NM_001024463;NM_001130858	cg00621838		0.02166625	hyper	0.156946021	0.034985	hyper	0.026946494	0.01331875	hyper	0.026946494	0.01331875	0.377773097
6	LY6G5C	NM_025262	cg00621943	N_Shelf	0.0527725	hyper	0.099584048	0.0820275	hyper	0.013733562	0.029255	hyper	0.013733562	0.029255	0.351391645
10			cg00622133	N_Shelf	0.00393125	hyper	0.814856448	0.0359825	hyper	0.040689148	0.03205125	hyper	0.040689148	0.03205125	0.065811435
21	IFNAR1	NM_000629	cg00622702	Island	0.067865	hyper	0.04022925	0.09362	hyper	0.006388076	0.025755	hyper	0.006388076	0.025755	0.417909516
5			cg00622988		0.00321	hyper	0.865080786	0.0626525	hyper	0.002734245	0.0594425	hyper	0.002734245	0.0594425	0.004134442
16	ACSF3;ACSF3;ACSF3	NM_174917;NR_023316;NM_001127214	cg00623015	S_Shelf	0.0163	hyper	0.0799424	0.0198325	hyper	0.035854808	0.0035325	hyper	0.035854808	0.0035325	0.69508388
6	EXOC2	NM_018303	cg00623498	S_Shelf	0.0094325	hyper	0.406703363	0.0242725	hyper	0.040116005	0.01484	hyper	0.040116005	0.01484	0.196606362
15	C15orf26	NM_173528	cg00623655	S_Shore	0.02011875	hyper	0.313273217	0.0455325	hyper	0.028694773	0.02541375	hyper	0.028694773	0.02541375	0.205680078
16			cg00624440	S_Shelf	0.01079125	hyper	0.345970186	0.03832	hyper	0.002347375	0.02752875	hyper	0.002347375	0.02752875	0.0220538
16	FOXL1;FOXL1	NM_005250;NM_005250	cg00624737		0.03242375	hyper	0.084262678	0.0387	hyper	0.04195376	0.00627625	hyper	0.04195376	0.00627625	0.730101477
1	KANK4	NM_181712	cg00625425	S_Shore	0.0275975	hyper	0.231014694	0.07129125	hyper	0.004173292	0.04369375	hyper	0.004173292	0.04369375	0.063694231
12	MGAT4C	NM_013244	cg00625949	Island	0.0484525	hyper	0.04919981	0.06099125	hyper	0.015501969	0.01253875	hyper	0.015501969	0.01253875	0.596268415
4	FAM53A	NM_001013622	cg00626702	S_Shore	0.05588625	hyper	0.117394936	0.07543375	hyper	0.0384257	0.0195475	hyper	0.0384257	0.0195475	0.574918601
10			cg00628820	N_Shore	0.01359	hyper	0.368606178	0.0373725	hyper	0.019003784	0.0237825	hyper	0.019003784	0.0237825	0.122109517
8			cg00630761		0.04076375	hyper	0.070524888	0.04775	hyper	0.036423131	0.00698625	hyper	0.036423131	0.00698625	0.74815888
8			cg00631203		0.01614875	hyper	0.403314294	0.067325	hyper	0.001696893	0.05117625	hyper	0.001696893	0.05117625	0.012796294
7	TFAMP1	NR_001288	cg00631272		0.0100625	hyper	0.621206072	0.064695	hyper	0.003769662	0.0546325	hyper	0.003769662	0.0546325	0.012187844
5	HOMER1	NM_004272	cg00631706		0.0339775	hyper	0.079789581	0.05942375	hyper	0.003912109	0.02544625	hyper	0.003912109	0.02544625	0.18312396
15	SHC4	NM_203349	cg00632957		0.0186625	hyper	0.286048335	0.037275	hyper	0.039578056	0.0186125	hyper	0.039578056	0.0186125	0.28730948
20	EDN3;EDN3;EDN3;EDN3	NM_207032;NM_000114;NM_207033;NM_207034	cg00633740	S_Shelf	0.0163025	hyper	0.360140719	0.04951375	hyper	0.009333024	0.03321125	hyper	0.009333024	0.03321125	0.069690899
3	PARP9;PARP9;PARP9;PARP9;PARP9;DTX3L;PARP9	NM_001146104;NM_001146106;NM_031458;NM_001146103;NM_001146102;NM_138287;NM_001146105	cg00633969	S_Shore	0.043845	hyper	0.084867584	0.0556575	hyper	0.031778141	0.0118125	hyper	0.031778141	0.0118125	0.632229375
5			cg00634644	N_Shelf	0.01816375	hyper	0.334884771	0.04532375	hyper	0.0218966	0.02716	hyper	0.0218966	0.02716	0.154319032
10	HK1;HK1;HK1;HK1;HK1	NM_033500;NM_000188;NM_033498;NM_033497;NM_033496	cg00634698		0.029145	hyper	0.151175686	0.05113	hyper	0.015809416	0.021985	hyper	0.015809416	0.021985	0.274293917
18	LOC642597	NM_001145194	cg00635343	N_Shelf	-0.0086475	hypo	0.685312449	0.0535775	hyper	0.018146168	0.062225	hyper	0.018146168	0.062225	0.007103784
13			cg00635522		0.03607875	hyper	0.061519864	0.04830875	hyper	0.014881892	0.01223	hyper	0.014881892	0.01223	0.511929027
12	DUSP16	NM_030640	cg00637826		0.036485	hyper	0.132274535	0.04963875	hyper	0.044682682	0.01315375	hyper	0.044682682	0.01315375	0.579186145
7	PTPRN2;PTPRN2;PTPRN2	NM_002847;NM_130842;NM_130843	cg00638020	N_Shore	0.02075125	hyper	0.248523044	0.0414775	hyper	0.026717643	0.02072625	hyper	0.026717643	0.02072625	0.249077139
22			cg00640315	Island	0.026462857	hyper	0.098114306	0.033920902	hyper	0.032606531	0.007458045	hyper	0.032606531	0.007458045	0.6257323
22	SNORD83B;RPL3;RPL3	NR_000028;NM_000967;NM_001033853	cg00640609		0.0337025	hyper	0.026883805	0.05328	hyper	0.001071634	0.0195775	hyper	0.001071634	0.0195775	0.182975898
15			cg00642042		0.0299325	hyper	0.158738483	0.05992375	hyper	0.007752867	0.02999125	hyper	0.007752867	0.02999125	0.157957149
10			cg00642607		0.0197325	hyper	0.226216909	0.05533375	hyper	0.001978865	0.03560125	hyper	0.001978865	0.03560125	0.03475179
15	PAQR5	NM_017705	cg00642615	N_Shore	-0.016365	hypo	0.209572369	-0.026495	hypo	0.047836202	-0.01013	hypo	0.047836202	-0.01013	0.43246668
6			cg00642740		0.00980125	hyper	0.526990662	0.04219125	hyper	0.010981403	0.03239	hyper	0.010981403	0.03239	0.04469363
6	TTRAP	NM_016614	cg00643235		0.01824	hyper	0.427931488	0.0588175	hyper	0.01588869	0.0405775	hyper	0.01588869	0.0405775	0.085705109
4			cg00644318	Island	0.01587375	hyper	0.367694317	0.0486625	hyper	0.009751525	0.03278875	hyper	0.009751525	0.03278875	0.070260414
1	MIR1977	NR_031741	cg00645010		-0.0368325	hypo	0.07642368	-0.050535	hypo	0.018060561	-0.0137025	hypo	0.018060561	-0.0137025	0.497070607
17			cg00647830	N_Shelf	0.03469875	hyper	0.111605805	0.04986	hyper	0.026104413	0.01516125	hyper	0.026104413	0.01516125	0.47708324
15	LRRK1	NM_024652	cg00647863		0.03050375	hyper	0.079427089	0.04036875	hyper	0.023350645	0.009865	hyper	0.023350645	0.009865	0.55869699
10	DYDC2	NM_032372	cg00649199	Island	0.0175075	hyper	0.336481561	0.03892125	hyper	0.039505229	0.02141375	hyper	0.039505229	0.02141375	0.242077144
10	PTCHD3;PTCHD3	NM_001034842;NM_001034842	cg00650361		0.02618875	hyper	0.409943563	0.0751975	hyper	0.024309194	0.04900875	hyper	0.024309194	0.04900875	0.129879218
2			cg00652772	Island	0.0324325	hyper	0.046276411	0.05899875	hyper	0.0008481	0.02656625	hyper	0.0008481	0.02656625	0.097885164
1	SDF4;SDF4	NM_016176;NM_016547	cg00656410	N_Shore	0.0301125	hyper	0.032375085	0.0456575	hyper	0.002153325	0.015545	hyper	0.002153325	0.015545	0.251861774
16			cg00656826		0.01687	hyper	0.13734122	0.02981625	hyper	0.01216269	0.01294625	hyper	0.01216269	0.01294625	0.249551787
17			cg00658979	N_Shore	0.0124375	hyper	0.58316502	0.049875	hyper	0.035583984	0.0374375	hyper	0.035583984	0.0374375	0.107330604
13	DHRS12	NM_024705	cg00661222		0.0171975	hyper	0.095862505	0.02401	hyper	0.02357925	0.0068125	hyper	0.02357925	0.0068125	0.498495108
12			cg00661947		0.03301875	hyper	0.054541298	0.04386375	hyper	0.013021916	0.010845	hyper	0.013021916	0.010845	0.512543202
3	SLC12A8	NM_024628	cg00663396		0.091955	hyper	0.019779413	0.1219925	hyper	0.002953675	0.0300375	hyper	0.002953675	0.0300375	0.421797549
16	RAB26	NM_014353	cg00664609	N_Shore	0.04068875	hyper	0.268164621	0.10119375	hyper	0.009636213	0.060505	hyper	0.009636213	0.060505	0.105005017
13			cg00667948	S_Shore	0.05755125	hyper	0.290017855	0.12001125	hyper	0.033664558	0.06246	hyper	0.033664558	0.06246	0.251849113
1			cg00668303	N_Shore	-0.0045575	hypo	0.849338728	0.06982375	hyper	0.007267936	0.07438125	hyper	0.007267936	0.07438125	0.004617946
16			cg00669347		0.005035	hyper	0.733183717	0.0367975	hyper	0.019006572	0.0317625	hyper	0.019006572	0.0317625	0.039956405
6	SEC63	NM_007214	cg00669964	Island	0.02182125	hyper	0.205842129	0.06162	hyper	0.001243656	0.03979875	hyper	0.001243656	0.03979875	0.026263776
6	WDR27	NM_182552	cg00670977		0.02131	hyper	0.090311393	0.03312	hyper	0.011436543	0.01181	hyper	0.011436543	0.01181	0.337418175
12			cg00671224	S_Shelf	0.01272	hyper	0.279491638	0.02974625	hyper	0.016332006	0.01702625	hyper	0.016332006	0.01702625	0.151741414
13			cg00671534		0.02586375	hyper	0.255419696	0.0557325	hyper	0.019377291	0.02986875	hyper	0.019377291	0.02986875	0.191097084
7	HECW1	NM_015052	cg00671878	Island	0.014225	hyper	0.337315858	0.034075	hyper	0.027838323	0.01985	hyper	0.027838323	0.01985	0.184679125
16	ZCCHC14	NM_015144	cg00673081		0.05717125	hyper	0.011990972	0.054055	hyper	0.016772825	-0.00311625	hypo	0.016772825	-0.00311625	0.883148936
16			cg00673109	N_Shelf	0.00269	hyper	0.849040272	0.02918875	hyper	0.047923902	0.02649875	hyper	0.047923902	0.02649875	0.070486269
2	STAT1;STAT1	NM_139266;NM_007315	cg00676801	N_Shore	0.09210625	hyper	0.012762958	0.10939875	hyper	0.003901903	0.0172925	hyper	0.003901903	0.0172925	0.617139904
17	ALOX12B	NM_001139	cg00681665		0.04372375	hyper	0.042589767	0.06682625	hyper	0.003266328	0.0231025	hyper	0.003266328	0.0231025	0.268465516
9	KCNT1	NM_020822	cg00681735	Island	-0.03432125	hypo	0.103347552	-0.06194	hypo	0.005517062	-0.02761875	hypo	0.005517062	-0.02761875	0.185507974
11	AHNAK	NM_024060	cg00685014	Island	-0.02881125	hypo	0.145396047	-0.04033625	hypo	0.045916604	-0.011525	hypo	0.045916604	-0.011525	0.552549251
17			cg00685319	S_Shore	0.0388225	hyper	0.094117589	0.05573625	hyper	0.019664283	0.01691375	hyper	0.019664283	0.01691375	0.454601192
14	NRXN3	NM_004796	cg00685573	N_Shelf	0.035045	hyper	0.102766021	0.06938125	hyper	0.002670274	0.03433625	hyper	0.002670274	0.03433625	0.109510419
3			cg00688246		0.02751125	hyper	0.075447276	0.06453	hyper	0.000223225	0.03701875	hyper	0.000223225	0.03701875	0.019740577
12			cg00688460	S_Shore	0.01405	hyper	0.38409992	0.0368275	hyper	0.029158029	0.0227775	hyper	0.029158029	0.0227775	0.163731114
7	KIAA1549;KIAA1549	NM_001164665;NM_020910	cg00688820		0.01189	hyper	0.466399409	0.03463625	hyper	0.041592272	0.02274625	hyper	0.041592272	0.02274625	0.169869519
12			cg00689067	S_Shelf	0.0292025	hyper	0.062119309	0.043835	hyper	0.007281295	0.0146325	hyper	0.007281295	0.0146325	0.336168574
2	REG1P	NR_002714	cg00689213		-0.01071	hypo	0.699175115	0.07495625	hyper	0.011667457	0.08566625	hyper	0.011667457	0.08566625	0.004679207
7			cg00689284	N_Shelf	0.02454875	hyper	0.48190908	0.085075	hyper	0.020975455	0.06052625	hyper	0.020975455	0.06052625	0.091223288
6			cg00689772		0.0316825	hyper	0.139515949	0.0449175	hyper	0.040558705	0.013235	hyper	0.040558705	0.013235	0.528953234
10	FAM13C;FAM13C;FAM13C;FAM13C	NM_001001971;NM_001166698;NM_001143773;NM_198215	cg00690901		0.00710625	hyper	0.652836786	0.03935875	hyper	0.018904507	0.0322525	hyper	0.018904507	0.0322525	0.049953304
2	C2orf56;C2orf56	NM_144736;NM_001083946	cg00690903	S_Shelf	-0.00114	hypo	0.963642097	0.06430375	hyper	0.015988442	0.06544375	hyper	0.015988442	0.06544375	0.01441435
17	EVPL	NM_001988	cg00691266	N_Shelf	0.01596125	hyper	0.210663236	0.0270675	hyper	0.039404185	0.01110625	hyper	0.039404185	0.01110625	0.37956339
15	MEIS2;MEIS2;MEIS2;MEIS2;MEIS2;MEIS2;MEIS2	NM_172316;NM_170674;NM_170675;NM_172315;NM_002399;NM_170677;NM_170676	cg00691830	N_Shore	0.0581775	hyper	0.161907931	0.13134125	hyper	0.00341049	0.07316375	hyper	0.00341049	0.07316375	0.082184676
17	SLC43A2	NM_152346	cg00691874		0.01365625	hyper	0.68741992	0.106565	hyper	0.004154713	0.09290875	hyper	0.004154713	0.09290875	0.010802382
13	ERCC5	NM_000123	cg00691940		0.0238325	hyper	0.038835855	0.03679375	hyper	0.002554819	0.01296125	hyper	0.002554819	0.01296125	0.245664894
12	IKZF4	NM_022465	cg00692047		0.0176975	hyper	0.100169455	0.03644125	hyper	0.001795085	0.01874375	hyper	0.001795085	0.01874375	0.082702209
3	UBA5;UBA5	NM_024818;NM_198329	cg00692151		0.049205	hyper	0.093720263	0.06620875	hyper	0.027541737	0.01700375	hyper	0.027541737	0.01700375	0.551690484
1	AJAP1;AJAP1	NM_018836;NM_001042478	cg00692462	S_Shore	0.018265	hyper	0.294955153	0.05810875	hyper	0.002388233	0.03984375	hyper	0.002388233	0.03984375	0.028411533
8	MAK16;C8orf41;C8orf41	NM_032509;NM_025115;NM_001102401	cg00692760	Island	-0.01021875	hypo	0.434746653	0.02846625	hyper	0.036920738	0.038685	hyper	0.036920738	0.038685	0.006223169
1			cg00693978	Island	-0.03808	hypo	0.020380063	-0.03229	hypo	0.045729631	0.00579	hyper	0.045729631	0.00579	0.708426465
7	TAS2R40	NM_176882	cg00694315		0.05461875	hyper	0.008782102	0.0825575	hyper	0.000246764	0.02793875	hyper	0.000246764	0.02793875	0.156667774
2	TET3	NM_144993	cg00694660		0.0126525	hyper	0.302042961	0.02592625	hyper	0.041102031	0.01327375	hyper	0.041102031	0.01327375	0.279481315
3	MAGI1;MAGI1;MAGI1	NM_015520;NM_001033057;NM_004742	cg00695090		0.0131625	hyper	0.421957231	0.03583	hyper	0.03606895	0.0226675	hyper	0.03606895	0.0226675	0.172445719
8			cg00695558	N_Shelf	0.03261	hyper	0.045941207	0.03256375	hyper	0.046224692	-4.63E-05	hypo	0.046224692	-4.63E-05	0.997638799
3	KCNAB1;KCNAB1;KCNAB1	NM_003471;NM_172159;NM_172160	cg00695821		0.03112375	hyper	0.172548598	0.07536875	hyper	0.002391934	0.044245	hyper	0.002391934	0.044245	0.057253678
8			cg00695982		0.03146125	hyper	0.20567605	0.087945	hyper	0.00135803	0.05648375	hyper	0.00135803	0.05648375	0.028398228
14			cg00696464		0.0041	hyper	0.752344657	0.03599375	hyper	0.010052964	0.03189375	hyper	0.010052964	0.03189375	0.020654346
1	PCNXL2	NM_014801	cg00697486		0.04547875	hyper	0.019083575	0.0748575	hyper	0.000385199	0.02937875	hyper	0.000385199	0.02937875	0.117106167
22	RASD2	NM_014310	cg00697654	N_Shore	0.00944125	hyper	0.51562922	0.03472125	hyper	0.023353163	0.02528	hyper	0.023353163	0.02528	0.090268778
16			cg00697672		0.0513825	hyper	0.135402703	0.0768575	hyper	0.029877272	0.025475	hyper	0.029877272	0.025475	0.450815267
1			cg00698771	N_Shore	0.10133	hyper	0.094092001	0.17046375	hyper	0.007372507	0.06913375	hyper	0.007372507	0.06913375	0.245668629
4			cg00699238		0.0216975	hyper	0.227517289	0.05033125	hyper	0.008505532	0.02863375	hyper	0.008505532	0.02863375	0.115369506
16			cg00700638		0.03890125	hyper	0.086509525	0.0821925	hyper	0.000955416	0.04329125	hyper	0.000955416	0.04329125	0.058266203
4	C4orf26	NM_178497	cg00700728		0.04287	hyper	0.100476642	0.06289	hyper	0.019511596	0.02002	hyper	0.019511596	0.02002	0.432439732
6	PLAGL1;HYMAI;PLAGL1;PLAGL1;PLAGL1;PLAGL1;PLAGL1;PLAGL1;PLAGL1;PLAGL1;PLAGL1;PLAGL1;PLAGL1;PLAGL1;PLAGL1	NM_001080953;NR_002768;NM_001080956;NM_001080951;NM_001080953;NM_002656;NM_001080952;NM_001080956;NM_006718;NM_001080954;NM_002656;NM_001080955;NM_001080952;NM_001080954;NM_006718	cg00702231	Island	0.04249625	hyper	0.049278623	0.05361625	hyper	0.015328725	0.01112	hyper	0.015328725	0.01112	0.592342807
1	PADI4	NM_012387	cg00702325		0.02227	hyper	0.147230075	0.04309125	hyper	0.008006215	0.02082125	hyper	0.008006215	0.02082125	0.17416596
19	ZNF611;ZNF611;ZNF611;ZNF611	NM_001161500;NM_030972;NM_001161499;NM_001161501	cg00703849	S_Shore	0.00620375	hyper	0.60284291	0.0275	hyper	0.028356792	0.02129625	hyper	0.028356792	0.02129625	0.083147442
3			cg00704734	S_Shelf	0.02881375	hyper	0.106164445	0.04591375	hyper	0.013357853	0.0171	hyper	0.013357853	0.0171	0.328721063
2	IL1F10;IL1F10	NM_032556;NM_173161	cg00706302		0.01055125	hyper	0.636696413	0.05350875	hyper	0.023392863	0.0429575	hyper	0.023392863	0.0429575	0.063557386
18	MBP;MBP;MBP;MBP;MBP	NM_001025092;NM_001025081;NM_001025101;NM_001025090;NM_002385	cg00706570	N_Shore	0.1375775	hyper	0.059724545	0.16471875	hyper	0.026466339	0.02714125	hyper	0.026466339	0.02714125	0.699674636
12	KDM2B;KDM2B	NM_032590;NM_001005366	cg00707814	S_Shelf	0.06062	hyper	0.0081435	0.0790875	hyper	0.000970461	0.0184675	hyper	0.000970461	0.0184675	0.386979093
14	KIAA1737	NM_033426	cg00707881	Island	0.0275975	hyper	0.029770623	0.0348675	hyper	0.007567266	0.00727	hyper	0.007567266	0.00727	0.547773565
2			cg00710180		0.077625	hyper	0.004613	0.08651	hyper	0.001939439	0.008885	hyper	0.001939439	0.008885	0.722916541
17	MLLT6	NM_005937	cg00710196		0.03007125	hyper	0.092080043	0.039065	hyper	0.031936825	0.00899375	hyper	0.031936825	0.00899375	0.604179068
6			cg00710269	N_Shore	0.0352225	hyper	0.103808665	0.060375	hyper	0.007990142	0.0251525	hyper	0.007990142	0.0251525	0.238789782
10			cg00710456		0.055625	hyper	0.105913356	0.09759875	hyper	0.007117275	0.04197375	hyper	0.007117275	0.04197375	0.216848904
2	SSB	NM_003142	cg00711327	N_Shore	0.02271375	hyper	0.050893395	0.0312675	hyper	0.009352275	0.00855375	hyper	0.009352275	0.00855375	0.445912868
7	CREB3L2	NM_194071	cg00711711	Island	-0.0208175	hypo	0.375893281	-0.05394125	hypo	0.02829489	-0.03312375	hypo	0.02829489	-0.03312375	0.164206501
16	ZNF48	NM_152652	cg00711896	N_Shore	0.0175725	hyper	0.043611825	0.02036625	hyper	0.021124318	0.00279375	hyper	0.021124318	0.00279375	0.737410359
5	GDNF;GDNF;GDNF;GDNF	NM_199231;NM_199234;NM_000514;NM_199231	cg00712841	N_Shore	0.031505	hyper	0.146284073	0.05000625	hyper	0.025585343	0.01850125	hyper	0.025585343	0.01850125	0.386419887
8			cg00713066	N_Shore	0.02495	hyper	0.099928581	0.0332625	hyper	0.031811378	0.0083125	hyper	0.031811378	0.0083125	0.573521348
3	MAGI1;MAGI1;MAGI1	NM_015520;NM_001033057;NM_004742	cg00713332		0.02678	hyper	0.147013084	0.04707125	hyper	0.014675131	0.02029125	hyper	0.014675131	0.02029125	0.267215024
9			cg00716016	N_Shore	0.032615	hyper	0.013188462	0.06609125	hyper	1.54E-05	0.03347625	hyper	1.54E-05	0.03347625	0.011221066
14			cg00716025		0.0828125	hyper	0.026811945	0.0955725	hyper	0.011926874	0.01276	hyper	0.011926874	0.01276	0.718925608
1	CNIH4	NM_014184	cg00716660	N_Shore	0.01095	hyper	0.557187634	0.05043	hyper	0.011538569	0.03948	hyper	0.011538569	0.03948	0.042439544
7			cg00718539		0.0441675	hyper	0.04624622	0.05106625	hyper	0.023002679	0.00689875	hyper	0.023002679	0.00689875	0.745153118
1			cg00718581	S_Shore	0.01013125	hyper	0.630857886	0.04630875	hyper	0.036034349	0.0361775	hyper	0.036034349	0.0361775	0.095329038
12	VPS37B	NM_024667	cg00718643		0.04571625	hyper	0.010059451	0.0468525	hyper	0.008563005	0.00113625	hyper	0.008563005	0.00113625	0.945056108
19	ZNF614	NM_025040	cg00720119	Island	0.02902375	hyper	0.226971637	0.05702625	hyper	0.022816616	0.0280025	hyper	0.022816616	0.0280025	0.243229524
7	HECW1	NM_015052	cg00725654		0.02579625	hyper	0.148988787	0.04956875	hyper	0.008647301	0.0237725	hyper	0.008647301	0.0237725	0.182078946
2	COLEC11;COLEC11	NM_024027;NM_199235	cg00725994	N_Shore	0.0516475	hyper	0.09082775	0.07399125	hyper	0.018742935	0.02234375	hyper	0.018742935	0.02234375	0.45294611
6			cg00726011	N_Shelf	0.02302125	hyper	0.083821205	0.02877125	hyper	0.033673141	0.00575	hyper	0.033673141	0.00575	0.656001313
8			cg00726029		0.02648	hyper	0.200989563	0.04782875	hyper	0.026074198	0.02134875	hyper	0.026074198	0.02134875	0.299567401
15	FAM108C1	NM_021214	cg00728585		0.02204125	hyper	0.180359205	0.04725625	hyper	0.006960126	0.025215	hyper	0.006960126	0.025215	0.127615354
19			cg00729103	N_Shelf	0.03895875	hyper	0.104883091	0.04940625	hyper	0.043081469	0.0104475	hyper	0.043081469	0.0104475	0.655047746
7	ZNF804B;MGC26647	NM_181646;NM_152706	cg00729133		0.0401125	hyper	0.022836529	0.04290375	hyper	0.015678298	0.00279125	hyper	0.015678298	0.00279125	0.866745418
7			cg00731185	Island	-0.00841	hypo	0.602880683	-0.03907125	hypo	0.02222971	-0.03066125	hypo	0.02222971	-0.03066125	0.066851207
16			cg00732378		0.00592	hyper	0.719834216	0.03956125	hyper	0.023437191	0.03364125	hyper	0.023437191	0.03364125	0.050469442
7			cg00732381		0.08573	hyper	0.029254786	0.0999825	hyper	0.012439695	0.0142525	hyper	0.012439695	0.0142525	0.702764761
4	CPLX1	NM_006651	cg00732432	Island	-0.01259875	hypo	0.319833968	-0.0285475	hypo	0.030557388	-0.01594875	hypo	0.030557388	-0.01594875	0.210826997
13	F7;F7	NM_000131;NM_019616	cg00732591	Island	0.01648125	hyper	0.313921619	0.04203625	hyper	0.015069267	0.025555	hyper	0.015069267	0.025555	0.124013734
4	SORCS2	NM_020777	cg00733838		0.0239675	hyper	0.014140844	0.03131625	hyper	0.002072139	0.00734875	hyper	0.002072139	0.00734875	0.424118711
7			cg00733978		-0.01652	hypo	0.312134067	-0.0388025	hypo	0.023403201	-0.0222825	hypo	0.023403201	-0.0222825	0.176628962
6	RPS6KA2	NM_001006932	cg00734124		0.0256775	hyper	0.115699005	0.03768125	hyper	0.02490752	0.01200375	hyper	0.02490752	0.01200375	0.452554579
14	FERMT2;FERMT2;FERMT2	NM_006832;NM_001134999;NM_001135000	cg00734436		0.04991125	hyper	0.021072501	0.060285	hyper	0.006521878	0.01037375	hyper	0.006521878	0.01037375	0.611852296
3			cg00734967	N_Shelf	0.03261875	hyper	0.25552846	0.07316375	hyper	0.015428329	0.040545	hyper	0.015428329	0.040545	0.160691219
10			cg00734979		0.008025	hyper	0.695904987	0.06132	hyper	0.006009535	0.053295	hyper	0.006009535	0.053295	0.014976645
11			cg00735023	Island	-0.01617875	hypo	0.461217632	-0.06679125	hypo	0.005100515	-0.0506125	hypo	0.005100515	-0.0506125	0.028015189
4			cg00737846		0.01749875	hyper	0.279693188	0.05309875	hyper	0.002697805	0.0356	hyper	0.002697805	0.0356	0.034103697
16	CLEC18C	NM_173619	cg00738113		-0.0410175	hypo	0.030281638	-0.05121875	hypo	0.008384409	-0.01020125	hypo	0.008384409	-0.01020125	0.571524147
6	C6orf10	NM_006781	cg00738945		0.02005375	hyper	0.336488138	0.04625	hyper	0.033269631	0.02619625	hyper	0.033269631	0.02619625	0.212480652
4			cg00739066		0.06383	hyper	0.019127004	0.0815375	hyper	0.003793115	0.0177075	hyper	0.003793115	0.0177075	0.491667747
12			cg00739353		0.03251	hyper	0.071817931	0.06393125	hyper	0.001142635	0.03142125	hyper	0.001142635	0.03142125	0.081177957
16	ACSF3;ACSF3;ACSF3	NM_174917;NR_023316;NM_001127214	cg00739608		0.00762125	hyper	0.432438726	0.0239725	hyper	0.019369654	0.01635125	hyper	0.019369654	0.01635125	0.099860084
2			cg00740914	N_Shore	0.0285075	hyper	0.203556237	0.04539875	hyper	0.048405258	0.01689125	hyper	0.048405258	0.01689125	0.44601577
6	C6orf108;C6orf108	NM_006443;NM_199184	cg00741333	S_Shore	0.03211375	hyper	0.121300528	0.0581425	hyper	0.007815036	0.02602875	hyper	0.007815036	0.02602875	0.205173672
19	CHST8;CHST8	NM_001127895;NM_001127896	cg00742121	Island	-0.016405	hypo	0.370906166	-0.038475	hypo	0.043102726	-0.02207	hypo	0.043102726	-0.02207	0.231925919
13	CLYBL	NM_206808	cg00743094	Island	-0.102395	hypo	0.000214876	-0.07594625	hypo	0.00351371	0.02644875	hyper	0.00351371	0.02644875	0.269376745
3	SCN5A;SCN5A;SCN5A;SCN5A;SCN5A;SCN5A	NM_001160161;NM_001099405;NM_000335;NM_198056;NM_001160160;NM_001099404	cg00744083		0.0124925	hyper	0.407233378	0.04276625	hyper	0.008230604	0.03027375	hyper	0.008230604	0.03027375	0.052314666
10			cg00744172		0.004705	hyper	0.876951647	0.07081125	hyper	0.027292561	0.06610625	hyper	0.027292561	0.06610625	0.038075903
5	FLT4;FLT4	NM_002020;NM_182925	cg00744924	Island	0.0180475	hyper	0.365544397	0.054645	hyper	0.010257217	0.0365975	hyper	0.010257217	0.0365975	0.073944109
19			cg00745184	S_Shelf	-0.00601375	hypo	0.793550702	0.0529575	hyper	0.028793381	0.05897125	hyper	0.028793381	0.05897125	0.016100395
7			cg00745323	S_Shore	0.03182875	hyper	0.034897004	0.0517075	hyper	0.001355128	0.01987875	hyper	0.001355128	0.01987875	0.174863974
7			cg00745389	Island	-0.0358025	hypo	0.014088361	-0.0385925	hypo	0.008771752	-0.00279	hypo	0.008771752	-0.00279	0.837874407
10	LOC283050;LOC283050;LOC283050	NR_024431;NR_024429;NR_015429	cg00745835		0.02466375	hyper	0.20149507	0.0619625	hyper	0.003089487	0.03729875	hyper	0.003089487	0.03729875	0.058740894
2			cg00745855		0.00201625	hyper	0.919064674	0.054685	hyper	0.010457882	0.05266875	hyper	0.010457882	0.05266875	0.013222155
2	KLHL29	NM_052920	cg00747342	Island	0.0150275	hyper	0.275768005	0.04633875	hyper	0.002204423	0.03131125	hyper	0.002204423	0.03131125	0.029137819
2	CHRNA1;CHRNA1	NM_001039523;NM_000079	cg00748431		0.02791625	hyper	0.168767731	0.04464625	hyper	0.032691492	0.01673	hyper	0.032691492	0.01673	0.403301446
22	SLC25A18	NM_031481	cg00748432		-0.0138825	hypo	0.444781873	-0.03818	hypo	0.043284948	-0.0242975	hypo	0.043284948	-0.0242975	0.186718604
3			cg00748827		0.019415	hyper	0.2492077	0.0476925	hyper	0.007971196	0.0282775	hyper	0.007971196	0.0282775	0.098487931
10			cg00748911		0.0127425	hyper	0.536017007	0.0455775	hyper	0.034465661	0.032835	hyper	0.034465661	0.032835	0.119038092
4	SH3RF1	NM_020870	cg00749498		0.01627	hyper	0.170578085	0.02575375	hyper	0.035073621	0.00948375	hyper	0.035073621	0.00948375	0.41812711
3	TRAK1;TRAK1	NM_001042646;NM_014965	cg00749908	N_Shore	0.0299525	hyper	0.095967982	0.04301375	hyper	0.02028948	0.01306125	hyper	0.02028948	0.01306125	0.456843079
4	MIR218-1;SLIT2	NR_029631;NM_004787	cg00749969		0.02587125	hyper	0.131495765	0.058745	hyper	0.001692529	0.03287375	hyper	0.001692529	0.03287375	0.058911587
6	GMDS	NM_001500	cg00750225		0.0247275	hyper	0.095479225	0.0380525	hyper	0.013487185	0.013325	hyper	0.013487185	0.013325	0.358629204
16	NUTF2;CENPT	NM_005796;NM_025082	cg00750307	N_Shore	0.0141925	hyper	0.329820861	0.02971375	hyper	0.048376767	0.01552125	hyper	0.048376767	0.01552125	0.287524442
16			cg00750555	S_Shore	0.039795	hyper	0.240679528	0.07212875	hyper	0.039457623	0.03233375	hyper	0.039457623	0.03233375	0.337980426
14			cg00750630		0.08745	hyper	0.007653907	0.09443125	hyper	0.004414183	0.00698125	hyper	0.004414183	0.00698125	0.817668728
21			cg00750806	S_Shore	-0.00208125	hypo	0.911917901	0.04999125	hyper	0.013137512	0.0520725	hyper	0.013137512	0.0520725	0.010174663
21	NCRNA00160	NR_024351	cg00751271		0.00551625	hyper	0.695892262	0.030645	hyper	0.038151264	0.02512875	hyper	0.038151264	0.02512875	0.084428889
16	WFDC1	NM_021197	cg00751501	N_Shelf	0.02084125	hyper	0.286419176	0.0403875	hyper	0.045439242	0.01954625	hyper	0.045439242	0.01954625	0.316703481
3	ROBO1	NM_002941	cg00751770	S_Shelf	0.0384675	hyper	0.07604956	0.068775	hyper	0.00296106	0.0303075	hyper	0.00296106	0.0303075	0.156848677
16	NKD1	NM_033119	cg00753714	N_Shelf	0.02737875	hyper	0.091001204	0.0452725	hyper	0.007740453	0.01789375	hyper	0.007740453	0.01789375	0.260841042
14			cg00755181		0.02187875	hyper	0.189973039	0.0340075	hyper	0.046930961	0.01212875	hyper	0.046930961	0.01212875	0.461664903
15	EIF2AK4	NM_001013703	cg00755505		0.00185	hyper	0.940377754	0.09237	hyper	0.000972407	0.09052	hyper	0.000972407	0.09052	0.001172127
14	SYNE2;SYNE2	NM_182914;NM_015180	cg00755751		0.0578925	hyper	0.01963551	0.05064125	hyper	0.038616368	-0.00725125	hypo	0.038616368	-0.00725125	0.756331972
5	LOC340094	NR_026994	cg00756172		0.028	hyper	0.14344328	0.05920875	hyper	0.003932672	0.03120875	hyper	0.003932672	0.03120875	0.104835212
1	FAM46B	NM_052943	cg00756748	S_Shore	0.0228425	hyper	0.194587601	0.03976875	hyper	0.029145944	0.01692625	hyper	0.029145944	0.01692625	0.332481697
3	PLCH1;PLCH1;PLCH1	NM_001130960;NM_001130961;NM_014996	cg00757822		0.0350275	hyper	0.338721854	0.0898125	hyper	0.019728201	0.054785	hyper	0.019728201	0.054785	0.140081125
12	ATP2A2;ATP2A2;ATP2A2	NM_170665;NM_001681;NM_001135765	cg00759707		0.03018125	hyper	0.173245063	0.05053875	hyper	0.027483944	0.0203575	hyper	0.027483944	0.0203575	0.353019613
8			cg00759894	N_Shore	0.01346375	hyper	0.613063742	0.058985	hyper	0.034546861	0.04552125	hyper	0.034546861	0.04552125	0.096353031
17	PLXDC1	NM_020405	cg00760203		0.02928	hyper	0.311044553	0.06753625	hyper	0.025430246	0.03825625	hyper	0.025430246	0.03825625	0.189058471
16			cg00760290		0.06398	hyper	0.015528607	0.060045	hyper	0.022181983	-0.003935	hypo	0.022181983	-0.003935	0.873755123
22			cg00760536	S_Shore	0.01928625	hyper	0.277650264	0.03658875	hyper	0.04594532	0.0173025	hyper	0.04594532	0.0173025	0.32887566
14	NUBPL	NM_025152	cg00760812		0.0272675	hyper	0.094016651	0.0424725	hyper	0.012166203	0.015205	hyper	0.012166203	0.015205	0.340236365
1	EVI5	NM_005665	cg00761363	N_Shelf	0.01127375	hyper	0.536547413	0.05103125	hyper	0.009239864	0.0397575	hyper	0.009239864	0.0397575	0.037063391
7	C7orf71	NM_001145531	cg00761529	Island	0.0074325	hyper	0.702184554	0.04056875	hyper	0.045570573	0.03313625	hyper	0.045570573	0.03313625	0.097666718
3	COL6A4P2	NR_027898	cg00762069	S_Shelf	0.06078125	hyper	0.045584506	0.0879	hyper	0.005576043	0.02711875	hyper	0.005576043	0.02711875	0.355537968
9	ANKRD20A4	NM_001098805	cg00762450	Island	-0.02586	hypo	0.072087674	-0.04249875	hypo	0.005053569	-0.01663875	hypo	0.005053569	-0.01663875	0.237501027
17	LIG3;LIG3	NM_002311;NM_013975	cg00762550	N_Shore	0.027895	hyper	0.136307251	0.05120875	hyper	0.009383715	0.02331375	hyper	0.009383715	0.02331375	0.209830869
20			cg00762636	N_Shelf	0.01960875	hyper	0.146205313	0.04407375	hyper	0.002566067	0.024465	hyper	0.002566067	0.024465	0.073322597
16	CBFA2T3;CBFA2T3	NM_175931;NM_005187	cg00762830	Island	0.033603312	hyper	0.105940208	0.049742062	hyper	0.020533856	0.01613875	hyper	0.020533856	0.01613875	0.4268571
1	DAB1;MIR548D2	NM_021080;NR_030385	cg00763223	Island	0.03291625	hyper	0.071660025	0.04095125	hyper	0.027749644	0.008035	hyper	0.027749644	0.008035	0.649243177
15	LOC145814	NM_001167902	cg00764840		0.03413125	hyper	0.066368472	0.0482975	hyper	0.011989579	0.01416625	hyper	0.011989579	0.01416625	0.432010602
1	SF3A3	NM_006802	cg00764894	N_Shore	0.017895	hyper	0.452599778	0.05656375	hyper	0.024035902	0.03866875	hyper	0.024035902	0.03866875	0.112269556
2			cg00765765	N_Shore	0.05473625	hyper	0.015885213	0.045425	hyper	0.041409276	-0.00931125	hypo	0.041409276	-0.00931125	0.662131453
19	MLLT1	NM_005934	cg00766482	N_Shelf	0.0889325	hyper	0.040053439	0.1444825	hyper	0.001759942	0.05555	hyper	0.001759942	0.05555	0.187286506
6	PDSS2	NM_020381	cg00766914	Island	-0.02932375	hypo	0.018880742	-0.0302025	hypo	0.015949626	-0.00087875	hypo	0.015949626	-0.00087875	0.9403429
1	ERRFI1	NM_018948	cg00768179		0.04446875	hyper	0.086295679	0.05502625	hyper	0.036729546	0.0105575	hyper	0.036729546	0.0105575	0.674528919
2			cg00768999		-0.0094275	hypo	0.4727763	-0.02779625	hypo	0.042051386	-0.01836875	hypo	0.042051386	-0.01836875	0.168316598
22	SYNGR1	NM_004711	cg00769012	N_Shore	0.027835	hyper	0.048213421	0.03103125	hyper	0.029176283	0.00319625	hyper	0.029176283	0.00319625	0.812828287
1	HSPA6	NM_002155	cg00769882	N_Shore	0.02404	hyper	0.096850704	0.03627125	hyper	0.015572973	0.01223125	hyper	0.015572973	0.01223125	0.387664341
12	WSCD2	NM_014653	cg00770443		0.0340075	hyper	0.056479555	0.05315375	hyper	0.004586575	0.01914625	hyper	0.004586575	0.01914625	0.269903926
14			cg00770998	N_Shelf	0.03620125	hyper	0.15828108	0.055125	hyper	0.036476326	0.01892375	hyper	0.036476326	0.01892375	0.453675876
3	LIMD1	NM_014240	cg00773937		0.03512875	hyper	0.037753726	0.0375625	hyper	0.027282449	0.00243375	hyper	0.027282449	0.00243375	0.879977724
3	CCDC48	NM_024768	cg00774006		0.03455875	hyper	0.108180637	0.0429325	hyper	0.049187301	0.00837375	hyper	0.049187301	0.00837375	0.689271746
15	ATP10A	NM_024490	cg00774088	S_Shore	0.01789125	hyper	0.320847149	0.042545	hyper	0.024164574	0.02465375	hyper	0.024164574	0.02465375	0.175390434
1			cg00774769		0.02227375	hyper	0.424369078	0.06288125	hyper	0.031066927	0.0406075	hyper	0.031066927	0.0406075	0.151660211
1	PRDM16;PRDM16	NM_022114;NM_199454	cg00774867		-0.00399375	hypo	0.839777426	0.04416375	hyper	0.033456216	0.0481575	hyper	0.033456216	0.0481575	0.021513835
10			cg00775939		0.05488875	hyper	0.020515587	0.06828	hyper	0.005095112	0.01339125	hyper	0.005095112	0.01339125	0.549907093
7	LMTK2	NM_014916	cg00776028	S_Shore	0.030405	hyper	0.015249253	0.03060625	hyper	0.014665305	0.00020125	hyper	0.014665305	0.00020125	0.986311144
1			cg00776579	N_Shelf	0.03335625	hyper	0.094719728	0.0509575	hyper	0.013889263	0.01760125	hyper	0.013889263	0.01760125	0.367376204
17			cg00777445		-0.0023375	hypo	0.922582569	0.053265	hyper	0.035069822	0.0556025	hyper	0.035069822	0.0556025	0.028445504
11	PRPF19	NM_014502	cg00778920	S_Shore	-0.0072525	hypo	0.667991106	-0.0368575	hypo	0.037427529	-0.029605	hypo	0.037427529	-0.029605	0.089315819
4	DCHS2;DCHS2	NM_001142552;NM_001142553	cg00778930	N_Shore	0.00546	hyper	0.687046412	0.02777125	hyper	0.049274134	0.02231125	hyper	0.049274134	0.02231125	0.108968423
3			cg00779551		0.0115375	hyper	0.466843794	0.0395575	hyper	0.018387344	0.02802	hyper	0.018387344	0.02802	0.085434976
10			cg00779615		0.01606625	hyper	0.113380313	0.03003125	hyper	0.005318578	0.013965	hyper	0.005318578	0.013965	0.165996904
3	NLGN1	NM_014932	cg00781378	Island	0.02692625	hyper	0.119799424	0.05859	hyper	0.001846232	0.03166375	hyper	0.001846232	0.03166375	0.070031161
13	DCUN1D2	NM_001014283	cg00781839		0.07899125	hyper	0.060661833	0.09225375	hyper	0.03058504	0.0132625	hyper	0.03058504	0.0132625	0.743543203
7	FSCN1	NM_003088	cg00783363	N_Shore	0.02054625	hyper	0.44369412	0.06235	hyper	0.026786017	0.04180375	hyper	0.026786017	0.04180375	0.126396309
1	CHRM3	NM_000740	cg00783712	Island	0.029525	hyper	0.244541112	0.08457375	hyper	0.002323764	0.05504875	hyper	0.002323764	0.05504875	0.036001872
3			cg00784009	N_Shore	0.009245	hyper	0.55809003	0.03470375	hyper	0.03566401	0.02545875	hyper	0.03566401	0.02545875	0.11525296
19	COL5A3	NM_015719	cg00784153	N_Shore	0.0508625	hyper	0.059638447	0.08663	hyper	0.002604852	0.0357675	hyper	0.002604852	0.0357675	0.176915497
X	CAPN6	NM_014289	cg00785877		0.0442625	hyper	0.170306115	0.0696125	hyper	0.036042373	0.02535	hyper	0.036042373	0.02535	0.425884719
8			cg00786165	N_Shore	-0.03455875	hypo	0.520741453	0.12014875	hyper	0.033018628	0.1547075	hyper	0.033018628	0.1547075	0.007682547
1	HIPK1;HIPK1	NM_152696;NM_198268	cg00786406	S_Shore	-0.0396225	hypo	0.086354606	-0.04852875	hypo	0.038551262	-0.00890625	hypo	0.038551262	-0.00890625	0.690932643
1			cg00786618	N_Shore	0.00386	hyper	0.731987582	0.02577625	hyper	0.029830967	0.02191625	hyper	0.029830967	0.02191625	0.061132068
15	NTRK3;NTRK3	NM_001012338;NM_002530	cg00786657		0.01049375	hyper	0.499263484	0.0334775	hyper	0.038865316	0.02298375	hyper	0.038865316	0.02298375	0.146245891
10			cg00787013		0.024185	hyper	0.224074383	0.0430675	hyper	0.036138987	0.0188825	hyper	0.036138987	0.0188825	0.339485366
2			cg00787022	Island	-0.0268225	hypo	0.057216356	-0.0277825	hypo	0.049491071	-0.00096	hypo	0.049491071	-0.00096	0.943513947
6			cg00787290	N_Shore	-0.0034175	hypo	0.906990802	0.076105	hyper	0.014903931	0.0795225	hyper	0.014903931	0.0795225	0.011398925
2			cg00788660		0.009055	hyper	0.535728338	0.03535	hyper	0.022052117	0.026295	hyper	0.022052117	0.026295	0.080840736
14			cg00789143		0.04602875	hyper	0.128585305	0.07146	hyper	0.022414309	0.02543125	hyper	0.022414309	0.02543125	0.39282158
19			cg00789198		0.030195	hyper	0.316754908	0.07511875	hyper	0.018018694	0.04492375	hyper	0.018018694	0.04492375	0.14144861
1	PRDM16;PRDM16	NM_022114;NM_199454	cg00790672	N_Shelf	0.0140375	hyper	0.352725009	0.039805	hyper	0.013048222	0.0257675	hyper	0.013048222	0.0257675	0.094976781
12	SYT1;SYT1;SYT1	NM_001135805;NM_005639;NM_001135806	cg00791283		0.01344	hyper	0.249343077	0.03115125	hyper	0.011656516	0.01771125	hyper	0.011656516	0.01771125	0.132994254
6			cg00791422		0.01237	hyper	0.327408277	0.026795	hyper	0.040744595	0.014425	hyper	0.040744595	0.014425	0.255200905
7			cg00793227	N_Shore	0.02107875	hyper	0.197144352	0.0693875	hyper	0.000220168	0.04830875	hyper	0.000220168	0.04830875	0.005741755
10			cg00793285	S_Shore	0.0306175	hyper	0.108767027	0.03836	hyper	0.047799147	0.0077425	hyper	0.047799147	0.0077425	0.677046267
20	TMX4	NM_021156	cg00793432	N_Shelf	-0.0133875	hypo	0.435249414	0.0402075	hyper	0.025660887	0.053595	hyper	0.025660887	0.053595	0.004162334
19	PIP5K1C	NM_012398	cg00793543	Island	0.038145	hyper	0.14649953	0.07035875	hyper	0.010821922	0.03221375	hyper	0.010821922	0.03221375	0.217112017
1	FMO1	NM_002021	cg00794381	Island	0.0503575	hyper	0.039190565	0.08549625	hyper	0.001139407	0.03513875	hyper	0.001139407	0.03513875	0.140735986
1	NGF	NM_002506	cg00794813		0.016775	hyper	0.185256069	0.02871375	hyper	0.028439349	0.01193875	hyper	0.028439349	0.01193875	0.341227099
5			cg00799637		0.017495	hyper	0.529908382	0.07129125	hyper	0.01600601	0.05379625	hyper	0.01600601	0.05379625	0.062015999
16	IFT140	NM_014714	cg00799748		0.101315	hyper	0.015387799	0.11167	hyper	0.008348308	0.010355	hyper	0.008348308	0.010355	0.79153131
12			cg00800353	Island	-0.0058225	hypo	0.882907592	0.08602875	hyper	0.038023939	0.09185125	hyper	0.038023939	0.09185125	0.027706757
15	MESP2	NM_001039958	cg00800365	N_Shore	0.01447875	hyper	0.25641198	0.03099	hyper	0.020352842	0.01651125	hyper	0.020352842	0.01651125	0.1974411
13	COL4A1	NM_001845	cg00801068	S_Shelf	-0.00165875	hypo	0.898894012	0.02867	hyper	0.036458616	0.03032875	hyper	0.036458616	0.03032875	0.027732913
5	SFRS12IP1	NM_173829	cg00801823	N_Shelf	0.0364425	hyper	0.014171934	0.0466125	hyper	0.002483014	0.01017	hyper	0.002483014	0.01017	0.466551558
4	UBE2K;UBE2K;UBE2K	NM_001111113;NM_005339;NM_001111112	cg00802484	Island	0.01384	hyper	0.154669329	0.01991125	hyper	0.045236497	0.00607125	hyper	0.045236497	0.00607125	0.524998634
7	HECW1	NM_015052	cg00802510	Island	0.01562375	hyper	0.358836765	0.050045	hyper	0.006378547	0.03442125	hyper	0.006378547	0.03442125	0.050544945
14	DAAM1	NM_014992	cg00804073		0.0340075	hyper	0.157498507	0.0602175	hyper	0.01644181	0.02621	hyper	0.01644181	0.02621	0.271750217
1	PEX14	NM_004565	cg00804803		0.0730575	hyper	0.090222975	0.089205	hyper	0.041459095	0.0161475	hyper	0.041459095	0.0161475	0.699527028
21	PRDM15;PRDM15	NM_022115;NM_001040424	cg00806296	N_Shelf	0.0143425	hyper	0.227370805	0.0246025	hyper	0.044273791	0.01026	hyper	0.044273791	0.01026	0.384152819
1	PRDM16;PRDM16	NM_022114;NM_199454	cg00806481	N_Shore	0.0750225	hyper	0.110122387	0.09937625	hyper	0.037995222	0.02435375	hyper	0.037995222	0.02435375	0.594823117
3	VHL;VHL	NM_198156;NM_000551	cg00807342	N_Shore	0.01512375	hyper	0.30981145	0.03266125	hyper	0.034792832	0.0175375	hyper	0.034792832	0.0175375	0.240709409
5	C5orf58	NM_001102609	cg00807909	N_Shore	-0.00065875	hypo	0.956184514	0.02457125	hyper	0.049617222	0.02523	hyper	0.049617222	0.02523	0.044270886
19	LIG1	NM_000234	cg00808370		0.0079075	hyper	0.490579641	0.0263925	hyper	0.028377415	0.018485	hyper	0.028377415	0.018485	0.11502682
6			cg00809094		0.02373875	hyper	0.082537361	0.04885	hyper	0.001075685	0.02511125	hyper	0.001075685	0.02511125	0.067301187
18	NEDD4L;NEDD4L;NEDD4L;NEDD4L;NEDD4L;NEDD4L;NEDD4L	NM_001144971;NM_001144964;NM_001144965;NM_001144969;NM_015277;NM_001144968;NM_001144967	cg00809267		0.0441975	hyper	0.030630546	0.06452	hyper	0.00268296	0.0203225	hyper	0.00268296	0.0203225	0.300656164
1	ZNF692;ZNF692	NM_017865;NM_001136036	cg00809399	S_Shore	-0.03264	hypo	0.033693253	-0.039405	hypo	0.012012808	-0.006765	hypo	0.012012808	-0.006765	0.644210061
6	AGPAT4	NM_020133	cg00809917		-0.0004325	hypo	0.979020131	0.0347025	hyper	0.043747489	0.035135	hyper	0.043747489	0.035135	0.041401955
17	RCVRN	NM_002903	cg00810710		0.0410425	hyper	0.092988631	0.08060375	hyper	0.002210117	0.03956125	hyper	0.002210117	0.03956125	0.104665625
5	FAM159B	NM_001164442	cg00811565	N_Shore	0.048245	hyper	0.057538866	0.086305	hyper	0.001592631	0.03806	hyper	0.001592631	0.03806	0.128458673
7	FAM40B;FAM40B	NM_020704;NM_001134336	cg00811796	Island	-0.01856375	hypo	0.495630604	-0.057375	hypo	0.043139289	-0.03881125	hypo	0.043139289	-0.03881125	0.161187345
1	BSND	NM_057176	cg00812246	S_Shore	0.02028375	hyper	0.232540262	0.0470025	hyper	0.009219643	0.02671875	hyper	0.009219643	0.02671875	0.119881399
7	GIMAP5	NM_018384	cg00812611	Island	0.03104875	hyper	0.186555118	0.08742125	hyper	0.000843747	0.0563725	hyper	0.000843747	0.0563725	0.021236227
3			cg00813264		0.01384875	hyper	0.540021745	0.05923875	hyper	0.013923263	0.04539	hyper	0.013923263	0.04539	0.053062792
5	NPY6R	NR_002713	cg00813373		0.01557375	hyper	0.249381879	0.03611375	hyper	0.011628577	0.02054	hyper	0.011628577	0.02054	0.132721822
1	DMAP1;DMAP1;DMAP1	NM_001034023;NM_019100;NM_001034024	cg00813440	N_Shore	0.014575	hyper	0.313958687	0.03280875	hyper	0.029689927	0.01823375	hyper	0.029689927	0.01823375	0.210565279
12	NCOR2;NCOR2	NM_006312;NM_001077261	cg00813509	Island	0.03390625	hyper	0.073866873	0.0561175	hyper	0.00503811	0.02221125	hyper	0.00503811	0.02221125	0.232368681
3			cg00813582		0.01978	hyper	0.157794485	0.03667125	hyper	0.012552914	0.01689125	hyper	0.012552914	0.01689125	0.225022903
1	ZYG11B	NM_024646	cg00814357	Island	0.0345075	hyper	0.144111209	0.0689375	hyper	0.006064182	0.03443	hyper	0.006064182	0.03443	0.144973089
19	TRAPPC6A;BLOC1S3	NM_024108;NM_212550	cg00814580	N_Shore	-0.0279775	hypo	0.18135605	-0.04286875	hypo	0.045721565	-0.01489125	hypo	0.045721565	-0.01489125	0.470625398
12	ACSS3	NM_024560	cg00814614		0.05117125	hyper	0.022919913	0.10341625	hyper	5.53E-05	0.052245	hyper	5.53E-05	0.052245	0.020485906
4	FREM3	NM_001168235	cg00816770	Island	-0.016415	hypo	0.277642353	-0.0500425	hypo	0.002505659	-0.0336275	hypo	0.002505659	-0.0336275	0.032299661
1	GPR177;GPR177	NM_001002292;NM_024911	cg00816936	S_Shore	0.03044125	hyper	0.010154052	0.031205	hyper	0.008633034	0.00076375	hyper	0.008633034	0.00076375	0.944618015
X			cg00819012	S_Shelf	0.03728625	hyper	0.057960487	0.04627625	hyper	0.02103112	0.00899	hyper	0.02103112	0.00899	0.635053104
1	SOX13	NM_005686	cg00819142		0.00942375	hyper	0.609492825	0.0385025	hyper	0.045334486	0.02907875	hyper	0.045334486	0.02907875	0.123633763
16	ITGAM;ITGAM	NM_001145808;NM_000632	cg00820171	N_Shore	0.04379375	hyper	0.098753828	0.05771125	hyper	0.033052567	0.0139175	hyper	0.033052567	0.0139175	0.58985618
16	LMF1	NM_022773	cg00820311	N_Shore	0.02221	hyper	0.501888623	0.08751625	hyper	0.013083248	0.06530625	hyper	0.013083248	0.06530625	0.056685564
10	EBF3	NM_001005463	cg00820513		0.01693625	hyper	0.28820214	0.06265125	hyper	0.000527874	0.045715	hyper	0.000527874	0.045715	0.0074206
8	ZNF517	NM_213605	cg00820958	N_Shore	0.01029375	hyper	0.723172037	0.07060625	hyper	0.021801696	0.0603125	hyper	0.021801696	0.0603125	0.046736784
10			cg00821051	Island	0.0143725	hyper	0.151026566	0.02234	hyper	0.030254558	0.0079675	hyper	0.030254558	0.0079675	0.418776216
1	OR2T11	NM_001001964	cg00821186		0.03146625	hyper	0.174642757	0.08902125	hyper	0.000611858	0.057555	hyper	0.000611858	0.057555	0.01739336
2			cg00822666		0.0402625	hyper	0.034868125	0.0383575	hyper	0.043523315	-0.001905	hypo	0.043523315	-0.001905	0.916452676
12			cg00822797		0.00566	hyper	0.759256639	0.0581575	hyper	0.004223885	0.0524975	hyper	0.004223885	0.0524975	0.008699246
4	RGS12;RGS12	NM_198229;NM_198227	cg00822898		0.01109625	hyper	0.306483654	0.02516	hyper	0.026428387	0.01406375	hyper	0.026428387	0.01406375	0.197973288
14			cg00828721	N_Shelf	0.04522375	hyper	0.082189798	0.05668	hyper	0.032323501	0.01145625	hyper	0.032323501	0.01145625	0.649610735
7	HIPK2;HIPK2	NM_001113239;NM_022740	cg00829182		0.00864125	hyper	0.446777861	0.0265175	hyper	0.026200869	0.01787625	hyper	0.026200869	0.01787625	0.122903932
7			cg00829246	N_Shelf	0.01475125	hyper	0.410053312	0.03715875	hyper	0.045543851	0.0224075	hyper	0.045543851	0.0224075	0.215146746
16			cg00829600	N_Shelf	0.01284	hyper	0.566630783	0.0457	hyper	0.049876862	0.03286	hyper	0.049876862	0.03286	0.150308452
6			cg00830325	N_Shore	0.00297125	hyper	0.894129926	0.05539375	hyper	0.01956863	0.0524225	hyper	0.01956863	0.0524225	0.026268206
7	PRKAG2	NM_016203	cg00830401		0.06031125	hyper	0.093332742	0.10655375	hyper	0.005116783	0.0462425	hyper	0.005116783	0.0462425	0.192640924
19	RAB4B	NM_016154	cg00831560	N_Shore	0.0320825	hyper	0.057049335	0.040205	hyper	0.019512626	0.0081225	hyper	0.019512626	0.0081225	0.616922434
13	LOC284232	NR_027995	cg00831698	N_Shelf	0.01305375	hyper	0.475260698	0.03920125	hyper	0.039715376	0.0261475	hyper	0.039715376	0.0261475	0.159439
1	PDPN;PDPN	NM_006474;NM_198389	cg00831909	Island	0.03455125	hyper	0.162205837	0.07345875	hyper	0.005397569	0.0389075	hyper	0.005397569	0.0389075	0.117532389
10	TCF7L2;TCF7L2;TCF7L2;TCF7L2;TCF7L2;TCF7L2	NM_001146284;NM_001146285;NM_030756;NM_001146274;NM_001146286;NM_001146283	cg00831931		0.062485	hyper	0.062137169	0.09391875	hyper	0.00721881	0.03143375	hyper	0.00721881	0.03143375	0.33432587
2	CXCR1	NM_000634	cg00832199		0.0176875	hyper	0.154774594	0.02583125	hyper	0.042391199	0.00814375	hyper	0.042391199	0.00814375	0.504963384
7	FLNC;FLNC	NM_001127487;NM_001458	cg00832650	S_Shore	-0.00219125	hypo	0.907043581	0.04358375	hyper	0.027775471	0.045775	hyper	0.027775471	0.045775	0.021483159
1	ABL2;ABL2;ABL2;ABL2;ABL2;ABL2;ABL2;ABL2;ABL2	NM_001168238;NM_005158;NM_001168239;NM_001168237;NM_001136001;NM_001168236;NM_007314;NM_001100108;NM_001136000	cg00833364	N_Shore	0.0224825	hyper	0.141044402	0.03265625	hyper	0.036972056	0.01017375	hyper	0.036972056	0.01017375	0.497269411
1	CAMTA1	NM_015215	cg00833688		0.01888875	hyper	0.317930236	0.038515	hyper	0.048647379	0.01962625	hyper	0.048647379	0.01962625	0.29981793
3			cg00834590		0.0147975	hyper	0.0856017	0.02041125	hyper	0.020977632	0.00561375	hyper	0.020977632	0.00561375	0.502475722
16			cg00835232	Island	0.0655225	hyper	0.05074	0.074535	hyper	0.028013645	0.0090125	hyper	0.028013645	0.0090125	0.779358069
8			cg00835249		0.0300375	hyper	0.137132321	0.0451975	hyper	0.029684271	0.01516	hyper	0.029684271	0.01516	0.444905989
10			cg00835389		0.0122525	hyper	0.362514371	0.029805	hyper	0.033552557	0.0175525	hyper	0.033552557	0.0175525	0.196231757
15			cg00835745	N_Shore	0.00294625	hyper	0.904983504	0.0533975	hyper	0.039077673	0.05045125	hyper	0.039077673	0.05045125	0.050134482
8	INTS8	NM_017864	cg00837773	S_Shore	0.047329313	hyper	0.167430695	0.088925563	hyper	0.013574397	0.04159625	hyper	0.013574397	0.04159625	0.22276028
13	PDS5B	NM_015032	cg00837831	N_Shore	0.0534	hyper	0.015394295	0.058235	hyper	0.008964936	0.004835	hyper	0.008964936	0.004835	0.814843562
2			cg00839272	N_Shore	0.01231625	hyper	0.366853573	0.0318675	hyper	0.025841503	0.01955125	hyper	0.025841503	0.01955125	0.157431657
8	SCARA3;SCARA3	NM_182826;NM_016240	cg00839333		0.0476	hyper	0.058526254	0.06375125	hyper	0.013779547	0.01615125	hyper	0.013779547	0.01615125	0.506220702
7	MNX1;MNX1;MNX1	NM_005515;NM_001165255;NM_005515	cg00841693		-0.02485125	hypo	0.095188953	-0.03276875	hypo	0.0311923	-0.0079175	hypo	0.0311923	-0.0079175	0.584715737
15	GALK2;GALK2	NM_001001556;NM_002044	cg00842122		0.048305	hyper	0.010827156	0.05666	hyper	0.003505795	0.008355	hyper	0.003505795	0.008355	0.636228678
18	HSBP1L1	NM_001136180	cg00842670	S_Shelf	0.01983625	hyper	0.080306007	0.0336775	hyper	0.004958892	0.01384125	hyper	0.004958892	0.01384125	0.214523622
15			cg00843787	N_Shelf	0.00528625	hyper	0.820955427	0.0492125	hyper	0.043926584	0.04392625	hyper	0.043926584	0.04392625	0.069673046
9			cg00844339	Island	0.00419375	hyper	0.789917757	0.03460375	hyper	0.036187094	0.03041	hyper	0.036187094	0.03041	0.062838043
19	ZNF709	NM_001145647	cg00844821	S_Shore	0.00085125	hyper	0.956428147	0.04105375	hyper	0.013827587	0.0402025	hyper	0.013827587	0.0402025	0.015660323
3	GNL3;GNL3;GNL3;SNORD69	NM_206826;NM_014366;NM_206825;NR_003057	cg00845626		0.01513125	hyper	0.294524736	0.0291775	hyper	0.049968116	0.01404625	hyper	0.049968116	0.01404625	0.329715989
10	TUBB8;TUBB8	NM_001164154;NM_177987	cg00845901	S_Shore	0.01207125	hyper	0.617953792	0.05455625	hyper	0.031804934	0.042485	hyper	0.031804934	0.042485	0.088323497
19	TDRD12	NM_001110822	cg00845956	S_Shelf	0.01351125	hyper	0.291087938	0.03136875	hyper	0.019573831	0.0178575	hyper	0.019573831	0.0178575	0.166657076
7	MAD1L1;MAD1L1;MAD1L1	NM_003550;NM_001013837;NM_001013836	cg00846140	S_Shore	0.00822875	hyper	0.57195397	0.03153625	hyper	0.038269925	0.0233075	hyper	0.038269925	0.0233075	0.117931849
10	INPP5A	NM_005539	cg00846769		0.01817875	hyper	0.339837728	0.0441	hyper	0.026822353	0.02592125	hyper	0.026822353	0.02592125	0.17784592
16	ZNF263	NM_005741	cg00848509	S_Shelf	0.01501875	hyper	0.268614658	0.02819	hyper	0.044240632	0.01317125	hyper	0.044240632	0.01317125	0.330477212
14			cg00849862		0.00641	hyper	0.653232496	0.02939875	hyper	0.048030232	0.02298875	hyper	0.048030232	0.02298875	0.116123512
21	C21orf88;C21orf88	NR_026543;NR_026542	cg00850083		-0.0146375	hypo	0.494193849	-0.04718125	hypo	0.035048473	-0.03254375	hypo	0.035048473	-0.03254375	0.136048793
10	FAM53B;FAM53B	NM_014661;NM_014661	cg00850340	N_Shore	-0.02266125	hypo	0.029183174	-0.024635	hypo	0.018757133	-0.00197375	hypo	0.018757133	-0.00197375	0.841287578
17	ARMC7	NM_024585	cg00850747		0.0312875	hyper	0.029098892	0.0375925	hyper	0.010241881	0.006305	hyper	0.010241881	0.006305	0.643585103
10	ADAM8;ADAM8;ADAM8	NM_001164490;NM_001109;NM_001164489	cg00851312	Island	0.01533125	hyper	0.170821756	0.02615125	hyper	0.024235614	0.01082	hyper	0.024235614	0.01082	0.328808798
1			cg00852317		0.0861625	hyper	0.056019676	0.1156825	hyper	0.012704416	0.02952	hyper	0.012704416	0.02952	0.497515012
7	HTR5A	NM_024012	cg00852398	Island	0.03823	hyper	0.123826598	0.06759875	hyper	0.009589393	0.02936875	hyper	0.009589393	0.02936875	0.232217311
14			cg00852414		0.063535	hyper	0.056114659	0.07120375	hyper	0.033981745	0.00766875	hyper	0.033981745	0.00766875	0.810358154
20	EEF1A2	NM_001958	cg00852921	Island	0.05882625	hyper	0.091973561	0.08659625	hyper	0.016402566	0.02777	hyper	0.016402566	0.02777	0.415093163
7	UBE3C	NM_014671	cg00853189		0.02315625	hyper	0.123057489	0.03412875	hyper	0.027140586	0.0109725	hyper	0.027140586	0.0109725	0.455885758
X	PGK1	NM_000291	cg00855706	N_Shore	0.02246625	hyper	0.252771547	0.04836125	hyper	0.018875586	0.025895	hyper	0.018875586	0.025895	0.189473615
14	MIR495	NR_030175	cg00856952		0.02019	hyper	0.360891054	0.05699125	hyper	0.014880779	0.03680125	hyper	0.014880779	0.03680125	0.102711632
7			cg00857435		-0.00325875	hypo	0.925847472	0.08111875	hyper	0.028132646	0.0843775	hyper	0.028132646	0.0843775	0.022938243
1	TGFBR3	NM_003243	cg00857921		0.00271625	hyper	0.891892185	0.0708025	hyper	0.00156622	0.06808625	hyper	0.00156622	0.06808625	0.002191595
2	SP5	NM_001003845	cg00858840	Island	-0.042855	hypo	0.031770668	-0.066205	hypo	0.001776147	-0.02335	hypo	0.001776147	-0.02335	0.225516017
12	PLBD2;PLBD2	NM_001159727;NM_173542	cg00859441	S_Shelf	0.0134475	hyper	0.638729244	0.07537375	hyper	0.013740884	0.06192625	hyper	0.013740884	0.06192625	0.038794123
7	MAD1L1;MAD1L1;MAD1L1	NM_003550;NM_001013837;NM_001013836	cg00860321	N_Shore	0.12482625	hyper	0.001685575	0.105105	hyper	0.006499842	-0.01972125	hypo	0.006499842	-0.01972125	0.580077448
18			cg00862307	S_Shelf	0.0566775	hyper	0.069724083	0.074795	hyper	0.019520239	0.0181175	hyper	0.019520239	0.0181175	0.549175075
16			cg00864563	S_Shelf	0.0665075	hyper	0.020892485	0.09606875	hyper	0.001571125	0.02956125	hyper	0.001571125	0.02956125	0.281879295
6	KIFC1	NM_002263	cg00865518	N_Shelf	0.0213375	hyper	0.182863394	0.0417125	hyper	0.013195686	0.020375	hyper	0.013195686	0.020375	0.202647553
18	ALPK2	NM_052947	cg00865541	Island	0.01596375	hyper	0.413700934	0.0431725	hyper	0.034167596	0.02720875	hyper	0.034167596	0.02720875	0.16930467
19	TLE6;TLE6	NM_001143986;NM_024760	cg00867461	Island	0.04213125	hyper	0.065644191	0.057825	hyper	0.014194276	0.01569375	hyper	0.014194276	0.01569375	0.478864184
22	PRR5;PRR5;PRR5;PRR5-ARHGAP8;PRR5;PRR5	NM_015366;NM_001017529;NM_001017528;NM_181334;NM_001017530;NM_181333	cg00868187	N_Shore	0.01126875	hyper	0.460486639	0.03331375	hyper	0.036573228	0.022045	hyper	0.036573228	0.022045	0.155479826
6			cg00868636	S_Shelf	0.0208975	hyper	0.106371247	0.03678625	hyper	0.0070255	0.01588875	hyper	0.0070255	0.01588875	0.214104907
17	SCARF1;SCARF1;SCARF1;SCARF1;SCARF1;SCARF1;SCARF1;SCARF1	NM_003693;NM_145352;NM_145352;NR_028076;NM_003693;NR_028075;NM_145350;NM_145350	cg00869668		0.08269375	hyper	0.04742359	0.10557	hyper	0.013539716	0.02287625	hyper	0.013539716	0.02287625	0.568039451
14			cg00869962		0.0114925	hyper	0.455798443	0.03477375	hyper	0.031117537	0.02328125	hyper	0.031117537	0.02328125	0.137950685
16			cg00870837		0.063655	hyper	0.03336523	0.09489125	hyper	0.002610706	0.03123625	hyper	0.002610706	0.03123625	0.278336624
2	ANO7	NM_001001891	cg00871501	Island	0.02776875	hyper	0.107456713	0.0389225	hyper	0.027821624	0.01115375	hyper	0.027821624	0.01115375	0.507828245
3	ITGB5	NM_002213	cg00871980		-0.0354825	hypo	0.08884788	-0.050445	hypo	0.018858505	-0.0149625	hypo	0.018858505	-0.0149625	0.461407138
12	MGST1;MGST1;MGST1;MGST1	NM_145792;NM_145791;NM_020300;NM_145764	cg00874480		0.060535	hyper	0.010562708	0.0764925	hyper	0.001844321	0.0159575	hyper	0.001844321	0.0159575	0.470729716
10			cg00875788		0.01284375	hyper	0.311624891	0.02987375	hyper	0.024502329	0.01703	hyper	0.024502329	0.01703	0.183342003
4			cg00877938	N_Shore	0.01747	hyper	0.400730274	0.06573	hyper	0.003762277	0.04826	hyper	0.003762277	0.04826	0.026787628
2	HDAC4	NM_006037	cg00879786		0.00977125	hyper	0.517415663	0.0330425	hyper	0.036252574	0.02327125	hyper	0.036252574	0.02327125	0.130999268
14	KCNK13	NM_022054	cg00881552	Island	-0.01056	hypo	0.672687958	-0.05702375	hypo	0.030104107	-0.04646375	hypo	0.030104107	-0.04646375	0.07236605
15			cg00882281		0.05924625	hyper	0.031133421	0.0728275	hyper	0.009654053	0.01358125	hyper	0.009654053	0.01358125	0.603852794
13	ATP11A;ATP11A	NM_015205;NM_032189	cg00883166		0.0317675	hyper	0.016725734	0.0283085	hyper	0.036618128	-0.003459	hypo	0.036618128	-0.003459	0.784670839
2	RAPGEF4;RAPGEF4	NM_007023;NM_001100397	cg00883212		0.01046875	hyper	0.623387653	0.0620525	hyper	0.007150034	0.05158375	hyper	0.007150034	0.05158375	0.022141019
2	EHBP1;EHBP1;EHBP1	NM_015252;NM_001142615;NM_001142616	cg00883311	Island	-0.01080375	hypo	0.593969239	-0.0496825	hypo	0.020569793	-0.03887875	hypo	0.020569793	-0.03887875	0.063977615
8			cg00884068	N_Shelf	0.02835375	hyper	0.071185046	0.0376725	hyper	0.019388759	0.00931875	hyper	0.019388759	0.00931875	0.540321896
22	CELSR1	NM_014246	cg00884093	Island	0.05641	hyper	0.132346215	0.11484125	hyper	0.004192585	0.05843125	hyper	0.004192585	0.05843125	0.119682066
16			cg00884173		0.01517625	hyper	0.237030847	0.02607625	hyper	0.048210744	0.0109	hyper	0.048210744	0.0109	0.392246641
2	VWA3B	NM_144992	cg00884445		0.02448375	hyper	0.220606226	0.0564	hyper	0.00803701	0.03191625	hyper	0.00803701	0.03191625	0.114295022
15	ADAMTS17	NM_139057	cg00884844	N_Shore	-0.01403875	hypo	0.416126621	-0.03955375	hypo	0.028700136	-0.025515	hypo	0.028700136	-0.025515	0.145880067
14			cg00885005		0.02103125	hyper	0.24643694	0.06452875	hyper	0.001329421	0.0434975	hyper	0.001329421	0.0434975	0.021802202
17			cg00885023	Island	0.04186	hyper	0.033778626	0.051555	hyper	0.010628865	0.009695	hyper	0.010628865	0.009695	0.606207937
2			cg00885546	N_Shore	0.01878875	hyper	0.173205691	0.02939375	hyper	0.038167561	0.010605	hyper	0.038167561	0.010605	0.435714312
5			cg00885708	N_Shore	-0.023175	hypo	0.249955987	-0.04399875	hypo	0.034947585	-0.02082375	hypo	0.034947585	-0.02082375	0.299925718
10	EBF3	NM_001005463	cg00886512	Island	-0.00309	hypo	0.783381419	0.02542875	hyper	0.031534758	0.02851875	hyper	0.031534758	0.02851875	0.017183611
4	NMU	NM_006681	cg00886554	S_Shore	-0.0113275	hypo	0.409647971	-0.03081375	hypo	0.031842327	-0.01948625	hypo	0.031842327	-0.01948625	0.161980083
2	CLASP1;CLASP1;CLASP1	NM_001142273;NM_015282;NM_001142274	cg00886695		0.0322	hyper	0.114399941	0.06285125	hyper	0.003934614	0.03065125	hyper	0.003934614	0.03065125	0.131930017
4	CFI	NM_000204	cg00886909		0.0170275	hyper	0.186562205	0.03242875	hyper	0.016236513	0.01540125	hyper	0.016236513	0.01540125	0.230620964
13	FLT1;FLT1;FLT1;FLT1	NM_001159920;NM_001160030;NM_002019;NM_001160031	cg00887295		0.03111125	hyper	0.265867256	0.07766875	hyper	0.009100589	0.0465575	hyper	0.009100589	0.0465575	0.101336738
13			cg00887586		0.02636875	hyper	0.092427866	0.04517875	hyper	0.006249209	0.01881	hyper	0.006249209	0.01881	0.223017849
7	MUC12	NM_001164462	cg00887966		-0.0281725	hypo	0.022733344	-0.02597375	hypo	0.034255046	0.00219875	hyper	0.034255046	0.00219875	0.850610576
16	CDYL2	NM_152342	cg00888336		0.02676625	hyper	0.038164507	0.0319275	hyper	0.015173894	0.00516125	hyper	0.015173894	0.00516125	0.675524073
1	HRNR	NM_001009931	cg00888758		0.0675975	hyper	0.079142861	0.08822	hyper	0.024992432	0.0206225	hyper	0.024992432	0.0206225	0.580657108
5	PCDHGA4;PCDHGA11;PCDHGA11;PCDHGA9;PCDHGA1;PCDHGB1;PCDHGB8P;PCDHGB6;PCDHGB3;PCDHGB7;PCDHGA6;PCDHGA8;PCDHGA10;PCDHGA5;PCDHGB4;PCDHGA3;PCDHGA2;PCDHGB2;PCDHGA7;PCDHGB5	NM_018917;NM_032092;NM_018914;NM_018921;NM_018912;NM_018922;NR_001297;NM_018926;NM_018924;NM_018927;NM_018919;NM_032088;NM_018913;NM_018918;NM_003736;NM_018916;NM_018915;NM_018923;NM_018920;NM_018925	cg00888801	N_Shore	0.0330575	hyper	0.333402038	0.0699625	hyper	0.047708651	0.036905	hyper	0.047708651	0.036905	0.281399299
11	CCDC153	NM_001145018	cg00891599		-0.00608625	hypo	0.602092964	-0.02616875	hypo	0.032620608	-0.0200825	hypo	0.032620608	-0.0200825	0.09436829
1			cg00891611		0.0452925	hyper	0.11818738	0.05909875	hyper	0.045177654	0.01380625	hyper	0.045177654	0.01380625	0.625513722
6			cg00893522		0.03451125	hyper	0.092066489	0.06377375	hyper	0.00352981	0.0292625	hyper	0.00352981	0.0292625	0.149691388
15	RYR3	NM_001036	cg00894008	Island	0.04979125	hyper	0.01226582	0.08057625	hyper	0.000206968	0.030785	hyper	0.000206968	0.030785	0.10649043
1	AGMAT	NM_024758	cg00894481	S_Shore	0.04343	hyper	0.03409861	0.05663625	hyper	0.007375081	0.01320625	hyper	0.007375081	0.01320625	0.500267589
18	IMPACT	NM_018439	cg00894559	S_Shelf	0.03736125	hyper	0.034185041	0.05398375	hyper	0.003489571	0.0166225	hyper	0.003489571	0.0166225	0.326971404
21	PCP4	NM_006198	cg00895324		0.00845625	hyper	0.669236569	0.06742625	hyper	0.002161307	0.05897	hyper	0.002161307	0.05897	0.0061038
14			cg00896182		0.01002875	hyper	0.687010812	0.05534375	hyper	0.034127168	0.045315	hyper	0.034127168	0.045315	0.078073006
7	TBRG4;TBRG4;TBRG4	NM_004749;NM_030900;NM_199122	cg00896254	N_Shelf	0.008945	hyper	0.438992177	0.0260575	hyper	0.031191176	0.0171125	hyper	0.031191176	0.0171125	0.145460084
17	ST6GALNAC1	NM_018414	cg00898480		0.0822075	hyper	0.020055667	0.08502	hyper	0.016587056	0.0028125	hyper	0.016587056	0.0028125	0.932646563
4			cg00900226		0.01621	hyper	0.415083836	0.04334875	hyper	0.036540967	0.02713875	hyper	0.036540967	0.02713875	0.177934821
6			cg00900444	N_Shore	-0.03931375	hypo	0.015200668	-0.033605	hypo	0.034903585	0.00570875	hyper	0.034903585	0.00570875	0.706899144
3	GHSR	NM_198407	cg00901598	N_Shore	0.04760875	hyper	0.112818557	0.0597675	hyper	0.049874716	0.01215875	hyper	0.049874716	0.01215875	0.677690012
22	SYN3	NM_001135774	cg00901980	Island	0.02618625	hyper	0.185159025	0.0470675	hyper	0.02202927	0.02088125	hyper	0.02202927	0.02088125	0.287353765
10	MGMT	NM_002412	cg00904483		0.0135825	hyper	0.275260824	0.03787625	hyper	0.004832188	0.02429375	hyper	0.004832188	0.02429375	0.05751359
17			cg00904580	N_Shelf	0.02426375	hyper	0.348493206	0.06652	hyper	0.015141485	0.04225625	hyper	0.015141485	0.04225625	0.10908218
8	KCNQ3	NM_004519	cg00905417	Island	-0.01001125	hypo	0.533609641	0.03656375	hyper	0.030266905	0.046575	hyper	0.030266905	0.046575	0.007320648
7			cg00905524	N_Shore	0.01948625	hyper	0.47157618	0.07001875	hyper	0.01492348	0.0505325	hyper	0.01492348	0.0505325	0.070233374
3	CHL1	NM_006614	cg00907008	N_Shore	0.0675	hyper	0.026810082	0.0697525	hyper	0.022582391	0.0022525	hyper	0.022582391	0.0022525	0.937787631
13	PCID2;PCID2;PCID2	NM_001127203;NM_018386;NM_001127202	cg00908004		0.059055	hyper	0.012528089	0.05078	hyper	0.029010962	-0.008275	hypo	0.029010962	-0.008275	0.707893368
22			cg00908042	S_Shore	0.001585	hyper	0.946602205	0.054875	hyper	0.028018398	0.05329	hyper	0.028018398	0.05329	0.032385934
16	PKD1L2;PKD1L2	NM_052892;NM_001076780	cg00908271		0.02115625	hyper	0.455260923	0.086185	hyper	0.005096757	0.06502875	hyper	0.005096757	0.06502875	0.028612429
1			cg00908427		0.02286	hyper	0.15240101	0.05198125	hyper	0.002658585	0.02912125	hyper	0.002658585	0.02912125	0.072022724
1	RPF1	NM_025065	cg00908758	N_Shore	0.0243175	hyper	0.408718895	0.06564875	hyper	0.032716893	0.04133125	hyper	0.032716893	0.04133125	0.166037689
6			cg00909062	N_Shore	0.02825875	hyper	0.266198802	0.06804875	hyper	0.011527566	0.03979	hyper	0.011527566	0.03979	0.122200948
10			cg00909259		0.03680125	hyper	0.055067509	0.06117125	hyper	0.002702823	0.02437	hyper	0.002702823	0.02437	0.193939369
13			cg00910319	S_Shelf	-0.01257	hypo	0.563896398	0.05619375	hyper	0.015351123	0.06876375	hyper	0.015351123	0.06876375	0.003929522
8			cg00910586		0.026525	hyper	0.410021989	0.10015125	hyper	0.004270244	0.07362625	hyper	0.004270244	0.07362625	0.028940303
6	PDE10A;PDE10A	NM_001130690;NM_006661	cg00910924		0.02783	hyper	0.034642025	0.02764375	hyper	0.035757986	-0.00018625	hypo	0.035757986	-0.00018625	0.988143707
7	AMPH;AMPH	NM_139316;NM_001635	cg00911226		0.00636375	hyper	0.706996682	0.0542775	hyper	0.003543465	0.04791375	hyper	0.003543465	0.04791375	0.008711124
16	ANKRD11	NM_013275	cg00911267	Island	-0.0011375	hypo	0.958128008	0.05184875	hyper	0.023807261	0.05298625	hyper	0.023807261	0.05298625	0.021194816
12			cg00912164	S_Shore	0.04116625	hyper	0.118441209	0.07179875	hyper	0.009493866	0.0306325	hyper	0.009493866	0.0306325	0.23976502
1	UBQLN4	NM_020131	cg00912946	N_Shelf	0.02594625	hyper	0.227100421	0.04994125	hyper	0.025461698	0.023995	hyper	0.025461698	0.023995	0.262894348
1	FMN2	NM_020066	cg00914146	S_Shelf	0.0330425	hyper	0.019070855	0.04771625	hyper	0.001360204	0.01467375	hyper	0.001360204	0.01467375	0.274553431
1	C1orf87;C1orf87	NM_152377;NM_152377	cg00914726	Island	0.0075	hyper	0.759659491	0.05791875	hyper	0.025333726	0.05041875	hyper	0.025333726	0.05041875	0.04867188
17	TBC1D16	NM_019020	cg00914963	Island	-0.01699875	hypo	0.180822465	-0.032065	hypo	0.015860963	-0.01506625	hypo	0.015860963	-0.01506625	0.233649401
1	TMEM206	NM_018252	cg00916659		0.02403625	hyper	0.357643864	0.07087625	hyper	0.010914097	0.04684	hyper	0.010914097	0.04684	0.08030811
14			cg00917373		0.0589125	hyper	0.005357876	0.08265375	hyper	0.000256102	0.02374125	hyper	0.000256102	0.02374125	0.228033311
1	LEPRE1;LEPRE1	NM_022356;NM_001146289	cg00917471	N_Shelf	0.03960375	hyper	0.088600468	0.0919525	hyper	0.000405153	0.05234875	hyper	0.000405153	0.05234875	0.0276781
3			cg00920424	N_Shore	0.01918125	hyper	0.276187315	0.0430175	hyper	0.019888127	0.02383625	hyper	0.019888127	0.02383625	0.178981531
7	LOC442293	NR_033246	cg00920477		0.01542625	hyper	0.231477229	0.031175	hyper	0.020684075	0.01574875	hyper	0.020684075	0.01574875	0.222168038
4	C4orf14	NM_032313	cg00922110	Island	0.0001675	hyper	0.990746585	-0.03554375	hypo	0.02048398	-0.03571125	hypo	0.02048398	-0.03571125	0.019960818
1	SPRR1A	NM_005987	cg00922841		0.0339575	hyper	0.172331069	0.08372	hyper	0.002049002	0.0497625	hyper	0.002049002	0.0497625	0.050422051
1	GJA8	NM_005267	cg00923259		0.02132125	hyper	0.146478606	0.0301875	hyper	0.044257933	0.00886625	hyper	0.044257933	0.00886625	0.538205856
7	LOC402644	NM_001126493	cg00924052		0.02947	hyper	0.196950628	0.05422625	hyper	0.022524515	0.02475625	hyper	0.022524515	0.02475625	0.275859927
10			cg00924144		0.00326125	hyper	0.772140384	0.02804375	hyper	0.019098981	0.0247825	hyper	0.019098981	0.0247825	0.035991491
8			cg00924425		0.02741625	hyper	0.158357279	0.043935	hyper	0.028508871	0.01651875	hyper	0.028508871	0.01651875	0.388815776
2	TTC15	NM_016030	cg00924631	S_Shelf	0.03181875	hyper	0.111528178	0.04185375	hyper	0.039986296	0.010035	hyper	0.039986296	0.010035	0.606778682
6	KIFC1	NM_002263	cg00925037	N_Shelf	0.0216525	hyper	0.215990567	0.03660375	hyper	0.042196531	0.01495125	hyper	0.042196531	0.01495125	0.388780092
1	TAS1R2	NM_152232	cg00925953		0.01828	hyper	0.403066791	0.04735375	hyper	0.037534826	0.02907375	hyper	0.037534826	0.02907375	0.188581044
3	PARP14	NM_017554	cg00926285	N_Shore	-0.03581625	hypo	0.082091713	-0.0435175	hypo	0.03738427	-0.00770125	hypo	0.03738427	-0.00770125	0.699505577
1	MEGF6	NM_001409	cg00927134	N_Shelf	0.02623	hyper	0.072823197	0.03708375	hyper	0.014032356	0.01085375	hyper	0.014032356	0.01085375	0.444617002
7	TFEC;TFEC	NM_012252;NM_001018058	cg00927226		0.0450875	hyper	0.057430294	0.072005	hyper	0.004022027	0.0269175	hyper	0.004022027	0.0269175	0.244697866
8			cg00927435	Island	0.0232875	hyper	0.183240961	0.03979375	hyper	0.028001707	0.01650625	hyper	0.028001707	0.01650625	0.340897884
7			cg00927939	N_Shore	-0.00634875	hypo	0.756652879	0.04300625	hyper	0.044550382	0.049355	hyper	0.044550382	0.049355	0.022863984
1	GPR153	NM_207370	cg00929493	Island	0.01971375	hyper	0.208446075	0.03271	hyper	0.042496557	0.01299625	hyper	0.042496557	0.01299625	0.402385004
10	SPOCK2;SPOCK2	NM_001134434;NM_014767	cg00929860	N_Shore	0.02680625	hyper	0.068852194	0.04377125	hyper	0.004837376	0.016965	hyper	0.004837376	0.016965	0.239395775
16			cg00930515		0.019415	hyper	0.244351514	0.0424875	hyper	0.015460392	0.0230725	hyper	0.015460392	0.0230725	0.169047202
22	PATZ1;PATZ1;PATZ1;PATZ1	NM_014323;NM_032051;NM_032052;NM_032050	cg00930606	N_Shore	-0.033225	hypo	0.128692036	-0.0436775	hypo	0.049659814	-0.0104525	hypo	0.049659814	-0.0104525	0.624801902
15	ALDH1A2;ALDH1A2	NM_003888;NM_170696	cg00930873	Island	-0.00694	hypo	0.567056743	-0.0322975	hypo	0.012663568	-0.0253575	hypo	0.012663568	-0.0253575	0.044770345
16	LMF1	NM_022773	cg00931124	S_Shore	0.0176025	hyper	0.062608013	0.02206125	hyper	0.022173654	0.00445875	hyper	0.022173654	0.00445875	0.624910782
1			cg00931957		0.01992625	hyper	0.431267738	0.0583075	hyper	0.028026448	0.03838125	hyper	0.028026448	0.03838125	0.136415682
16	WWOX	NM_016373	cg00931972		0.02403375	hyper	0.127442704	0.03477125	hyper	0.031635861	0.0107375	hyper	0.031635861	0.0107375	0.487025898
6	COL11A2;COL11A2;COL11A2	NM_080679;NM_080681;NM_080680	cg00933415		0.02681375	hyper	0.17917299	0.05541625	hyper	0.008759588	0.0286025	hyper	0.008759588	0.0286025	0.152968523
6	VARS2;VARS2;VARS2	NM_020442;NM_001167733;NM_001167734	cg00933603		-0.01505375	hypo	0.605900332	0.06709875	hyper	0.028787211	0.0821525	hyper	0.028787211	0.0821525	0.008932399
16	CDH1	NM_004360	cg00935351	N_Shore	0.0237125	hyper	0.263604372	0.045665	hyper	0.037537098	0.0219525	hyper	0.037537098	0.0219525	0.299763194
6	UST	NM_005715	cg00936239		0.0240825	hyper	0.060235422	0.03624875	hyper	0.006766063	0.01216625	hyper	0.006766063	0.01216625	0.32857129
7	HECW1	NM_015052	cg00936348		-0.00341875	hypo	0.888262911	0.0561275	hyper	0.028737077	0.05954625	hyper	0.028737077	0.05954625	0.021100071
6	SYNCRIP;SYNCRIP;SYNCRIP;SYNCRIP;SYNCRIP;SYNCRIP	NM_001159675;NM_006372;NM_001159674;NM_001159677;NM_001159676;NM_001159673	cg00937359	Island	-0.0340275	hypo	0.117573699	-0.04919625	hypo	0.027647073	-0.01516875	hypo	0.027647073	-0.01516875	0.475927983
5	SDHAP3	NR_003263	cg00938859	N_Shelf	0.01680875	hyper	0.20224554	0.0321875	hyper	0.019366885	0.01537875	hyper	0.019366885	0.01537875	0.241988352
3			cg00939353	N_Shore	0.0195525	hyper	0.272153842	0.04368375	hyper	0.01936282	0.02413125	hyper	0.01936282	0.02413125	0.178247194
X	PRRG1;PRRG1	NM_000950;NM_001142395	cg00939965		0.03902625	hyper	0.146987711	0.064325	hyper	0.021148818	0.02529875	hyper	0.021148818	0.02529875	0.340743795
2			cg00940977	N_Shore	-0.044055	hypo	0.058969754	-0.0542675	hypo	0.022421325	-0.0102125	hypo	0.022421325	-0.0102125	0.649503594
6	LOC154449	NR_002787	cg00943585	N_Shelf	0.02002875	hyper	0.186422152	0.04767375	hyper	0.003585343	0.027645	hyper	0.003585343	0.027645	0.072833946
20	GNAS;GNAS;GNAS	NM_080425;NM_001077490;NM_016592	cg00943909	N_Shore	0.02775625	hyper	0.406798184	0.06902125	hyper	0.046716659	0.041265	hyper	0.046716659	0.041265	0.221589359
1	DAB1;MIR548D2	NM_021080;NR_030385	cg00944580	Island	-0.00451125	hypo	0.821917292	0.04252125	hyper	0.04260439	0.0470325	hyper	0.04260439	0.0470325	0.026298464
1	NAV1;NAV1	NM_001167738;NM_020443	cg00946032		0.02251	hyper	0.042019231	0.025558875	hyper	0.027292927	0.003048875	hyper	0.027292927	0.003048875	0.776871992
19	MYO9B;MYO9B	NM_001130065;NM_004145	cg00946321	Island	0.03023	hyper	0.021234414	0.03492125	hyper	0.008923104	0.00469125	hyper	0.008923104	0.00469125	0.704827263
14	C14orf68	NM_207117	cg00946753		0.0099225	hyper	0.324745225	0.0247825	hyper	0.019375258	0.01486	hyper	0.019375258	0.01486	0.14538112
5	CDKL3;CDKL3	NM_016508;NM_001113575	cg00946942	S_Shore	0.02795	hyper	0.062187282	0.03775	hyper	0.014368824	0.0098	hyper	0.014368824	0.0098	0.498854475
10			cg00946960		0.054565	hyper	0.017692087	0.07876625	hyper	0.001210443	0.02420125	hyper	0.001210443	0.02420125	0.268922616
17	MAP2K4	NM_003010	cg00947023		0.05946625	hyper	0.003143318	0.0866775	hyper	7.47E-05	0.02721125	hyper	7.47E-05	0.02721125	0.145060667
7			cg00948085	N_Shore	0.06054625	hyper	0.049488077	0.06227875	hyper	0.043811208	0.0017325	hyper	0.043811208	0.0017325	0.953209772
22	WNT7B	NM_058238	cg00949386	N_Shore	0.0415225	hyper	0.014804464	0.07236	hyper	0.00012763	0.0308375	hyper	0.00012763	0.0308375	0.062661923
18	C18orf62	NM_001037331	cg00949578		0.00216125	hyper	0.8863283	0.05793875	hyper	0.000759998	0.0557775	hyper	0.000759998	0.0557775	0.001087058
1			cg00951108		0.032135	hyper	0.058983747	0.03439625	hyper	0.044393082	0.00226125	hyper	0.044393082	0.00226125	0.890061573
6			cg00951302		0.00363125	hyper	0.842728008	0.04445	hyper	0.021961548	0.04081875	hyper	0.021961548	0.04081875	0.033852976
5			cg00951599		-0.02900125	hypo	0.303292113	0.05811	hyper	0.045912663	0.08711125	hyper	0.045912663	0.08711125	0.004328669
20	CDH4	NM_001794	cg00954869	Island	0.004475	hyper	0.77080612	0.03337375	hyper	0.038188038	0.02889875	hyper	0.038188038	0.02889875	0.069478236
15	APBA2;APBA2	NM_001130414;NM_005503	cg00955451		0.0314575	hyper	0.095629113	0.05640375	hyper	0.004846453	0.02494625	hyper	0.004846453	0.02494625	0.181478879
6	FLJ22536	NR_015410	cg00955808		0.0254275	hyper	0.333022058	0.08014375	hyper	0.00483049	0.05471625	hyper	0.00483049	0.05471625	0.044235641
14			cg00956679		0.01941125	hyper	0.232812574	0.039665	hyper	0.019780259	0.02025375	hyper	0.019780259	0.02025375	0.213777929
17	PIRT	NM_001101387	cg00957480		0.0151175	hyper	0.290171797	0.03124875	hyper	0.035154718	0.01613125	hyper	0.035154718	0.01613125	0.259831409
18			cg00957686	N_Shelf	0.0246475	hyper	0.324477233	0.05414625	hyper	0.037135339	0.02949875	hyper	0.037135339	0.02949875	0.2404271
1			cg00958100		0.04750125	hyper	0.021939538	0.0572675	hyper	0.006959527	0.00976625	hyper	0.006959527	0.00976625	0.618286069
1	RNF220	NM_018150	cg00958225		0.0196575	hyper	0.333181421	0.044555	hyper	0.034960043	0.0248975	hyper	0.034960043	0.0248975	0.223122085
4	C4orf50	NM_207405	cg00958560		-0.01413875	hypo	0.580009953	0.06308875	hyper	0.019744193	0.0772275	hyper	0.019744193	0.0772275	0.00544659
10	KIAA1217	NM_001098500	cg00961517		-0.00289875	hypo	0.78808315	-0.03037625	hypo	0.009033978	-0.0274775	hypo	0.009033978	-0.0274775	0.01677708
2	UGT1A10;UGT1A6;UGT1A8;UGT1A4;UGT1A3;UGT1A6;UGT1A9;UGT1A7;UGT1A5	NM_019075;NM_205862;NM_019076;NM_007120;NM_019093;NM_001072;NM_021027;NM_019077;NM_019078	cg00963071	N_Shore	0.02948875	hyper	0.026547177	0.0554125	hyper	0.00018006	0.02592375	hyper	0.00018006	0.02592375	0.048516186
1	PPFIA4	NM_015053	cg00964446		0.0197175	hyper	0.410384406	0.06060875	hyper	0.016799625	0.04089125	hyper	0.016799625	0.04089125	0.095367999
16	SLC7A5P1	NR_002593	cg00964484	Island	-0.07991625	hypo	0.012537191	-0.07714625	hypo	0.015499674	0.00277	hyper	0.015499674	0.00277	0.926057037
6			cg00964848	S_Shelf	0.01208875	hyper	0.564401106	0.06520375	hyper	0.004418115	0.053115	hyper	0.004418115	0.053115	0.017103828
7	ABHD11;ABHD11;ABHD11;ABHD11;ABHD11;ABHD11;ABHD11	NR_026910;NM_001145364;NR_026912;NM_148916;NM_148912;NM_001145363;NM_148913	cg00966780	S_Shore	0.0283525	hyper	0.173300337	0.0547925	hyper	0.012301482	0.02644	hyper	0.012301482	0.02644	0.202973533
5	SNCB;SNCB	NM_003085;NM_001001502	cg00967885	N_Shelf	0.03656	hyper	0.094692604	0.04731875	hyper	0.033867685	0.01075875	hyper	0.033867685	0.01075875	0.612970472
1			cg00968203	Island	0.0405825	hyper	0.060054919	0.06127625	hyper	0.006584172	0.02069375	hyper	0.006584172	0.02069375	0.323799148
1	SMYD3;SMYD3	NM_022743;NM_001167740	cg00969251		0.012935	hyper	0.169810081	0.02053375	hyper	0.034292511	0.00759875	hyper	0.034292511	0.00759875	0.413686823
17	MYH4	NM_017533	cg00969288	N_Shore	0.042415	hyper	0.03423601	0.070005	hyper	0.001131925	0.02759	hyper	0.001131925	0.02759	0.156729659
1	FHAD1	NM_052929	cg00970752		0.08270125	hyper	0.002863758	0.052965	hyper	0.043528917	-0.02973625	hypo	0.043528917	-0.02973625	0.242706914
3			cg00970979	N_Shore	-0.0240875	hypo	0.147886914	-0.0410075	hypo	0.017899849	-0.01692	hypo	0.017899849	-0.01692	0.30383993
4	ADH6;ADH6	NM_000672;NM_001102470	cg00973737		0.04666625	hyper	0.041405191	0.06434375	hyper	0.006704829	0.0176775	hyper	0.006704829	0.0176775	0.42167961
16	CBFA2T3;CBFA2T3	NM_175931;NM_005187	cg00974579		0.0168085	hyper	0.523803923	0.055196	hyper	0.044783599	0.0383875	hyper	0.044783599	0.0383875	0.153127819
16	IFT140	NM_014714	cg00976797	S_Shelf	0.074805	hyper	0.127957424	0.10231625	hyper	0.041415203	0.02751125	hyper	0.041415203	0.02751125	0.567104699
5	MIR449B;MIR449A;CDC20B;CDC20B;CDC20B	NR_030387;NR_029960;NM_001145734;NM_152623;NM_001170402	cg00978822	N_Shore	0.06401	hyper	0.05657103	0.09213875	hyper	0.00824839	0.02812875	hyper	0.00824839	0.02812875	0.386882821
7	MLL5;MLL5	NM_182931;NM_018682	cg00978845		0.01721	hyper	0.14259606	0.02407	hyper	0.044671204	0.00686	hyper	0.044671204	0.00686	0.551057056
2			cg00979178	N_Shore	0.02778625	hyper	0.239182504	0.05296375	hyper	0.030603689	0.0251775	hyper	0.030603689	0.0251775	0.284894332
1	AJAP1;AJAP1	NM_018836;NM_001042478	cg00979527		0.02090375	hyper	0.177836845	0.0518325	hyper	0.002183939	0.03092875	hyper	0.002183939	0.03092875	0.051205883
2	LOC84931	NR_027181	cg00980772		0.05812375	hyper	0.002071578	0.07191	hyper	0.000269819	0.01378625	hyper	0.000269819	0.01378625	0.419204604
3	RASSF1;RASSF1;RASSF1;RASSF1	NM_170713;NM_170714;NM_007182;NM_170712	cg00980904	S_Shore	0.0369325	hyper	0.08321874	0.0453025	hyper	0.036424016	0.00837	hyper	0.036424016	0.00837	0.685353788
1	LCE4A	NM_178356	cg00981443		0.01302125	hyper	0.539936159	0.04806375	hyper	0.031030866	0.0350425	hyper	0.031030866	0.0350425	0.107534753
20	PCIF1	NM_022104	cg00981651	Island	0.02453375	hyper	0.162585905	0.0438725	hyper	0.016715396	0.01933875	hyper	0.016715396	0.01933875	0.267186099
10	SFTA1P	NR_027082	cg00982519		-0.00715	hypo	0.737080222	0.05561125	hyper	0.014495216	0.06276125	hyper	0.014495216	0.06276125	0.006625571
1	FAM46C	NM_017709	cg00982535		0.00903	hyper	0.523063342	0.033605	hyper	0.024117531	0.024575	hyper	0.024117531	0.024575	0.09078591
14			cg00986580		0.01550875	hyper	0.483807054	0.06316125	hyper	0.008071116	0.0476525	hyper	0.008071116	0.0476525	0.039134556
6			cg00987395		-0.020674563	hypo	0.258519524	0.03902375	hyper	0.03330921	0.059698313	hyper	0.03330921	0.059698313	0.002507083
13	CLYBL	NM_206808	cg00988050		0.0409475	hyper	0.058899383	0.05451875	hyper	0.014413554	0.01357125	hyper	0.014413554	0.01357125	0.51671887
11	OR10V1	NM_001005324	cg00988175		0.02454875	hyper	0.365858383	0.0577125	hyper	0.04064614	0.03316375	hyper	0.04064614	0.03316375	0.225212178
6	HMGCLL1;HMGCLL1	NM_019036;NM_001042406	cg00988179		0.00801375	hyper	0.634941875	0.05418125	hyper	0.003484093	0.0461675	hyper	0.003484093	0.0461675	0.010808663
5	PTGER4	NM_000958	cg00988227	N_Shore	0.02681625	hyper	0.086930618	0.05281125	hyper	0.001820149	0.025995	hyper	0.001820149	0.025995	0.096414234
1			cg00988548		0.0386175	hyper	0.078007061	0.0553425	hyper	0.014497946	0.016725	hyper	0.014497946	0.016725	0.432608912
6	HLA-DOA	NM_002119	cg00988577	S_Shelf	0.05022625	hyper	0.058215804	0.05980625	hyper	0.026336965	0.00958	hyper	0.026336965	0.00958	0.70735835
7			cg00988592		0.03024125	hyper	0.138388979	0.05484875	hyper	0.010518677	0.0246075	hyper	0.010518677	0.0246075	0.224194774
1	EPB41;EPB41;EPB41;EPB41;EPB41	NM_203342;NM_001166007;NM_203343;NM_004437;NM_001166005	cg00988806		0.05245625	hyper	0.027135105	0.05129375	hyper	0.030360279	-0.0011625	hypo	0.030360279	-0.0011625	0.958757141
16			cg00989002		0.041635	hyper	0.233838738	0.07901375	hyper	0.029508084	0.03737875	hyper	0.029508084	0.03737875	0.283716791
16			cg00989229		-0.00843625	hypo	0.679737736	0.0438275	hyper	0.040340221	0.05226375	hyper	0.040340221	0.05226375	0.016317872
18	MBP;MBP	NM_001025101;NM_001025100	cg00989538	Island	0.01241625	hyper	0.345118825	0.032465	hyper	0.019075649	0.02004875	hyper	0.019075649	0.02004875	0.13321838
10	MYOZ1	NM_021245	cg00989575		0.02326625	hyper	0.220095619	0.04530875	hyper	0.022042726	0.0220425	hyper	0.022042726	0.0220425	0.244543461
12	NCAPD2	NM_014865	cg00990212	N_Shelf	0.05083	hyper	0.028957354	0.08280375	hyper	0.000929447	0.03197375	hyper	0.000929447	0.03197375	0.156414212
14			cg00992253	N_Shelf	0.02342375	hyper	0.232247826	0.04171375	hyper	0.039292617	0.01829	hyper	0.039292617	0.01829	0.348019931
10	C1QL3	NM_001010908	cg00992317	N_Shore	0.04498625	hyper	0.030364101	0.064945	hyper	0.002893955	0.01995875	hyper	0.002893955	0.01995875	0.316722957
2			cg00993484	S_Shelf	0.01155875	hyper	0.490501602	0.04494	hyper	0.012053938	0.03338125	hyper	0.012053938	0.03338125	0.05471543
2			cg00993677	S_Shore	-0.00104	hypo	0.949927224	0.03991625	hyper	0.022923411	0.04095625	hyper	0.022923411	0.04095625	0.019937977
7	ATG9B	NM_173681	cg00993710	N_Shelf	0.041775	hyper	0.069983654	0.062625	hyper	0.009068144	0.02085	hyper	0.009068144	0.02085	0.352823144
14	HNRNPC;HNRNPC;HNRNPC;HNRNPC	NM_031314;NM_001077443;NM_004500;NM_001077442	cg00993952		0.0297675	hyper	0.232364507	0.05673625	hyper	0.028412269	0.02696875	hyper	0.028412269	0.02696875	0.277923129
19	TSKS	NM_021733	cg00994644	N_Shelf	0.0420175	hyper	0.098135238	0.066125	hyper	0.012383292	0.0241075	hyper	0.012383292	0.0241075	0.332968038
20	CDH4	NM_001794	cg00997400	Island	0.01080875	hyper	0.475929053	0.0348925	hyper	0.028306091	0.02408375	hyper	0.028306091	0.02408375	0.119934505
8	RBPMS;RBPMS;RBPMS;RBPMS	NM_001008712;NM_001008710;NM_001008711;NM_006867	cg00997969		0.0369275	hyper	0.050803875	0.04509125	hyper	0.019267442	0.00816375	hyper	0.019267442	0.00816375	0.65304567
10			cg00997990		-0.00289625	hypo	0.824874841	0.02973875	hyper	0.030924257	0.032635	hyper	0.030924257	0.032635	0.018999256
1	LCE6A;LCE6A	NM_001128600;NM_001128600	cg00998782	Island	0.0087925	hyper	0.526688634	0.040365	hyper	0.00713722	0.0315725	hyper	0.00713722	0.0315725	0.030264986
22			cg01000280	N_Shelf	-0.01432	hypo	0.29271755	-0.03238625	hypo	0.022999463	-0.01806625	hypo	0.022999463	-0.01806625	0.187443789
14			cg01000937		0.04546125	hyper	0.081237199	0.0799925	hyper	0.003883131	0.03453125	hyper	0.003883131	0.03453125	0.179335847
2			cg01002208		0.02316375	hyper	0.306911369	0.05006125	hyper	0.033673408	0.0268975	hyper	0.033673408	0.0268975	0.237290837
1	RFWD2;RFWD2	NM_022457;NM_001001740	cg01002233		0.01301	hyper	0.336864967	0.0342075	hyper	0.016741193	0.0211975	hyper	0.016741193	0.0211975	0.123618128
10	SH2D4B;SH2D4B	NM_207372;NM_001145719	cg01002891		0.0177225	hyper	0.100241269	0.02462625	hyper	0.025978694	0.00690375	hyper	0.025978694	0.00690375	0.511402303
13			cg01005425		-0.09673375	hypo	0.008077165	-0.07026875	hypo	0.0463376	0.026465	hyper	0.0463376	0.026465	0.435936937
10	ADO;ADO	NM_032804;NM_032804	cg01005506		-0.0052975	hypo	0.773489888	-0.06626375	hypo	0.001349375	-0.06096625	hypo	0.001349375	-0.06096625	0.00274788
7	SLC12A9;TRIP6	NM_020246;NM_003302	cg01008256	Island	0.0107525	hyper	0.651648134	0.06310625	hyper	0.013191392	0.05235375	hyper	0.013191392	0.05235375	0.035944877
22			cg01008680	N_Shore	0.01135375	hyper	0.635526676	0.05404875	hyper	0.031698974	0.042695	hyper	0.031698974	0.042695	0.083917367
16	DCI	NM_001919	cg01011054	Island	0.014355	hyper	0.302208222	0.0295725	hyper	0.040185256	0.0152175	hyper	0.040185256	0.0152175	0.274769759
5			cg01012134		0.03786875	hyper	0.068706283	0.0575775	hyper	0.007984401	0.01970875	hyper	0.007984401	0.01970875	0.330673603
8	TRAPPC9;TRAPPC9	NM_001160372;NM_031466	cg01012439		0.01787875	hyper	0.130063456	0.02850625	hyper	0.019821096	0.0106275	hyper	0.019821096	0.0106275	0.360434159
1	NUAK2	NM_030952	cg01012936	N_Shore	0.04032875	hyper	0.18344943	0.1013775	hyper	0.002178271	0.06104875	hyper	0.002178271	0.06104875	0.049205925
1	RPS10P7	NR_026667	cg01013031		0.029552266	hyper	0.080361624	0.033514286	hyper	0.033427573	0.003962019	hyper	0.033427573	0.003962019	0.798684853
14	SNORD114-23;SNORD114-24	NR_003216;NR_003217	cg01013868		0.0490725	hyper	0.068490801	0.075875	hyper	0.007078047	0.0268025	hyper	0.007078047	0.0268025	0.307429668
7			cg01014029	N_Shore	0.0248525	hyper	0.06237485	0.034655	hyper	0.011882348	0.0098025	hyper	0.011882348	0.0098025	0.447737539
2	NRXN1;NRXN1	NM_004801;NM_001135659	cg01014190	N_Shore	0.0055675	hyper	0.812566698	0.05527125	hyper	0.025869019	0.04970375	hyper	0.025869019	0.04970375	0.043010947
7	IQCE;IQCE;IQCE;IQCE	NM_001100390;NM_152558;NM_001100390;NM_152558	cg01014486	Island	-0.02861625	hypo	0.041569843	-0.04233375	hypo	0.004033882	-0.0137175	hypo	0.004033882	-0.0137175	0.311697342
2			cg01015769	S_Shore	0.06250375	hyper	0.010957824	0.08667625	hyper	0.000837732	0.0241725	hyper	0.000837732	0.0241725	0.295804397
12	PXN;PXN;PXN	NM_025157;NM_001080855;NM_002859	cg01015899		0.03685125	hyper	0.313158588	0.075895	hyper	0.044610628	0.03904375	hyper	0.044610628	0.03904375	0.285887344
7	RP9	NM_203288	cg01016102	N_Shore	0.04965875	hyper	0.018628578	0.046125	hyper	0.027624659	-0.00353375	hypo	0.027624659	-0.00353375	0.858652708
6	PSORS1C1	NM_014068	cg01016122		-0.03123375	hypo	0.160300988	-0.08556875	hypo	0.00059361	-0.054335	hypo	0.00059361	-0.054335	0.018927306
12			cg01016191		0.0691675	hyper	0.048377766	0.13145875	hyper	0.000613509	0.06229125	hyper	0.000613509	0.06229125	0.07319609
10	CCNJ;CCNJ;CCNJ	NM_001134376;NM_019084;NM_001134375	cg01016800	Island	-0.03917625	hypo	0.024104209	-0.0375125	hypo	0.030075902	0.00166375	hyper	0.030075902	0.00166375	0.91924423
10			cg01017127		0.0535775	hyper	0.143360093	0.0810325	hyper	0.031389265	0.027455	hyper	0.031389265	0.027455	0.445472981
5			cg01019249		0.0209725	hyper	0.168503827	0.046845	hyper	0.004198696	0.0258725	hyper	0.004198696	0.0258725	0.092726939
1	OR2G2	NM_001001915	cg01019985		0.0206825	hyper	0.158101221	0.0360125	hyper	0.018256907	0.01533	hyper	0.018256907	0.01533	0.290767306
7	SDK1;SDK1	NR_027816;NM_152744	cg01021547		0.01728125	hyper	0.293869965	0.04309625	hyper	0.013588897	0.025815	hyper	0.013588897	0.025815	0.122410844
1			cg01022189	N_Shelf	0.01025125	hyper	0.551863304	0.0362425	hyper	0.043597714	0.02599125	hyper	0.043597714	0.02599125	0.139360286
8	MFHAS1	NM_004225	cg01022370	Island	-0.0314325	hypo	0.036681277	-0.04687625	hypo	0.003059074	-0.01544375	hypo	0.003059074	-0.01544375	0.287146566
14	RIN3	NM_024832	cg01022501		0.118455	hyper	0.016434787	0.1325425	hyper	0.008139296	0.0140875	hyper	0.008139296	0.0140875	0.761097318
19	PTBP1;PTBP1;PTBP1;PTBP1	NM_031990;NM_175847;NM_031991;NM_002819	cg01025800	Island	0.0948325	hyper	0.037063825	0.1418375	hyper	0.003042691	0.047005	hyper	0.003042691	0.047005	0.284068232
5	ARSB;ARSB	NM_000046;NM_198709	cg01026730		0.00541	hyper	0.777244965	0.040585	hyper	0.042467891	0.035175	hyper	0.042467891	0.035175	0.075481026
16			cg01027010	N_Shelf	0.01903375	hyper	0.322184871	0.044595	hyper	0.02648484	0.02556125	hyper	0.02648484	0.02556125	0.187387136
3			cg01027858		0.03190625	hyper	0.29556017	0.06694875	hyper	0.034566791	0.0350425	hyper	0.034566791	0.0350425	0.251782525
7	FOXK1	NM_001037165	cg01028379	N_Shore	0.02490875	hyper	0.1064722	0.038534812	hyper	0.019832917	0.013626063	hyper	0.019832917	0.013626063	0.376020321
16			cg01028389		0.02173625	hyper	0.135476379	0.0298725	hyper	0.044401634	0.00813625	hyper	0.044401634	0.00813625	0.568190762
1	RPS6KA1	NM_002953	cg01031251	N_Shore	0.05768375	hyper	0.119369299	0.0818925	hyper	0.031059079	0.02420875	hyper	0.031059079	0.02420875	0.504041424
19	SBK2	NM_001101401	cg01031269	N_Shelf	-0.00136375	hypo	0.933843683	0.05182	hyper	0.004064257	0.05318375	hyper	0.004064257	0.05318375	0.003322808
3	NR1I2;NR1I2;NR1I2	NM_033013;NM_003889;NM_022002	cg01032220	N_Shore	0.00857375	hyper	0.50002797	0.030595	hyper	0.022499135	0.02202125	hyper	0.022499135	0.02202125	0.091634896
19	APOE	NM_000041	cg01032398	N_Shelf	0.02591	hyper	0.29781799	0.058093625	hyper	0.030863588	0.032183625	hyper	0.030863588	0.032183625	0.207039944
5			cg01032589		0.0204625	hyper	0.176097642	0.0482025	hyper	0.003206826	0.02774	hyper	0.003206826	0.02774	0.071082761
20	ADAM33;ADAM33	NM_153202;NM_025220	cg01032650	Island	0.0544275	hyper	0.02977868	0.0858275	hyper	0.001319531	0.0314	hyper	0.001319531	0.0314	0.194553258
10			cg01033191	N_Shelf	0.01870125	hyper	0.344821812	0.05559625	hyper	0.008678199	0.036895	hyper	0.008678199	0.036895	0.069602245
6	DST;DST;DST;DST;DST	NM_015548;NM_001144770;NM_183380;NM_001144771;NM_001144769	cg01033419		0.0580025	hyper	0.044765845	0.0827075	hyper	0.005988605	0.024705	hyper	0.005988605	0.024705	0.375441474
10			cg01034754	N_Shore	0.06769875	hyper	0.043384957	0.09221	hyper	0.00783928	0.02451125	hyper	0.00783928	0.02451125	0.446926176
8			cg01034811	S_Shelf	0.01943625	hyper	0.072196333	0.03330125	hyper	0.003700966	0.013865	hyper	0.003700966	0.013865	0.192005013
8	TSNARE1	NM_145003	cg01034973	Island	0.0260025	hyper	0.108506599	0.03695875	hyper	0.026332592	0.01095625	hyper	0.026332592	0.01095625	0.488819787
7	EMID2	NM_133457	cg01035563		0.0233675	hyper	0.169127542	0.0432725	hyper	0.014975446	0.019905	hyper	0.014975446	0.019905	0.238859244
8	PRAGMIN	NM_001080826	cg01035616		0.0073525	hyper	0.645433987	0.03338625	hyper	0.045221147	0.02603375	hyper	0.045221147	0.02603375	0.112299496
11	CHEK1;CHEK1	NM_001114121;NM_001114122	cg01035826	N_Shore	0.03906	hyper	0.03003638	0.050765	hyper	0.006295116	0.011705	hyper	0.006295116	0.011705	0.495375937
16	ZG16B	NM_145252	cg01037823		-0.00214125	hypo	0.919382539	0.046845	hyper	0.035086034	0.04898625	hyper	0.035086034	0.04898625	0.02821054
6	ANKRD6	NM_014942	cg01038299		0.02982625	hyper	0.086845913	0.04008875	hyper	0.024640257	0.0102625	hyper	0.024640257	0.0102625	0.544384512
19	ZNF556;ZNF556	NM_024967;NM_024967	cg01039355	S_Shore	0.028895	hyper	0.189815486	0.05929125	hyper	0.010809395	0.03039625	hyper	0.010809395	0.03039625	0.168652099
5	PCDHA6;PCDHA2;PCDHA1;PCDHA9;PCDHA7;PCDHA1;PCDHA6;PCDHA5;PCDHA10;PCDHA3;PCDHA4;PCDHA10;PCDHA8	NM_031849;NM_018905;NM_031411;NM_031857;NM_018910;NM_018900;NM_018909;NM_018908;NM_018901;NM_018906;NM_018907;NM_031860;NM_018911	cg01042202	Island	0.01952	hyper	0.533002316	0.07298125	hyper	0.026705871	0.05346125	hyper	0.026705871	0.05346125	0.096326219
2	SP5	NM_001003845	cg01042246	Island	-0.06239125	hypo	0.051828758	-0.06437625	hypo	0.045355077	-0.001985	hypo	0.045355077	-0.001985	0.94855195
4			cg01042278	N_Shelf	0.048875	hyper	0.050459649	0.09032525	hyper	0.001278241	0.04145025	hyper	0.001278241	0.04145025	0.099056056
9			cg01043250	N_Shore	0.0107075	hyper	0.610218855	0.05732625	hyper	0.010935623	0.04661875	hyper	0.010935623	0.04661875	0.03425083
8			cg01044632	S_Shelf	0.01338125	hyper	0.33326539	0.038725	hyper	0.008822436	0.02534375	hyper	0.008822436	0.02534375	0.073941908
1	CNN3	NM_001839	cg01045913		0.00484625	hyper	0.709057889	0.03256375	hyper	0.018318725	0.0277175	hyper	0.018318725	0.0277175	0.041319159
15			cg01045959	S_Shelf	0.01674	hyper	0.121734596	0.0223	hyper	0.043116437	0.00556	hyper	0.043116437	0.00556	0.598736998
10	C10orf110;C10orf110;C10orf110;C10orf110	NR_024629;NR_027708;NR_027709;NR_024628	cg01045971		0.0274925	hyper	0.082342228	0.03959875	hyper	0.015408548	0.01210625	hyper	0.015408548	0.01210625	0.432032263
19	ZIK1	NM_001010879	cg01046104	Island	-0.01231875	hypo	0.467097594	-0.049115	hypo	0.007185394	-0.03679625	hypo	0.007185394	-0.03679625	0.037369364
2	GPR45	NM_007227	cg01046703	N_Shore	0.02269	hyper	0.073284459	0.03789125	hyper	0.004639849	0.01520125	hyper	0.004639849	0.01520125	0.221290981
11	OR4C46	NM_001004703	cg01046833		0.03647875	hyper	0.099438576	0.06472375	hyper	0.005714551	0.028245	hyper	0.005714551	0.028245	0.196800645
6			cg01046905		0.0139175	hyper	0.427932276	0.05593	hyper	0.003570766	0.0420125	hyper	0.003570766	0.0420125	0.02296021
3	NUP210	NM_024923	cg01046943		0.01368375	hyper	0.314733405	0.0379375	hyper	0.009045065	0.02425375	hyper	0.009045065	0.02425375	0.081483467
1	PRDM16;PRDM16	NM_022114;NM_199454	cg01046951	S_Shore	0.0416175	hyper	0.168171346	0.1156625	hyper	0.000624417	0.074045	hyper	0.000624417	0.074045	0.018609705
11	B3GAT1;B3GAT1	NM_018644;NM_054025	cg01047028		0.0569125	hyper	0.027832033	0.0686975	hyper	0.009384668	0.011785	hyper	0.009384668	0.011785	0.631517782
1	PRDM16;PRDM16	NM_022114;NM_199454	cg01047045	Island	0.02051625	hyper	0.287114116	0.04568375	hyper	0.023449006	0.0251675	hyper	0.023449006	0.0251675	0.194344281
6	RING1	NM_002931	cg01047779	N_Shelf	0.0167775	hyper	0.167457914	0.0317075	hyper	0.01292827	0.01493	hyper	0.01292827	0.01493	0.217328178
1	GPR3	NM_005281	cg01048751	N_Shore	-0.02760125	hypo	0.052398929	-0.0302625	hypo	0.034830418	-0.00266125	hypo	0.034830418	-0.00266125	0.845424309
8	MSRA;MSRA;MSRA	NM_001135671;NM_001135670;NM_012331	cg01048752		0.0204175	hyper	0.396079363	0.0623475	hyper	0.014572321	0.04193	hyper	0.014572321	0.04193	0.088918004
10			cg01048972		0.02694	hyper	0.142074034	0.05087875	hyper	0.008607773	0.02393875	hyper	0.008607773	0.02393875	0.189884113
10	FGFR2;FGFR2;FGFR2;FGFR2;FGFR2;FGFR2;FGFR2;FGFR2;FGFR2	NM_001144914;NM_001144915;NM_022970;NM_001144913;NM_001144916;NM_000141;NM_001144917;NM_001144919;NM_001144918	cg01049916		0.04258875	hyper	0.132636104	0.1011325	hyper	0.001167435	0.05854375	hyper	0.001167435	0.05854375	0.04288165
8			cg01049933	N_Shore	0.03063	hyper	0.291412127	0.0740525	hyper	0.015597347	0.0434225	hyper	0.015597347	0.0434225	0.139422227
X	CXorf23	NM_198279	cg01051089		0.014705	hyper	0.252617799	0.026445	hyper	0.045870928	0.01174	hyper	0.045870928	0.01174	0.358582643
1			cg01051698	N_Shelf	0.02000125	hyper	0.440703697	0.06955125	hyper	0.011948797	0.04955	hyper	0.011948797	0.04955	0.064211534
11			cg01054652		-0.02233	hypo	0.449863275	0.07986875	hyper	0.011379794	0.10219875	hyper	0.011379794	0.10219875	0.001831534
6	TNXB	NM_019105	cg01054725		0.01413875	hyper	0.291939787	0.03323875	hyper	0.018437637	0.0191	hyper	0.018437637	0.0191	0.158578234
1			cg01056467	Island	0.003975	hyper	0.878684816	0.0547	hyper	0.044583612	0.050725	hyper	0.044583612	0.050725	0.060979096
16	KIAA0556	NM_015202	cg01057287		0.0370375	hyper	0.010922657	0.04955125	hyper	0.001164877	0.01251375	hyper	0.001164877	0.01251375	0.35946233
1	OBSCN;OBSCN	NM_052843;NM_001098623	cg01057552		0.04743875	hyper	0.11264805	0.06918625	hyper	0.024556805	0.0217475	hyper	0.024556805	0.0217475	0.457296291
5	TNFAIP8	NM_001077654	cg01057573		0.00289125	hyper	0.918623166	0.06242875	hyper	0.035704617	0.0595375	hyper	0.035704617	0.0595375	0.044291721
8	DEFB136	NM_001033018	cg01058004		0.01984375	hyper	0.296487241	0.04457625	hyper	0.024859725	0.0247325	hyper	0.024859725	0.0247325	0.196071095
15	TNFAIP8L3	NM_207381	cg01058070		0.07104875	hyper	0.04549404	0.0820725	hyper	0.022652052	0.01102375	hyper	0.022652052	0.01102375	0.745860934
6	PRR3;PRR3	NM_001077497;NM_025263	cg01058212	S_Shelf	0.01982875	hyper	0.245764393	0.0436375	hyper	0.01523139	0.02380875	hyper	0.01523139	0.02380875	0.166095801
3	TMEM108;TMEM108	NM_001136469;NM_023943	cg01058342		0.02394	hyper	0.473592785	0.07538875	hyper	0.031176128	0.05144875	hyper	0.031176128	0.05144875	0.130991064
12			cg01058569	Island	0.01809375	hyper	0.473909395	0.0564725	hyper	0.032672532	0.03837875	hyper	0.032672532	0.03837875	0.136103218
1	SSU72	NM_014188	cg01058717	N_Shelf	0.07796875	hyper	0.036209891	0.07545	hyper	0.04207646	-0.00251875	hypo	0.04207646	-0.00251875	0.943352757
6			cg01059012		0.005475	hyper	0.644596448	0.02867625	hyper	0.022355339	0.02320125	hyper	0.022355339	0.02320125	0.059634871
22	WBP2NL	NM_152613	cg01059385	Island	-0.06294375	hypo	0.021211967	-0.05645625	hypo	0.036704333	0.0064875	hyper	0.036704333	0.0064875	0.801146545
3	TNFSF10	NM_003810	cg01059398		0.03548625	hyper	0.074106532	0.044995	hyper	0.026393766	0.00950875	hyper	0.026393766	0.00950875	0.620954725
20	CDH22	NM_021248	cg01059768	N_Shore	0.0435325	hyper	0.02631675	0.05780125	hyper	0.004448465	0.01426875	hyper	0.004448465	0.01426875	0.444548679
17	NLK	NM_016231	cg01059818	S_Shore	0.01616	hyper	0.275196664	0.03408375	hyper	0.027234613	0.01792375	hyper	0.027234613	0.01792375	0.227544789
1	CDCP2	NM_201546	cg01060188		0.00862	hyper	0.620342699	0.03757875	hyper	0.038944681	0.02895875	hyper	0.038944681	0.02895875	0.105072978
10	NOLC1	NM_004741	cg01060471	Island	-0.011255	hypo	0.549096248	-0.04706	hypo	0.018155597	-0.035805	hypo	0.018155597	-0.035805	0.065393318
6	FAM120B	NM_032448	cg01061164	Island	0.04180875	hyper	0.099309692	0.090715	hyper	0.0010992	0.04890625	hyper	0.0010992	0.04890625	0.05638034
13			cg01061391	N_Shore	0.0513525	hyper	0.168159539	0.0849925	hyper	0.027383875	0.03364	hyper	0.027383875	0.03364	0.360966767
1	PRDM16;PRDM16	NM_199454;NM_022114	cg01062116	S_Shore	-0.0011225	hypo	0.949000718	0.048675	hyper	0.010042005	0.0497975	hyper	0.010042005	0.0497975	0.008647981
10	C10orf71;C10orf71	NM_199459;NM_001135196	cg01062504		0.05657125	hyper	0.036135152	0.05643375	hyper	0.036548684	-0.0001375	hypo	0.036548684	-0.0001375	0.995732239
4			cg01062651	N_Shore	0.02012	hyper	0.165498776	0.03761	hyper	0.013420944	0.01749	hyper	0.013420944	0.01749	0.225644843
22	SBF1	NM_002972	cg01063425	N_Shore	0.03596375	hyper	0.058055592	0.0378925	hyper	0.046728288	0.00192875	hyper	0.046728288	0.00192875	0.915758225
17	TAF15;TAF15	NM_003487;NM_139215	cg01063615	S_Shore	0.01446625	hyper	0.382320896	0.03714625	hyper	0.03167233	0.02268	hyper	0.03167233	0.02268	0.175889489
10			cg01063701		0.035055	hyper	0.087076856	0.05145125	hyper	0.015174253	0.01639625	hyper	0.015174253	0.01639625	0.411855574
6	VPS52	NM_022553	cg01064432		-0.013655	hypo	0.4461243	0.0396175	hyper	0.034331762	0.0532725	hyper	0.034331762	0.0532725	0.006011529
1			cg01064725	N_Shore	0.05470375	hyper	0.014900437	0.07105125	hyper	0.002344818	0.0163475	hyper	0.002344818	0.0163475	0.43977526
19	MUM1;MUM1	NR_024247;NM_032853	cg01065100	N_Shore	0.01919125	hyper	0.09157077	0.030645	hyper	0.009881615	0.01145375	hyper	0.009881615	0.01145375	0.304306269
1	RER1	NM_007033	cg01065210	N_Shore	0.05056625	hyper	0.016679306	0.04833625	hyper	0.021465139	-0.00223	hypo	0.021465139	-0.00223	0.910383209
7			cg01065592	Island	0.0274575	hyper	0.113998639	0.03786625	hyper	0.033164196	0.01040875	hyper	0.033164196	0.01040875	0.539600875
1			cg01065679		0.02559625	hyper	0.197176847	0.04719625	hyper	0.022337909	0.0216	hyper	0.022337909	0.0216	0.273980717
19			cg01065748	S_Shelf	0.04297625	hyper	0.052745755	0.083135	hyper	0.000631395	0.04015875	hyper	0.000631395	0.04015875	0.068901351
1	CNIH3	NM_152495	cg01065938		0.01554	hyper	0.258646763	0.03746625	hyper	0.010318013	0.02192625	hyper	0.010318013	0.02192625	0.115789764
21	SFRS15;SFRS15;SFRS15	NM_001145445;NM_001145444;NM_020706	cg01066046	S_Shore	-0.01627875	hypo	0.197679222	-0.03713125	hypo	0.005993263	-0.0208525	hypo	0.005993263	-0.0208525	0.102731095
1			cg01066056	N_Shore	0.00334375	hyper	0.872794429	0.04771875	hyper	0.03011632	0.044375	hyper	0.03011632	0.044375	0.042361343
6	ZNF311	NM_001010877	cg01067190		0.003185	hyper	0.865824336	0.041575	hyper	0.035708198	0.03839	hyper	0.035708198	0.03839	0.050876444
6	SERPINB6	NM_004568	cg01067983		0.108345	hyper	0.023931865	0.1027575	hyper	0.031311583	-0.0055875	hypo	0.031311583	-0.0055875	0.901886161
10			cg01069043	N_Shore	-0.00938625	hypo	0.698457422	0.05291	hyper	0.037169995	0.06229625	hyper	0.037169995	0.06229625	0.015838888
2			cg01069648		0.01842875	hyper	0.248001256	0.04580625	hyper	0.007224639	0.0273775	hyper	0.007224639	0.0273775	0.091516206
1			cg01071185		0.02811625	hyper	0.304956082	0.05603375	hyper	0.047711651	0.0279175	hyper	0.047711651	0.0279175	0.308309816
1			cg01071265		0.01945125	hyper	0.313207026	0.04626375	hyper	0.022155233	0.0268125	hyper	0.022155233	0.0268125	0.168607277
11			cg01071668	N_Shore	0.01414375	hyper	0.481127199	0.04472625	hyper	0.033223475	0.0305825	hyper	0.033223475	0.0305825	0.135117943
19	SNAR-F	NR_004384	cg01072969	N_Shore	0.0306325	hyper	0.391966311	0.093395	hyper	0.013951032	0.0627625	hyper	0.013951032	0.0627625	0.086973752
2	TSSC1	NM_003310	cg01074643		0.02222	hyper	0.020864808	0.02844875	hyper	0.004205276	0.00622875	hyper	0.004205276	0.00622875	0.493952669
6	TIAM2	NM_012454	cg01075002		0.026025	hyper	0.255403031	0.0758425	hyper	0.002450228	0.0498175	hyper	0.002450228	0.0498175	0.035545208
2			cg01075095	N_Shore	0.082229583	hyper	0.016853732	0.09298	hyper	0.012160275	0.010750417	hyper	0.012160275	0.010750417	0.744779174
17			cg01076254	N_Shore	0.02856625	hyper	0.15639547	0.04543125	hyper	0.028892257	0.016865	hyper	0.028892257	0.016865	0.395994235
3			cg01076387	N_Shelf	0.0803925	hyper	0.004219138	0.088165	hyper	0.002010405	0.0077725	hyper	0.002010405	0.0077725	0.761755174
3	TBC1D5;TBC1D5;TBC1D5	NM_014744;NM_001134380;NM_001134381	cg01076454		0.02116625	hyper	0.173044056	0.03851625	hyper	0.017521422	0.01735	hyper	0.017521422	0.01735	0.26092343
3			cg01076485		0.03271	hyper	0.021481333	0.05216875	hyper	0.000657131	0.01945875	hyper	0.000657131	0.01945875	0.155802763
7	ZNF862	NM_001099220	cg01077185	Island	-0.0056125	hypo	0.71925892	0.0490725	hyper	0.004135358	0.054685	hyper	0.004135358	0.054685	0.001712984
11			cg01077469	N_Shore	0.0157	hyper	0.325940164	0.0623435	hyper	0.000865316	0.0466435	hyper	0.000865316	0.0466435	0.007729524
6	MAS1L	NM_052967	cg01078434		0.03855375	hyper	0.029736961	0.0665575	hyper	0.000558277	0.02800375	hyper	0.000558277	0.02800375	0.105916103
21	DSCAM	NM_001389	cg01078582	N_Shore	0.04957125	hyper	0.03967938	0.05668	hyper	0.020269362	0.00710875	hyper	0.020269362	0.00710875	0.757374076
20	KIF3B	NM_004798	cg01078772	Island	-0.05786125	hypo	0.084369395	-0.072715	hypo	0.033087986	-0.01485375	hypo	0.033087986	-0.01485375	0.647735953
16			cg01079019		-0.00550625	hypo	0.836663677	0.06363	hyper	0.024321302	0.06913625	hyper	0.024321302	0.06913625	0.015331276
1			cg01079795	N_Shore	0.0166875	hyper	0.291503037	0.0324275	hyper	0.047049749	0.01574	hyper	0.047049749	0.01574	0.319122756
1	PRDM16;PRDM16	NM_022114;NM_199454	cg01079872		-0.0224475	hypo	0.214274343	0.0392225	hyper	0.03563102	0.06167	hyper	0.03563102	0.06167	0.001875916
5			cg01079950	Island	0.02982375	hyper	0.131275376	0.0419575	hyper	0.037972562	0.01213375	hyper	0.037972562	0.01213375	0.530696316
7			cg01080456		0.00598625	hyper	0.666451647	0.031165	hyper	0.032619594	0.02517875	hyper	0.032619594	0.02517875	0.079177643
16	THAP11;CENPT;THAP11	NM_020457;NM_025082;NM_020457	cg01083131	S_Shore	0.0089875	hyper	0.579038245	-0.037465	hypo	0.027917072	-0.0464525	hypo	0.027917072	-0.0464525	0.007880639
6	GPX6	NM_182701	cg01084722		0.0271575	hyper	0.227459807	0.05722	hyper	0.015526428	0.0300625	hyper	0.015526428	0.0300625	0.183074256
10			cg01085537	N_Shore	0.02836	hyper	0.152358369	0.07244875	hyper	0.000959297	0.04408875	hyper	0.000959297	0.04408875	0.030741259
2			cg01085569		0.01729375	hyper	0.624427138	0.0805175	hyper	0.03012362	0.06322375	hyper	0.03012362	0.06322375	0.082646615
12			cg01085837	Island	-0.025415	hypo	0.047540601	-0.0305275	hypo	0.019352286	-0.0051125	hypo	0.019352286	-0.0051125	0.677681589
16	WDR59	NM_030581	cg01085853	N_Shelf	0.0378275	hyper	0.045241208	0.06856125	hyper	0.000835752	0.03073375	hyper	0.000835752	0.03073375	0.098819851
19	KIAA1683;KIAA1683;KIAA1683	NM_025249;NM_001145305;NM_001145304	cg01087239		-0.0310925	hypo	0.075908786	-0.0763225	hypo	0.000136907	-0.04523	hypo	0.000136907	-0.04523	0.012647112
15			cg01087254		0.00714375	hyper	0.821980991	0.08616375	hyper	0.011498495	0.07902	hyper	0.011498495	0.07902	0.019193591
2	SH2D6	NM_198482	cg01088579		0.02214	hyper	0.299839275	0.044925	hyper	0.042057364	0.022785	hyper	0.042057364	0.022785	0.286310626
20	KIAA1755	NM_001029864	cg01089858	N_Shelf	0.01605	hyper	0.506600735	0.04965875	hyper	0.04805829	0.03360875	hyper	0.04805829	0.03360875	0.171059244
6	KIF6	NM_145027	cg01090026	N_Shore	0.02417125	hyper	0.397454482	0.0661725	hyper	0.027056891	0.04200125	hyper	0.027056891	0.04200125	0.147618168
2	SPTBN1;SPTBN1	NM_178313;NM_003128	cg01091099		0.01527	hyper	0.397164145	0.04216125	hyper	0.025818595	0.02689125	hyper	0.025818595	0.02689125	0.142245431
16	CNOT1	NM_016284	cg01096617		0.06122375	hyper	7.50E-05	0.0731175	hyper	7.49E-06	0.01189375	hyper	7.49E-06	0.01189375	0.360508445
12			cg01096886	N_Shelf	0.0400975	hyper	0.028983717	0.06471875	hyper	0.001015052	0.02462125	hyper	0.001015052	0.02462125	0.166174408
18	KCNG2	NM_012283	cg01097071	S_Shore	0.02295875	hyper	0.206284347	0.047315	hyper	0.013331753	0.02435625	hyper	0.013331753	0.02435625	0.180926298
1	DOCK7	NM_033407	cg01097102	N_Shore	0.01417125	hyper	0.372988354	0.03375875	hyper	0.041004794	0.0195875	hyper	0.041004794	0.0195875	0.221751916
16			cg01097180	N_Shore	0.01691	hyper	0.451026768	0.04668	hyper	0.045268713	0.02977	hyper	0.045268713	0.02977	0.190156009
11			cg01097196		0.0277475	hyper	0.136730758	0.03804125	hyper	0.04554005	0.01029375	hyper	0.04554005	0.01029375	0.572904161
10	NCRNA00202	NR_026795	cg01097314		0.01809375	hyper	0.172427793	0.03772875	hyper	0.007392177	0.019635	hyper	0.007392177	0.019635	0.140085416
1	AADACL3;AADACL3	NM_001103170;NM_001103169	cg01097325		0.09902	hyper	0.006775581	0.1024925	hyper	0.005298822	0.0034725	hyper	0.005298822	0.0034725	0.917860481
11			cg01098234	Island	0.03408375	hyper	0.039126418	0.04226375	hyper	0.01240713	0.00818	hyper	0.01240713	0.00818	0.604719197
17	MAPT;MAPT;MAPT;MAPT;STH;MAPT;MAPT	NM_016835;NM_001123067;NM_016834;NM_005910;NM_001007532;NM_001123066;NM_016841	cg01098886		0.00587875	hyper	0.664772987	0.02858625	hyper	0.043614413	0.0227075	hyper	0.043614413	0.0227075	0.103391568
14	CDC42BPB	NM_006035	cg01100318		0.0113275	hyper	0.43376874	0.03876375	hyper	0.011999908	0.02743625	hyper	0.011999908	0.02743625	0.066013786
7	DBNL;DBNL;DBNL	NM_001122956;NM_014063;NM_001014436	cg01100525	N_Shore	-0.0170275	hypo	0.286474681	-0.03244375	hypo	0.048891972	-0.01541625	hypo	0.048891972	-0.01541625	0.333457653
12	EP400	NM_015409	cg01101020	Island	0.03167	hyper	0.243905142	0.0550875	hyper	0.048790461	0.0234175	hyper	0.048790461	0.0234175	0.385705953
1			cg01101459		0.02633875	hyper	0.082248478	0.04266375	hyper	0.007277787	0.016325	hyper	0.007277787	0.016325	0.271727944
3			cg01101527		0.06710375	hyper	0.017961637	0.05902375	hyper	0.034948257	-0.00808	hypo	0.034948257	-0.00808	0.761815712
1	PRDM16;PRDM16	NM_022114;NM_199454	cg01101873		0.02561375	hyper	0.253856397	0.05737875	hyper	0.015216153	0.031765	hyper	0.015216153	0.031765	0.160157822
3	DNAJC13	NM_015268	cg01102232	N_Shore	0.036195	hyper	0.0671536	0.0538125	hyper	0.008907318	0.0176175	hyper	0.008907318	0.0176175	0.359476108
2			cg01102471		0.007635	hyper	0.608307627	0.03039375	hyper	0.049961428	0.02275875	hyper	0.049961428	0.02275875	0.135012319
1	RUNX3;RUNX3	NM_001031680;NM_004350	cg01103597		0.0096025	hyper	0.531137937	0.0389225	hyper	0.016796909	0.02932	hyper	0.016796909	0.02932	0.064480357
4	STOX2	NM_020225	cg01104377		0.05502125	hyper	0.000777534	0.0586425	hyper	0.000412713	0.00362125	hyper	0.000412713	0.00362125	0.801424083
1	RUNX3;RUNX3	NM_001031680;NM_004350	cg01104425		0.02168875	hyper	0.163019439	0.05426625	hyper	0.00147964	0.0325775	hyper	0.00147964	0.0325775	0.041002393
1	PRDM16;PRDM16	NM_022114;NM_199454	cg01104489	Island	0.0006975	hyper	0.964009498	0.0578875	hyper	0.000947869	0.05719	hyper	0.000947869	0.05719	0.00106105
16	CHST5	NM_024533	cg01111093	Island	0.0516075	hyper	0.007174075	0.04677375	hyper	0.013554869	-0.00483375	hypo	0.013554869	-0.00483375	0.784858982
2			cg01112035		0.02849625	hyper	0.238825313	0.0629225	hyper	0.01363668	0.03442625	hyper	0.01363668	0.03442625	0.157530981
2	TPO;TPO;TPO;TPO	NM_175719;NM_000547;NM_175721;NM_175722	cg01112527	N_Shore	0.000815	hyper	0.949645152	0.03121	hyper	0.022514733	0.030395	hyper	0.022514733	0.030395	0.025873676
16	RANBP10	NM_020850	cg01114989	Island	-0.00083625	hypo	0.944799454	0.02811625	hyper	0.027462549	0.0289525	hyper	0.027462549	0.0289525	0.023593996
7	PRKAR1B;PRKAR1B;PRKAR1B;PRKAR1B;PRKAR1B;PRKAR1B	NM_001164759;NM_001164762;NM_001164758;NM_001164760;NM_001164761;NM_002735	cg01121840	Island	0.03220875	hyper	0.131389588	0.04349625	hyper	0.045673533	0.0112875	hyper	0.045673533	0.0112875	0.588876598
6	AARS2	NM_020745	cg01122755	S_Shore	-0.03347375	hypo	0.077695896	-0.0398475	hypo	0.03823605	-0.00637375	hypo	0.03823605	-0.00637375	0.728376086
9			cg01124539	N_Shore	-0.02720125	hypo	0.204734585	-0.04647	hypo	0.035774342	-0.01926875	hypo	0.035774342	-0.01926875	0.364819041
13	IFT88;IFT88	NM_175605;NM_006531	cg01124810	S_Shore	-0.00021375	hypo	0.993084054	0.05118125	hyper	0.047009846	0.051395	hyper	0.047009846	0.051395	0.046171329
6	PEX6	NM_000287	cg01125463	N_Shore	-0.0126825	hypo	0.434826508	-0.05040625	hypo	0.004365901	-0.03772375	hypo	0.004365901	-0.03772375	0.026838436
5	CEP72	NM_018140	cg01125608	Island	0.03115375	hyper	0.045207342	0.04401625	hyper	0.006494271	0.0128625	hyper	0.006494271	0.0128625	0.391058749
14			cg01126532		0.05439625	hyper	0.09025114	0.07105	hyper	0.030195018	0.01665375	hyper	0.030195018	0.01665375	0.593501258
22			cg01127300	S_Shelf	-0.01684375	hypo	0.388108271	-0.04307625	hypo	0.034280647	-0.0262325	hypo	0.034280647	-0.0262325	0.183853354
3	XIRP1	NM_194293	cg01127412	Island	0.02095	hyper	0.245501208	0.0398875	hyper	0.032916986	0.0189375	hyper	0.032916986	0.0189375	0.292528524
19	PRR19	NM_199285	cg01127878	S_Shelf	0.0487575	hyper	0.12952244	0.066225	hyper	0.043549982	0.0174675	hyper	0.043549982	0.0174675	0.578738287
3			cg01130010		0.05126	hyper	0.023291707	0.0957475	hyper	0.00014525	0.0444875	hyper	0.00014525	0.0444875	0.046029816
16	LOC283867	NR_027755	cg01130056		0.052365	hyper	0.078627428	0.09012125	hyper	0.004284595	0.03775625	hyper	0.004284595	0.03775625	0.197559682
10			cg01131241	N_Shelf	0.00057375	hyper	0.968809239	0.0355625	hyper	0.022258162	0.03498875	hyper	0.022258162	0.03498875	0.024265476
16			cg01132020		0.00858125	hyper	0.383964504	0.02017625	hyper	0.048127099	0.011595	hyper	0.048127099	0.011595	0.242609096
3	TBL1XR1	NM_024665	cg01132484	S_Shore	0.072475	hyper	0.008130014	0.092975	hyper	0.001131558	0.0205	hyper	0.001131558	0.0205	0.421202729
8	DEFB135	NM_001033017	cg01134551		0.02135	hyper	0.164466693	0.0307925	hyper	0.049720018	0.0094425	hyper	0.049720018	0.0094425	0.531681264
4	CXCL13	NM_006419	cg01134794		0.01532125	hyper	0.259279388	0.0331	hyper	0.020006797	0.01777875	hyper	0.020006797	0.01777875	0.192616721
14	CMTM5;IL25;IL25;CMTM5	NM_001037288;NM_172314;NM_022789;NM_138460	cg01134935		0.0131825	hyper	0.405776441	0.0486725	hyper	0.004714055	0.03549	hyper	0.004714055	0.03549	0.032150894
11	SLC22A9	NM_080866	cg01135800		0.05399375	hyper	0.01445946	0.05434125	hyper	0.013914293	0.0003475	hyper	0.013914293	0.0003475	0.986569738
8			cg01136606		0.02125875	hyper	0.164251525	0.03667625	hyper	0.020920821	0.0154175	hyper	0.020920821	0.0154175	0.308283621
3	VPRBP	NM_014703	cg01136848	S_Shore	0.02184125	hyper	0.188367557	0.03461375	hyper	0.042404167	0.0127725	hyper	0.042404167	0.0127725	0.436048502
8			cg01136922		0.03591125	hyper	0.103611662	0.06368875	hyper	0.006286925	0.0277775	hyper	0.006286925	0.0277775	0.202853429
17	B3GNTL1	NM_001009905	cg01139100		0.01179	hyper	0.38168894	0.03042125	hyper	0.030726517	0.01863125	hyper	0.030726517	0.01863125	0.172055235
11	KIRREL3;KIRREL3	NM_001161707;NM_032531	cg01139403		0.0185025	hyper	0.343017423	0.04738	hyper	0.020885755	0.0288775	hyper	0.020885755	0.0288775	0.144344033
5			cg01139493		0.042565	hyper	0.175961283	0.07365875	hyper	0.023987086	0.03109375	hyper	0.023987086	0.03109375	0.318377061
4			cg01141445		0.01835625	hyper	0.211381356	0.03534125	hyper	0.021083856	0.016985	hyper	0.021083856	0.016985	0.246366499
5	CYFIP2;C5orf40;CYFIP2;CYFIP2	NM_001037333;NM_001001343;NM_014376;NM_001037332	cg01141636	Island	0.03838875	hyper	0.183784755	0.06454625	hyper	0.030548887	0.0261575	hyper	0.030548887	0.0261575	0.360151608
5	AHRR;LOC100310782	NM_020731;NR_029397	cg01141993		0.0291775	hyper	0.133731368	0.04499	hyper	0.025025263	0.0158125	hyper	0.025025263	0.0158125	0.408285397
4	FAM53A	NM_001013622	cg01142353	S_Shore	0.0141475	hyper	0.243121753	0.03860625	hyper	0.003355625	0.02445875	hyper	0.003355625	0.02445875	0.04970691
3	COMMD2	NM_016094	cg01143510	S_Shore	0.01915375	hyper	0.313893002	0.0535725	hyper	0.008431195	0.03441875	hyper	0.008431195	0.03441875	0.077126224
2			cg01145686	N_Shore	-0.02951875	hypo	0.297683363	0.0614175	hyper	0.036739251	0.09093625	hyper	0.036739251	0.09093625	0.00324803
15	MYO5A;MYO5A	NM_000259;NM_001142495	cg01145928		0.0573675	hyper	0.023466989	0.0772075	hyper	0.003386457	0.01984	hyper	0.003386457	0.01984	0.41008185
5	STARD4	NM_139164	cg01146501	S_Shore	0.02918125	hyper	0.135143989	0.04780625	hyper	0.018398975	0.018625	hyper	0.018398975	0.018625	0.333310442
2	RAPGEF4;RAPGEF4	NM_007023;NM_001100397	cg01147714		0.06159875	hyper	0.019593141	0.08714625	hyper	0.00170165	0.0255475	hyper	0.00170165	0.0255475	0.309020144
5	MSX2	NM_002449	cg01148731	N_Shelf	0.03015125	hyper	0.291723157	0.07364625	hyper	0.014739207	0.043495	hyper	0.014739207	0.043495	0.133164807
8	OSR2;OSR2	NM_001142462;NM_053001	cg01148781	S_Shore	0.056495	hyper	0.090891422	0.10810875	hyper	0.002588667	0.05161375	hyper	0.002588667	0.05161375	0.120563679
14	VTI1B;VTI1B	NM_006370;NM_006370	cg01149132		0.02902125	hyper	0.39734845	0.07146	hyper	0.044622879	0.04243875	hyper	0.044622879	0.04243875	0.219860175
5	FBXL7	NM_012304	cg01149929		-0.0048275	hypo	0.827494852	0.0499275	hyper	0.032174578	0.054755	hyper	0.032174578	0.054755	0.01994713
15			cg01150270	N_Shore	-0.034435	hypo	0.235429816	-0.06634625	hypo	0.027837185	-0.03191125	hypo	0.027837185	-0.03191125	0.270508017
4			cg01150292		0.0262175	hyper	0.268871156	0.0565425	hyper	0.022591691	0.030325	hyper	0.022591691	0.030325	0.202931864
6	C6orf221	NM_001017361	cg01152927	N_Shelf	0.05956625	hyper	0.011350364	0.0463475	hyper	0.043106716	-0.01321875	hypo	0.043106716	-0.01321875	0.547562001
2			cg01153080		0.04154125	hyper	0.026505091	0.07705125	hyper	0.000207246	0.03551	hyper	0.000207246	0.03551	0.054467846
16	CA5A	NM_001739	cg01153186	N_Shore	0.01616625	hyper	0.343095431	0.03699125	hyper	0.036889946	0.020825	hyper	0.036889946	0.020825	0.224925191
6			cg01153613		0.0485475	hyper	0.075632408	0.0586375	hyper	0.034493179	0.01009	hyper	0.034493179	0.01009	0.70259645
11	KCNJ11;KCNJ11	NM_000525;NM_001166290	cg01153817	Island	0.01708125	hyper	0.340592935	0.06109625	hyper	0.002007897	0.044015	hyper	0.002007897	0.044015	0.019618545
14			cg01154227		0.0308425	hyper	0.045369573	0.0485225	hyper	0.002908169	0.01768	hyper	0.002908169	0.01768	0.237523357
2	ANKRD53;ANKRD53	NM_001115116;NM_024933	cg01154254	N_Shore	-0.01669	hypo	0.193273098	-0.0282775	hypo	0.032810502	-0.0115875	hypo	0.032810502	-0.0115875	0.361826096
6			cg01157470	N_Shelf	0.02958125	hyper	0.103031864	0.037285	hyper	0.04316829	0.00770375	hyper	0.04316829	0.00770375	0.662565212
6	SYNGAP1	NM_006772	cg01157525		0.01097125	hyper	0.468082619	0.034525	hyper	0.029403265	0.02355375	hyper	0.029403265	0.02355375	0.126795276
16			cg01159194	Island	0.02076125	hyper	0.159765116	0.04322625	hyper	0.006006015	0.022465	hyper	0.006006015	0.022465	0.129572411
5	KCTD16	NM_020768	cg01159294		0.01158625	hyper	0.487374199	0.0473975	hyper	0.008280136	0.03581125	hyper	0.008280136	0.03581125	0.039556594
16			cg01163071	S_Shelf	0.04422625	hyper	0.091831298	0.07382	hyper	0.007396574	0.02959375	hyper	0.007396574	0.02959375	0.251211084
3	TRAK1;TRAK1	NM_001042646;NM_014965	cg01163330	Island	0.01521	hyper	0.29805143	0.02954875	hyper	0.049973489	0.01433875	hyper	0.049973489	0.01433875	0.32595446
22	ZNRF3	NM_032173	cg01164221	N_Shore	0.01779875	hyper	0.090630869	0.0256825	hyper	0.017933861	0.00788375	hyper	0.017933861	0.00788375	0.442084795
21			cg01164574	N_Shore	0.04870125	hyper	0.133198805	0.06551625	hyper	0.047434196	0.016815	hyper	0.047434196	0.016815	0.59615882
1	OR14I1	NM_001004734	cg01165362		-0.02355	hypo	0.339283126	0.05153125	hyper	0.043556832	0.07508125	hyper	0.043556832	0.07508125	0.00489411
2			cg01165997		0.024115	hyper	0.37109934	0.0713775	hyper	0.012739972	0.0472625	hyper	0.012739972	0.0472625	0.08692546
17			cg01166159	N_Shelf	0.06170875	hyper	0.01742167	0.08840125	hyper	0.001265741	0.0266925	hyper	0.001265741	0.0266925	0.279370507
20	CDH26;CDH26	NM_177980;NM_021810	cg01166219		0.0127025	hyper	0.47078433	0.0531375	hyper	0.005426868	0.040435	hyper	0.005426868	0.040435	0.028629049
14			cg01166350		0.03440375	hyper	0.351317729	0.08962	hyper	0.020935128	0.05521625	hyper	0.020935128	0.05521625	0.140390438
16			cg01167628		0.04108875	hyper	0.029442273	0.0437125	hyper	0.021340373	0.00262375	hyper	0.021340373	0.00262375	0.883463434
6			cg01168231		0.0030925	hyper	0.858855479	0.03726625	hyper	0.040765473	0.03417375	hyper	0.040765473	0.03417375	0.058859397
2	MGAT5	NM_002410	cg01168696		0.0179975	hyper	0.350503318	0.04245875	hyper	0.034395703	0.02446125	hyper	0.034395703	0.02446125	0.208058105
1	LPGAT1	NM_014873	cg01168776	N_Shore	0.04457625	hyper	0.029914662	0.0589125	hyper	0.005552098	0.01433625	hyper	0.005552098	0.01433625	0.464326809
6	LYPLA2P1	NR_001444	cg01168822		0.00835125	hyper	0.681565233	0.06855375	hyper	0.002376372	0.0602025	hyper	0.002376372	0.0602025	0.006425658
19	PIP5K1C	NM_012398	cg01168835	Island	0.02827875	hyper	0.028455094	0.04167375	hyper	0.002195296	0.013395	hyper	0.002195296	0.013395	0.27970086
2	C2orf34	NM_024766	cg01169075		0.09600125	hyper	0.001757558	0.0947425	hyper	0.001968435	-0.00125875	hypo	0.001968435	-0.00125875	0.963430416
14			cg01169521		9.12E-05	hyper	0.995659583	0.0447375	hyper	0.012850206	0.04464625	hyper	0.012850206	0.04464625	0.013011689
11	MRGPRF;MRGPRF	NM_001098515;NM_145015	cg01169746	Island	0.016325	hyper	0.221816853	0.03607875	hyper	0.010736579	0.01975375	hyper	0.010736579	0.01975375	0.142248305
10	INPP5A	NM_005539	cg01170247	S_Shore	0.01738	hyper	0.233090915	0.03166375	hyper	0.035664532	0.01428375	hyper	0.035664532	0.01428375	0.324662113
7	DPY19L2P2;DPY19L2P2	NR_027768;NR_003561	cg01172728	N_Shore	0.018335	hyper	0.278265408	0.04383125	hyper	0.014124609	0.02549625	hyper	0.014124609	0.02549625	0.13615401
7	GNA12	NM_007353	cg01172766	N_Shore	0.03806625	hyper	0.01520427	0.03448875	hyper	0.02619454	-0.0035775	hypo	0.02619454	-0.0035775	0.807559898
10	BEND7;BEND7	NM_152751;NM_001100912	cg01174428	N_Shore	0.02525125	hyper	0.191507108	0.04650625	hyper	0.020930561	0.021255	hyper	0.020930561	0.021255	0.269006508
6	ZDHHC14;ZDHHC14	NM_153746;NM_024630	cg01174743		0.01066875	hyper	0.775103554	0.0873125	hyper	0.026738896	0.07664375	hyper	0.026738896	0.07664375	0.049114342
5	PDE4D;PDE4D;PDE4D	NM_001165899;NM_006203;NM_001104631	cg01174811		0.05326125	hyper	0.104323077	0.07793375	hyper	0.021123366	0.0246725	hyper	0.021123366	0.0246725	0.441467432
5	HINT1;HINT1;HINT1	NM_005340;NR_024611;NR_024610	cg01175053	N_Shelf	0.016455	hyper	0.163561562	0.035825	hyper	0.004645654	0.01937	hyper	0.004645654	0.01937	0.10371509
15	AGBL1	NM_152336	cg01177849		0.01398125	hyper	0.373293991	0.05180125	hyper	0.002666265	0.03782	hyper	0.002666265	0.03782	0.021972694
16	ESRP2	NM_024939	cg01177854	Island	-0.04395375	hypo	0.007097805	-0.03427125	hypo	0.03061803	0.0096825	hyper	0.03061803	0.0096825	0.52173479
12	B4GALNT3	NM_173593	cg01179055		0.02532	hyper	0.208814606	0.04357	hyper	0.036124308	0.01825	hyper	0.036124308	0.01825	0.361028389
11	MAP3K11	NM_002419	cg01180479	Island	0.09087375	hyper	0.025997933	0.10201875	hyper	0.013617924	0.011145	hyper	0.013617924	0.011145	0.773091782
3	BHLHE40	NM_003670	cg01180628	N_Shore	-0.0307775	hypo	0.163629669	-0.07190875	hypo	0.002682293	-0.04113125	hypo	0.002682293	-0.04113125	0.066912075
8			cg01181084	Island	0.0209775	hyper	0.087521047	0.0420775	hyper	0.001578848	0.0211	hyper	0.001578848	0.0211	0.085800095
8			cg01182865	N_Shore	-0.01363	hypo	0.418635495	-0.04569125	hypo	0.011091512	-0.03206125	hypo	0.011091512	-0.03206125	0.065033082
7	TAS2R3	NM_016943	cg01182873		0.00360875	hyper	0.774595416	0.02959375	hyper	0.026149002	0.025985	hyper	0.026149002	0.025985	0.048155418
22	ANKRD54;MIR658	NM_138797;NR_030395	cg01182973	S_Shore	-0.02280375	hypo	0.087524705	-0.02902125	hypo	0.032790167	-0.0062175	hypo	0.032790167	-0.0062175	0.631236315
3	WNT5A	NM_003392	cg01183244	Island	0.0013375	hyper	0.936359369	0.0476325	hyper	0.008524798	0.046295	hyper	0.008524798	0.046295	0.010272899
15	LEO1	NM_138792	cg01185138	S_Shore	0.02529125	hyper	0.442388243	0.06697625	hyper	0.049810083	0.041685	hyper	0.049810083	0.041685	0.210408236
3			cg01185573		0.04623	hyper	0.059295546	0.0844775	hyper	0.001410671	0.0382475	hyper	0.001410671	0.0382475	0.114315955
10	ANK3	NM_020987	cg01186212		0.047595	hyper	0.155576706	0.0751325	hyper	0.029677543	0.0275375	hyper	0.029677543	0.0275375	0.404403289
2	ABCG5;ABCG8	NM_022436;NM_022437	cg01186613		0.021478312	hyper	0.100426997	0.02601375	hyper	0.042482093	0.004535438	hyper	0.042482093	0.004535438	0.716098046
5			cg01187498		0.013185	hyper	0.343698616	0.0314025	hyper	0.030641601	0.0182175	hyper	0.030641601	0.0182175	0.194650685
6	BTBD9;BTBD9;BTBD9	NM_001099272;NM_152733;NM_052893	cg01187721		0.026135	hyper	0.087122163	0.04204875	hyper	0.008532049	0.01591375	hyper	0.008532049	0.01591375	0.287877798
12			cg01188146		0.00854625	hyper	0.70830364	0.046965	hyper	0.048624671	0.03841875	hyper	0.048624671	0.03841875	0.102000436
3	DZIP1L	NM_173543	cg01189852		0.01760875	hyper	0.122201126	0.04239875	hyper	0.000782668	0.02479	hyper	0.000782668	0.02479	0.033629912
19	SIGLEC7;SIGLEC7	NM_016543;NM_014385	cg01193293		0.00478625	hyper	0.848986126	0.07124875	hyper	0.008689273	0.0664625	hyper	0.008689273	0.0664625	0.013512481
4	SORCS2	NM_020777	cg01193403		0.02173625	hyper	0.132524783	0.03424125	hyper	0.021959645	0.012505	hyper	0.021959645	0.012505	0.378957807
1			cg01197763	N_Shore	0.0190225	hyper	0.287249461	0.03939125	hyper	0.033842677	0.02036875	hyper	0.033842677	0.02036875	0.255349373
18	KIAA0802	NM_015210	cg01197864	S_Shelf	0.0354875	hyper	0.065978702	0.0407425	hyper	0.036830751	0.005255	hyper	0.036830751	0.005255	0.777606
7			cg01198111		0.0190925	hyper	0.344012228	0.04090625	hyper	0.049810108	0.02181375	hyper	0.049810108	0.02181375	0.281054841
12	SOX5	NM_152989	cg01198491		0.02875125	hyper	0.263236536	0.07927375	hyper	0.004336374	0.0505225	hyper	0.004336374	0.0505225	0.05566498
16	KIAA0895L	NM_001040715	cg01199647	S_Shore	0.01403125	hyper	0.31273023	0.04146	hyper	0.005660607	0.02742875	hyper	0.005660607	0.02742875	0.055389244
2	IL1F7;IL1F7;IL1F7;IL1F7;IL1F7	NM_173204;NM_173205;NM_173203;NM_173202;NM_014439	cg01199888		0.02297125	hyper	0.120807727	0.039655	hyper	0.01059676	0.01668375	hyper	0.01059676	0.01668375	0.253987708
3	RUVBL1	NM_003707	cg01199928	N_Shore	0.014338937	hyper	0.213590189	0.03020125	hyper	0.010474877	0.015862313	hyper	0.010474877	0.015862313	0.163424234
16	ZNF629	NM_001080417	cg01201399	N_Shore	0.00841625	hyper	0.622024299	0.0453575	hyper	0.012942656	0.03694125	hyper	0.012942656	0.03694125	0.038595308
12	MORN3	NM_173855	cg01203563		-0.0124075	hypo	0.70190003	0.07483125	hyper	0.028428496	0.08723875	hyper	0.028428496	0.08723875	0.012034775
11	SLCO2B1;SLCO2B1;SLCO2B1	NM_001145211;NM_007256;NM_001145212	cg01204982		0.03986125	hyper	0.06910006	0.04328625	hyper	0.04977764	0.003425	hyper	0.04977764	0.003425	0.871315958
3			cg01206912		0.0195025	hyper	0.25982577	0.0516975	hyper	0.005494532	0.032195	hyper	0.005494532	0.032195	0.06901811
16	ZCCHC14	NM_015144	cg01206993	S_Shelf	0.0390925	hyper	0.024425992	0.0445675	hyper	0.011503464	0.005475	hyper	0.011503464	0.005475	0.739030037
Y			cg01209756	Island	0.04584375	hyper	0.08048413	0.065125	hyper	0.016080539	0.01928125	hyper	0.016080539	0.01928125	0.449799285
5			cg01209930		0.0307075	hyper	0.019503594	0.04104375	hyper	0.002724436	0.01033625	hyper	0.002724436	0.01033625	0.406832034
21			cg01210084	S_Shelf	0.01523125	hyper	0.406520809	0.0476325	hyper	0.014458669	0.03240125	hyper	0.014458669	0.03240125	0.085150225
13			cg01214224	N_Shore	0.03244625	hyper	0.068445216	0.07146625	hyper	0.000330038	0.03902	hyper	0.000330038	0.03902	0.030903333
5			cg01215027		0.01230125	hyper	0.440606067	0.03309875	hyper	0.045746697	0.0207975	hyper	0.045746697	0.0207975	0.197571174
5	SERINC5	NM_178276	cg01215695		0.0283625	hyper	0.063672611	0.07110875	hyper	6.12E-05	0.04274625	hyper	6.12E-05	0.04274625	0.007398628
13			cg01216497		0.00642125	hyper	0.790659827	0.06294375	hyper	0.014839861	0.0565225	hyper	0.014839861	0.0565225	0.02684738
4	FAM160A1	NM_001109977	cg01217350		0.00368	hyper	0.847586054	0.03938	hyper	0.048786752	0.0357	hyper	0.048786752	0.0357	0.071963369
9	EHMT1	NM_024757	cg01219549	Island	0.06112	hyper	0.046869612	0.0731125	hyper	0.019440957	0.0119925	hyper	0.019440957	0.0119925	0.684169659
5	FAM172A;FAM172A;FAM172A;FAM172A	NR_028080;NM_001163418;NM_001163417;NM_032042	cg01221780		0.03451375	hyper	0.035530109	0.04137	hyper	0.013444574	0.00685625	hyper	0.013444574	0.00685625	0.661516597
8			cg01222594		0.0440575	hyper	0.07470092	0.07480625	hyper	0.004260312	0.03074875	hyper	0.004260312	0.03074875	0.205518319
10			cg01223545	Island	0.0054175	hyper	0.670882984	0.026165	hyper	0.048905265	0.0207475	hyper	0.048905265	0.0207475	0.112789723
5	CDC25C;CDC25C	NM_001790;NM_022809	cg01224107	N_Shelf	0.0164275	hyper	0.157013124	0.02398	hyper	0.043557142	0.0075525	hyper	0.043557142	0.0075525	0.507962994
16	CCDC113;CCDC113	NM_001142302;NM_014157	cg01224313	S_Shelf	0.02072	hyper	0.172805947	0.04970875	hyper	0.002596437	0.02898875	hyper	0.002596437	0.02898875	0.061151637
21	TRPM2	NM_003307	cg01224657	N_Shore	0.0332275	hyper	0.12634257	0.0584225	hyper	0.01040713	0.025195	hyper	0.01040713	0.025195	0.24133776
5	PCDHGA4;PCDHGA11;PCDHGA11;PCDHGA9;PCDHGA1;PCDHGB1;PCDHGB6;PCDHGA12;PCDHGB3;PCDHGB7;PCDHGA6;PCDHGA8;PCDHGA10;PCDHGA12;PCDHGA5;PCDHGB4;PCDHGA3;PCDHGA2;PCDHGA7;PCDHGB2;PCDHGB5	NM_018917;NM_032092;NM_018914;NM_018921;NM_018912;NM_018922;NM_018926;NM_032094;NM_018924;NM_018927;NM_018919;NM_032088;NM_018913;NM_003735;NM_018918;NM_003736;NM_018916;NM_018915;NM_018920;NM_018923;NM_018925	cg01224715	Island	0.05201	hyper	0.107382403	0.08399	hyper	0.012591027	0.03198	hyper	0.012591027	0.03198	0.313675557
12	CACNA1C;CACNA1C;CACNA1C;CACNA1C;CACNA1C;CACNA1C;CACNA1C;CACNA1C;CACNA1C;CACNA1C;CACNA1C;CACNA1C;CACNA1C;CACNA1C;CACNA1C;CACNA1C;CACNA1C;CACNA1C;CACNA1C;CACNA1C;CACNA1C;CACNA1C;CACNA1C	NM_001129844;NM_001129827;NM_001129839;NM_001129834;NM_001129841;NM_000719;NM_001129830;NM_001167625;NM_001129843;NM_001167624;NM_001129835;NM_001129837;NM_001167623;NM_001129840;NM_199460;NM_001129833;NM_001129832;NM_001129829;NM_001129846;NM_001129836;NM_001129838;NM_001129831;NM_001129842	cg01224922		0.0082875	hyper	0.568825842	0.0387725	hyper	0.012611375	0.030485	hyper	0.012611375	0.030485	0.044358111
7	CPVL;CPVL	NM_031311;NM_019029	cg01225238		0.0377025	hyper	0.078251617	0.06682625	hyper	0.003378953	0.02912375	hyper	0.003378953	0.02912375	0.168007684
3	SELT	NM_016275	cg01228352	Island	0.01490875	hyper	0.104635894	0.02155625	hyper	0.022643942	0.0066475	hyper	0.022643942	0.0066475	0.458978039
12	PRKAB1	NM_006253	cg01228603	Island	-0.03453625	hypo	0.050619148	-0.04638	hypo	0.010880137	-0.01184375	hypo	0.010880137	-0.01184375	0.486572939
16	PRM2	NM_002762	cg01229421	S_Shore	0.04886875	hyper	0.035165273	0.07401375	hyper	0.002509495	0.025145	hyper	0.002509495	0.025145	0.261371676
1	MIB2;MIB2;MIB2;MIB2;MIB2;MIB2	NM_001170689;NM_001170687;NM_001170688;NM_080875;NR_033183;NM_001170686	cg01229567	N_Shore	-0.069225	hypo	0.027844635	-0.06138125	hypo	0.048678836	0.00784375	hyper	0.048678836	0.00784375	0.79265108
15			cg01229658		-0.02295	hypo	0.447024339	0.06364125	hyper	0.042662119	0.08659125	hyper	0.042662119	0.08659125	0.007695403
13	ATP11A;ATP11A	NM_015205;NM_032189	cg01229865		0.02344875	hyper	0.394504984	0.05903625	hyper	0.039311746	0.0355875	hyper	0.039311746	0.0355875	0.20080155
3	MME;MME;MME;MME	NM_007289;NM_000902;NM_007287;NM_007288	cg01230154		0.01251625	hyper	0.586539057	0.06462	hyper	0.009076174	0.05210375	hyper	0.009076174	0.05210375	0.03105296
19	LOC284379	NR_002938	cg01230207		0.03130375	hyper	0.09617067	0.04505875	hyper	0.020103294	0.013755	hyper	0.020103294	0.013755	0.453734695
11	STARD10	NM_006645	cg01230686		0.01103125	hyper	0.472163818	0.0327625	hyper	0.040442276	0.02173125	hyper	0.040442276	0.02173125	0.163284445
17			cg01231183	S_Shelf	0.0306925	hyper	0.33313259	0.0658975	hyper	0.044719515	0.035205	hyper	0.044719515	0.035205	0.268474614
2	SESTD1	NM_178123	cg01231381	S_Shore	0.02957375	hyper	0.246796519	0.06800875	hyper	0.011827136	0.038435	hyper	0.011827136	0.038435	0.136089445
11	PATE2	NM_212555	cg01233744		0.0151325	hyper	0.360639638	0.04170375	hyper	0.017059441	0.02657125	hyper	0.017059441	0.02657125	0.115025125
10	DIP2C	NM_014974	cg01233968	S_Shore	0.01473125	hyper	0.389232048	0.03667375	hyper	0.03929885	0.0219425	hyper	0.03929885	0.0219425	0.204027976
20	LOC643406	NR_029405	cg01234012		0.01393125	hyper	0.371539895	0.03757875	hyper	0.021864384	0.0236475	hyper	0.021864384	0.0236475	0.135460588
2	NEU2	NM_005383	cg01235100		0.01031375	hyper	0.452641094	0.031065	hyper	0.030735409	0.02075125	hyper	0.030735409	0.02075125	0.137853935
11			cg01236063	N_Shore	0.0214275	hyper	0.345536702	0.0487425	hyper	0.038819299	0.027315	hyper	0.038819299	0.027315	0.231969366
20			cg01236565	N_Shore	-0.18267125	hypo	0.079893825	-0.2163875	hypo	0.040529515	-0.03371625	hypo	0.040529515	-0.03371625	0.738349789
12	KDM2B;KDM2B	NM_032590;NM_001005366	cg01236774		0.05101	hyper	0.017595768	0.0825525	hyper	0.000395431	0.0315425	hyper	0.000395431	0.0315425	0.127502771
8	GRHL2	NM_024915	cg01236933		0.022795	hyper	0.567130947	0.08746125	hyper	0.035903451	0.06466625	hyper	0.035903451	0.06466625	0.113056695
12			cg01236961		0.0171825	hyper	0.483540603	0.05262875	hyper	0.039591275	0.03544625	hyper	0.039591275	0.03544625	0.155306419
16			cg01237501		0.05149125	hyper	0.047840527	0.07449375	hyper	0.006025831	0.0230025	hyper	0.006025831	0.0230025	0.360232222
11	ACY3	NM_080658	cg01240599	Island	0.00637875	hyper	0.826194046	0.08228875	hyper	0.0087174	0.07591	hyper	0.0087174	0.07591	0.014490837
5			cg01240795	N_Shore	0.0035925	hyper	0.895735329	0.06363	hyper	0.027852271	0.0600375	hyper	0.027852271	0.0600375	0.036923914
15	SLCO3A1;SLCO3A1	NM_001145044;NM_013272	cg01240823		0.0072825	hyper	0.668066935	0.03734125	hyper	0.035945086	0.03005875	hyper	0.035945086	0.03005875	0.086090697
11	OR56A1	NM_001001917	cg01242426		0.012085	hyper	0.389909497	0.04505875	hyper	0.003368209	0.03297375	hyper	0.003368209	0.03297375	0.025326646
14	DLK1	NM_003836	cg01242498	Island	-0.00505	hypo	0.694851479	0.02641375	hyper	0.049019551	0.03146375	hyper	0.049019551	0.03146375	0.021077782
6			cg01242956	S_Shelf	0.0190075	hyper	0.160079646	0.0386025	hyper	0.007190396	0.019595	hyper	0.007190396	0.019595	0.148088981
2			cg01243072	Island	0.06543	hyper	0.040868002	0.099985	hyper	0.00303968	0.034555	hyper	0.00303968	0.034555	0.264398613
16	FOXF1	NM_001451	cg01243371	N_Shore	0.0690925	hyper	0.064964171	0.09868375	hyper	0.010917821	0.02959125	hyper	0.010917821	0.02959125	0.415106887
11	PKNOX2	NM_022062	cg01243773	Island	0.03535375	hyper	0.06443442	0.05246	hyper	0.008395469	0.01710625	hyper	0.008395469	0.01710625	0.357164431
2	PRKCE	NM_005400	cg01243950		0.0113125	hyper	0.529698577	0.06178875	hyper	0.001984978	0.05047625	hyper	0.001984978	0.05047625	0.009089046
4	PTPN13;PTPN13;PTPN13;PTPN13	NM_080684;NM_006264;NM_080685;NM_080683	cg01243968	Island	-0.0265725	hypo	0.083715142	-0.03064125	hypo	0.048369804	-0.00406875	hypo	0.048369804	-0.00406875	0.784434262
20	NSFL1C;NSFL1C;NSFL1C	NM_182483;NM_016143;NM_018839	cg01244043	S_Shore	0.05094	hyper	0.126020524	0.141465	hyper	0.000200896	0.090525	hyper	0.000200896	0.090525	0.009659171
16	PDPK1;LOC652276;PDPK1	NM_031268;NR_015441;NM_002613	cg01244128	N_Shore	0.0034325	hyper	0.805172232	0.03311625	hyper	0.024439469	0.02968375	hyper	0.024439469	0.02968375	0.04156242
6	HLA-DQA2	NM_020056	cg01244342		0.00792375	hyper	0.765803363	0.06966125	hyper	0.014270956	0.0617375	hyper	0.014270956	0.0617375	0.027761343
2	TET3	NM_144993	cg01244346		0.058695	hyper	0.035117376	0.0861	hyper	0.003240014	0.027405	hyper	0.003240014	0.027405	0.306817192
9	NR6A1;MIR181A2;MIR181B2;NR6A1	NM_001489;NR_029611;NR_029782;NM_033334	cg01246632		0.02412875	hyper	0.072851111	0.0289975	hyper	0.033637098	0.00486875	hyper	0.033637098	0.00486875	0.707993338
10			cg01246642		0.03364375	hyper	0.021636597	0.04704875	hyper	0.002192891	0.013405	hyper	0.002192891	0.013405	0.336582117
2	NEU2	NM_005383	cg01246961		0.04495375	hyper	0.012257087	0.059295	hyper	0.001559937	0.01434125	hyper	0.001559937	0.01434125	0.394992301
19	SLC44A2	NM_001145056	cg01247891	Island	-0.01239	hypo	0.425479185	-0.03336875	hypo	0.03927129	-0.02097875	hypo	0.03927129	-0.02097875	0.18271274
10			cg01247987		0.03668625	hyper	0.159972161	0.0932475	hyper	0.00120001	0.05656125	hyper	0.00120001	0.05656125	0.03510162
13	MCF2L;MCF2L	NM_001112732;NM_024979	cg01248385	S_Shore	0.07227	hyper	0.07713065	0.09260875	hyper	0.026462297	0.02033875	hyper	0.026462297	0.02033875	0.60758047
7			cg01250141	N_Shore	0.02315375	hyper	0.365145862	0.05485625	hyper	0.038970853	0.0317025	hyper	0.038970853	0.0317025	0.218521938
7	CYTH3	NM_004227	cg01251566	Island	0.03878	hyper	0.019729769	0.04612125	hyper	0.006682789	0.00734125	hyper	0.006682789	0.00734125	0.639825014
6			cg01251854	S_Shelf	0.023715	hyper	0.399561184	0.0649725	hyper	0.027581847	0.0412575	hyper	0.027581847	0.0412575	0.148915491
6	SCAND3	NM_052923	cg01254034		0.01978875	hyper	0.146444643	0.04505	hyper	0.002321079	0.02526125	hyper	0.002321079	0.02526125	0.067497149
2	AGAP1;AGAP1	NM_014914;NM_001037131	cg01254170		0.01240375	hyper	0.505235434	0.05224	hyper	0.009016539	0.03983625	hyper	0.009016539	0.03983625	0.040202466
12			cg01254322		0.05258	hyper	0.039775823	0.07848375	hyper	0.003490612	0.02590375	hyper	0.003490612	0.02590375	0.29416116
15	MGC15885	NR_026897	cg01254644		0.01425625	hyper	0.466010988	0.04911375	hyper	0.017704908	0.0348575	hyper	0.017704908	0.0348575	0.082921205
2	IL1RL1;IL1RL1	NM_016232;NM_003856	cg01254707	N_Shore	0.02633125	hyper	0.308830732	0.06334375	hyper	0.019798456	0.0370125	hyper	0.019798456	0.0370125	0.157006836
6	TAP1	NM_000593	cg01255458	N_Shelf	0.00159	hyper	0.887575746	0.02857375	hyper	0.01711602	0.02698375	hyper	0.01711602	0.02698375	0.023467211
16			cg01255850	N_Shore	0.00399875	hyper	0.852098309	0.0541	hyper	0.017815336	0.05010125	hyper	0.017815336	0.05010125	0.026940216
2	RBMS1;RBMS1	NM_002897;NM_016836	cg01256139		0.0628375	hyper	0.113837158	0.09452625	hyper	0.02120897	0.03168875	hyper	0.02120897	0.03168875	0.41573706
2			cg01256369		0.04350875	hyper	0.146936293	0.0851125	hyper	0.007393549	0.04160375	hyper	0.007393549	0.04160375	0.164648487
21	KRTAP19-3	NM_181609	cg01257667		0.0251625	hyper	0.071887217	0.04382125	hyper	0.003227661	0.01865875	hyper	0.003227661	0.01865875	0.17518658
2			cg01258031	N_Shore	0.0052925	hyper	0.721810338	0.0402025	hyper	0.011686011	0.03491	hyper	0.011686011	0.03491	0.026077045
15			cg01258039		0.02311875	hyper	0.044680797	0.02563875	hyper	0.027416849	0.00252	hyper	0.027416849	0.00252	0.819051099
16	NDUFAB1	NM_005003	cg01258392		0.009705	hyper	0.55212467	0.03630875	hyper	0.033715234	0.02660375	hyper	0.033715234	0.02660375	0.111621368
12	PTPRR;PTPRR	NM_130846;NM_002849	cg01258488		0.04544375	hyper	0.14568191	0.0734825	hyper	0.023019881	0.02803875	hyper	0.023019881	0.02803875	0.362487276
11	HCCA2;KRTAP5-4	NM_053005;NM_001012709	cg01258634		0.02500625	hyper	0.182215481	0.0431425	hyper	0.026339156	0.01813625	hyper	0.026339156	0.01813625	0.328869429
6	RPS6KA2;RPS6KA2	NM_021135;NM_001006932	cg01259329		0.01947875	hyper	0.140902417	0.02864375	hyper	0.034834687	0.009165	hyper	0.034834687	0.009165	0.480338711
9	TMEM8C	NM_001080483	cg01263574		-1.63E-05	hypo	0.999420913	0.05090125	hyper	0.030918197	0.0509175	hyper	0.030918197	0.0509175	0.030869804
6	FNDC1	NM_032532	cg01264126	Island	0.0008	hyper	0.959706145	0.0354	hyper	0.033532189	0.0346	hyper	0.033532189	0.0346	0.037346845
11	LOC387763;LOC387763	NM_001145033;NM_001145033	cg01264747	N_Shore	-0.0176925	hypo	0.160388989	-0.02846875	hypo	0.0286515	-0.01077625	hypo	0.0286515	-0.01077625	0.38612695
18			cg01267373	Island	0.05511	hyper	0.010418059	0.04098	hyper	0.049476713	-0.01413	hypo	0.049476713	-0.01413	0.481885899
12	KRAS;KRAS	NM_004985;NM_033360	cg01269191		0.00531375	hyper	0.832631687	0.06677125	hyper	0.013156523	0.0614575	hyper	0.013156523	0.0614575	0.021212046
16	CNGB1	NM_001297	cg01269511	S_Shelf	0.0142975	hyper	0.347142844	0.0356425	hyper	0.025239665	0.021345	hyper	0.025239665	0.021345	0.165309842
10	ADARB2	NM_018702	cg01270228	Island	0.04368	hyper	0.1881675	0.07979375	hyper	0.02096798	0.03611375	hyper	0.02096798	0.03611375	0.273722833
10	RASGEF1A	NM_145313	cg01270230	Island	0.01290375	hyper	0.446994467	0.03501	hyper	0.046925097	0.02210625	hyper	0.046925097	0.02210625	0.197998877
6	ULBP3	NM_024518	cg01271049	N_Shore	0.03029625	hyper	0.098431978	0.03655125	hyper	0.049044509	0.006255	hyper	0.049044509	0.006255	0.725438885
3	KCNMB3;KCNMB3;KCNMB3;KCNMB3	NM_171829;NM_001163677;NR_028135;NM_171828	cg01271129	N_Shore	-0.03902875	hypo	0.032592693	-0.03557	hypo	0.049594841	0.00345875	hyper	0.049594841	0.00345875	0.842095559
10	HPSE2;HPSE2;HPSE2;HPSE2	NM_001166244;NM_001166245;NM_021828;NM_001166246	cg01271423		0.022125	hyper	0.454651468	0.0619375	hyper	0.044116925	0.0398125	hyper	0.044116925	0.0398125	0.184315868
2			cg01271485	S_Shelf	0.0305775	hyper	0.22378933	0.069795	hyper	0.008959883	0.0392175	hyper	0.008959883	0.0392175	0.122447127
3	C3orf51;ERC2	NR_024615;NM_015576	cg01271805		0.01096125	hyper	0.625107302	0.05346125	hyper	0.024006822	0.0425	hyper	0.024006822	0.0425	0.06723984
2	REG3G;REG3G	NM_001008387;NM_198448	cg01272790		0.011375	hyper	0.525701679	0.05270125	hyper	0.00658535	0.04132625	hyper	0.00658535	0.04132625	0.028210303
7	PTPRN2;PTPRN2;PTPRN2	NM_002847;NM_130842;NM_130843	cg01272816	S_Shelf	0.0111975	hyper	0.413883534	0.03312125	hyper	0.021720904	0.02192375	hyper	0.021720904	0.02192375	0.116827576
20	C20orf96	NM_153269	cg01273256		0.0291125	hyper	0.076676331	0.04813375	hyper	0.005473462	0.01902125	hyper	0.005473462	0.01902125	0.238237643
5	ADAMTS2;ADAMTS2	NM_021599;NM_014244	cg01274233		-0.0261675	hypo	0.064946936	-0.05403	hypo	0.000555275	-0.0278625	hypo	0.000555275	-0.0278625	0.050476332
21	TCP10L	NM_144659	cg01274324	S_Shore	0.0281975	hyper	0.119929351	0.0457125	hyper	0.015340938	0.017515	hyper	0.015340938	0.017515	0.326250424
7			cg01274524		0.04160875	hyper	0.091464353	0.0849825	hyper	0.001511253	0.04337375	hyper	0.001511253	0.04337375	0.079299812
22	DUSP18	NM_152511	cg01274916	Island	0.01711875	hyper	0.157554145	0.0310175	hyper	0.01437413	0.01389875	hyper	0.01437413	0.01389875	0.247693874
7	FOXK1	NM_001037165	cg01275887		0.09766375	hyper	0.020742192	0.12062375	hyper	0.005447777	0.02296	hyper	0.005447777	0.02296	0.565186279
9	SEC16A	NM_014866	cg01275932	Island	0.010195	hyper	0.605218943	0.049335	hyper	0.018410364	0.03914	hyper	0.018410364	0.03914	0.056001947
10	ADARB2	NM_018702	cg01277072		0.0043575	hyper	0.797850567	0.05372375	hyper	0.004009103	0.04936625	hyper	0.004009103	0.04936625	0.007401369
7	PDK4	NM_002612	cg01277126	N_Shore	0.03216125	hyper	0.223800824	0.1002725	hyper	0.000718862	0.06811125	hyper	0.000718862	0.06811125	0.014352971
1			cg01279219	N_Shore	0.0435425	hyper	0.117457452	0.066704875	hyper	0.024858185	0.023162375	hyper	0.024858185	0.023162375	0.404177073
3	VGLL4	NM_014667	cg01279654	S_Shore	0.0369575	hyper	0.012540168	0.048535	hyper	0.00167414	0.0115775	hyper	0.00167414	0.0115775	0.405157179
3	FGD5	NM_152536	cg01279662		0.011905	hyper	0.419087971	0.04437	hyper	0.005441374	0.032465	hyper	0.005441374	0.032465	0.034725226
15			cg01279753		0.02734375	hyper	0.059633867	0.03080375	hyper	0.035630195	0.00346	hyper	0.035630195	0.00346	0.804317664
6	EHMT2;EHMT2	NM_006709;NM_025256	cg01280069		0.008661938	hyper	0.567175258	0.042133188	hyper	0.009803569	0.03347125	hyper	0.009803569	0.03347125	0.035096226
2	ATIC	NM_004044	cg01280080	S_Shore	-0.08061875	hypo	0.02196611	-0.08209375	hypo	0.019897107	-0.001475	hypo	0.019897107	-0.001475	0.964544507
6			cg01280913	N_Shore	0.02955625	hyper	0.179599194	0.04594875	hyper	0.042109928	0.0163925	hyper	0.042109928	0.0163925	0.450533936
5	HRH2;HRH2;HRH2	NM_022304;NM_001131055;NM_022304	cg01281175		0.053465	hyper	0.039881445	0.05250875	hyper	0.043243172	-0.00095625	hypo	0.043243172	-0.00095625	0.969267643
13			cg01281231		0.07087375	hyper	0.064343478	0.111415	hyper	0.005605535	0.04054125	hyper	0.005605535	0.04054125	0.27792686
8	TP53INP1;TP53INP1	NM_033285;NM_001135733	cg01282195		0.0377225	hyper	0.067072064	0.04310375	hyper	0.03840805	0.00538125	hyper	0.03840805	0.00538125	0.78644167
4	C4orf45	NM_152543	cg01283202		0.0280325	hyper	0.067574402	0.04593875	hyper	0.004537877	0.01790625	hyper	0.004537877	0.01790625	0.232922164
5	HDAC3;RELL2;RELL2	NM_003883;NM_173828;NM_001130029	cg01283435	N_Shore	-0.0162575	hypo	0.197400884	-0.0264425	hypo	0.041484798	-0.010185	hypo	0.041484798	-0.010185	0.414225607
10			cg01283625	N_Shelf	0.0150475	hyper	0.552421456	0.06162125	hyper	0.021346311	0.04657375	hyper	0.021346311	0.04657375	0.074741754
14	FLVCR2	NM_017791	cg01284448	Island	0.0415025	hyper	0.163731602	0.066085	hyper	0.031442893	0.0245825	hyper	0.031442893	0.0245825	0.402985913
6	AGER;AGER	NM_172197;NM_001136	cg01285072	Island	0.03137125	hyper	0.062923289	0.036025	hyper	0.034720412	0.00465375	hyper	0.034720412	0.00465375	0.774536337
8	VPS28;NFKBIL2;VPS28	NM_183057;NM_013432;NM_016208	cg01285435	Island	-0.001485	hypo	0.95438001	0.08285875	hyper	0.003709952	0.08434375	hyper	0.003709952	0.08434375	0.003228271
5			cg01286665	N_Shore	0.04745125	hyper	0.033947333	0.0567525	hyper	0.012850866	0.00930125	hyper	0.012850866	0.00930125	0.662698342
6	FOXO3;FOXO3	NM_001455;NM_201559	cg01287079		0.020475	hyper	0.247696711	0.0379675	hyper	0.038126679	0.0174925	hyper	0.038126679	0.0174925	0.321464902
3	RETNLB	NM_032579	cg01287218		0.0092075	hyper	0.722860933	0.05505	hyper	0.042554695	0.0458425	hyper	0.042554695	0.0458425	0.086984085
17	SEPT4;SEPT4;SEPT4	NM_080415;NM_080416;NM_004574	cg01287505	N_Shore	0.058695	hyper	0.009779133	0.0811225	hyper	0.00072978	0.0224275	hyper	0.00072978	0.0224275	0.293125494
2	DES	NM_001927	cg01288441		0.01631875	hyper	0.402240262	0.0461125	hyper	0.024227387	0.02979375	hyper	0.024227387	0.02979375	0.132824193
3	ZNF148	NM_021964	cg01289769		0.052095	hyper	0.047685349	0.05277125	hyper	0.045098142	0.00067625	hyper	0.045098142	0.00067625	0.978577251
7	VIPR2	NM_003382	cg01290718	S_Shore	-0.01221	hypo	0.475519134	0.03914125	hyper	0.02917791	0.05135125	hyper	0.02917791	0.05135125	0.005646023
16			cg01290754		0.008145	hyper	0.528066873	0.0279	hyper	0.038501035	0.019755	hyper	0.038501035	0.019755	0.133807644
2	NCKAP5;NCKAP5	NM_207481;NM_207363	cg01290856		0.04738375	hyper	0.152757991	0.066965	hyper	0.047844804	0.01958125	hyper	0.047844804	0.01958125	0.547169465
11	HCCA2;FAM99B	NM_053005;NR_026642	cg01291856		-0.04597625	hypo	0.016601586	-0.03959125	hypo	0.036196112	0.006385	hyper	0.036196112	0.006385	0.723120093
18	AQP4;C18orf16	NM_001650;NR_026908	cg01292175	S_Shore	0.0400775	hyper	0.1277619	0.0565225	hyper	0.03589224	0.016445	hyper	0.03589224	0.016445	0.523259184
7			cg01292793		-0.0392425	hypo	0.125094784	-0.06037875	hypo	0.022333412	-0.02113625	hypo	0.022333412	-0.02113625	0.400172903
7			cg01293207	N_Shelf	0.02441875	hyper	0.094744199	0.0433625	hyper	0.005096151	0.01894375	hyper	0.005096151	0.01894375	0.189571178
15	ADAMTSL3	NM_207517	cg01293797	S_Shelf	0.03353125	hyper	0.023085886	0.04572375	hyper	0.002977754	0.0121925	hyper	0.002977754	0.0121925	0.385368946
20			cg01297383	N_Shore	0.02649375	hyper	0.136166368	0.0558375	hyper	0.003475808	0.02934375	hyper	0.003475808	0.02934375	0.100634197
6			cg01298000	Island	0.0249575	hyper	0.116125412	0.04051	hyper	0.014274003	0.0155525	hyper	0.014274003	0.0155525	0.319554878
11	KCNQ1;KCNQ1	NM_000218;NM_181798	cg01298120		0.048745	hyper	0.042745294	0.06526375	hyper	0.008602248	0.01651875	hyper	0.008602248	0.01651875	0.47474859
4	SFRP2	NM_003013	cg01298731	N_Shore	0.0110275	hyper	0.625925895	0.047285	hyper	0.045076522	0.0362575	hyper	0.045076522	0.0362575	0.117826692
11	USP47	NM_017944	cg01298758	N_Shore	0.0457075	hyper	0.141631324	0.0785025	hyper	0.015484669	0.032795	hyper	0.015484669	0.032795	0.28615434
3	OSBPL10	NM_017784	cg01300623		0.02040625	hyper	0.186702624	0.03249125	hyper	0.040801079	0.012085	hyper	0.040801079	0.012085	0.428533163
10			cg01300641		0.020536938	hyper	0.435143828	0.054088188	hyper	0.047977433	0.03355125	hyper	0.047977433	0.03355125	0.207462251
5			cg01301339	Island	-0.050345	hypo	0.024933416	-0.04946625	hypo	0.027298391	0.00087875	hyper	0.027298391	0.00087875	0.966972841
3	C3orf58	NM_173552	cg01302019	N_Shore	-0.02466875	hypo	0.097713332	-0.0323025	hypo	0.033543264	-0.00763375	hypo	0.033543264	-0.00763375	0.598408526
6			cg01302101		0.00351875	hyper	0.867899354	0.04370375	hyper	0.047899054	0.040185	hyper	0.047899054	0.040185	0.067165852
6	FAM162B	NM_001085480	cg01302668	S_Shore	0.0300175	hyper	0.149659151	0.04460125	hyper	0.036927246	0.01458375	hyper	0.036927246	0.01458375	0.476307722
21	RIPK4	NM_020639	cg01303480	N_Shore	0.01510125	hyper	0.545017896	0.0695775	hyper	0.009447881	0.05447625	hyper	0.009447881	0.05447625	0.036794402
17	TNRC6C;TNRC6C	NM_018996;NM_001142640	cg01303655	S_Shore	0.03723375	hyper	0.008765497	0.03311375	hyper	0.018009922	-0.00412	hypo	0.018009922	-0.00412	0.754265875
13			cg01303721		0.0312925	hyper	0.0779048	0.03722875	hyper	0.038473718	0.00593625	hyper	0.038473718	0.00593625	0.72953932
16	ZNF48	NM_152652	cg01304182	N_Shore	0.05049125	hyper	0.009259463	0.051865	hyper	0.007738998	0.00137375	hyper	0.007738998	0.00137375	0.939095012
10			cg01305427	N_Shelf	0.01898	hyper	0.174632563	0.03996	hyper	0.00717669	0.02098	hyper	0.00717669	0.02098	0.135173187
4	WHSC1;WHSC1;WHSC1;WHSC1;WHSC1	NM_007331;NM_133331;NM_133335;NM_133330;NM_001042424	cg01305547	S_Shore	0.0175225	hyper	0.247695782	0.031205	hyper	0.045690039	0.0136825	hyper	0.045690039	0.0136825	0.363997948
11	SLC22A10;SLC22A10	NM_001039752;NM_001039752	cg01306183		0.05007	hyper	0.215373101	0.089645	hyper	0.032092903	0.039575	hyper	0.032092903	0.039575	0.324436614
18	CBLN2	NM_182511	cg01306579	S_Shore	0.01396	hyper	0.516093441	0.05784125	hyper	0.011826412	0.04388125	hyper	0.011826412	0.04388125	0.049481895
19	KIR2DL4;KIR2DL4;KIR2DL4	NM_001080770;NM_001080772;NM_002255	cg01306806		0.02390125	hyper	0.247915092	0.04770125	hyper	0.026744224	0.0238	hyper	0.026744224	0.0238	0.249866524
17			cg01306824	Island	0.045170875	hyper	0.05244744	0.056358375	hyper	0.017918331	0.0111875	hyper	0.017918331	0.0111875	0.616771714
19	FZR1;FZR1;FZR1	NM_001136197;NM_001136198;NM_016263	cg01307007	Island	0.0111175	hyper	0.272075394	0.02711125	hyper	0.011527491	0.01599375	hyper	0.011527491	0.01599375	0.11907962
3			cg01307461		0.03189125	hyper	0.078887762	0.04982875	hyper	0.008573518	0.0179375	hyper	0.008573518	0.0179375	0.311843115
8	UNC5D	NM_080872	cg01311313		-0.01529	hypo	0.482055676	0.054595	hyper	0.017796362	0.069885	hyper	0.017796362	0.069885	0.003378181
10	C10orf128	NM_001010863	cg01311537		0.0171725	hyper	0.206494444	0.03313875	hyper	0.019584302	0.01596625	hyper	0.019584302	0.01596625	0.239088007
7	WNT16;WNT16	NM_057168;NM_016087	cg01311674	Island	-0.01894125	hypo	0.093808424	-0.02884625	hypo	0.013903242	-0.009905	hypo	0.013903242	-0.009905	0.370238915
7			cg01312316		0.0684275	hyper	0.025937852	0.06744625	hyper	0.027921711	-0.00098125	hypo	0.027921711	-0.00098125	0.973069409
7	EEPD1	NM_030636	cg01314165		0.01816125	hyper	0.328757137	0.04834875	hyper	0.014070718	0.0301875	hyper	0.014070718	0.0301875	0.110742625
11	ASAM	NM_024769	cg01314439		0.0050725	hyper	0.739080102	0.032175	hyper	0.043272498	0.0271025	hyper	0.043272498	0.0271025	0.0847213
2	KLHL29	NM_052920	cg01314544	Island	0.03620375	hyper	0.104167036	0.04558375	hyper	0.044042935	0.00938	hyper	0.044042935	0.00938	0.665276891
10	ANXA2P3	NR_001446	cg01315112		-0.00620375	hypo	0.805915862	0.05808875	hyper	0.029056258	0.0642925	hyper	0.029056258	0.0642925	0.016854083
5			cg01315787		0.03068875	hyper	0.103874337	0.04986875	hyper	0.011334829	0.01918	hyper	0.011334829	0.01918	0.300933898
20	LOC284788;LOC284788	NR_027090;NR_027089	cg01315919		0.02060375	hyper	0.186695144	0.05382	hyper	0.001675118	0.03321625	hyper	0.001675118	0.03321625	0.038553078
14	C14orf139	NR_026779	cg01316071		0.0196675	hyper	0.09716218	0.02682	hyper	0.027218167	0.0071525	hyper	0.027218167	0.0071525	0.535696937
1	SNORA59A;VPS13D;SNORA59B;VPS13D	NR_003025;NM_015378;NR_003022;NM_018156	cg01318461		0.01554	hyper	0.26140387	0.03103375	hyper	0.03086162	0.01549375	hyper	0.03086162	0.01549375	0.262787385
8	ZNF7	NM_003416	cg01319235	N_Shore	0.0238575	hyper	0.175684377	0.03651375	hyper	0.043295241	0.01265625	hyper	0.043295241	0.01265625	0.466111037
16			cg01319959	N_Shore	0.03241125	hyper	0.114907781	0.07508625	hyper	0.000925907	0.042675	hyper	0.000925907	0.042675	0.041627562
4	FAM190A;FAM190A	NM_001145065;NM_207491	cg01321088		0.0243475	hyper	0.331229168	0.05279875	hyper	0.042035794	0.02845125	hyper	0.042035794	0.02845125	0.257971795
16			cg01323098	S_Shelf	0.03024375	hyper	0.106981735	0.0455575	hyper	0.018814238	0.01531375	hyper	0.018814238	0.01531375	0.40448409
16	TMEM188	NM_153261	cg01323274	N_Shore	0.0570175	hyper	0.022773111	0.0764475	hyper	0.003336931	0.01943	hyper	0.003336931	0.01943	0.414281114
3	PEX5L	NM_016559	cg01323371		-0.00061125	hypo	0.980185861	0.060565	hyper	0.020493091	0.06117625	hyper	0.020493091	0.06117625	0.019387498
15			cg01323457	S_Shore	0.00131875	hyper	0.941985964	0.06058625	hyper	0.002563958	0.0592675	hyper	0.002563958	0.0592675	0.003063553
13			cg01323517	S_Shelf	0.00486	hyper	0.713082666	0.03212	hyper	0.021759395	0.02726	hyper	0.021759395	0.02726	0.047981432
4	LRPAP1	NM_002337	cg01324212	N_Shore	0.02556	hyper	0.083466351	0.03538625	hyper	0.019748074	0.00982625	hyper	0.019748074	0.00982625	0.493714468
4	SCRG1;SCRG1	NM_007281;NM_007281	cg01324261	Island	0.0392625	hyper	0.114280093	0.05486375	hyper	0.031237792	0.01560125	hyper	0.031237792	0.01560125	0.520743802
6			cg01326942	N_Shore	0.042865	hyper	0.027494416	0.05014375	hyper	0.011301996	0.00727875	hyper	0.011301996	0.00727875	0.693172605
9	KIAA1161	NM_020702	cg01327147	Island	-0.01154125	hypo	0.50574614	-0.05978875	hypo	0.001904917	-0.0482475	hypo	0.001904917	-0.0482475	0.009542782
1			cg01327202	Island	0.0275525	hyper	0.353302878	0.080915	hyper	0.010563557	0.0533625	hyper	0.010563557	0.0533625	0.079452289
15	THSD4	NM_024817	cg01327313		0.0320925	hyper	0.088406257	0.0540725	hyper	0.006403709	0.02198	hyper	0.006403709	0.02198	0.235383386
17			cg01327333	N_Shelf	-0.01493125	hypo	0.569831061	0.05954125	hyper	0.030860929	0.0744725	hyper	0.030860929	0.0744725	0.008508411
13			cg01327685	N_Shore	-0.0312225	hypo	0.12606064	-0.04319125	hypo	0.038413184	-0.01196875	hypo	0.038413184	-0.01196875	0.548858004
8	SDC2	NM_002998	cg01329309	N_Shore	0.05741875	hyper	0.050903015	0.06552875	hyper	0.027664959	0.00811	hyper	0.027664959	0.00811	0.773769107
2			cg01329495		0.0128775	hyper	0.446803416	0.0413	hyper	0.020741162	0.0284225	hyper	0.020741162	0.0284225	0.100976807
17	SLC6A4	NM_001045	cg01330016	Island	0.02877625	hyper	0.205209129	0.06358375	hyper	0.008414625	0.0348075	hyper	0.008414625	0.0348075	0.128422877
10	NCOA4;NCOA4;NCOA4	NM_001145261;NM_001145263;NM_001145260	cg01330312	N_Shore	0.00754875	hyper	0.592131995	0.04604	hyper	0.003011165	0.03849125	hyper	0.003011165	0.03849125	0.01084867
13	LAMP1	NM_005561	cg01330448	Island	0.09017	hyper	0.036991123	0.108085	hyper	0.014159011	0.017915	hyper	0.014159011	0.017915	0.664185625
7			cg01330679	S_Shore	0.0271925	hyper	0.214292823	0.06674	hyper	0.004631422	0.0395475	hyper	0.004631422	0.0395475	0.076066156
10			cg01330741		0.005075	hyper	0.764150833	0.03865	hyper	0.030007312	0.033575	hyper	0.030007312	0.033575	0.056391542
1	LRRN2;LRRN2	NM_006338;NM_201630	cg01330815	N_Shore	0.018155	hyper	0.396291083	0.0478375	hyper	0.032313579	0.0296825	hyper	0.032313579	0.0296825	0.170933589
15			cg01332870		0.01813625	hyper	0.102619936	0.0260525	hyper	0.022684268	0.00791625	hyper	0.022684268	0.00791625	0.465659493
17	COPS3	NM_003653	cg01333205	Island	0.00790625	hyper	0.50292243	0.02718625	hyper	0.028260487	0.01928	hyper	0.028260487	0.01928	0.110497329
10			cg01335210		0.039065	hyper	0.015569468	0.055835	hyper	0.001082429	0.01677	hyper	0.001082429	0.01677	0.273831795
19	ARHGEF18;ARHGEF18	NM_015318;NM_001130955	cg01335785		0.02896125	hyper	0.031801865	0.0384625	hyper	0.005863705	0.00950125	hyper	0.005863705	0.00950125	0.461048226
1	TGFBR3	NM_003243	cg01336162	Island	0.074465	hyper	0.077663543	0.0866475	hyper	0.042369058	0.0121825	hyper	0.042369058	0.0121825	0.765301543
15	DNM1P35	NR_024595	cg01341130	S_Shore	0.01915125	hyper	0.408655952	0.06974625	hyper	0.005458643	0.050595	hyper	0.005458643	0.050595	0.036236989
10	ADARB2	NM_018702	cg01341216		0.0173125	hyper	0.239695468	0.04855625	hyper	0.002534225	0.03124375	hyper	0.002534225	0.03124375	0.039848085
6	BAT1;SNORD117;BAT1	NM_080598;NR_003140;NM_004640	cg01341355		0.0255925	hyper	0.140261627	0.04253125	hyper	0.018330033	0.01693875	hyper	0.018330033	0.01693875	0.322566683
6	HLA-DRB5	NM_002125	cg01341801	N_Shore	0.00652125	hyper	0.941440296	0.22042	hyper	0.019499842	0.21389875	hyper	0.019499842	0.21389875	0.02295993
7			cg01343624		0.0232725	hyper	0.102110181	0.0513925	hyper	0.001012534	0.02812	hyper	0.001012534	0.02812	0.051147678
13			cg01343936		0.08923875	hyper	0.030888111	0.10993125	hyper	0.009419936	0.0206925	hyper	0.009419936	0.0206925	0.599124917
4	COL25A1;COL25A1	NM_198721;NM_032518	cg01344273	Island	-0.0086775	hypo	0.416086462	-0.02460375	hypo	0.027788186	-0.01592625	hypo	0.027788186	-0.01592625	0.142100219
17	DGKE	NM_003647	cg01344452	S_Shore	-0.00541	hypo	0.765316877	-0.03719625	hypo	0.04911011	-0.03178625	hypo	0.04911011	-0.03178625	0.089106913
10	C10orf47	NM_153256	cg01346596	S_Shore	0.0853975	hyper	0.091308221	0.11367975	hyper	0.033533031	0.02828225	hyper	0.033533031	0.02828225	0.571910447
3	ATP2B2;ATP2B2	NM_001001331;NM_001683	cg01347335		0.00655875	hyper	0.633957577	0.0348375	hyper	0.017335074	0.02827875	hyper	0.017335074	0.02827875	0.048728252
3			cg01348374		0.0162925	hyper	0.435045367	0.05583875	hyper	0.01209756	0.03954625	hyper	0.01209756	0.03954625	0.066185378
3	CACNA2D3	NM_018398	cg01348442	Island	0.02808375	hyper	0.149389645	0.043385	hyper	0.030545295	0.01530125	hyper	0.030545295	0.01530125	0.424776722
15	PLIN1;PLIN1	NM_001145311;NM_002666	cg01348757		0.01696125	hyper	0.121365717	0.02597375	hyper	0.021651999	0.0090125	hyper	0.021651999	0.0090125	0.40159818
4			cg01350442		0.06725125	hyper	0.006708889	0.072195	hyper	0.003992712	0.00494375	hyper	0.003992712	0.00494375	0.828674598
1	MYOM3	NM_152372	cg01350686		-0.0351075	hypo	0.087259672	-0.05029375	hypo	0.017528197	-0.01518625	hypo	0.017528197	-0.01518625	0.447685213
4	MANBA	NM_005908	cg01350699		0.0142	hyper	0.286990011	0.03004625	hyper	0.030396424	0.01584625	hyper	0.030396424	0.01584625	0.236160177
3			cg01350993		0.01821625	hyper	0.364066833	0.05297875	hyper	0.012946733	0.0347625	hyper	0.012946733	0.0347625	0.090432917
16	VAC14	NM_018052	cg01350996	N_Shelf	0.0030525	hyper	0.885323398	0.046025	hyper	0.038152696	0.0429725	hyper	0.038152696	0.0429725	0.051551302
8	TRPS1	NM_014112	cg01356948	N_Shore	0.02342375	hyper	0.156536871	0.04422	hyper	0.010991282	0.02079625	hyper	0.010991282	0.02079625	0.206355608
10	LRRC18;WDFY4	NM_001006939;NM_020945	cg01357233		0.023215	hyper	0.208894831	0.0454625	hyper	0.018600874	0.0222475	hyper	0.018600874	0.0222475	0.227851569
15			cg01358406		0.03047125	hyper	0.212462736	0.05199125	hyper	0.039037785	0.02152	hyper	0.039037785	0.02152	0.374507812
3	EPHA3;EPHA3	NM_182644;NM_005233	cg01360628		0.05662	hyper	0.024409903	0.07133625	hyper	0.005876856	0.01471625	hyper	0.005876856	0.01471625	0.537568403
4			cg01360773	N_Shelf	0.0676875	hyper	0.011578407	0.0887525	hyper	0.001516481	0.021065	hyper	0.001516481	0.021065	0.402257568
3	BPESC1	NR_026783	cg01360795		-0.01907875	hypo	0.45047348	0.06945125	hyper	0.010263947	0.08853	hyper	0.010263947	0.08853	0.001644693
7	GIGYF1	NM_022574	cg01361449	N_Shelf	0.02720625	hyper	0.092124479	0.0437875	hyper	0.009498891	0.01658125	hyper	0.009498891	0.01658125	0.295266896
10	DLG5	NM_004747	cg01361777		0.01908875	hyper	0.265310346	0.041015	hyper	0.022121603	0.02192625	hyper	0.022121603	0.02192625	0.202632193
17	KRT17	NM_000422	cg01362515		0.04583	hyper	0.084378165	0.07650375	hyper	0.006209777	0.03067375	hyper	0.006209777	0.03067375	0.239655479
20	BMP7	NM_001719	cg01362541	N_Shore	0.014685	hyper	0.485943387	0.07306	hyper	0.001809323	0.058375	hyper	0.001809323	0.058375	0.009789619
15	MIR2116;MYO1E	NR_031750;NM_004998	cg01362581		0.01696125	hyper	0.133051012	0.02967875	hyper	0.012048702	0.0127175	hyper	0.012048702	0.0127175	0.254938651
3			cg01362778		0.01624125	hyper	0.184153592	0.02526	hyper	0.044096111	0.00901875	hyper	0.044096111	0.00901875	0.45482588
16	C16orf72	NM_014117	cg01363572		0.050375	hyper	0.053312859	0.05919625	hyper	0.025210104	0.00882125	hyper	0.025210104	0.00882125	0.724635235
1	PTPRU;PTPRU;PTPRU	NM_133178;NM_133177;NM_005704	cg01363648	S_Shore	0.05944625	hyper	0.014066468	0.07048	hyper	0.004467562	0.01103375	hyper	0.004467562	0.01103375	0.626659899
1	MAGI3;MAGI3	NM_001142782;NM_152900	cg01364129		0.01885625	hyper	0.287624708	0.0498325	hyper	0.008491423	0.03097625	hyper	0.008491423	0.03097625	0.08687848
16	GNAO1	NM_020988	cg01364969	Island	0.01869625	hyper	0.274862962	0.037075	hyper	0.036651324	0.01837875	hyper	0.036651324	0.01837875	0.282887805
1	ALDH4A1;ALDH4A1	NM_003748;NM_170726	cg01366338	S_Shore	0.0209225	hyper	0.304994684	0.0424975	hyper	0.043945458	0.021575	hyper	0.043945458	0.021575	0.290506976
16			cg01366354	N_Shelf	0.01305625	hyper	0.606620608	0.0518525	hyper	0.049464549	0.03879625	hyper	0.049464549	0.03879625	0.134427891
16	SNX29	NM_001080530	cg01366941		0.0072175	hyper	0.722038103	0.05682375	hyper	0.009343178	0.04960625	hyper	0.009343178	0.04960625	0.021069311
6			cg01366985		0.017695	hyper	0.477154826	0.064535	hyper	0.014738305	0.04684	hyper	0.014738305	0.04684	0.068217999
7	MAGI2	NM_012301	cg01368068		0.0114275	hyper	0.676099187	0.058255	hyper	0.041613795	0.0468275	hyper	0.041613795	0.0468275	0.096225741
3	RAB7A	NM_004637	cg01368075		0.07938	hyper	0.002742832	0.08855	hyper	0.00106287	0.00917	hyper	0.00106287	0.00917	0.702122461
4	MAPK10;MAPK10;MAPK10	NM_138980;NM_138982;NM_002753	cg01368160	Island	0.042365	hyper	0.017146749	0.0880975	hyper	1.97E-05	0.0457325	hyper	1.97E-05	0.0457325	0.010802361
6			cg01370111		0.00913125	hyper	0.623340907	0.04954125	hyper	0.01271576	0.04041	hyper	0.01271576	0.04041	0.037820423
11	LOC283174	NR_024344	cg01370213		0.01769875	hyper	0.347669919	0.04968	hyper	0.01300504	0.03198125	hyper	0.01300504	0.03198125	0.096548909
7	PTPRN2;PTPRN2;PTPRN2	NM_002847;NM_130842;NM_130843	cg01370437		0.03632	hyper	0.172905243	0.074215	hyper	0.008544703	0.037895	hyper	0.008544703	0.037895	0.15574256
15	BRUNOL6	NM_052840	cg01373151	S_Shore	-0.02873375	hypo	0.032656321	-0.032765	hypo	0.016276545	-0.00403125	hypo	0.016276545	-0.00403125	0.752727617
3			cg01374735		0.00075375	hyper	0.979139667	0.0635675	hyper	0.035790818	0.06281375	hyper	0.035790818	0.06281375	0.037835688
4	LOC84740	NR_026892	cg01374918		0.01898125	hyper	0.143383412	0.03622125	hyper	0.008217943	0.01724	hyper	0.008217943	0.01724	0.182065569
6	KCNQ5;KCNQ5;KCNQ5;KCNQ5;KCNQ5	NM_001160130;NM_001160133;NM_001160134;NM_019842;NM_001160132	cg01375124		0.06412	hyper	0.057688985	0.09585	hyper	0.006580716	0.03173	hyper	0.006580716	0.03173	0.333218584
2	USP39	NM_006590	cg01375285	N_Shore	-0.03790625	hypo	0.019717173	-0.03487875	hypo	0.030467024	0.0030275	hyper	0.030467024	0.0030275	0.843170398
2			cg01375801		0.02095	hyper	0.235560513	0.0480925	hyper	0.010233728	0.0271425	hyper	0.010233728	0.0271425	0.128181184
10			cg01375869	S_Shore	0.00789125	hyper	0.603820301	0.03622875	hyper	0.024008347	0.0283375	hyper	0.024008347	0.0283375	0.071445931
16	TPSD1	NM_012217	cg01375871	N_Shelf	0.00316	hyper	0.888600959	0.06316875	hyper	0.009429036	0.06000875	hyper	0.009429036	0.06000875	0.013041883
1			cg01376402	Island	-0.00696625	hypo	0.611046277	-0.0295575	hypo	0.039054909	-0.02259125	hypo	0.039054909	-0.02259125	0.107992639
15	PHGR1	NM_001145643	cg01376665		0.01814	hyper	0.2885308	0.0491075	hyper	0.007308177	0.0309675	hyper	0.007308177	0.0309675	0.076454113
20	ASXL1;ASXL1	NM_015338;NM_001164603	cg01377358	S_Shore	7.00E-05	hyper	0.997023253	-0.0545275	hypo	0.007360041	-0.0545975	hypo	0.007360041	-0.0545975	0.007295434
3			cg01378062		0.01819875	hyper	0.466093324	0.05220625	hyper	0.044386324	0.0340075	hyper	0.044386324	0.0340075	0.179299665
17	DDX52;DDX52	NM_152300;NM_007010	cg01378812	S_Shore	0.0503425	hyper	0.030061237	0.0775425	hyper	0.001652442	0.0272	hyper	0.001652442	0.0272	0.224230256
20	APCDD1L	NM_153360	cg01379009	Island	0.017375	hyper	0.144313412	0.02991875	hyper	0.015892901	0.01254375	hyper	0.015892901	0.01254375	0.286555865
3	C3orf71;ARIH2	NM_001123040;NM_006321	cg01380285	Island	-0.01582625	hypo	0.355130909	-0.03694625	hypo	0.037828726	-0.02112	hypo	0.037828726	-0.02112	0.22050819
2			cg01380594		0.01863375	hyper	0.267805202	0.05575	hyper	0.002458898	0.03711625	hyper	0.002458898	0.03711625	0.033409265
11	ARAP1;ARAP1;ARAP1	NM_001040118;NM_001135190;NM_015242	cg01381367		-0.01755	hypo	0.167202671	-0.03453	hypo	0.009997244	-0.01698	hypo	0.009997244	-0.01698	0.180853033
2	ODC1;SNORA80B	NM_002539;NR_028374	cg01381586		-0.06024	hypo	0.005681882	-0.0655725	hypo	0.00298117	-0.0053325	hypo	0.00298117	-0.0053325	0.789708418
17	AATK	NM_001080395	cg01383934		0.02157875	hyper	0.277915654	0.05780125	hyper	0.006723955	0.0362225	hyper	0.006723955	0.0362225	0.074878836
11	TPCN2	NM_139075	cg01385198		-0.02392125	hypo	0.074984811	-0.0316175	hypo	0.02156979	-0.00769625	hypo	0.02156979	-0.00769625	0.554430688
6			cg01386294	N_Shore	0.07499125	hyper	0.025418343	0.07548375	hyper	0.024566543	0.0004925	hyper	0.024566543	0.0004925	0.987615976
6	PARK2;PARK2;PARK2	NM_004562;NM_013987;NM_013988	cg01386978	S_Shore	0.03326375	hyper	0.10249075	0.045655	hyper	0.028658518	0.01239125	hyper	0.028658518	0.01239125	0.532716208
17	CCL1	NM_002981	cg01387036		0.035915	hyper	0.086935736	0.0545825	hyper	0.012258	0.0186675	hyper	0.012258	0.0186675	0.362401631
22	BID;BID;BID	NM_001196;NM_197967;NM_197966	cg01388022	Island	0.099132938	hyper	0.002184083	0.11426375	hyper	0.00042231	0.015130813	hyper	0.00042231	0.015130813	0.595824817
3	KIAA0226;KIAA0226	NM_014687;NM_001145642	cg01388187		0.033225	hyper	0.039554212	0.03417875	hyper	0.034678572	0.00095375	hyper	0.034678572	0.00095375	0.950606623
19	RASIP1	NM_017805	cg01388301	S_Shore	0.01826625	hyper	0.335775286	0.0465625	hyper	0.019687514	0.02829625	hyper	0.019687514	0.02829625	0.141363638
10	KCNMA1;KCNMA1;KCNMA1;KCNMA1	NM_001161353;NM_001161352;NM_002247;NM_001014797	cg01388598		0.02750875	hyper	0.288295835	0.0597	hyper	0.027148461	0.03219125	hyper	0.027148461	0.03219125	0.216058809
2			cg01390061	N_Shore	0.02562375	hyper	0.083496803	0.047755	hyper	0.002620237	0.02213125	hyper	0.002620237	0.02213125	0.131804755
3	C3orf21	NM_152531	cg01390062		0.02708125	hyper	0.104759931	0.0338225	hyper	0.045992417	0.00674125	hyper	0.045992417	0.00674125	0.678152185
5	FGF18	NM_003862	cg01392179	Island	-0.02227875	hypo	0.324083983	-0.0516075	hypo	0.028633312	-0.02932875	hypo	0.028633312	-0.02932875	0.197646378
6	LYRM4;LYRM4	NM_001164841;NM_020408	cg01392180	Island	0.0385525	hyper	0.104527246	0.0481925	hyper	0.045672436	0.00964	hyper	0.045672436	0.00964	0.676573125
6	LOC285830;LOC285830	NR_026972;NR_026973	cg01393604	S_Shelf	0.03418625	hyper	0.019285946	0.0337475	hyper	0.020711047	-0.00043875	hypo	0.020711047	-0.00043875	0.974526793
5			cg01397046	S_Shelf	0.013020938	hyper	0.296913616	0.02645375	hyper	0.034693056	0.013432813	hyper	0.034693056	0.013432813	0.274123523
5			cg01397057		0.041565	hyper	0.003279015	0.03349375	hyper	0.014535407	-0.00807125	hypo	0.014535407	-0.00807125	0.530655671
3	OTOL1	NM_001080440	cg01397070		0.0222825	hyper	0.327536648	0.07250125	hyper	0.003470976	0.05021875	hyper	0.003470976	0.05021875	0.033938697
7	HOXA10;HOXA10	NM_018951;NM_153715	cg01397139	Island	-0.02300375	hypo	0.04268207	-0.02299	hypo	0.042795607	1.37E-05	hyper	0.042795607	1.37E-05	0.998988063
19	C19orf18	NM_152474	cg01398168		-0.0019325	hypo	0.918222621	0.0452775	hyper	0.023152988	0.04721	hyper	0.023152988	0.04721	0.018419665
4	TBC1D19	NM_018317	cg01399475		0.106245	hyper	0.005757062	0.1370175	hyper	0.000673442	0.0307725	hyper	0.000673442	0.0307725	0.387293587
1	CASZ1;CASZ1	NM_017766;NM_001079843	cg01399485		0.05766875	hyper	0.120250561	0.1345425	hyper	0.001000882	0.07687375	hyper	0.001000882	0.07687375	0.042193044
9	NCRNA00094	NR_015427	cg01399860	N_Shore	0.03827125	hyper	0.123033352	0.07956625	hyper	0.002910395	0.041295	hyper	0.002910395	0.041295	0.097484935
6	ZNF311	NM_001010877	cg01400302		0.0177225	hyper	0.244666506	0.04759875	hyper	0.003898221	0.02987625	hyper	0.003898221	0.02987625	0.055951142
5	SPOCK1	NM_004598	cg01402631		0.048043	hyper	0.038917931	0.082388	hyper	0.001059251	0.034345	hyper	0.001059251	0.034345	0.130758661
13			cg01402948	S_Shelf	0.0225375	hyper	0.283314179	0.07786875	hyper	0.000925814	0.05533125	hyper	0.000925814	0.05533125	0.012830282
2	HDAC4	NM_006037	cg01403123	Island	0.08042625	hyper	0.008978094	0.11980625	hyper	0.000299029	0.03938	hyper	0.000299029	0.03938	0.175776375
10			cg01403307	N_Shore	0.02279875	hyper	0.329889254	0.053795	hyper	0.027754959	0.03099625	hyper	0.027754959	0.03099625	0.189075276
12	TMBIM4	NM_016056	cg01403844	S_Shore	0.01782375	hyper	0.259448568	0.037455	hyper	0.023286133	0.01963125	hyper	0.023286133	0.01963125	0.21555048
4	FAM114A1	NM_138389	cg01403906		0.0519875	hyper	0.002409502	0.05651125	hyper	0.001165919	0.00452375	hyper	0.001165919	0.00452375	0.769619233
[truncated: 32,152 more rows]
