# Supplementary material for: DNA methylation profiling in peripheral lung tissues of smokers and patients with COPD
Source: Clin Epigenetics. 2017 Apr 14;9:38. doi: 10.1186/s13148-017-0335-5 (PMC5391602; doi:10.1186/s13148-017-0335-5)
Supplement: Supplementary file 10 — CpGs differentially methylated in lung DNA in relation to COPD vs. smokers (P < 0.05). (CSV 1597 kb) [file 13148_2017_335_MOESM10_ESM.csv]

CHR	UCSC_REFGENE_NAME	UCSC_REFGENE_ACCESSION	TargetID	RELATION_TO_UCSC_CPG_ISLAND	meanS.vs.nonS	SnonS_hyper_hypo	S.vs.nonS_P	meanC.vs.nonS	CnonS_hyper_hypo	C.vs.nonS_P	meanC.vs.S	CvsS_hyper_hypo	C.vs.nonS_P	meanC.vs.S	C.vs.S_P
19			cg00003305	Island	-0.00760875	hypo	0.578414312	0.02837625	hyper	0.046620678	0.035985	hyper	0.046620678	0.035985	0.013763624
19	OCEL1	NM_024578	cg00003818	N_Shore	-0.04792125	hypo	0.07251872	0.0157675	hyper	0.541891672	0.06368875	hyper	0.541891672	0.06368875	0.019906802
14	TSHR	NM_000369	cg00010242		0.03966375	hyper	0.174521252	0.10494125	hyper	0.001153061	0.0652775	hyper	0.001153061	0.0652775	0.030435182
12			cg00010890		-0.006125	hypo	0.688415662	0.02704125	hyper	0.086081465	0.03316625	hyper	0.086081465	0.03316625	0.038139154
6			cg00013015		-0.00168875	hypo	0.920032672	0.03464875	hyper	0.048540838	0.0363375	hyper	0.048540838	0.0363375	0.039353689
1	PTPRF;PTPRF	NM_002840;NM_130440	cg00014445	S_Shelf	0.0035025	hyper	0.832089349	0.04410125	hyper	0.012735137	0.04059875	hyper	0.012735137	0.04059875	0.020584902
16	CACNA1H;CACNA1H	NM_021098;NM_001005407	cg00018828	S_Shore	-0.02772	hypo	0.396714511	0.0494725	hyper	0.136842002	0.0771925	hyper	0.136842002	0.0771925	0.024574581
16	A2BP1;A2BP1	NM_001142333;NM_018723	cg00019838		-0.01962	hypo	0.18032474	0.02763125	hyper	0.063948609	0.04725125	hyper	0.063948609	0.04725125	0.002914349
9	LOC169834	NM_001101338	cg00019877	S_Shelf	0.000235	hyper	0.987727662	0.0340675	hyper	0.033952406	0.0338325	hyper	0.033952406	0.0338325	0.035087203
15	LARP6	NM_018357	cg00020175		0.010905	hyper	0.524008447	0.047975	hyper	0.009103821	0.03707	hyper	0.009103821	0.03707	0.038102923
1			cg00023726		0.01273875	hyper	0.516791357	0.0533325	hyper	0.011197379	0.04059375	hyper	0.011197379	0.04059375	0.047012258
X	RP2	NM_006915	cg00027454		0.02448375	hyper	0.343165921	-0.05198875	hypo	0.051335186	-0.0764725	hypo	0.051335186	-0.0764725	0.0060289
2			cg00028211	N_Shore	-0.00012875	hypo	0.995759394	0.0550875	hyper	0.030877361	0.05521625	hyper	0.030877361	0.05521625	0.030525003
2	ARHGEF4;ARHGEF4	NM_032995;NM_015320	cg00028678	S_Shore	0.0757175	hyper	0.019084656	-0.0089275	hypo	0.769043079	-0.084645	hypo	0.769043079	-0.084645	0.009744081
3	KIAA1143	NM_020696	cg00033584	N_Shelf	0.04403875	hyper	0.073052595	0.0986775	hyper	0.000331475	0.05463875	hyper	0.000331475	0.05463875	0.028886055
15			cg00033703	N_Shelf	0.01643	hyper	0.366234601	0.0553375	hyper	0.004972927	0.0389075	hyper	0.004972927	0.0389075	0.039471168
16			cg00036976		-0.0248275	hypo	0.252902859	0.02612	hyper	0.22973465	0.0509475	hyper	0.22973465	0.0509475	0.024495259
6	SMOC2;SMOC2	NM_022138;NM_001166412	cg00040466	Island	0.00406	hyper	0.838552663	0.0655975	hyper	0.002899036	0.0615375	hyper	0.002899036	0.0615375	0.004752708
18	DLGAP1	NM_004746	cg00041368	N_Shore	0.00802625	hyper	0.431473634	0.0303025	hyper	0.006027463	0.02227625	hyper	0.006027463	0.02227625	0.036319321
1	CDC42SE1;CDC42SE1	NM_020239;NM_001038707	cg00041641	S_Shelf	0.02324125	hyper	0.253853886	0.06544	hyper	0.003150619	0.04219875	hyper	0.003150619	0.04219875	0.044510166
5	ODZ2	NM_001122679	cg00045762		0.02300375	hyper	0.3837614	0.08227	hyper	0.004197421	0.05926625	hyper	0.004197421	0.05926625	0.031632304
13	RNF219	NM_024546	cg00047079		-0.005395	hypo	0.734138865	0.02762625	hyper	0.091572918	0.03302125	hyper	0.091572918	0.03302125	0.046438703
4			cg00050133		0.01697875	hyper	0.391924981	0.05969875	hyper	0.005422269	0.04272	hyper	0.005422269	0.04272	0.038437541
6	FKBP5	NM_001145775	cg00052684	Island	0.01761875	hyper	0.530306727	-0.04877625	hypo	0.09096024	-0.066395	hypo	0.09096024	-0.066395	0.024775844
5			cg00055986		-0.01469375	hypo	0.432767609	0.04836625	hyper	0.014988706	0.06306	hyper	0.014988706	0.06306	0.002290482
6			cg00056541		-0.01531625	hypo	0.626857226	0.06139125	hyper	0.060318098	0.0767075	hyper	0.060318098	0.0767075	0.021412927
3	SLITRK3	NM_014926	cg00059161		0.009885	hyper	0.510774378	0.05491	hyper	0.001141622	0.045025	hyper	0.001141622	0.045025	0.00575497
6	PI16	NM_153370	cg00059165	N_Shore	-0.00861375	hypo	0.576055465	0.0229925	hyper	0.143571286	0.03160625	hyper	0.143571286	0.03160625	0.048666855
4			cg00063357		-0.0001375	hypo	0.993852264	0.0391125	hyper	0.036826679	0.03925	hyper	0.036826679	0.03925	0.036228226
8			cg00064296		0.0228625	hyper	0.311983957	0.07999	hyper	0.001438787	0.0571275	hyper	0.001438787	0.0571275	0.016587131
8	FAM66B	NR_027423	cg00065226		-0.01719125	hypo	0.371713962	0.03529625	hyper	0.074135839	0.0524875	hyper	0.074135839	0.0524875	0.010576932
2	SPATA3	NM_139073	cg00067538	S_Shelf	-0.0133425	hypo	0.480999584	0.033045	hyper	0.089228741	0.0463875	hyper	0.089228741	0.0463875	0.020375793
10			cg00067588		0.02793	hyper	0.125980482	0.072885	hyper	0.000390148	0.044955	hyper	0.000390148	0.044955	0.017646621
5	ARAP3	NM_022481	cg00069642		0.01157	hyper	0.626812764	0.07155875	hyper	0.005682793	0.05998875	hyper	0.005682793	0.05998875	0.017649533
1	HFM1	NM_001017975	cg00070162		0.0156775	hyper	0.585595798	0.0765375	hyper	0.01274821	0.06086	hyper	0.01274821	0.06086	0.042531371
15			cg00071012		0.00507375	hyper	0.863862601	0.09223875	hyper	0.00443757	0.087165	hyper	0.00443757	0.087165	0.006688799
20			cg00071360	N_Shore	0.0008375	hyper	0.966809344	-0.0465275	hypo	0.028457151	-0.047365	hypo	0.028457151	-0.047365	0.025987973
13	DACH1;DACH1;DACH1	NM_004392;NM_080760;NM_080759	cg00071658		-0.00447125	hypo	0.702445276	0.02163625	hyper	0.073939567	0.0261075	hyper	0.073939567	0.0261075	0.03363872
10	LOC143188	NR_015409	cg00074415		-0.00633	hypo	0.741915252	0.03867375	hyper	0.05331692	0.04500375	hyper	0.05331692	0.04500375	0.026517061
X	ARSE	NM_000047	cg00074638		0.01731125	hyper	0.255791261	0.05148875	hyper	0.002080819	0.0341775	hyper	0.002080819	0.0341775	0.030759703
5	ADAMTS6	NM_197941	cg00075608	S_Shelf	-0.00547875	hypo	0.639305664	0.02299625	hyper	0.058134458	0.028475	hyper	0.058134458	0.028475	0.021383736
1	PGBD5	NM_024554	cg00075975	N_Shore	0.034835	hyper	0.272272183	0.100995	hyper	0.003420728	0.06616	hyper	0.003420728	0.06616	0.043478234
15			cg00077297		-0.01424625	hypo	0.549205303	0.05839125	hyper	0.02032086	0.0726375	hyper	0.02032086	0.0726375	0.005030212
4	FGFR3;FGFR3;FGFR3	NM_001163213;NM_000142;NM_022965	cg00077738	N_Shore	0.0017725	hyper	0.886567642	0.03503125	hyper	0.009015362	0.03325875	hyper	0.009015362	0.03325875	0.012553504
11	OR6M1	NM_001005325	cg00079598		-1.75E-05	hypo	0.999441844	0.0543825	hyper	0.038249624	0.0544	hyper	0.038249624	0.0544	0.03819301
5	RUFY1;RUFY1;RUFY1	NM_001040452;NM_025158;NM_001040451	cg00080972	N_Shore	0.06626125	hyper	0.040432965	-0.0231	hypo	0.456789661	-0.08936125	hypo	0.456789661	-0.08936125	0.007533708
19	KRTDAP	NM_207392	cg00083616		-0.01349875	hypo	0.487454258	0.03344375	hyper	0.093669218	0.0469425	hyper	0.093669218	0.0469425	0.022068539
22	C22orf33;C22orf33	NM_178552;NM_001163857	cg00083659		-0.0275025	hypo	0.374804018	0.049945	hyper	0.113803762	0.0774475	hyper	0.113803762	0.0774475	0.017909478
6	TTBK1	NM_032538	cg00084398	N_Shore	0.01296875	hyper	0.35831283	0.051955	hyper	0.001023116	0.03898625	hyper	0.001023116	0.03898625	0.009730493
12			cg00087746		-0.1808575	hypo	0.02935993	0.01364875	hyper	0.862404044	0.19450625	hyper	0.862404044	0.19450625	0.020048012
1			cg00091302		-0.01722875	hypo	0.508553002	0.04162375	hyper	0.118279537	0.0588525	hyper	0.118279537	0.0588525	0.031204257
17	DNAH17	NM_173628	cg00093095		0.0010325	hyper	0.955156649	-0.04598125	hypo	0.018594143	-0.04701375	hypo	0.018594143	-0.04701375	0.016381171
18	EMILIN2	NM_032048	cg00093099	S_Shore	-0.00309625	hypo	0.883845671	0.05082375	hyper	0.023522945	0.05392	hyper	0.023522945	0.05392	0.016975543
12			cg00100440		-0.00014625	hypo	0.992582148	0.0375875	hyper	0.024007629	0.03773375	hyper	0.024007629	0.03773375	0.023520591
1			cg00100762		0.0151075	hyper	0.420809519	0.06197625	hyper	0.002676098	0.04686875	hyper	0.002676098	0.04686875	0.018140367
12	DNAH10	NM_207437	cg00107285		-0.003685	hypo	0.842981957	0.0399475	hyper	0.040378695	0.0436325	hyper	0.040378695	0.0436325	0.026384802
16			cg00107631		-0.02921	hypo	0.25060241	0.037835	hyper	0.140463299	0.067045	hyper	0.140463299	0.067045	0.012596717
1	PRDM16;PRDM16	NM_022114;NM_199454	cg00109293	S_Shore	0.01052125	hyper	0.548242356	0.0489225	hyper	0.009381819	0.03840125	hyper	0.009381819	0.03840125	0.036180686
6	FBXL4	NM_012160	cg00110695		0.01326375	hyper	0.499321122	0.057815	hyper	0.006486295	0.04455125	hyper	0.006486295	0.04455125	0.03044598
6	OR2H1	NM_030883	cg00114160		0.00068	hyper	0.979593439	0.05650375	hyper	0.04235994	0.05582375	hyper	0.04235994	0.05582375	0.044687119
15			cg00114784		-0.0219875	hypo	0.39898337	0.04187125	hyper	0.115279102	0.06385875	hyper	0.115279102	0.06385875	0.020129006
6	COL11A2;COL11A2;COL11A2	NM_080679;NM_080681;NM_080680	cg00115458		-0.01658375	hypo	0.660676299	0.0747275	hyper	0.056927626	0.09131125	hyper	0.056927626	0.09131125	0.022331772
2	HDAC4	NM_006037	cg00116699		-0.02498125	hypo	0.314694197	0.0391475	hyper	0.120830845	0.06412875	hyper	0.120830845	0.06412875	0.014644287
7			cg00118542		-0.03457375	hypo	0.154426436	0.026335	hyper	0.273617513	0.06090875	hyper	0.273617513	0.06090875	0.01619028
6			cg00119778		-0.0171925	hypo	0.79092115	0.14088375	hyper	0.038227429	0.15807625	hyper	0.038227429	0.15807625	0.021491204
1	C1orf220;C1orf220	NR_033186;NM_207467	cg00124920	N_Shore	-0.01144875	hypo	0.460748327	0.02524	hyper	0.111686634	0.03668875	hyper	0.111686634	0.03668875	0.024620148
3	MAGI1;MAGI1;MAGI1	NM_015520;NM_001033057;NM_004742	cg00125744		-0.02824625	hypo	0.083606719	0.03080875	hyper	0.060660708	0.059055	hyper	0.060660708	0.059055	0.00096082
15			cg00126173	N_Shelf	-0.02029	hypo	0.204098476	0.01608125	hyper	0.31101086	0.03637125	hyper	0.31101086	0.03637125	0.028104953
6	LAMA2;LAMA2	NM_001079823;NM_000426	cg00130947		-0.00365375	hypo	0.888623361	0.06203625	hyper	0.024600707	0.06569	hyper	0.024600707	0.06569	0.018015659
2	KIF5C	NM_004522	cg00133811		-0.027495	hypo	0.205137193	0.02444875	hyper	0.258153533	0.05194375	hyper	0.258153533	0.05194375	0.021630059
12	ZNF605;ZNF605	NM_001164715;NM_183238	cg00134041	N_Shelf	-0.015775	hypo	0.358675033	0.032303625	hyper	0.077493835	0.048078625	hyper	0.077493835	0.048078625	0.010300564
6			cg00134190		0.01046125	hyper	0.508370356	0.05217625	hyper	0.002752751	0.041715	hyper	0.002752751	0.041715	0.013362411
6	GRIK2;GRIK2;GRIK2	NM_001166247;NM_175768;NM_021956	cg00135293		-0.03928875	hypo	0.183000058	0.0216575	hyper	0.456874277	0.06094625	hyper	0.456874277	0.06094625	0.044072449
2	C2orf90	NM_001013662	cg00138710		-0.01326625	hypo	0.4160891	0.03721125	hyper	0.029333614	0.0504775	hyper	0.029333614	0.0504775	0.004449992
15	MESDC1	NM_022566	cg00143527	N_Shore	-0.0329075	hypo	0.220511108	0.022955	hyper	0.38877499	0.0558625	hyper	0.38877499	0.0558625	0.043333907
16			cg00145683		0.03886375	hyper	0.090588942	0.0863325	hyper	0.000674298	0.04746875	hyper	0.000674298	0.04746875	0.041624817
1			cg00145915		0.04498125	hyper	0.031583937	0.0928725	hyper	9.11E-05	0.04789125	hyper	9.11E-05	0.04789125	0.02294318
15	NTRK3;NTRK3;NTRK3	NM_001007156;NM_001012338;NM_002530	cg00145961		-0.0111475	hypo	0.542783787	0.03895375	hyper	0.041483181	0.05010125	hyper	0.041483181	0.05010125	0.010697197
15			cg00146240		-0.22762375	hypo	0.055375173	0.0269125	hyper	0.813564135	0.25453625	hyper	0.813564135	0.25453625	0.033809576
22	ATP6V1E1;ATP6V1E1;ATP6V1E1	NM_001039366;NM_001696;NM_001039367	cg00146334	N_Shore	-0.022524938	hypo	0.239530598	0.033936313	hyper	0.08213927	0.05646125	hyper	0.08213927	0.05646125	0.006123344
16	RAB11FIP3;RAB11FIP3	NM_014700;NM_001142272	cg00151732		-0.02216875	hypo	0.192585079	0.01965625	hyper	0.246117547	0.041825	hyper	0.246117547	0.041825	0.018572752
15			cg00153622		0.0423	hyper	0.198802296	0.113035	hyper	0.001757068	0.070735	hyper	0.001757068	0.070735	0.037094961
15			cg00153693		0.0256675	hyper	0.488064988	0.10194125	hyper	0.010164515	0.07627375	hyper	0.010164515	0.07627375	0.047409198
16			cg00153919		-0.03671625	hypo	0.259439535	0.04853875	hyper	0.139976954	0.085255	hyper	0.139976954	0.085255	0.013193202
16	ZNF423	NM_015069	cg00160027		-0.00031475	hypo	0.988815611	0.0467225	hyper	0.039994365	0.04703725	hyper	0.039994365	0.04703725	0.042207744
3	CLRN1OS	NR_024066	cg00160976		-0.02053	hypo	0.348763241	0.04262	hyper	0.059063801	0.06315	hyper	0.059063801	0.06315	0.007290159
17	P2RX1	NM_002558	cg00161225		-0.05803125	hypo	0.147836146	0.054835	hyper	0.170439186	0.11286625	hyper	0.170439186	0.11286625	0.00781469
1	PTPN14	NM_005401	cg00163510	N_Shore	-0.06917	hypo	0.038752843	0.01003	hyper	0.753530181	0.0792	hyper	0.753530181	0.0792	0.019546567
22			cg00167958	N_Shore	-0.00387125	hypo	0.775201565	0.02934125	hyper	0.038859073	0.0332125	hyper	0.038859073	0.0332125	0.020889686
6	TNXB	NM_019105	cg00169019	S_Shore	-0.02411375	hypo	0.276051776	0.02844375	hyper	0.201092234	0.0525575	hyper	0.201092234	0.0525575	0.023179046
16			cg00169897		-0.05657	hypo	0.071112384	0.01355625	hyper	0.654550068	0.07012625	hyper	0.654550068	0.07012625	0.027963925
1	SSBP3;SSBP3;SSBP3	NM_001009955;NM_018070;NM_145716	cg00172603	Island	-0.02148	hypo	0.545830861	0.06224625	hyper	0.088794374	0.08372625	hyper	0.088794374	0.08372625	0.025394981
12			cg00173768	N_Shelf	-0.0183275	hypo	0.360797438	0.02328625	hyper	0.248209064	0.04161375	hyper	0.248209064	0.04161375	0.045223428
7			cg00174201	Island	0.01901625	hyper	0.260286003	0.06199	hyper	0.001005467	0.04297375	hyper	0.001005467	0.04297375	0.01568342
19	MIR516A2	NR_030221	cg00182416		-0.010155	hypo	0.546519191	0.0247575	hyper	0.149207161	0.0349125	hyper	0.149207161	0.0349125	0.046442415
4			cg00192026		-0.01770875	hypo	0.467135982	0.0363075	hyper	0.143097855	0.05401625	hyper	0.143097855	0.05401625	0.033874422
18	ONECUT2	NM_004852	cg00196827	Island	0.02204875	hyper	0.258200938	-0.02361125	hypo	0.226916937	-0.04566	hypo	0.226916937	-0.04566	0.024797107
6			cg00197266	N_Shore	-0.03065	hypo	0.414522471	0.0545175	hyper	0.152904825	0.0851675	hyper	0.152904825	0.0851675	0.030218592
21	KRTAP10-10;C21orf29	NM_181688;NM_144991	cg00201534		-0.01114375	hypo	0.3918218	0.0306175	hyper	0.024954915	0.04176125	hyper	0.024954915	0.04176125	0.003342181
7	POM121L12	NM_182595	cg00201870	Island	-0.00902125	hypo	0.531233486	0.02468125	hyper	0.095296773	0.0337025	hyper	0.095296773	0.0337025	0.026220707
19	OLFM2	NM_058164	cg00208967	S_Shore	-0.04154125	hypo	0.04012106	0.00575375	hyper	0.765950587	0.047295	hyper	0.765950587	0.047295	0.021029998
7	POU6F2;POU6F2	NM_007252;NM_001166018	cg00211496		0.007355	hyper	0.800176215	0.0860925	hyper	0.006403295	0.0787375	hyper	0.006403295	0.0787375	0.011596613
6	B3GAT2	NM_080742	cg00213729	S_Shore	0.0125525	hyper	0.407172749	0.0646575	hyper	0.000232998	0.052105	hyper	0.000232998	0.052105	0.001893251
11			cg00227110		0.00079625	hyper	0.970095814	0.04844125	hyper	0.030436284	0.047645	hyper	0.030436284	0.047645	0.032995429
5	EFNA5	NM_001962	cg00230715		0.0039175	hyper	0.842951919	0.05038	hyper	0.016816914	0.0464625	hyper	0.016816914	0.0464625	0.026134681
5	SLC1A3;SLC1A3	NM_004172;NM_001166695	cg00233948		0.02357625	hyper	0.237464299	0.080855	hyper	0.00037432	0.05727875	hyper	0.00037432	0.05727875	0.007213367
6	MAP7	NM_003980	cg00235484		0.01759875	hyper	0.490773014	0.07198125	hyper	0.008738934	0.0543825	hyper	0.008738934	0.0543825	0.041040517
6	MAS1L	NM_052967	cg00237606		0.01714625	hyper	0.451663122	0.0723825	hyper	0.003664913	0.05523625	hyper	0.003664913	0.05523625	0.021475741
20	DEFB115	NM_001037730	cg00237825		-0.00852625	hypo	0.701195348	0.07004	hyper	0.0040382	0.07856625	hyper	0.0040382	0.07856625	0.001573787
2			cg00238805		-0.00463625	hypo	0.78573493	0.04205625	hyper	0.020167584	0.0466925	hyper	0.020167584	0.0466925	0.010856962
5			cg00239657		-0.03877625	hypo	0.187898998	0.021465	hyper	0.460148722	0.06024125	hyper	0.460148722	0.06024125	0.046056172
12			cg00240719	N_Shore	-0.0134675	hypo	0.58115852	0.0401525	hyper	0.108729626	0.05362	hyper	0.108729626	0.05362	0.035887681
Y			cg00243321	Island	-0.00651375	hypo	0.809939528	0.05982375	hyper	0.03540538	0.0663375	hyper	0.03540538	0.0663375	0.020952106
11	OR2D2	NM_003700	cg00243661		0.04623125	hyper	0.040698706	0.0947575	hyper	0.000183944	0.04852625	hyper	0.000183944	0.04852625	0.032451582
2			cg00244034	N_Shelf	0.0286975	hyper	0.094079622	0.0645425	hyper	0.000667937	0.035845	hyper	0.000667937	0.035845	0.039609729
3	TM4SF1	NM_014220	cg00244111		-0.00624625	hypo	0.810244168	0.05165	hyper	0.056413919	0.05789625	hyper	0.056413919	0.05789625	0.034161618
3			cg00247535	N_Shore	-0.0290525	hypo	0.327314489	0.03984375	hyper	0.183086482	0.06889625	hyper	0.183086482	0.06889625	0.026314286
8			cg00250645		-0.00688375	hypo	0.771559912	0.04845625	hyper	0.050004776	0.05534	hyper	0.050004776	0.05534	0.026977429
2	ANO7	NM_001001891	cg00255732	N_Shore	-0.01215	hypo	0.312000106	-0.047805	hypo	0.000471271	-0.035655	hypo	0.000471271	-0.035655	0.005881887
6	TRIM27	NM_006510	cg00259404		-0.0277	hypo	0.29386326	0.03934	hyper	0.140704276	0.06704	hyper	0.140704276	0.06704	0.015979398
14	C14orf64	NR_015430	cg00263248		0.02539125	hyper	0.195854668	-0.01935	hypo	0.320591899	-0.04474125	hypo	0.320591899	-0.04474125	0.027845254
6			cg00265826		-0.00628625	hypo	0.76369977	0.0544975	hyper	0.014681617	0.06078375	hyper	0.014681617	0.06078375	0.007298197
16	KCTD5	NM_018992	cg00268476		-0.02375625	hypo	0.399485901	0.0365675	hyper	0.199317569	0.06032375	hyper	0.199317569	0.06032375	0.039702702
11	CNTF;ZFP91-CNTF	NM_000614;NR_024091	cg00271311		0.01592625	hyper	0.428621573	0.07491625	hyper	0.000937815	0.05899	hyper	0.000937815	0.05899	0.0066002
9			cg00273198	N_Shore	-0.00227875	hypo	0.910931621	0.0465025	hyper	0.030277144	0.04878125	hyper	0.030277144	0.04878125	0.023714464
13			cg00274440	S_Shore	-0.0234025	hypo	0.070231962	0.00388375	hyper	0.755598294	0.02728625	hyper	0.755598294	0.02728625	0.03702669
19	LOC148145	NR_027318	cg00277927		-0.02558375	hypo	0.338559625	0.02926875	hyper	0.275041987	0.0548525	hyper	0.275041987	0.0548525	0.047283185
12	RAD9B;VPS29;VPS29	NM_152442;NM_016226;NM_057180	cg00278366	S_Shore	-0.04137375	hypo	0.026144841	-0.00358	hypo	0.83890135	0.03779375	hyper	0.83890135	0.03779375	0.040467959
7	PTPRN2;PTPRN2;PTPRN2	NM_002847;NM_130842;NM_130843	cg00280858		0.0222675	hyper	0.310956741	-0.02669375	hypo	0.226746804	-0.04896125	hypo	0.226746804	-0.04896125	0.032293797
8			cg00281725	S_Shore	0.0097625	hyper	0.531673632	0.05026875	hyper	0.003347319	0.04050625	hyper	0.003347319	0.04050625	0.014765649
11	C11orf42	NM_173525	cg00286717		-0.01096875	hypo	0.406004592	0.02150375	hyper	0.110542177	0.0324725	hyper	0.110542177	0.0324725	0.019690175
5	LPCAT1	NM_024830	cg00287915		-0.0112275	hypo	0.591834626	0.03159625	hyper	0.1395351	0.04282375	hyper	0.1395351	0.04282375	0.049396267
15	IGDCC3	NM_004884	cg00290340		-0.0161175	hypo	0.542318437	0.04581125	hyper	0.091989973	0.06192875	hyper	0.091989973	0.06192875	0.026134477
12	IQSEC3;IQSEC3	NM_001170738;NM_015232	cg00292513	Island	0.013035	hyper	0.506321202	-0.03031625	hypo	0.129971611	-0.04335125	hypo	0.129971611	-0.04335125	0.034602579
21	CLDN14;CLDN14	NM_001146077;NM_001146078	cg00293996		-0.01591375	hypo	0.394235591	0.0298425	hyper	0.117063882	0.04575625	hyper	0.117063882	0.04575625	0.020111343
7	GRB10;GRB10;GRB10;GRB10	NM_001001549;NM_001001550;NM_001001555;NM_005311	cg00294065		0.005765	hyper	0.693784937	0.036065	hyper	0.020201432	0.0303	hyper	0.020201432	0.0303	0.04726514
16	GABARAPL2	NM_007285	cg00294149	S_Shelf	-0.01793125	hypo	0.329450421	0.01996	hyper	0.278853846	0.03789125	hyper	0.278853846	0.03789125	0.046330724
1			cg00294152		0.0097475	hyper	0.741679692	0.0985525	hyper	0.002607515	0.088805	hyper	0.002607515	0.088805	0.005796815
16	ZNF423	NM_015069	cg00299737	N_Shore	-0.019535	hypo	0.410446684	0.0307625	hyper	0.199715061	0.0502975	hyper	0.199715061	0.0502975	0.041504192
4			cg00301879		-0.0093525	hypo	0.67666276	0.0364975	hyper	0.112812455	0.04585	hyper	0.112812455	0.04585	0.049726721
7	ZC3HAV1;ZC3HAV1	NM_020119;NM_024625	cg00303210	N_Shore	0.01981	hyper	0.321882289	0.061855	hyper	0.004346061	0.042045	hyper	0.004346061	0.042045	0.042369325
1	VSIG8;C1orf204	NM_001013661;NM_001134233	cg00303378	S_Shore	0.0343325	hyper	0.04211841	-0.00589625	hypo	0.715144656	-0.04022875	hypo	0.715144656	-0.04022875	0.019044754
7	ZPBP;ZPBP	NM_007009;NM_001159878	cg00303745	S_Shore	0.0091475	hyper	0.541405538	0.04167375	hyper	0.00958713	0.03252625	hyper	0.00958713	0.03252625	0.037726097
5	HNRNPAB;HNRNPAB	NM_031266;NM_004499	cg00303876	N_Shore	-0.01434125	hypo	0.48632936	0.047565	hyper	0.02787172	0.06190625	hyper	0.02787172	0.06190625	0.005600038
7			cg00304785	N_Shore	-0.00656625	hypo	0.700923516	0.03018	hyper	0.086977865	0.03674625	hyper	0.086977865	0.03674625	0.039987235
1	FAM54B;FAM54B;FAM54B;FAM54B	NM_001099627;NM_001099625;NM_001099626;NM_019557	cg00305193		0.02959625	hyper	0.121045948	0.06764	hyper	0.00123489	0.03804375	hyper	0.00123489	0.03804375	0.04989068
2			cg00306378		-0.00724375	hypo	0.623737991	0.0247175	hyper	0.103182007	0.03196125	hyper	0.103182007	0.03196125	0.038548268
16			cg00307501		-0.01355875	hypo	0.596002525	0.05955	hyper	0.027010991	0.07310875	hyper	0.027010991	0.07310875	0.008063322
4	PLAC8;PLAC8;PLAC8	NM_001130716;NM_001130715;NM_016619	cg00312125	S_Shore	0.01177375	hyper	0.619458331	0.06252375	hyper	0.013534768	0.05075	hyper	0.013534768	0.05075	0.04053012
10			cg00317020	N_Shelf	-0.04723125	hypo	0.239624953	0.05299375	hyper	0.188728454	0.100225	hyper	0.188728454	0.100225	0.017405133
1	ATP2B4;ATP2B4	NM_001001396;NM_001684	cg00319312		0.0196125	hyper	0.43097319	0.07974375	hyper	0.003433505	0.06013125	hyper	0.003433505	0.06013125	0.021895426
11	ETS1	NM_001143820	cg00320216	Island	0.00147625	hyper	0.944998783	0.07417125	hyper	0.001895216	0.072695	hyper	0.001895216	0.072695	0.00224663
16			cg00320288	N_Shore	-0.005935	hypo	0.798644664	0.04949125	hyper	0.042063853	0.05542625	hyper	0.042063853	0.05542625	0.024292184
5	SLIT3	NM_003062	cg00320301		0.07770125	hyper	0.031287271	0.14922875	hyper	0.000203424	0.0715275	hyper	0.000203424	0.0715275	0.045831572
7	RAPGEF5	NM_012294	cg00326785		-0.037635	hypo	0.221884911	0.02690625	hyper	0.378711664	0.06454125	hyper	0.378711664	0.06454125	0.041986665
1	NENF;NENF	NR_026598;NM_013349	cg00327516	Island	0.010525	hyper	0.415409329	0.03900625	hyper	0.005348198	0.02848125	hyper	0.005348198	0.02848125	0.034675664
7	SKAP2	NM_003930	cg00328376	N_Shore	-0.0156825	hypo	0.424219247	0.06522625	hyper	0.002541659	0.08090875	hyper	0.002541659	0.08090875	0.000340469
1	ACTN2	NM_001103	cg00328597		-0.00788	hypo	0.75003086	0.0440525	hyper	0.084507721	0.0519325	hyper	0.084507721	0.0519325	0.044484103
1	TARDBP	NM_007375	cg00330490	S_Shore	0.007815	hyper	0.685233748	0.0525975	hyper	0.011038576	0.0447825	hyper	0.011038576	0.0447825	0.027533169
20	LOC284788;LOC284788	NR_027090;NR_027089	cg00332882		0.01560375	hyper	0.423854264	0.05785625	hyper	0.006085388	0.0422525	hyper	0.006085388	0.0422525	0.037684061
17			cg00333483	Island	-0.033975	hypo	0.080302051	0.0070725	hyper	0.706862724	0.0410475	hyper	0.706862724	0.0410475	0.037275378
15	SNORD115-11;SNORD115-15;SNORD115-21;SNORD115-43;SNORD115-36;SNORD115-29	NR_003303;NR_003307;NR_003313;NR_003358;NR_003351;NR_003344	cg00334691		-0.0178325	hypo	0.469200226	0.03406375	hyper	0.173100664	0.05189625	hyper	0.173100664	0.05189625	0.042976949
1			cg00340127		-0.0390525	hypo	0.187423484	0.02382875	hyper	0.415646788	0.06288125	hyper	0.415646788	0.06288125	0.039076079
3	EEFSEC	NM_021937	cg00340326		0.00900375	hyper	0.551411961	-0.0235025	hypo	0.12816688	-0.03250625	hypo	0.12816688	-0.03250625	0.039482968
1			cg00340584	N_Shore	-0.05550625	hypo	0.038370121	0.00929	hyper	0.716556676	0.06479625	hyper	0.716556676	0.06479625	0.017316381
15			cg00344888		0.00033875	hyper	0.979617025	0.02775375	hyper	0.04530728	0.027415	hyper	0.04530728	0.027415	0.04777607
16	PLA2G15	NM_012320	cg00346883		-0.0290575	hypo	0.207978324	0.027375	hyper	0.234629911	0.0564325	hyper	0.234629911	0.0564325	0.019261198
2	FAP	NM_004460	cg00347673		0.02589625	hyper	0.167925369	0.0673925	hyper	0.001158107	0.04149625	hyper	0.001158107	0.04149625	0.032063547
1	PLD5	NM_152666	cg00349573	Island	0.01849875	hyper	0.477757937	0.08907	hyper	0.00203674	0.07057125	hyper	0.00203674	0.07057125	0.011287027
16			cg00350304	S_Shore	-0.0223375	hypo	0.268010886	0.02368	hyper	0.2410737	0.0460175	hyper	0.2410737	0.0460175	0.028378124
10	STK32C	NM_173575	cg00355188		-0.00407875	hypo	0.752925647	0.02445125	hyper	0.068646119	0.02853	hyper	0.068646119	0.02853	0.035861047
6	HCG18;HCG18	NR_024052;NR_024053	cg00355447	N_Shore	-0.01024625	hypo	0.601661413	0.03310625	hyper	0.1006184	0.0433525	hyper	0.1006184	0.0433525	0.035025962
10	KNDC1	NM_152643	cg00357546	N_Shore	-0.02198375	hypo	0.099004662	0.0070125	hyper	0.588766349	0.02899625	hyper	0.588766349	0.02899625	0.033034591
8	CLU;CLU;CLU	NM_001171138;NM_001831;NM_203339	cg00359590	N_Shelf	-0.004405	hypo	0.825422621	0.04820125	hyper	0.022693481	0.05260625	hyper	0.022693481	0.05260625	0.013810347
15	CSNK1G1	NM_022048	cg00365880	N_Shore	-0.0329225	hypo	0.01882092	0.00039625	hyper	0.976006087	0.03331875	hyper	0.976006087	0.03331875	0.01759094
19	CACNG6;CACNG6;CACNG6	NM_145814;NM_031897;NM_145815	cg00369333	N_Shore	-0.03699125	hypo	0.063422731	0.012415	hyper	0.519330355	0.04940625	hyper	0.519330355	0.04940625	0.01581538
2			cg00370173		0.01536	hyper	0.476035013	0.0645575	hyper	0.005720793	0.0491975	hyper	0.005720793	0.0491975	0.029474138
8	POTEA;POTEA	NM_001002920;NM_001005365	cg00373114		-0.00691125	hypo	0.712974639	0.04281375	hyper	0.030334888	0.049725	hyper	0.030334888	0.049725	0.013343235
6			cg00377681		-0.00109375	hypo	0.935879013	-0.0388525	hypo	0.008245016	-0.03775875	hypo	0.008245016	-0.03775875	0.0099528
6	RBM16	NM_014892	cg00379266		-0.01650875	hypo	0.17728053	0.016595	hyper	0.175115753	0.03310375	hyper	0.175115753	0.03310375	0.010356784
11			cg00379272		-0.02495125	hypo	0.182677891	0.01911125	hyper	0.303563499	0.0440625	hyper	0.303563499	0.0440625	0.023459767
3	FGF12;FGF12;FGF12	NM_021032;NM_021032;NM_004113	cg00386551	N_Shore	0.0224775	hyper	0.365832874	-0.03096	hypo	0.216526945	-0.0534375	hypo	0.216526945	-0.0534375	0.038618925
2			cg00396910		0.02671125	hyper	0.134352785	0.06809625	hyper	0.000622219	0.041385	hyper	0.000622219	0.041385	0.02462202
16	KIAA0182;KIAA0182	NM_001134473;NM_014615	cg00399027	Island	-0.0087725	hypo	0.71523762	0.0444425	hyper	0.074023768	0.053215	hyper	0.074023768	0.053215	0.034947577
15	SH2D7	NM_001101404	cg00399378		-0.006475	hypo	0.648827237	0.0315275	hyper	0.034497334	0.0380025	hyper	0.034497334	0.0380025	0.012506638
16	RPS15A;RPS15A	NM_001030009;NM_001019	cg00399591	S_Shore	0.07410575	hyper	0.29633154	0.22206325	hyper	0.004058224	0.1479575	hyper	0.004058224	0.1479575	0.044021673
22	APOBEC3G	NM_021822	cg00399895		-0.05071	hypo	0.520375545	0.11860875	hyper	0.140392012	0.16931875	hyper	0.140392012	0.16931875	0.039726835
5	EFNA5	NM_001962	cg00401456		0.0084	hyper	0.548859059	0.037945	hyper	0.011408671	0.029545	hyper	0.011408671	0.029545	0.043128911
19	SPINT2;SPINT2	NM_021102;NM_001166103	cg00401471		-0.01154625	hypo	0.516529114	0.0252175	hyper	0.163580254	0.03676375	hyper	0.163580254	0.03676375	0.047049261
2	ARHGEF4;ARHGEF4	NM_015320;NM_032995	cg00401745	Island	0.0836825	hyper	0.011394765	-0.00067	hypo	0.982630452	-0.0843525	hypo	0.982630452	-0.0843525	0.010834639
5	AHRR;LOC100310782	NM_020731;NR_029397	cg00401753		0.008759625	hyper	0.592238337	0.0466275	hyper	0.006570288	0.037867875	hyper	0.006570288	0.037867875	0.025738767
9	APBA1	NM_001163	cg00404788	N_Shore	0.00302125	hyper	0.826520697	0.0372825	hyper	0.011749372	0.03426125	hyper	0.011749372	0.03426125	0.019344728
2	WIPF1	NM_001077269	cg00405190	N_Shore	-0.0069675	hypo	0.77923359	0.0484025	hyper	0.060889878	0.05537	hyper	0.060889878	0.05537	0.033972678
8	ZFAT;ZFAT;ZFATAS	NM_001167583;NM_020863;NR_002438	cg00405789		0.02398625	hyper	0.242071137	-0.02076125	hypo	0.309479901	-0.0447475	hypo	0.309479901	-0.0447475	0.035003428
6			cg00406369		-0.01442	hypo	0.492693951	0.03264125	hyper	0.128149513	0.04706125	hyper	0.128149513	0.04706125	0.032477744
10	FRMD4A	NM_018027	cg00407040		0.01643	hyper	0.283483805	0.04885125	hyper	0.003386497	0.03242125	hyper	0.003386497	0.03242125	0.040787533
3			cg00407812	N_Shore	-0.02055625	hypo	0.239714541	0.02117375	hyper	0.22630923	0.04173	hyper	0.22630923	0.04173	0.022269736
6	ZNF192	NM_006298	cg00408720		-0.01654	hypo	0.431046411	0.05321375	hyper	0.016752794	0.06975375	hyper	0.016752794	0.06975375	0.00256486
2			cg00409696		0.0074625	hyper	0.768377545	-0.06059375	hypo	0.023790922	-0.06805625	hypo	0.023790922	-0.06805625	0.012237197
5			cg00409861		0.00116375	hyper	0.945486274	0.03838875	hyper	0.032124985	0.037225	hyper	0.032124985	0.037225	0.037179764
9	SLC2A6;SLC2A6	NM_001145099;NM_017585	cg00411595	N_Shore	-0.03560375	hypo	0.117088069	0.03198875	hyper	0.157026895	0.0675925	hyper	0.157026895	0.0675925	0.005136639
10	ECD;ECD;ECD;ECD	NM_001135753;NR_024203;NM_007265;NM_001135752	cg00417456		-0.0117725	hypo	0.560572426	0.04570625	hyper	0.031281841	0.05747875	hyper	0.031281841	0.05747875	0.008358685
1			cg00421541	N_Shelf	0.00281	hyper	0.909601469	0.06635125	hyper	0.01243412	0.06354125	hyper	0.01243412	0.06354125	0.016114512
1			cg00423039	S_Shelf	-0.01596375	hypo	0.420473605	0.0295175	hyper	0.142913538	0.04548125	hyper	0.142913538	0.04548125	0.028461317
7	SDK1;SDK1	NR_027816;NM_152744	cg00423697		-0.02452125	hypo	0.113243162	0.01309625	hyper	0.388346842	0.0376175	hyper	0.388346842	0.0376175	0.018852796
20			cg00423704	N_Shelf	-0.00377125	hypo	0.876132169	0.0496375	hyper	0.049333881	0.05340875	hyper	0.049333881	0.05340875	0.035568449
16			cg00426486	S_Shelf	0.03023875	hyper	0.144129866	-0.015854063	hypo	0.451961315	-0.046092813	hypo	0.451961315	-0.046092813	0.033619831
8			cg00431968		0.006355	hyper	0.76678588	0.09527125	hyper	0.000160014	0.08891625	hyper	0.000160014	0.08891625	0.000338981
5			cg00435576	N_Shore	-0.0031725	hypo	0.882786756	0.04903625	hyper	0.030518949	0.05220875	hyper	0.030518949	0.05220875	0.022099047
6	HLA-DRB5	NM_002125	cg00440797	S_Shelf	-0.0841375	hypo	0.216507708	0.06089375	hyper	0.367290955	0.14503125	hyper	0.367290955	0.14503125	0.038845605
2	GPC1	NM_002081	cg00441027	Island	-0.01383	hypo	0.256001327	0.01091125	hyper	0.367625339	0.02474125	hyper	0.367625339	0.02474125	0.048421081
20	HSPC072;LOC100270804;HSPC072	NR_026883;NR_026885;NR_026884	cg00442258		0.03354	hyper	0.122300398	0.081455	hyper	0.000722485	0.047915	hyper	0.000722485	0.047915	0.031372874
18	SERPINB7	NM_001040147	cg00442924		0.01980875	hyper	0.247461446	0.059135	hyper	0.001726892	0.03932625	hyper	0.001726892	0.03932625	0.027332654
8			cg00447085		-0.033615	hypo	0.049146313	0.01571875	hyper	0.341627313	0.04933375	hyper	0.341627313	0.04933375	0.005689708
15	NARG2;NARG2	NM_001018089;NM_024611	cg00448889		0.00079875	hyper	0.974085588	0.05271875	hyper	0.040735061	0.05192	hyper	0.040735061	0.05192	0.043607367
7	CRYGN	NM_144727	cg00449715	N_Shore	0.01334875	hyper	0.471982592	0.057255	hyper	0.004605707	0.04390625	hyper	0.004605707	0.04390625	0.024549978
8	PXMP3;PXMP3	NM_001079867;NM_000318	cg00451054	S_Shore	-0.03506125	hypo	0.201363134	0.04698875	hyper	0.091191499	0.08205	hyper	0.091191499	0.08205	0.005296356
13			cg00451105	N_Shore	-0.015655	hypo	0.482124946	0.0311325	hyper	0.168734062	0.0467875	hyper	0.168734062	0.0467875	0.043554565
1	CAMTA1	NM_015215	cg00452133		0.02365	hyper	0.171731856	0.075255	hyper	0.000164515	0.051605	hyper	0.000164515	0.051605	0.005297608
1	C1orf9;C1orf9	NM_016227;NM_014283	cg00452835		0.02707625	hyper	0.182551195	0.07033	hyper	0.001615115	0.04325375	hyper	0.001615115	0.04325375	0.038434751
13	UGGT2	NM_020121	cg00456162	S_Shore	-0.007865	hypo	0.697210563	0.0335875	hyper	0.10592123	0.0414525	hyper	0.10592123	0.0414525	0.049137502
6	GPX5;GPX5	NM_003996;NM_001509	cg00457684		0.0167025	hyper	0.40287759	0.06375875	hyper	0.003485108	0.04705625	hyper	0.003485108	0.04705625	0.024786629
11	PLEKHA7	NM_175058	cg00460690		0.00742625	hyper	0.63015497	0.0396775	hyper	0.015703819	0.03225125	hyper	0.015703819	0.03225125	0.045004016
6	EYS	NM_001142800	cg00460691		-0.02718375	hypo	0.153711504	0.0432725	hyper	0.02779211	0.07045625	hyper	0.02779211	0.07045625	0.000864693
15	SYNM;SYNM	NM_015286;NM_145728	cg00462559		0.0166225	hyper	0.176563142	0.0427325	hyper	0.001559744	0.02611	hyper	0.001559744	0.02611	0.038887114
11	OR51A7	NM_001004749	cg00467296		-0.00925375	hypo	0.663552745	0.04295625	hyper	0.052326352	0.05221	hyper	0.052326352	0.05221	0.020556121
2			cg00469547	Island	-0.00264625	hypo	0.860503807	0.02816625	hyper	0.071142058	0.0308125	hyper	0.071142058	0.0308125	0.0498739
13	LRCH1;LRCH1;LRCH1	NM_015116;NM_001164213;NM_001164211	cg00476653		-0.007065	hypo	0.737956935	0.03816625	hyper	0.08027466	0.04523125	hyper	0.08027466	0.04523125	0.040693562
5			cg00476771	N_Shore	0.02582875	hyper	0.22006882	0.076155	hyper	0.001124899	0.05032625	hyper	0.001124899	0.05032625	0.021971351
11	TRPC2	NR_002720	cg00476955		0.0045525	hyper	0.855669493	0.05646	hyper	0.032058414	0.0519075	hyper	0.032058414	0.0519075	0.047092175
3	BTLA;BTLA	NM_181780;NM_001085357	cg00477226		-0.020215	hypo	0.21587738	0.02023125	hyper	0.215520682	0.04044625	hyper	0.215520682	0.04044625	0.018016392
19			cg00480717	S_Shelf	0.00989625	hyper	0.597539136	0.050335	hyper	0.012091695	0.04043875	hyper	0.012091695	0.04043875	0.039062551
19	SIGLEC10;SIGLEC10;SIGLEC10;SIGLEC10;SIGLEC10;SIGLEC10;SIGLEC10;LOC100129083	NM_001171160;NM_001171159;NM_001171157;NM_001171161;NM_001171156;NM_033130;NM_001171158;NR_033235	cg00481739		-0.0065675	hypo	0.797559509	0.0580775	hyper	0.031148635	0.064645	hyper	0.031148635	0.064645	0.017683947
2			cg00482996	N_Shelf	0.00361	hyper	0.819174228	0.05021625	hyper	0.003803732	0.04660625	hyper	0.003803732	0.04660625	0.006585885
3	MECOM	NM_004991	cg00486998		-0.00827375	hypo	0.761992517	0.0669975	hyper	0.020764058	0.07527125	hyper	0.020764058	0.07527125	0.010412301
6	PKHD1;PKHD1	NM_138694;NM_170724	cg00495693		-0.0299275	hypo	0.243035812	0.02582625	hyper	0.311894484	0.05575375	hyper	0.311894484	0.05575375	0.035585875
8	LY6K;LY6K;LY6K	NM_001160354;NM_001160355;NM_017527	cg00499248	N_Shore	-0.006315	hypo	0.789751672	0.04846875	hyper	0.049755059	0.05478375	hyper	0.049755059	0.05478375	0.028260912
10	CXCL12;CXCL12;CXCL12	NM_000609;NM_001033886;NM_199168	cg00499822	Island	-0.03038625	hypo	0.065541666	0.006005	hyper	0.705927771	0.03639125	hyper	0.705927771	0.03639125	0.029812288
1	CSMD2	NM_052896	cg00499831	N_Shore	-0.00058125	hypo	0.976542646	0.05077875	hyper	0.016079989	0.05136	hyper	0.016079989	0.05136	0.015041648
16			cg00502041		-0.010115	hypo	0.555630565	0.0262825	hyper	0.133774384	0.0363975	hyper	0.133774384	0.0363975	0.042062638
1	C1orf55	NM_152608	cg00502077	N_Shore	-0.02844375	hypo	0.159606707	0.02086875	hyper	0.297352374	0.0493125	hyper	0.297352374	0.0493125	0.019106367
1	BCAN;BCAN	NM_198427;NM_021948	cg00502190	Island	0.04711625	hyper	0.057345132	-0.0062125	hypo	0.794322188	-0.05332875	hypo	0.794322188	-0.05332875	0.033253656
9			cg00503760	N_Shore	0.01540875	hyper	0.513799361	0.0644025	hyper	0.010813454	0.04899375	hyper	0.010813454	0.04899375	0.046011364
12	GIT2;GIT2;GIT2;GIT2;GIT2	NM_014776;NM_001135214;NM_057170;NM_057169;NM_001135213	cg00510437		0.02771375	hyper	0.218972835	0.07333625	hyper	0.00279986	0.0456225	hyper	0.00279986	0.0456225	0.04877519
10	ANK3;ANK3;ANK3	NM_020987;NM_001149;NM_001149	cg00510507	N_Shore	0.0225875	hyper	0.429646963	0.0862925	hyper	0.005377445	0.063705	hyper	0.005377445	0.063705	0.033018899
6	CPNE5	NM_020939	cg00512454	N_Shore	0.034915	hyper	0.066086445	0.08120875	hyper	0.000165045	0.04629375	hyper	0.000165045	0.04629375	0.017548492
20	CHD6	NM_032221	cg00514723	N_Shore	-0.02181125	hypo	0.431920297	0.05169375	hyper	0.070545678	0.073505	hyper	0.070545678	0.073505	0.0128627
7	OPN1SW	NM_001708	cg00516867		-0.0187775	hypo	0.378045067	0.03643625	hyper	0.094434487	0.05521375	hyper	0.094434487	0.05521375	0.014499637
6			cg00518266	N_Shore	-0.01751	hypo	0.432848376	0.02810875	hyper	0.212738258	0.04561875	hyper	0.212738258	0.04561875	0.048815072
5			cg00518694		0.01342	hyper	0.490287387	0.0565075	hyper	0.00712299	0.0430875	hyper	0.00712299	0.0430875	0.034194841
12			cg00520441		-0.0116025	hypo	0.45702968	0.022605	hyper	0.154024893	0.0342075	hyper	0.154024893	0.0342075	0.035714027
12	NR2C1;NR2C1;NR2C1	NM_001032287;NM_001127362;NM_003297	cg00521314	N_Shore	0.03779	hyper	0.085338553	0.08706875	hyper	0.000391506	0.04927875	hyper	0.000391506	0.04927875	0.028035889
1	ARHGEF19	NM_153213	cg00521428	Island	-0.01937875	hypo	0.318925677	0.0257225	hyper	0.189426376	0.04510125	hyper	0.189426376	0.04510125	0.026456759
12			cg00524561		0.00729125	hyper	0.838449409	0.1120375	hyper	0.004268048	0.10474625	hyper	0.004268048	0.10474625	0.006952521
2	NCKAP5;NCKAP5	NM_207363;NM_207481	cg00524899		0.00306375	hyper	0.877787124	0.04902	hyper	0.020484528	0.04595625	hyper	0.020484528	0.04595625	0.028736065
5			cg00525964		-0.00859125	hypo	0.727852244	0.04969125	hyper	0.05320819	0.0582825	hyper	0.05320819	0.0582825	0.025395736
2	SNTG2	NM_018968	cg00526032		-0.0072725	hypo	0.697051024	0.0381375	hyper	0.050075277	0.04541	hyper	0.050075277	0.04541	0.02171084
1			cg00526629		-0.06025875	hypo	0.107026803	0.0204625	hyper	0.574560931	0.08072125	hyper	0.574560931	0.08072125	0.03451974
8	MYOM2	NM_003970	cg00527552	Island	-0.00250375	hypo	0.873312497	0.0409175	hyper	0.014756594	0.04342125	hyper	0.014756594	0.04342125	0.010221743
11	DGKZ;DGKZ;DGKZ	NM_201533;NM_003646;NM_201532	cg00530720	N_Shore	-0.01815125	hypo	0.564854025	0.10058875	hyper	0.003624615	0.11874	hyper	0.003624615	0.11874	0.000869405
5	SLIT3;MIR218-2	NM_003062;NR_029632	cg00534479		0.00899625	hyper	0.635883084	0.04913125	hyper	0.015250508	0.040135	hyper	0.015250508	0.040135	0.043072506
16			cg00537837	Island	-0.06618125	hypo	0.036572321	0.0181875	hyper	0.547953673	0.08436875	hyper	0.547953673	0.08436875	0.009483641
5	C5orf45;C5orf45	NM_001017987;NM_016175	cg00540637	N_Shelf	-0.00469	hypo	0.696975687	0.02607125	hyper	0.038705641	0.03076125	hyper	0.038705641	0.03076125	0.016464076
2	BCL11A;BCL11A;BCL11A	NM_022893;NM_138559;NM_018014	cg00543073	N_Shelf	-0.0010275	hypo	0.981838189	0.09340875	hyper	0.047598239	0.09443625	hyper	0.047598239	0.09443625	0.045400235
5			cg00543769	N_Shelf	-0.0163925	hypo	0.379771599	0.05590375	hyper	0.005603171	0.07229625	hyper	0.005603171	0.07229625	0.000631676
5	C1QTNF2	NM_031908	cg00549609		0.003305	hyper	0.782176949	0.02797125	hyper	0.02664376	0.02466625	hyper	0.02664376	0.02466625	0.048022124
11	NR1H3;NR1H3;NR1H3	NM_001130102;NM_005693;NM_001130101	cg00554250		-0.01572875	hypo	0.3525345	0.02694875	hyper	0.117574264	0.0426775	hyper	0.117574264	0.0426775	0.016902788
3			cg00554871		0.00800375	hyper	0.63085983	0.04529125	hyper	0.011216467	0.0372875	hyper	0.011216467	0.0372875	0.032917524
13			cg00557959		-0.0732125	hypo	0.256471128	0.09592625	hyper	0.140929338	0.16913875	hyper	0.140929338	0.16913875	0.013085971
6	FKSG83	NM_032030	cg00561338		-0.0626275	hypo	0.030946548	-0.00189625	hypo	0.945134038	0.06073125	hyper	0.945134038	0.06073125	0.035867094
12	GPR133	NM_198827	cg00562070		-0.01173	hypo	0.491989141	0.0298625	hyper	0.08861307	0.0415925	hyper	0.08861307	0.0415925	0.02103154
11			cg00562107		-0.04104	hypo	0.162370924	0.02199	hyper	0.447188103	0.06303	hyper	0.447188103	0.06303	0.036759621
1	OBSCN	NM_001098623	cg00566164	Island	-0.00224	hypo	0.903946467	0.0388	hyper	0.045553583	0.04104	hyper	0.045553583	0.04104	0.035323157
1	PADI2	NM_007365	cg00569276	S_Shore	-0.0373425	hypo	0.461903184	0.10096625	hyper	0.054784543	0.13830875	hyper	0.054784543	0.13830875	0.010828761
2	ATOH8	NM_032827	cg00572504	Island	0.0252775	hyper	0.434535886	0.09242125	hyper	0.007893897	0.06714375	hyper	0.007893897	0.06714375	0.045637626
2	COL6A3;COL6A3;COL6A3;COL6A3;COL6A3;COL6A3;COL6A3;COL6A3;COL6A3;COL6A3	NM_057166;NM_057167;NM_057165;NM_004369;NM_004369;NM_057165;NM_057167;NM_057166;NM_057164;NM_057164	cg00573606	Island	0.016746875	hyper	0.419152301	-0.027355625	hypo	0.19232007	-0.0441025	hypo	0.19232007	-0.0441025	0.041172545
8			cg00573887		-0.00025	hypo	0.989482609	0.05493375	hyper	0.007529148	0.05518375	hyper	0.007529148	0.05518375	0.007298331
6			cg00581043	Island	-0.0405375	hypo	0.159654763	0.0455725	hyper	0.115905417	0.08611	hyper	0.115905417	0.08611	0.005186159
1	PRDM16;PRDM16	NM_022114;NM_199454	cg00581154		0.0078175	hyper	0.810944179	0.0916875	hyper	0.009284697	0.08387	hyper	0.009284697	0.08387	0.016109486
10			cg00586527	Island	-0.05649	hypo	0.028216644	0.021545	hyper	0.381175329	0.078035	hyper	0.381175329	0.078035	0.003650468
16			cg00586531	N_Shelf	-0.00440625	hypo	0.879949471	0.0554575	hyper	0.066989523	0.05986375	hyper	0.066989523	0.05986375	0.049304316
15	ADAMTS17	NM_139057	cg00587665	Island	-0.02408875	hypo	0.24197967	0.02125875	hyper	0.300209654	0.0453475	hyper	0.300209654	0.0453475	0.033494488
6			cg00588198		0.16782375	hyper	0.004836528	6.25E-05	hyper	0.999084112	-0.16776125	hypo	0.999084112	-0.16776125	0.00484989
11	DSCAML1	NM_020693	cg00588430		-0.02963375	hypo	0.135387267	0.0153675	hyper	0.4305266	0.04500125	hyper	0.4305266	0.04500125	0.027692356
19	DPRX	NM_001012728	cg00591471		-0.02262375	hypo	0.278461859	0.02174375	hyper	0.297117233	0.0443675	hyper	0.297117233	0.0443675	0.039963571
16	C16orf88	NM_001012991	cg00594016		0.01152	hyper	0.577955838	0.05778625	hyper	0.009436335	0.04626625	hyper	0.009436335	0.04626625	0.033072752
14	MIR453	NR_029969	cg00594228		-0.01516	hypo	0.417027513	0.02334875	hyper	0.215740887	0.03850875	hyper	0.215740887	0.03850875	0.046904862
8	GATA4	NM_002052	cg00595237	Island	0.0212	hyper	0.307804708	-0.0292875	hypo	0.16307761	-0.0504875	hypo	0.16307761	-0.0504875	0.02068089
2	BMPR2	NM_001204	cg00595407		0.0083075	hyper	0.493923603	0.03779375	hyper	0.004330428	0.02948625	hyper	0.004330428	0.02948625	0.021438281
4			cg00596222		0.033175	hyper	0.113980405	0.10409875	hyper	3.12E-05	0.07092375	hyper	3.12E-05	0.07092375	0.001860179
16	MEFV	NM_000243	cg00599219	S_Shelf	-0.01784375	hypo	0.332913571	0.03522	hyper	0.063135991	0.05306375	hyper	0.063135991	0.05306375	0.007305055
5	SLC12A7	NM_006598	cg00601711	S_Shore	-0.015835	hypo	0.432295323	0.02617125	hyper	0.199446829	0.04200625	hyper	0.199446829	0.04200625	0.044924468
16	RRN3	NM_018427	cg00603487	N_Shore	-0.0108625	hypo	0.544944438	0.03075375	hyper	0.095229554	0.04161625	hyper	0.095229554	0.04161625	0.027430848
12	CCDC62;CCDC62;CCDC62	NM_201435;NM_032573;NR_027918	cg00609630		-0.05533	hypo	0.17555828	0.042065	hyper	0.299038119	0.097395	hyper	0.299038119	0.097395	0.021789789
5	NDFIP1	NM_030571	cg00609948	N_Shore	0.021315	hyper	0.122579983	-0.01681625	hypo	0.218684888	-0.03813125	hypo	0.218684888	-0.03813125	0.00867873
22	SMC1B;RIBC2	NM_148674;NM_015653	cg00610021	Island	-0.0976725	hypo	0.002671955	-0.02998375	hypo	0.312575303	0.06768875	hyper	0.312575303	0.06768875	0.028843898
10	ADAMTS14;ADAMTS14	NM_080722;NM_139155	cg00618155		0.00492875	hyper	0.774938991	0.04562375	hyper	0.01339217	0.040695	hyper	0.01339217	0.040695	0.025450144
2			cg00619292		0.0470775	hyper	0.069856697	0.10995625	hyper	0.000185666	0.06287875	hyper	0.000185666	0.06287875	0.018300441
5			cg00622988		0.00321	hyper	0.865080786	0.0626525	hyper	0.002734245	0.0594425	hyper	0.002734245	0.0594425	0.004134442
8	DLGAP2	NM_004745	cg00623161	S_Shore	-0.01889625	hypo	0.505295002	0.0429375	hyper	0.13768188	0.06183375	hyper	0.13768188	0.06183375	0.036916969
16			cg00624440	S_Shelf	0.01079125	hyper	0.345970186	0.03832	hyper	0.002347375	0.02752875	hyper	0.002347375	0.02752875	0.0220538
16			cg00624589	N_Shelf	-0.05631	hypo	0.039545668	0.02957	hyper	0.26366629	0.08588	hyper	0.26366629	0.08588	0.002913275
7	BHLHA15	NM_177455	cg00625845	N_Shore	-0.01017	hypo	0.577751254	0.02719875	hyper	0.144551556	0.03736875	hyper	0.144551556	0.03736875	0.049308308
20	CHRNA4	NM_000744	cg00628766	Island	-0.02987	hypo	0.340830209	0.03663375	hyper	0.245039555	0.06650375	hyper	0.245039555	0.06650375	0.040906536
8			cg00631203		0.01614875	hyper	0.403314294	0.067325	hyper	0.001696893	0.05117625	hyper	0.001696893	0.05117625	0.012796294
7	TFAMP1	NR_001288	cg00631272		0.0100625	hyper	0.621206072	0.064695	hyper	0.003769662	0.0546325	hyper	0.003769662	0.0546325	0.012187844
8			cg00634483	S_Shelf	-0.0357325	hypo	0.169607276	0.01871625	hyper	0.465220459	0.05444875	hyper	0.465220459	0.05444875	0.041343165
18	LOC642597	NM_001145194	cg00635343	N_Shelf	-0.0086475	hypo	0.685312449	0.0535775	hyper	0.018146168	0.062225	hyper	0.018146168	0.062225	0.007103784
5	PCDHB14	NM_018934	cg00635356	N_Shore	-0.03020675	hypo	0.168775866	0.03861325	hyper	0.082528519	0.06882	hyper	0.082528519	0.06882	0.003725926
2			cg00637745	N_Shore	0.08444	hyper	0.00740671	0.0243025	hyper	0.406912367	-0.0601375	hypo	0.406912367	-0.0601375	0.047761575
10			cg00642607		0.0197325	hyper	0.226216909	0.05533375	hyper	0.001978865	0.03560125	hyper	0.001978865	0.03560125	0.03475179
6			cg00642740		0.00980125	hyper	0.526990662	0.04219125	hyper	0.010981403	0.03239	hyper	0.010981403	0.03239	0.04469363
2			cg00658743	N_Shore	-0.00964875	hypo	0.735484899	0.0531975	hyper	0.072008788	0.06284625	hyper	0.072008788	0.06284625	0.035937882
1			cg00668303	N_Shore	-0.0045575	hypo	0.849338728	0.06982375	hyper	0.007267936	0.07438125	hyper	0.007267936	0.07438125	0.004617946
18			cg00669182	Island	-0.00822125	hypo	0.585786243	0.02999125	hyper	0.055528291	0.0382125	hyper	0.055528291	0.0382125	0.017112655
16			cg00669347		0.005035	hyper	0.733183717	0.0367975	hyper	0.019006572	0.0317625	hyper	0.019006572	0.0317625	0.039956405
6	SEC63	NM_007214	cg00669964	Island	0.02182125	hyper	0.205842129	0.06162	hyper	0.001243656	0.03979875	hyper	0.001243656	0.03979875	0.026263776
7	KCP;KCP	NM_199349;NM_001135914	cg00682002	S_Shore	-0.0108075	hypo	0.589501543	0.03835	hyper	0.064449637	0.0491575	hyper	0.064449637	0.0491575	0.020439205
3			cg00688246		0.02751125	hyper	0.075447276	0.06453	hyper	0.000223225	0.03701875	hyper	0.000223225	0.03701875	0.019740577
4			cg00688620	N_Shore	-0.03197875	hypo	0.130836767	0.02080375	hyper	0.318745389	0.0527825	hyper	0.318745389	0.0527825	0.016493913
2	REG1P	NR_002714	cg00689213		-0.01071	hypo	0.699175115	0.07495625	hyper	0.011667457	0.08566625	hyper	0.011667457	0.08566625	0.004679207
14	NFKBIA	NM_020529	cg00689225	N_Shore	0.04263875	hyper	0.091805038	-0.03244625	hypo	0.193747195	-0.075085	hypo	0.193747195	-0.075085	0.005053011
15			cg00690809		-0.0336175	hypo	0.114381604	0.01041375	hyper	0.616099662	0.04403125	hyper	0.616099662	0.04403125	0.042325978
10	FAM13C;FAM13C;FAM13C;FAM13C	NM_001001971;NM_001166698;NM_001143773;NM_198215	cg00690901		0.00710625	hyper	0.652836786	0.03935875	hyper	0.018904507	0.0322525	hyper	0.018904507	0.0322525	0.049953304
2	C2orf56;C2orf56	NM_144736;NM_001083946	cg00690903	S_Shelf	-0.00114	hypo	0.963642097	0.06430375	hyper	0.015988442	0.06544375	hyper	0.015988442	0.06544375	0.01441435
17	SLC43A2	NM_152346	cg00691874		0.01365625	hyper	0.68741992	0.106565	hyper	0.004154713	0.09290875	hyper	0.004154713	0.09290875	0.010802382
1	AJAP1;AJAP1	NM_018836;NM_001042478	cg00692462	S_Shore	0.018265	hyper	0.294955153	0.05810875	hyper	0.002388233	0.03984375	hyper	0.002388233	0.03984375	0.028411533
8	MAK16;C8orf41;C8orf41	NM_032509;NM_025115;NM_001102401	cg00692760	Island	-0.01021875	hypo	0.434746653	0.02846625	hyper	0.036920738	0.038685	hyper	0.036920738	0.038685	0.006223169
8			cg00695982		0.03146125	hyper	0.20567605	0.087945	hyper	0.00135803	0.05648375	hyper	0.00135803	0.05648375	0.028398228
14			cg00696464		0.0041	hyper	0.752344657	0.03599375	hyper	0.010052964	0.03189375	hyper	0.010052964	0.03189375	0.020654346
1	FAAH	NM_001441	cg00696472		-0.008024286	hypo	0.553391057	0.022581805	hyper	0.095061072	0.03060609	hyper	0.095061072	0.03060609	0.029691743
6	TULP4;TULP4	NM_020245;NM_001007466	cg00696711		-0.009549938	hypo	0.477907217	0.019058813	hyper	0.163653859	0.02860875	hyper	0.163653859	0.02860875	0.041630336
20	VSX1	NM_014588	cg00699986	N_Shore	-0.02004	hypo	0.388863267	0.03174625	hyper	0.17739465	0.05178625	hyper	0.17739465	0.05178625	0.032868291
1			cg00699997		-0.010165	hypo	0.498696691	0.02149625	hyper	0.159493506	0.03166125	hyper	0.159493506	0.03166125	0.043035082
11	LOC100128239	NR_027276	cg00704554		-0.01664	hypo	0.237768845	0.02136	hyper	0.133348307	0.038	hyper	0.133348307	0.038	0.010913524
11	OR5A2	NM_001001954	cg00706994		-0.01414625	hypo	0.600227765	0.05073625	hyper	0.069168722	0.0648825	hyper	0.069168722	0.0648825	0.022893057
9			cg00716016	N_Shore	0.032615	hyper	0.013188462	0.06609125	hyper	1.54E-05	0.03347625	hyper	1.54E-05	0.03347625	0.011221066
1	CNIH4	NM_014184	cg00716660	N_Shore	0.01095	hyper	0.557187634	0.05043	hyper	0.011538569	0.03948	hyper	0.011538569	0.03948	0.042439544
1	HAX1;HAX1	NM_006118;NM_001018837	cg00718681	N_Shore	-0.018195	hypo	0.409845436	0.030685	hyper	0.170215316	0.04888	hyper	0.170215316	0.04888	0.033890651
10	SH3PXD2A	NM_014631	cg00730670		-0.01116375	hypo	0.564948758	0.02878	hyper	0.14578495	0.03994375	hyper	0.14578495	0.03994375	0.047877493
8	FAM135B	NM_015912	cg00730694	N_Shelf	-0.03050625	hypo	0.282168468	0.04793625	hyper	0.09689819	0.0784425	hyper	0.09689819	0.0784425	0.009424509
7	NUPL2	NM_007342	cg00731739	N_Shore	-0.04223	hypo	0.273390934	0.04258125	hyper	0.269524512	0.08481125	hyper	0.269524512	0.08481125	0.034014815
13	CARS2	NM_024537	cg00733288	Island	0.02447875	hyper	0.240889855	-0.0302425	hypo	0.150492683	-0.05472125	hypo	0.150492683	-0.05472125	0.013006355
14			cg00733328	N_Shelf	-0.02256875	hypo	0.374582499	0.04450375	hyper	0.087308019	0.0670725	hyper	0.087308019	0.0670725	0.013004401
10			cg00734979		0.008025	hyper	0.695904987	0.06132	hyper	0.006009535	0.053295	hyper	0.006009535	0.053295	0.014976645
11			cg00735023	Island	-0.01617875	hypo	0.461217632	-0.06679125	hypo	0.005100515	-0.0506125	hypo	0.005100515	-0.0506125	0.028015189
4			cg00737846		0.01749875	hyper	0.279693188	0.05309875	hyper	0.002697805	0.0356	hyper	0.002697805	0.0356	0.034103697
7			cg00738299		-0.00305125	hypo	0.854176672	0.0320725	hyper	0.062935062	0.03512375	hyper	0.062935062	0.03512375	0.043163777
9	ADAMTSL2;ADAMTSL2	NM_014694;NM_001145320	cg00742898	N_Shore	-0.0281875	hypo	0.177873617	0.01506625	hyper	0.465113376	0.04325375	hyper	0.465113376	0.04325375	0.043804551
10			cg00744172		0.004705	hyper	0.876951647	0.07081125	hyper	0.027292561	0.06610625	hyper	0.027292561	0.06610625	0.038075903
2	PRR21	NM_001080835	cg00744739	S_Shore	-0.02072375	hypo	0.414471512	0.033835	hyper	0.187951441	0.05455875	hyper	0.187951441	0.05455875	0.039040584
19			cg00745184	S_Shelf	-0.00601375	hypo	0.793550702	0.0529575	hyper	0.028793381	0.05897125	hyper	0.028793381	0.05897125	0.016100395
2			cg00745855		0.00201625	hyper	0.919064674	0.054685	hyper	0.010457882	0.05266875	hyper	0.010457882	0.05266875	0.013222155
2	KLHL29	NM_052920	cg00747342	Island	0.0150275	hyper	0.275768005	0.04633875	hyper	0.002204423	0.03131125	hyper	0.002204423	0.03131125	0.029137819
5	PCDHA1;PCDHA1;PCDHA2;PCDHA2	NM_031411;NM_018900;NM_031495;NM_018905	cg00748875	N_Shore	-0.01410875	hypo	0.483779848	0.03158375	hyper	0.124689524	0.0456925	hyper	0.124689524	0.0456925	0.03047809
21			cg00750806	S_Shore	-0.00208125	hypo	0.911917901	0.04999125	hyper	0.013137512	0.0520725	hyper	0.013137512	0.0520725	0.010174663
15	EIF2AK4	NM_001013703	cg00755505		0.00185	hyper	0.940377754	0.09237	hyper	0.000972407	0.09052	hyper	0.000972407	0.09052	0.001172127
1	EVI5	NM_005665	cg00761363	N_Shelf	0.01127375	hyper	0.536547413	0.05103125	hyper	0.009239864	0.0397575	hyper	0.009239864	0.0397575	0.037063391
16	LOC100134368	NR_024453	cg00764796	S_Shore	-0.02885375	hypo	0.368798878	0.0466475	hyper	0.151858023	0.07550125	hyper	0.151858023	0.07550125	0.024906278
2			cg00771316	N_Shelf	-0.02313	hypo	0.361151284	0.03647125	hyper	0.155299836	0.05960125	hyper	0.155299836	0.05960125	0.024792954
2			cg00774457	S_Shore	0.02071375	hyper	0.322079024	-0.03578125	hypo	0.093740289	-0.056495	hypo	0.093740289	-0.056495	0.0111133
6	TUBB	NM_178014	cg00774458	S_Shelf	-0.01128875	hypo	0.734132932	0.06282125	hyper	0.068195149	0.07411	hyper	0.068195149	0.07411	0.033761094
1	PRDM16;PRDM16	NM_022114;NM_199454	cg00774867		-0.00399375	hypo	0.839777426	0.04416375	hyper	0.033456216	0.0481575	hyper	0.033456216	0.0481575	0.021513835
17			cg00777445		-0.0023375	hypo	0.922582569	0.053265	hyper	0.035069822	0.0556025	hyper	0.035069822	0.0556025	0.028445504
19	ZNF536	NM_014717	cg00780664	Island	-0.01671875	hypo	0.30000284	0.0172775	hyper	0.284519874	0.03399625	hyper	0.284519874	0.03399625	0.041726829
1	CHRM3	NM_000740	cg00783712	Island	0.029525	hyper	0.244541112	0.08457375	hyper	0.002323764	0.05504875	hyper	0.002323764	0.05504875	0.036001872
8			cg00786165	N_Shore	-0.03455875	hypo	0.520741453	0.12014875	hyper	0.033018628	0.1547075	hyper	0.033018628	0.1547075	0.007682547
6			cg00787290	N_Shore	-0.0034175	hypo	0.906990802	0.076105	hyper	0.014903931	0.0795225	hyper	0.014903931	0.0795225	0.011398925
16	JPH3	NM_020655	cg00787574	Island	-0.01866	hypo	0.270472794	0.01636	hyper	0.332497244	0.03502	hyper	0.332497244	0.03502	0.045045427
6			cg00788354	S_Shore	-0.0129525	hypo	0.295576109	0.01724125	hyper	0.167638524	0.03019375	hyper	0.167638524	0.03019375	0.020174509
17	SMCR5;RAI1	NR_024007;NM_030665	cg00790307	Island	-0.01415375	hypo	0.517857726	0.03919375	hyper	0.081953203	0.0533475	hyper	0.081953203	0.0533475	0.021061537
14	RGS6	NM_004296	cg00790835	Island	-0.01943625	hypo	0.427901856	0.03587625	hyper	0.149845561	0.0553125	hyper	0.149845561	0.0553125	0.031024831
10	C10orf120	NM_001010912	cg00791712		-0.0254225	hypo	0.309812755	0.03576125	hyper	0.157541359	0.06118375	hyper	0.157541359	0.06118375	0.019979692
7			cg00793227	N_Shore	0.02107875	hyper	0.197144352	0.0693875	hyper	0.000220168	0.04830875	hyper	0.000220168	0.04830875	0.005741755
20	TMX4	NM_021156	cg00793432	N_Shelf	-0.0133875	hypo	0.435249414	0.0402075	hyper	0.025660887	0.053595	hyper	0.025660887	0.053595	0.004162334
7			cg00795416		-0.00489375	hypo	0.722119057	0.025615	hyper	0.072144241	0.03050875	hyper	0.072144241	0.03050875	0.034664793
12			cg00800353	Island	-0.0058225	hypo	0.882907592	0.08602875	hyper	0.038023939	0.09185125	hyper	0.038023939	0.09185125	0.027706757
13	COL4A1	NM_001845	cg00801068	S_Shelf	-0.00165875	hypo	0.898894012	0.02867	hyper	0.036458616	0.03032875	hyper	0.036458616	0.03032875	0.027732913
5	C5orf58	NM_001102609	cg00807909	N_Shore	-0.00065875	hypo	0.956184514	0.02457125	hyper	0.049617222	0.02523	hyper	0.049617222	0.02523	0.044270886
6	AGPAT4	NM_020133	cg00809917		-0.0004325	hypo	0.979020131	0.0347025	hyper	0.043747489	0.035135	hyper	0.043747489	0.035135	0.041401955
7	GIMAP5	NM_018384	cg00812611	Island	0.03104875	hyper	0.186555118	0.08742125	hyper	0.000843747	0.0563725	hyper	0.000843747	0.0563725	0.021236227
7			cg00813027		-0.0202175	hypo	0.189977847	0.01532875	hyper	0.316521592	0.03554625	hyper	0.316521592	0.03554625	0.026260723
1	KCNAB2;KCNAB2	NM_003636;NM_172130	cg00813560		0.0484275	hyper	0.049883877	-0.0034625	hypo	0.883677351	-0.05189	hypo	0.883677351	-0.05189	0.036718227
19			cg00814328	S_Shore	-0.0208525	hypo	0.439955965	0.04015125	hyper	0.143799531	0.06100375	hyper	0.143799531	0.06100375	0.030869345
12	ACSS3	NM_024560	cg00814614		0.05117125	hyper	0.022919913	0.10341625	hyper	5.53E-05	0.052245	hyper	5.53E-05	0.052245	0.020485906
4	FREM3	NM_001168235	cg00816770	Island	-0.016415	hypo	0.277642353	-0.0500425	hypo	0.002505659	-0.0336275	hypo	0.002505659	-0.0336275	0.032299661
4			cg00817331		-0.01825875	hypo	0.252786325	0.01454375	hyper	0.359838803	0.0328025	hyper	0.359838803	0.0328025	0.046147214
10	EBF3	NM_001005463	cg00820513		0.01693625	hyper	0.28820214	0.06265125	hyper	0.000527874	0.045715	hyper	0.000527874	0.045715	0.0074206
8	ZNF517	NM_213605	cg00820958	N_Shore	0.01029375	hyper	0.723172037	0.07060625	hyper	0.021801696	0.0603125	hyper	0.021801696	0.0603125	0.046736784
1	OR2T11	NM_001001964	cg00821186		0.03146625	hyper	0.174642757	0.08902125	hyper	0.000611858	0.057555	hyper	0.000611858	0.057555	0.01739336
12			cg00822797		0.00566	hyper	0.759256639	0.0581575	hyper	0.004223885	0.0524975	hyper	0.004223885	0.0524975	0.008699246
2			cg00828836		-0.0115175	hypo	0.500082716	0.02809625	hyper	0.108131434	0.03961375	hyper	0.108131434	0.03961375	0.02728362
6			cg00830325	N_Shore	0.00297125	hyper	0.894129926	0.05539375	hyper	0.01956863	0.0524225	hyper	0.01956863	0.0524225	0.026268206
1			cg00830435	Island	-0.026945	hypo	0.269912212	0.02961375	hyper	0.226569108	0.05655875	hyper	0.226569108	0.05655875	0.026342971
7	FLNC;FLNC	NM_001127487;NM_001458	cg00832650	S_Shore	-0.00219125	hypo	0.907043581	0.04358375	hyper	0.027775471	0.045775	hyper	0.027775471	0.045775	0.021483159
10			cg00835526		-0.00456	hypo	0.785179341	0.03182875	hyper	0.066625372	0.03638875	hyper	0.066625372	0.03638875	0.038003754
8	SPATC1;SPATC1;SPATC1;SPATC1	NM_001134374;NM_198572;NM_198572;NM_001134374	cg00835857		-0.025725	hypo	0.372479371	0.0464125	hyper	0.114348589	0.0721375	hyper	0.114348589	0.0721375	0.017834716
19	ZNF709	NM_001145647	cg00844821	S_Shore	0.00085125	hyper	0.956428147	0.04105375	hyper	0.013827587	0.0402025	hyper	0.013827587	0.0402025	0.015660323
11	DLG2;DLG2	NM_001364;NM_001142699	cg00846036		-0.03829625	hypo	0.144800429	0.01457625	hyper	0.571245178	0.0528725	hyper	0.571245178	0.0528725	0.048432264
7			cg00846539	S_Shore	-0.02690375	hypo	0.194133821	0.02773	hyper	0.181281771	0.05463375	hyper	0.181281771	0.05463375	0.012291675
12	CACNA1C;CACNA1C;CACNA1C;CACNA1C;CACNA1C;CACNA1C;CACNA1C;CACNA1C;CACNA1C;CACNA1C;CACNA1C;CACNA1C;CACNA1C;CACNA1C;CACNA1C;CACNA1C;CACNA1C;CACNA1C;CACNA1C;CACNA1C;CACNA1C;CACNA1C;CACNA1C	NM_001129846;NM_001129843;NM_001129838;NM_001129837;NM_199460;NM_001167623;NM_001129833;NM_001129834;NM_001167625;NM_001129836;NM_001129831;NM_001129841;NM_001129835;NM_001129842;NM_001129840;NM_001167624;NM_001129844;NM_001129827;NM_001129839;NM_001129832;NM_001129830;NM_000719;NM_001129829	cg00848945		-0.0085525	hypo	0.782433877	0.0619525	hyper	0.0546811	0.070505	hyper	0.0546811	0.070505	0.030585897
19	PLK5P	NR_026557	cg00851261	Island	-0.00522875	hypo	0.819016254	0.04273875	hyper	0.071111073	0.0479675	hyper	0.071111073	0.0479675	0.044649002
6	VNN1	NM_004666	cg00852964		-0.0302675	hypo	0.374577872	0.06035375	hyper	0.084033736	0.09062125	hyper	0.084033736	0.09062125	0.012425572
7			cg00857435		-0.00325875	hypo	0.925847472	0.08111875	hyper	0.028132646	0.0843775	hyper	0.028132646	0.0843775	0.022938243
1	TGFBR3	NM_003243	cg00857921		0.00271625	hyper	0.891892185	0.0708025	hyper	0.00156622	0.06808625	hyper	0.00156622	0.06808625	0.002191595
12	PLBD2;PLBD2	NM_001159727;NM_173542	cg00859441	S_Shelf	0.0134475	hyper	0.638729244	0.07537375	hyper	0.013740884	0.06192625	hyper	0.013740884	0.06192625	0.038794123
4	MAPK10	NM_002753	cg00864661		-0.01012375	hypo	0.616363321	0.03794125	hyper	0.069505585	0.048065	hyper	0.069505585	0.048065	0.02422902
12			cg00867329		-0.0127225	hypo	0.504302681	0.03310375	hyper	0.090761069	0.04582625	hyper	0.090761069	0.04582625	0.022589056
12	DCD	NM_053283	cg00868860		-0.02093625	hypo	0.497960538	0.050845	hyper	0.107956337	0.07178125	hyper	0.107956337	0.07178125	0.027031103
16	CLEC3A	NM_005752	cg00877212	Island	-0.0349775	hypo	0.106251369	0.0154175	hyper	0.46623258	0.050395	hyper	0.46623258	0.050395	0.023682671
4			cg00877938	N_Shore	0.01747	hyper	0.400730274	0.06573	hyper	0.003762277	0.04826	hyper	0.003762277	0.04826	0.026787628
1			cg00878533	N_Shore	-0.0146325	hypo	0.38005937	0.02016375	hyper	0.229889995	0.03479625	hyper	0.229889995	0.03479625	0.044193186
2	RAPGEF4;RAPGEF4	NM_007023;NM_001100397	cg00883212		0.01046875	hyper	0.623387653	0.0620525	hyper	0.007150034	0.05158375	hyper	0.007150034	0.05158375	0.022141019
1	OR2T6	NM_001005471	cg00883837		-0.02071125	hypo	0.205247448	0.02213375	hyper	0.176871769	0.042845	hyper	0.176871769	0.042845	0.012840688
14			cg00885005		0.02103125	hyper	0.24643694	0.06452875	hyper	0.001329421	0.0434975	hyper	0.001329421	0.0434975	0.021802202
10	EBF3	NM_001005463	cg00886512	Island	-0.00309	hypo	0.783381419	0.02542875	hyper	0.031534758	0.02851875	hyper	0.031534758	0.02851875	0.017183611
1	SPRR2C	NR_003062	cg00891995		-0.01818875	hypo	0.458303256	0.04069125	hyper	0.104956517	0.05888	hyper	0.104956517	0.05888	0.022668976
21	PCP4	NM_006198	cg00895324		0.00845625	hyper	0.669236569	0.06742625	hyper	0.002161307	0.05897	hyper	0.002161307	0.05897	0.0061038
2			cg00900242		0.00901375	hyper	0.436707463	-0.01772125	hypo	0.133262271	-0.026735	hypo	0.133262271	-0.026735	0.027809935
8	KCNQ3	NM_004519	cg00905417	Island	-0.01001125	hypo	0.533609641	0.03656375	hyper	0.030266905	0.046575	hyper	0.030266905	0.046575	0.007320648
22			cg00908042	S_Shore	0.001585	hyper	0.946602205	0.054875	hyper	0.028018398	0.05329	hyper	0.028018398	0.05329	0.032385934
16	PKD1L2;PKD1L2	NM_052892;NM_001076780	cg00908271		0.02115625	hyper	0.455260923	0.086185	hyper	0.005096757	0.06502875	hyper	0.005096757	0.06502875	0.028612429
14			cg00908381	Island	-0.09334875	hypo	0.017839035	-0.0125225	hypo	0.73536266	0.08082625	hyper	0.73536266	0.08082625	0.037409603
13			cg00910319	S_Shelf	-0.01257	hypo	0.563896398	0.05619375	hyper	0.015351123	0.06876375	hyper	0.015351123	0.06876375	0.003929522
1			cg00910518	S_Shelf	0.03549625	hyper	0.119316746	-0.012085	hypo	0.587124451	-0.04758125	hypo	0.587124451	-0.04758125	0.040664388
8			cg00910586		0.026525	hyper	0.410021989	0.10015125	hyper	0.004270244	0.07362625	hyper	0.004270244	0.07362625	0.028940303
7	AMPH;AMPH	NM_139316;NM_001635	cg00911226		0.00636375	hyper	0.706996682	0.0542775	hyper	0.003543465	0.04791375	hyper	0.003543465	0.04791375	0.008711124
16	ANKRD11	NM_013275	cg00911267	Island	-0.0011375	hypo	0.958128008	0.05184875	hyper	0.023807261	0.05298625	hyper	0.023807261	0.05298625	0.021194816
1	C1orf87;C1orf87	NM_152377;NM_152377	cg00914726	Island	0.0075	hyper	0.759659491	0.05791875	hyper	0.025333726	0.05041875	hyper	0.025333726	0.05041875	0.04867188
1	LEPRE1;LEPRE1	NM_022356;NM_001146289	cg00917471	N_Shelf	0.03960375	hyper	0.088600468	0.0919525	hyper	0.000405153	0.05234875	hyper	0.000405153	0.05234875	0.0276781
2	REG3G;REG3G	NM_001008387;NM_198448	cg00918005		-0.0192875	hypo	0.494557825	0.040715	hyper	0.156339817	0.0600025	hyper	0.156339817	0.0600025	0.041434389
5	CDX1	NM_001804	cg00919055	Island	-0.01218875	hypo	0.47305797	0.03238125	hyper	0.064932493	0.04457	hyper	0.064932493	0.04457	0.013716161
4	C4orf14	NM_032313	cg00922110	Island	0.0001675	hyper	0.990746585	-0.03554375	hypo	0.02048398	-0.03571125	hypo	0.02048398	-0.03571125	0.019960818
8			cg00923934		-0.01568875	hypo	0.453197011	0.03206625	hyper	0.13246649	0.047755	hyper	0.13246649	0.047755	0.029354695
10			cg00924144		0.00326125	hyper	0.772140384	0.02804375	hyper	0.019098981	0.0247825	hyper	0.019098981	0.0247825	0.035991491
7			cg00927939	N_Shore	-0.00634875	hypo	0.756652879	0.04300625	hyper	0.044550382	0.049355	hyper	0.044550382	0.049355	0.022863984
16	MRPL28	NM_006428	cg00928191	N_Shore	-0.0856275	hypo	0.043409724	0.0053825	hyper	0.894317306	0.09101	hyper	0.894317306	0.09101	0.032754397
15	ALDH1A2;ALDH1A2	NM_003888;NM_170696	cg00930873	Island	-0.00694	hypo	0.567056743	-0.0322975	hypo	0.012663568	-0.0253575	hypo	0.012663568	-0.0253575	0.044770345
8			cg00931944	N_Shore	-0.01605375	hypo	0.375163989	0.02159	hyper	0.236192787	0.03764375	hyper	0.236192787	0.03764375	0.044896205
3	DBR1	NM_016216	cg00933443	N_Shore	-0.03249375	hypo	0.260434929	0.02647875	hyper	0.35689594	0.0589725	hyper	0.35689594	0.0589725	0.047434016
6	VARS2;VARS2;VARS2	NM_020442;NM_001167733;NM_001167734	cg00933603		-0.01505375	hypo	0.605900332	0.06709875	hyper	0.028787211	0.0821525	hyper	0.028787211	0.0821525	0.008932399
10			cg00933813		-0.00824375	hypo	0.553307646	0.0268825	hyper	0.06192907	0.03512625	hyper	0.06192907	0.03512625	0.017326594
16	BANP;BANP	NM_017869;NM_079837	cg00935421	Island	-0.015795	hypo	0.320290871	0.0191175	hyper	0.231306555	0.0349125	hyper	0.231306555	0.0349125	0.034613649
7	HECW1	NM_015052	cg00936348		-0.00341875	hypo	0.888262911	0.0561275	hyper	0.028737077	0.05954625	hyper	0.028737077	0.05954625	0.021100071
6			cg00943851		-0.0185725	hypo	0.335998932	0.02812125	hyper	0.150330233	0.04669375	hyper	0.150330233	0.04669375	0.021292206
1	DAB1;MIR548D2	NM_021080;NR_030385	cg00944580	Island	-0.00451125	hypo	0.821917292	0.04252125	hyper	0.04260439	0.0470325	hyper	0.04260439	0.0470325	0.026298464
3	SLC25A20	NM_000387	cg00948664	N_Shore	-0.0256625	hypo	0.311514395	0.0260075	hyper	0.305199211	0.05167	hyper	0.305199211	0.05167	0.048457141
18	C18orf62	NM_001037331	cg00949578		0.00216125	hyper	0.8863283	0.05793875	hyper	0.000759998	0.0557775	hyper	0.000759998	0.0557775	0.001087058
6			cg00951302		0.00363125	hyper	0.842728008	0.04445	hyper	0.021961548	0.04081875	hyper	0.021961548	0.04081875	0.033852976
1	KIAA1383	NM_019090	cg00951395	S_Shore	-0.0165225	hypo	0.65875682	0.06576	hyper	0.088103782	0.0822825	hyper	0.088103782	0.0822825	0.035875953
5			cg00951599		-0.02900125	hypo	0.303292113	0.05811	hyper	0.045912663	0.08711125	hyper	0.045912663	0.08711125	0.004328669
6	FLJ22536	NR_015410	cg00955808		0.0254275	hyper	0.333022058	0.08014375	hyper	0.00483049	0.05471625	hyper	0.00483049	0.05471625	0.044235641
16			cg00956244		-0.0134275	hypo	0.460361264	0.02915875	hyper	0.116561717	0.04258625	hyper	0.116561717	0.04258625	0.025863881
4	C4orf50	NM_207405	cg00958560		-0.01413875	hypo	0.580009953	0.06308875	hyper	0.019744193	0.0772275	hyper	0.019744193	0.0772275	0.00544659
10	KIAA1217	NM_001098500	cg00961517		-0.00289875	hypo	0.78808315	-0.03037625	hypo	0.009033978	-0.0274775	hypo	0.009033978	-0.0274775	0.01677708
2	UGT1A10;UGT1A6;UGT1A8;UGT1A4;UGT1A3;UGT1A6;UGT1A9;UGT1A7;UGT1A5	NM_019075;NM_205862;NM_019076;NM_007120;NM_019093;NM_001072;NM_021027;NM_019077;NM_019078	cg00963071	N_Shore	0.02948875	hyper	0.026547177	0.0554125	hyper	0.00018006	0.02592375	hyper	0.00018006	0.02592375	0.048516186
6			cg00964848	S_Shelf	0.01208875	hyper	0.564401106	0.06520375	hyper	0.004418115	0.053115	hyper	0.004418115	0.053115	0.017103828
20	BLCAP;BLCAP;BLCAP;BLCAP	NM_001167820;NM_001167822;NM_001167821;NM_006698	cg00965133	S_Shore	-0.0402975	hypo	0.101749292	0.0099275	hyper	0.678494673	0.050225	hyper	0.678494673	0.050225	0.044572838
15	LMAN1L	NM_021819	cg00973309		-0.0338075	hypo	0.217245176	0.02691625	hyper	0.322988177	0.06072375	hyper	0.322988177	0.06072375	0.032248472
9	ZBTB43;ZBTB43	NM_014007;NM_001135776	cg00975418	N_Shore	-0.0303275	hypo	0.095730309	0.0187925	hyper	0.292951088	0.04912	hyper	0.292951088	0.04912	0.009835638
5	SLC23A1;SLC23A1	NM_152685;NM_005847	cg00976381	Island	-0.03572375	hypo	0.076430006	0.0278875	hyper	0.161081079	0.06361125	hyper	0.161081079	0.06361125	0.003092656
6	HLA-DQA1	NM_002122	cg00978846		-0.03966	hypo	0.16998808	0.02199	hyper	0.44023521	0.06165	hyper	0.44023521	0.06165	0.03791694
10	SFTA1P	NR_027082	cg00982519		-0.00715	hypo	0.737080222	0.05561125	hyper	0.014495216	0.06276125	hyper	0.014495216	0.06276125	0.006625571
14			cg00986580		0.01550875	hyper	0.483807054	0.06316125	hyper	0.008071116	0.0476525	hyper	0.008071116	0.0476525	0.039134556
6			cg00987395		-0.020674563	hypo	0.258519524	0.03902375	hyper	0.03330921	0.059698313	hyper	0.03330921	0.059698313	0.002507083
14			cg00988056		-0.04742375	hypo	0.128918106	0.03219125	hyper	0.296164922	0.079615	hyper	0.296164922	0.079615	0.014475318
6	HMGCLL1;HMGCLL1	NM_019036;NM_001042406	cg00988179		0.00801375	hyper	0.634941875	0.05418125	hyper	0.003484093	0.0461675	hyper	0.003484093	0.0461675	0.010808663
16			cg00989229		-0.00843625	hypo	0.679737736	0.0438275	hyper	0.040340221	0.05226375	hyper	0.040340221	0.05226375	0.016317872
14	MIR299;MIR411	NR_029841;NR_030389	cg00989505		-0.02082125	hypo	0.329796642	0.03422	hyper	0.115345438	0.05504125	hyper	0.115345438	0.05504125	0.014867532
2			cg00993677	S_Shore	-0.00104	hypo	0.949927224	0.03991625	hyper	0.022923411	0.04095625	hyper	0.022923411	0.04095625	0.019937977
14			cg00994629		-0.04402625	hypo	0.166130016	0.0301275	hyper	0.337979282	0.07415375	hyper	0.337979282	0.07415375	0.024383779
10			cg00997990		-0.00289625	hypo	0.824874841	0.02973875	hyper	0.030924257	0.032635	hyper	0.030924257	0.032635	0.018999256
1	LCE6A;LCE6A	NM_001128600;NM_001128600	cg00998782	Island	0.0087925	hyper	0.526688634	0.040365	hyper	0.00713722	0.0315725	hyper	0.00713722	0.0315725	0.030264986
9	QRFP	NM_198180	cg01000188		-0.02189875	hypo	0.216184774	0.0170925	hyper	0.331254462	0.03899125	hyper	0.331254462	0.03899125	0.033253161
10	ADO;ADO	NM_032804;NM_032804	cg01005506		-0.0052975	hypo	0.773489888	-0.06626375	hypo	0.001349375	-0.06096625	hypo	0.001349375	-0.06096625	0.00274788
7	SLC12A9;TRIP6	NM_020246;NM_003302	cg01008256	Island	0.0107525	hyper	0.651648134	0.06310625	hyper	0.013191392	0.05235375	hyper	0.013191392	0.05235375	0.035944877
8	GGH	NM_003878	cg01008365		-0.03250375	hypo	0.140019482	0.01409875	hyper	0.513972581	0.0466025	hyper	0.513972581	0.0466025	0.038771562
11	LOC494141;LOC494141;LOC494141	NR_026541;NR_026564;NR_026563	cg01012559	S_Shore	0.05988875	hyper	0.029512598	-0.01546375	hypo	0.554988221	-0.0753525	hypo	0.554988221	-0.0753525	0.007691547
1	ADSS	NM_001126	cg01012879	N_Shore	-0.00967375	hypo	0.715353855	0.051585	hyper	0.061081222	0.06125875	hyper	0.061081222	0.06125875	0.02839784
1	NUAK2	NM_030952	cg01012936	N_Shore	0.04032875	hyper	0.18344943	0.1013775	hyper	0.002178271	0.06104875	hyper	0.002178271	0.06104875	0.049205925
2	NRXN1;NRXN1	NM_004801;NM_001135659	cg01014190	N_Shore	0.0055675	hyper	0.812566698	0.05527125	hyper	0.025869019	0.04970375	hyper	0.025869019	0.04970375	0.043010947
6	PSORS1C1	NM_014068	cg01016122		-0.03123375	hypo	0.160300988	-0.08556875	hypo	0.00059361	-0.054335	hypo	0.00059361	-0.054335	0.018927306
7	DGKB;DGKB	NM_145695;NM_004080	cg01019188		-0.0249575	hypo	0.343897034	0.04076625	hyper	0.128056135	0.06572375	hyper	0.128056135	0.06572375	0.018062117
5			cg01025302		-0.0085	hypo	0.641837359	0.032235	hyper	0.086980244	0.040735	hyper	0.086980244	0.040735	0.033625163
9	FIBCD1;FIBCD1	NM_032843;NM_001145106	cg01026196	N_Shore	-0.05813375	hypo	0.010681672	-0.0080625	hypo	0.703656052	0.05007125	hyper	0.703656052	0.05007125	0.025268831
6	HLA-DMB	NM_002118	cg01026383		-0.02228625	hypo	0.320000626	0.029115	hyper	0.197226996	0.05140125	hyper	0.197226996	0.05140125	0.028023333
19	SBK2	NM_001101401	cg01031269	N_Shelf	-0.00136375	hypo	0.933843683	0.05182	hyper	0.004064257	0.05318375	hyper	0.004064257	0.05318375	0.003322808
19	GNA15;GNA15	NM_002068;NM_002068	cg01032675	S_Shore	-0.0145975	hypo	0.288979476	0.013275	hyper	0.333877455	0.0278725	hyper	0.333877455	0.0278725	0.049562626
16	ZG16B	NM_145252	cg01037823		-0.00214125	hypo	0.919382539	0.046845	hyper	0.035086034	0.04898625	hyper	0.035086034	0.04898625	0.02821054
3	TXNDC6	NM_178130	cg01039421	N_Shore	-0.0471425	hypo	0.11418199	0.01817	hyper	0.533113301	0.0653125	hyper	0.533113301	0.0653125	0.032522603
13			cg01041717		-0.0162225	hypo	0.384740027	0.03572125	hyper	0.063273397	0.05194375	hyper	0.063273397	0.05194375	0.009304711
9			cg01043250	N_Shore	0.0107075	hyper	0.610218855	0.05732625	hyper	0.010935623	0.04661875	hyper	0.010935623	0.04661875	0.03425083
3	IQSEC1	NM_001134382	cg01044637		-0.014265	hypo	0.491533615	0.03099375	hyper	0.142384256	0.04525875	hyper	0.142384256	0.04525875	0.036665904
15	ARNT2	NM_014862	cg01044693	S_Shelf	-0.01299	hypo	0.509263436	0.03686875	hyper	0.06959597	0.04985875	hyper	0.06959597	0.04985875	0.01695429
6	NCRNA00171	NR_026751	cg01044849		-0.0088275	hypo	0.697387308	0.04198	hyper	0.073833753	0.0508075	hyper	0.073833753	0.0508075	0.033095849
1	CNN3	NM_001839	cg01045913		0.00484625	hyper	0.709057889	0.03256375	hyper	0.018318725	0.0277175	hyper	0.018318725	0.0277175	0.041319159
19	ZIK1	NM_001010879	cg01046104	Island	-0.01231875	hypo	0.467097594	-0.049115	hypo	0.007185394	-0.03679625	hypo	0.007185394	-0.03679625	0.037369364
6			cg01046905		0.0139175	hyper	0.427932276	0.05593	hyper	0.003570766	0.0420125	hyper	0.003570766	0.0420125	0.02296021
1	PRDM16;PRDM16	NM_022114;NM_199454	cg01046951	S_Shore	0.0416175	hyper	0.168171346	0.1156625	hyper	0.000624417	0.074045	hyper	0.000624417	0.074045	0.018609705
8	C8orf73	NM_001100878	cg01048372	S_Shore	-0.02948375	hypo	0.061638506	0.0044475	hyper	0.769666803	0.03393125	hyper	0.769666803	0.03393125	0.033505809
19			cg01048962	Island	0.0245275	hyper	0.463484907	-0.04885875	hypo	0.151033761	-0.07338625	hypo	0.151033761	-0.07338625	0.03568823
10	FGFR2;FGFR2;FGFR2;FGFR2;FGFR2;FGFR2;FGFR2;FGFR2;FGFR2	NM_001144914;NM_001144915;NM_022970;NM_001144913;NM_001144916;NM_000141;NM_001144917;NM_001144919;NM_001144918	cg01049916		0.04258875	hyper	0.132636104	0.1011325	hyper	0.001167435	0.05854375	hyper	0.001167435	0.05854375	0.04288165
2			cg01054140	N_Shore	0.0218825	hyper	0.247327926	-0.0205475	hypo	0.276530444	-0.04243	hypo	0.276530444	-0.04243	0.030709838
11			cg01054652		-0.02233	hypo	0.449863275	0.07986875	hyper	0.011379794	0.10219875	hyper	0.011379794	0.10219875	0.001831534
5	TNFAIP8	NM_001077654	cg01057573		0.00289125	hyper	0.918623166	0.06242875	hyper	0.035704617	0.0595375	hyper	0.035704617	0.0595375	0.044291721
1	SH2D1B	NM_053282	cg01062020		-0.04626875	hypo	0.289128807	0.04866625	hyper	0.265482378	0.094935	hyper	0.265482378	0.094935	0.036022966
1	PRDM16;PRDM16	NM_199454;NM_022114	cg01062116	S_Shore	-0.0011225	hypo	0.949000718	0.048675	hyper	0.010042005	0.0497975	hyper	0.010042005	0.0497975	0.008647981
6	VPS52	NM_022553	cg01064432		-0.013655	hypo	0.4461243	0.0396175	hyper	0.034331762	0.0532725	hyper	0.034331762	0.0532725	0.006011529
22	CSF2RB	NM_000395	cg01064979		-0.01704875	hypo	0.517878174	0.0526775	hyper	0.054113344	0.06972625	hyper	0.054113344	0.06972625	0.013157719
10	TLL2	NM_012465	cg01065161		-0.0132625	hypo	0.440593409	0.02555625	hyper	0.144048599	0.03881875	hyper	0.144048599	0.03881875	0.031007645
1			cg01066056	N_Shore	0.00334375	hyper	0.872794429	0.04771875	hyper	0.03011632	0.044375	hyper	0.03011632	0.044375	0.042361343
11	NTM;NTM;NTM;NTM	NM_001144059;NM_001048209;NM_001144058;NM_016522	cg01067010		-0.01048625	hypo	0.576864947	0.03146	hyper	0.102916706	0.04194625	hyper	0.102916706	0.04194625	0.033251028
19	LILRA4;LILRA4	NM_012276;NM_012276	cg01067405		-0.07946875	hypo	0.07841308	0.03386125	hyper	0.440641718	0.11333	hyper	0.440641718	0.11333	0.015055047
10			cg01069043	N_Shore	-0.00938625	hypo	0.698457422	0.05291	hyper	0.037169995	0.06229625	hyper	0.037169995	0.06229625	0.015838888
2			cg01071159	N_Shelf	-0.01969375	hypo	0.206070637	0.016465	hyper	0.287934141	0.03615875	hyper	0.287934141	0.03615875	0.025444201
6	PACRG;PACRG;PACRG	NM_152410;NM_001080378;NM_001080379	cg01071289		-0.00217375	hypo	0.855919916	0.02333625	hyper	0.060775947	0.02551	hyper	0.060775947	0.02551	0.041817054
6	TIAM2	NM_012454	cg01075002		0.026025	hyper	0.255403031	0.0758425	hyper	0.002450228	0.0498175	hyper	0.002450228	0.0498175	0.035545208
6			cg01076861		-0.023455	hypo	0.251620934	0.02335	hyper	0.25368957	0.046805	hyper	0.25368957	0.046805	0.027878996
7	ZNF862	NM_001099220	cg01077185	Island	-0.0056125	hypo	0.71925892	0.0490725	hyper	0.004135358	0.054685	hyper	0.004135358	0.054685	0.001712984
10	KNDC1	NM_152643	cg01077354	N_Shore	-0.0110725	hypo	0.524727218	0.030625	hyper	0.08714734	0.0416975	hyper	0.08714734	0.0416975	0.023142237
11			cg01077469	N_Shore	0.0157	hyper	0.325940164	0.0623435	hyper	0.000865316	0.0466435	hyper	0.000865316	0.0466435	0.007729524
14	MIR487B;MIR539	NR_030267;NR_030256	cg01078903		-0.00197	hypo	0.91149928	0.0355675	hyper	0.054130605	0.0375375	hyper	0.054130605	0.0375375	0.043011009
16			cg01079019		-0.00550625	hypo	0.836663677	0.06363	hyper	0.024321302	0.06913625	hyper	0.024321302	0.06913625	0.015331276
1	PRDM16;PRDM16	NM_022114;NM_199454	cg01079872		-0.0224475	hypo	0.214274343	0.0392225	hyper	0.03563102	0.06167	hyper	0.03563102	0.06167	0.001875916
5	MCC	NM_001085377	cg01080483		-0.05085	hypo	0.115752321	0.01496875	hyper	0.635000545	0.06581875	hyper	0.635000545	0.06581875	0.045380168
20			cg01082229	S_Shelf	-0.01154375	hypo	0.651284643	0.04529875	hyper	0.085409699	0.0568425	hyper	0.085409699	0.0568425	0.033899584
16	THAP11;CENPT;THAP11	NM_020457;NM_025082;NM_020457	cg01083131	S_Shore	0.0089875	hyper	0.579038245	-0.037465	hypo	0.027917072	-0.0464525	hypo	0.027917072	-0.0464525	0.007880639
10			cg01085537	N_Shore	0.02836	hyper	0.152358369	0.07244875	hyper	0.000959297	0.04408875	hyper	0.000959297	0.04408875	0.030741259
19	KIAA1683;KIAA1683;KIAA1683	NM_025249;NM_001145305;NM_001145304	cg01087239		-0.0310925	hypo	0.075908786	-0.0763225	hypo	0.000136907	-0.04523	hypo	0.000136907	-0.04523	0.012647112
15			cg01087254		0.00714375	hyper	0.821980991	0.08616375	hyper	0.011498495	0.07902	hyper	0.011498495	0.07902	0.019193591
7	TNS3	NM_022748	cg01103207		-0.031976875	hypo	0.047430468	0.007145625	hyper	0.643621738	0.0391225	hyper	0.643621738	0.0391225	0.017485153
1	RUNX3;RUNX3	NM_001031680;NM_004350	cg01104425		0.02168875	hyper	0.163019439	0.05426625	hyper	0.00147964	0.0325775	hyper	0.00147964	0.0325775	0.041002393
1	PRDM16;PRDM16	NM_022114;NM_199454	cg01104489	Island	0.0006975	hyper	0.964009498	0.0578875	hyper	0.000947869	0.05719	hyper	0.000947869	0.05719	0.00106105
2	TPO;TPO;TPO;TPO	NM_175719;NM_000547;NM_175721;NM_175722	cg01112527	N_Shore	0.000815	hyper	0.949645152	0.03121	hyper	0.022514733	0.030395	hyper	0.022514733	0.030395	0.025873676
16	RANBP10	NM_020850	cg01114989	Island	-0.00083625	hypo	0.944799454	0.02811625	hyper	0.027462549	0.0289525	hyper	0.027462549	0.0289525	0.023593996
13	IFT88;IFT88	NM_175605;NM_006531	cg01124810	S_Shore	-0.00021375	hypo	0.993084054	0.05118125	hyper	0.047009846	0.051395	hyper	0.047009846	0.051395	0.046171329
6	PEX6	NM_000287	cg01125463	N_Shore	-0.0126825	hypo	0.434826508	-0.05040625	hypo	0.004365901	-0.03772375	hypo	0.004365901	-0.03772375	0.026838436
19	C19orf35	NM_198532	cg01129847	S_Shore	-0.02504	hypo	0.309686498	0.02500625	hyper	0.310324505	0.05004625	hyper	0.310324505	0.05004625	0.049185489
3			cg01130010		0.05126	hyper	0.023291707	0.0957475	hyper	0.00014525	0.0444875	hyper	0.00014525	0.0444875	0.046029816
14	MIR494	NR_030174	cg01131100		-0.01813125	hypo	0.464149182	0.04617625	hyper	0.070546486	0.0643075	hyper	0.070546486	0.0643075	0.014584711
10			cg01131241	N_Shelf	0.00057375	hyper	0.968809239	0.0355625	hyper	0.022258162	0.03498875	hyper	0.022258162	0.03498875	0.024265476
4	N4BP2	NM_018177	cg01132160		-0.03369375	hypo	0.122026383	0.016745	hyper	0.433154269	0.05043875	hyper	0.433154269	0.05043875	0.024673668
14	CMTM5;IL25;IL25;CMTM5	NM_001037288;NM_172314;NM_022789;NM_138460	cg01134935		0.0131825	hyper	0.405776441	0.0486725	hyper	0.004714055	0.03549	hyper	0.004714055	0.03549	0.032150894
15	MIR1266;MYO5C	NR_031670;NM_018728	cg01140395		-0.056735	hypo	0.013888667	-0.01238625	hypo	0.566787131	0.04434875	hyper	0.566787131	0.04434875	0.048715955
7			cg01140416		-0.03479125	hypo	0.38943822	0.07025	hyper	0.089716481	0.10504125	hyper	0.089716481	0.10504125	0.014321099
4	FAM53A	NM_001013622	cg01142353	S_Shore	0.0141475	hyper	0.243121753	0.03860625	hyper	0.003355625	0.02445875	hyper	0.003355625	0.02445875	0.04970691
4			cg01142579		-0.00539	hypo	0.803498401	0.04253	hyper	0.058994805	0.04792	hyper	0.058994805	0.04792	0.035148019
2	ODC1	NM_002539	cg01145284		-0.011965	hypo	0.381603976	0.0265475	hyper	0.059827858	0.0385125	hyper	0.059827858	0.0385125	0.008598713
2			cg01145686	N_Shore	-0.02951875	hypo	0.297683363	0.0614175	hyper	0.036739251	0.09093625	hyper	0.036739251	0.09093625	0.00324803
5			cg01147137	N_Shore	-0.01235375	hypo	0.484321318	0.03101375	hyper	0.087470178	0.0433675	hyper	0.087470178	0.0433675	0.020152309
16			cg01147352		-0.01278625	hypo	0.615211802	0.040435	hyper	0.120664376	0.05322125	hyper	0.120664376	0.05322125	0.044857452
5	FBXL7	NM_012304	cg01149929		-0.0048275	hypo	0.827494852	0.0499275	hyper	0.032174578	0.054755	hyper	0.032174578	0.054755	0.01994713
11	KCNJ11;KCNJ11	NM_000525;NM_001166290	cg01153817	Island	0.01708125	hyper	0.340592935	0.06109625	hyper	0.002007897	0.044015	hyper	0.002007897	0.044015	0.019618545
7			cg01156747	Island	-0.07196625	hypo	0.221496974	0.0708675	hyper	0.228404656	0.14283375	hyper	0.228404656	0.14283375	0.020220741
14			cg01156892		0.02688625	hyper	0.185489454	-0.01691875	hypo	0.399301763	-0.043805	hypo	0.399301763	-0.043805	0.036228948
5	KCTD16	NM_020768	cg01159294		0.01158625	hyper	0.487374199	0.0473975	hyper	0.008280136	0.03581125	hyper	0.008280136	0.03581125	0.039556594
1	OR14I1	NM_001004734	cg01165362		-0.02355	hypo	0.339283126	0.05153125	hyper	0.043556832	0.07508125	hyper	0.043556832	0.07508125	0.00489411
11			cg01165560	N_Shore	-0.01048125	hypo	0.39815853	0.01831875	hyper	0.145964056	0.0288	hyper	0.145964056	0.0288	0.02675882
20	CDH26;CDH26	NM_177980;NM_021810	cg01166219		0.0127025	hyper	0.47078433	0.0531375	hyper	0.005426868	0.040435	hyper	0.005426868	0.040435	0.028629049
6	LYPLA2P1	NR_001444	cg01168822		0.00835125	hyper	0.681565233	0.06855375	hyper	0.002376372	0.0602025	hyper	0.002376372	0.0602025	0.006425658
14			cg01169521		9.12E-05	hyper	0.995659583	0.0447375	hyper	0.012850206	0.04464625	hyper	0.012850206	0.04464625	0.013011689
6	ZDHHC14;ZDHHC14	NM_153746;NM_024630	cg01174743		0.01066875	hyper	0.775103554	0.0873125	hyper	0.026738896	0.07664375	hyper	0.026738896	0.07664375	0.049114342
15	AGBL1	NM_152336	cg01177849		0.01398125	hyper	0.373293991	0.05180125	hyper	0.002666265	0.03782	hyper	0.002666265	0.03782	0.021972694
7	DPP6;DPP6;DPP6	NM_001936;NM_130797;NM_001039350	cg01181150		-0.0275325	hypo	0.371485272	0.051765	hyper	0.099973135	0.0792975	hyper	0.099973135	0.0792975	0.015091198
13			cg01182154	S_Shelf	-0.0277275	hypo	0.298125456	0.0275875	hyper	0.300514648	0.055315	hyper	0.300514648	0.055315	0.044617343
1	C1orf83;TMEM59	NM_153035;NM_004872	cg01182697	S_Shore	-0.0210975	hypo	0.549734518	0.0533275	hyper	0.138485567	0.074425	hyper	0.138485567	0.074425	0.042986715
7	TAS2R3	NM_016943	cg01182873		0.00360875	hyper	0.774595416	0.02959375	hyper	0.026149002	0.025985	hyper	0.026149002	0.025985	0.048155418
3	WNT5A	NM_003392	cg01183244	Island	0.0013375	hyper	0.936359369	0.0476325	hyper	0.008524798	0.046295	hyper	0.008524798	0.046295	0.010272899
3	DZIP1L	NM_173543	cg01189852		0.01760875	hyper	0.122201126	0.04239875	hyper	0.000782668	0.02479	hyper	0.000782668	0.02479	0.033629912
6	TRIM40;TRIM40	NM_138700;NM_138700	cg01190484	N_Shore	-0.04416875	hypo	0.270607344	0.0387825	hyper	0.33192601	0.08295125	hyper	0.33192601	0.08295125	0.044964812
19	SIGLEC7;SIGLEC7	NM_016543;NM_014385	cg01193293		0.00478625	hyper	0.848986126	0.07124875	hyper	0.008689273	0.0664625	hyper	0.008689273	0.0664625	0.013512481
11			cg01195276		-0.0161525	hypo	0.631218263	0.0543825	hyper	0.114981459	0.070535	hyper	0.114981459	0.070535	0.044539474
5	PRDM6	NM_001136239	cg01196322	Island	-0.020605	hypo	0.094060476	0.015805	hyper	0.19347537	0.03641	hyper	0.19347537	0.03641	0.005199093
16	ZNF629	NM_001080417	cg01201399	N_Shore	0.00841625	hyper	0.622024299	0.0453575	hyper	0.012942656	0.03694125	hyper	0.012942656	0.03694125	0.038595308
19	HCN2	NM_001194	cg01203535	Island	-0.0358425	hypo	0.113926505	0.01039875	hyper	0.638095153	0.04624125	hyper	0.638095153	0.04624125	0.044981202
12	MORN3	NM_173855	cg01203563		-0.0124075	hypo	0.70190003	0.07483125	hyper	0.028428496	0.08723875	hyper	0.028428496	0.08723875	0.012034775
19	LILRA4	NM_012276	cg01204985		-0.01457	hypo	0.57815049	0.04261	hyper	0.112538808	0.05718	hyper	0.112538808	0.05718	0.036979604
7	HECW1	NM_015052	cg01213645		-0.0116125	hypo	0.655452298	0.0456225	hyper	0.088890154	0.057235	hyper	0.088890154	0.057235	0.03587786
13			cg01214224	N_Shore	0.03244625	hyper	0.068445216	0.07146625	hyper	0.000330038	0.03902	hyper	0.000330038	0.03902	0.030903333
5	SERINC5	NM_178276	cg01215695		0.0283625	hyper	0.063672611	0.07110875	hyper	6.12E-05	0.04274625	hyper	6.12E-05	0.04274625	0.007398628
13			cg01216497		0.00642125	hyper	0.790659827	0.06294375	hyper	0.014839861	0.0565225	hyper	0.014839861	0.0565225	0.02684738
14			cg01216589		-0.02610375	hypo	0.177713152	0.014955	hyper	0.433886736	0.04105875	hyper	0.433886736	0.04105875	0.039136765
2			cg01222732	N_Shore	-0.0452425	hypo	0.030075531	0.03073	hyper	0.1300472	0.0759725	hyper	0.1300472	0.0759725	0.000748731
11	INSC	NM_001031853	cg01223673	N_Shelf	0.02121125	hyper	0.162514212	-0.013715	hypo	0.360551587	-0.03492625	hypo	0.360551587	-0.03492625	0.026182219
11			cg01224563	S_Shelf	-0.0140425	hypo	0.517730078	0.03343875	hyper	0.13133123	0.04748125	hyper	0.13133123	0.04748125	0.036398924
12	CACNA1C;CACNA1C;CACNA1C;CACNA1C;CACNA1C;CACNA1C;CACNA1C;CACNA1C;CACNA1C;CACNA1C;CACNA1C;CACNA1C;CACNA1C;CACNA1C;CACNA1C;CACNA1C;CACNA1C;CACNA1C;CACNA1C;CACNA1C;CACNA1C;CACNA1C;CACNA1C	NM_001129844;NM_001129827;NM_001129839;NM_001129834;NM_001129841;NM_000719;NM_001129830;NM_001167625;NM_001129843;NM_001167624;NM_001129835;NM_001129837;NM_001167623;NM_001129840;NM_199460;NM_001129833;NM_001129832;NM_001129829;NM_001129846;NM_001129836;NM_001129838;NM_001129831;NM_001129842	cg01224922		0.0082875	hyper	0.568825842	0.0387725	hyper	0.012611375	0.030485	hyper	0.012611375	0.030485	0.044358111
15			cg01229658		-0.02295	hypo	0.447024339	0.06364125	hyper	0.042662119	0.08659125	hyper	0.042662119	0.08659125	0.007695403
11	MS4A4A;MS4A4A	NM_148975;NM_024021	cg01229998		-0.020455	hypo	0.529114687	0.0504975	hyper	0.128261136	0.0709525	hyper	0.128261136	0.0709525	0.036760952
3	MME;MME;MME;MME	NM_007289;NM_000902;NM_007287;NM_007288	cg01230154		0.01251625	hyper	0.586539057	0.06462	hyper	0.009076174	0.05210375	hyper	0.009076174	0.05210375	0.03105296
22			cg01239389	Island	0.04677625	hyper	0.092018374	-0.01266125	hypo	0.638704601	-0.0594375	hypo	0.638704601	-0.0594375	0.035466364
11	ACY3	NM_080658	cg01240599	Island	0.00637875	hyper	0.826194046	0.08228875	hyper	0.0087174	0.07591	hyper	0.0087174	0.07591	0.014490837
5			cg01240795	N_Shore	0.0035925	hyper	0.895735329	0.06363	hyper	0.027852271	0.0600375	hyper	0.027852271	0.0600375	0.036923914
11	OR56A1	NM_001001917	cg01242426		0.012085	hyper	0.389909497	0.04505875	hyper	0.003368209	0.03297375	hyper	0.003368209	0.03297375	0.025326646
14	DLK1	NM_003836	cg01242498	Island	-0.00505	hypo	0.694851479	0.02641375	hyper	0.049019551	0.03146375	hyper	0.049019551	0.03146375	0.021077782
6			cg01242976	N_Shore	-0.0157875	hypo	0.35818091	0.0311075	hyper	0.077530664	0.046895	hyper	0.077530664	0.046895	0.010492566
2	PRKCE	NM_005400	cg01243950		0.0113125	hyper	0.529698577	0.06178875	hyper	0.001984978	0.05047625	hyper	0.001984978	0.05047625	0.009089046
20	NSFL1C;NSFL1C;NSFL1C	NM_182483;NM_016143;NM_018839	cg01244043	S_Shore	0.05094	hyper	0.126020524	0.141465	hyper	0.000200896	0.090525	hyper	0.000200896	0.090525	0.009659171
16	PDPK1;LOC652276;PDPK1	NM_031268;NR_015441;NM_002613	cg01244128	N_Shore	0.0034325	hyper	0.805172232	0.03311625	hyper	0.024439469	0.02968375	hyper	0.024439469	0.02968375	0.04156242
6	HLA-DQA2	NM_020056	cg01244342		0.00792375	hyper	0.765803363	0.06966125	hyper	0.014270956	0.0617375	hyper	0.014270956	0.0617375	0.027761343
11	GRAMD1B	NM_020716	cg01246664		-0.02502875	hypo	0.152864367	0.0101425	hyper	0.555014161	0.03517125	hyper	0.555014161	0.03517125	0.049075142
10			cg01247987		0.03668625	hyper	0.159972161	0.0932475	hyper	0.00120001	0.05656125	hyper	0.00120001	0.05656125	0.03510162
2	AGAP1;AGAP1	NM_014914;NM_001037131	cg01254170		0.01240375	hyper	0.505235434	0.05224	hyper	0.009016539	0.03983625	hyper	0.009016539	0.03983625	0.040202466
16			cg01255021	N_Shelf	-0.02567875	hypo	0.178213289	0.02094	hyper	0.269128957	0.04661875	hyper	0.269128957	0.04661875	0.019046814
6	TAP1	NM_000593	cg01255458	N_Shelf	0.00159	hyper	0.887575746	0.02857375	hyper	0.01711602	0.02698375	hyper	0.01711602	0.02698375	0.023467211
19	CACNA1A;CACNA1A	NM_001127222;NM_001127221	cg01255513	Island	-0.03305375	hypo	0.221502188	0.0283725	hyper	0.291938155	0.06142625	hyper	0.291938155	0.06142625	0.028577417
16			cg01255850	N_Shore	0.00399875	hyper	0.852098309	0.0541	hyper	0.017815336	0.05010125	hyper	0.017815336	0.05010125	0.026940216
2			cg01258031	N_Shore	0.0052925	hyper	0.721810338	0.0402025	hyper	0.011686011	0.03491	hyper	0.011686011	0.03491	0.026077045
9	TMEM8C	NM_001080483	cg01263574		-1.63E-05	hypo	0.999420913	0.05090125	hyper	0.030918197	0.0509175	hyper	0.030918197	0.0509175	0.030869804
6	FNDC1	NM_032532	cg01264126	Island	0.0008	hyper	0.959706145	0.0354	hyper	0.033532189	0.0346	hyper	0.033532189	0.0346	0.037346845
12	KRAS;KRAS	NM_004985;NM_033360	cg01269191		0.00531375	hyper	0.832631687	0.06677125	hyper	0.013156523	0.0614575	hyper	0.013156523	0.0614575	0.021212046
2	REG3G;REG3G	NM_001008387;NM_198448	cg01272790		0.011375	hyper	0.525701679	0.05270125	hyper	0.00658535	0.04132625	hyper	0.00658535	0.04132625	0.028210303
8	MFHAS1	NM_004225	cg01274122	Island	0.01088125	hyper	0.62157586	-0.03991125	hypo	0.079368637	-0.0507925	hypo	0.079368637	-0.0507925	0.02854229
10	ADARB2	NM_018702	cg01277072		0.0043575	hyper	0.797850567	0.05372375	hyper	0.004009103	0.04936625	hyper	0.004009103	0.04936625	0.007401369
7	PDK4	NM_002612	cg01277126	N_Shore	0.03216125	hyper	0.223800824	0.1002725	hyper	0.000718862	0.06811125	hyper	0.000718862	0.06811125	0.014352971
3	FGD5	NM_152536	cg01279662		0.011905	hyper	0.419087971	0.04437	hyper	0.005441374	0.032465	hyper	0.005441374	0.032465	0.034725226
6	EHMT2;EHMT2	NM_006709;NM_025256	cg01280069		0.008661938	hyper	0.567175258	0.042133188	hyper	0.009803569	0.03347125	hyper	0.009803569	0.03347125	0.035096226
6	TAP2;TAP2	NM_000544;NM_018833	cg01283574		-0.00742125	hypo	0.621034437	0.02479875	hyper	0.107495504	0.03222	hyper	0.107495504	0.03222	0.040043222
15			cg01284721		0.02773375	hyper	0.110204586	-0.0081875	hypo	0.628506547	-0.03592125	hypo	0.628506547	-0.03592125	0.042115946
8	VPS28;NFKBIL2;VPS28	NM_183057;NM_013432;NM_016208	cg01285435	Island	-0.001485	hypo	0.95438001	0.08285875	hyper	0.003709952	0.08434375	hyper	0.003709952	0.08434375	0.003228271
7	VIPR2	NM_003382	cg01290718	S_Shore	-0.01221	hypo	0.475519134	0.03914125	hyper	0.02917791	0.05135125	hyper	0.02917791	0.05135125	0.005646023
19	NLRP8	NM_176811	cg01292613		-0.00831125	hypo	0.623273162	0.0305125	hyper	0.080495416	0.03882375	hyper	0.080495416	0.03882375	0.029146906
10			cg01303032		-0.02428	hypo	0.172118615	0.01148625	hyper	0.511635801	0.03576625	hyper	0.511635801	0.03576625	0.049220024
21	RIPK4	NM_020639	cg01303480	N_Shore	0.01510125	hyper	0.545017896	0.0695775	hyper	0.009447881	0.05447625	hyper	0.009447881	0.05447625	0.036794402
18	CBLN2	NM_182511	cg01306579	S_Shore	0.01396	hyper	0.516093441	0.05784125	hyper	0.011826412	0.04388125	hyper	0.011826412	0.04388125	0.049481895
7	NRF1	NM_005011	cg01307483	S_Shore	-0.00676875	hypo	0.796299235	0.0499425	hyper	0.066370663	0.05671125	hyper	0.066370663	0.05671125	0.039026406
8	UNC5D	NM_080872	cg01311313		-0.01529	hypo	0.482055676	0.054595	hyper	0.017796362	0.069885	hyper	0.017796362	0.069885	0.003378181
5	C9	NM_001737	cg01311470		-0.03963625	hypo	0.132200811	0.01801875	hyper	0.48514941	0.057655	hyper	0.48514941	0.057655	0.032828646
7			cg01314306	S_Shelf	-0.0020125	hypo	0.939990015	0.0530275	hyper	0.05675706	0.05504	hyper	0.05675706	0.05504	0.04864028
7			cg01314568		-0.02807	hypo	0.17573445	0.0203325	hyper	0.322122437	0.0484025	hyper	0.322122437	0.0484025	0.024369936
10	ANXA2P3	NR_001446	cg01315112		-0.00620375	hypo	0.805915862	0.05808875	hyper	0.029056258	0.0642925	hyper	0.029056258	0.0642925	0.016854083
20	LOC284788;LOC284788	NR_027090;NR_027089	cg01315919		0.02060375	hyper	0.186695144	0.05382	hyper	0.001675118	0.03321625	hyper	0.001675118	0.03321625	0.038553078
16			cg01319959	N_Shore	0.03241125	hyper	0.114907781	0.07508625	hyper	0.000925907	0.042675	hyper	0.000925907	0.042675	0.041627562
3	PEX5L	NM_016559	cg01323371		-0.00061125	hypo	0.980185861	0.060565	hyper	0.020493091	0.06117625	hyper	0.020493091	0.06117625	0.019387498
15			cg01323457	S_Shore	0.00131875	hyper	0.941985964	0.06058625	hyper	0.002563958	0.0592675	hyper	0.002563958	0.0592675	0.003063553
13			cg01323517	S_Shelf	0.00486	hyper	0.713082666	0.03212	hyper	0.021759395	0.02726	hyper	0.021759395	0.02726	0.047981432
9	KIAA1161	NM_020702	cg01327147	Island	-0.01154125	hypo	0.50574614	-0.05978875	hypo	0.001904917	-0.0482475	hypo	0.001904917	-0.0482475	0.009542782
17			cg01327333	N_Shelf	-0.01493125	hypo	0.569831061	0.05954125	hyper	0.030860929	0.0744725	hyper	0.030860929	0.0744725	0.008508411
10	NCOA4;NCOA4;NCOA4	NM_001145261;NM_001145263;NM_001145260	cg01330312	N_Shore	0.00754875	hyper	0.592131995	0.04604	hyper	0.003011165	0.03849125	hyper	0.003011165	0.03849125	0.01084867
1	GJB5	NM_005268	cg01333788	S_Shore	-0.061005	hypo	0.034223337	-0.00459125	hypo	0.866985552	0.05641375	hyper	0.866985552	0.05641375	0.048683059
15			cg01340964		-0.00732125	hypo	0.634369177	0.02466125	hyper	0.11803809	0.0319825	hyper	0.11803809	0.0319825	0.046307423
15	DNM1P35	NR_024595	cg01341130	S_Shore	0.01915125	hyper	0.408655952	0.06974625	hyper	0.005458643	0.050595	hyper	0.005458643	0.050595	0.036236989
10	ADARB2	NM_018702	cg01341216		0.0173125	hyper	0.239695468	0.04855625	hyper	0.002534225	0.03124375	hyper	0.002534225	0.03124375	0.039848085
6	HLA-DRB5	NM_002125	cg01341801	N_Shore	0.00652125	hyper	0.941440296	0.22042	hyper	0.019499842	0.21389875	hyper	0.019499842	0.21389875	0.02295993
6			cg01343313		-0.02449375	hypo	0.314904973	0.0484025	hyper	0.053996276	0.07289625	hyper	0.053996276	0.07289625	0.005556069
3	ATP2B2;ATP2B2	NM_001001331;NM_001683	cg01347335		0.00655875	hyper	0.633957577	0.0348375	hyper	0.017335074	0.02827875	hyper	0.017335074	0.02827875	0.048728252
16	SEPHS2	NM_012248	cg01355753	S_Shore	-0.03325	hypo	0.164415473	0.0366125	hyper	0.127427856	0.0698625	hyper	0.127427856	0.0698625	0.006111533
12	SH2B3	NM_005475	cg01356824		-0.02112375	hypo	0.294119913	0.02982625	hyper	0.143123689	0.05095	hyper	0.143123689	0.05095	0.016350958
3	BPESC1	NR_026783	cg01360795		-0.01907875	hypo	0.45047348	0.06945125	hyper	0.010263947	0.08853	hyper	0.010263947	0.08853	0.001644693
9			cg01361049	N_Shore	-0.00263125	hypo	0.850566882	0.02741375	hyper	0.059127522	0.030045	hyper	0.059127522	0.030045	0.040056558
10	DIP2C	NM_014974	cg01361261		-0.00843875	hypo	0.42758811	0.017595	hyper	0.105676228	0.02603375	hyper	0.105676228	0.02603375	0.020329206
15			cg01361499	N_Shelf	-0.05599625	hypo	0.234614166	0.0541625	hyper	0.24982986	0.11015875	hyper	0.24982986	0.11015875	0.024783518
20	BMP7	NM_001719	cg01362541	N_Shore	0.014685	hyper	0.485943387	0.07306	hyper	0.001809323	0.058375	hyper	0.001809323	0.058375	0.009789619
7	GIMAP8	NM_175571	cg01364581		-0.0124275	hypo	0.51930039	0.03032	hyper	0.123917147	0.0427475	hyper	0.123917147	0.0427475	0.034174598
16	SNX29	NM_001080530	cg01366941		0.0072175	hyper	0.722038103	0.05682375	hyper	0.009343178	0.04960625	hyper	0.009343178	0.04960625	0.021069311
4	MAPK10;MAPK10;MAPK10	NM_138980;NM_138982;NM_002753	cg01368160	Island	0.042365	hyper	0.017146749	0.0880975	hyper	1.97E-05	0.0457325	hyper	1.97E-05	0.0457325	0.010802361
6			cg01370111		0.00913125	hyper	0.623340907	0.04954125	hyper	0.01271576	0.04041	hyper	0.01271576	0.04041	0.037820423
16	SEPHS2	NM_012248	cg01371233	N_Shore	-0.045885	hypo	0.073059438	0.00958375	hyper	0.698493068	0.05546875	hyper	0.698493068	0.05546875	0.032823533
3			cg01374735		0.00075375	hyper	0.979139667	0.0635675	hyper	0.035790818	0.06281375	hyper	0.035790818	0.06281375	0.037835688
16	TPSD1	NM_012217	cg01375871	N_Shelf	0.00316	hyper	0.888600959	0.06316875	hyper	0.009429036	0.06000875	hyper	0.009429036	0.06000875	0.013041883
20	ASXL1;ASXL1	NM_015338;NM_001164603	cg01377358	S_Shore	7.00E-05	hyper	0.997023253	-0.0545275	hypo	0.007360041	-0.0545975	hypo	0.007360041	-0.0545975	0.007295434
2			cg01380594		0.01863375	hyper	0.267805202	0.05575	hyper	0.002458898	0.03711625	hyper	0.002458898	0.03711625	0.033409265
16	PRSS36	NM_173502	cg01390564	S_Shelf	-0.00816125	hypo	0.602212518	0.02424	hyper	0.130076609	0.03240125	hyper	0.130076609	0.03240125	0.047008382
3	OTOL1	NM_001080440	cg01397070		0.0222825	hyper	0.327536648	0.07250125	hyper	0.003470976	0.05021875	hyper	0.003470976	0.05021875	0.033938697
19	C19orf18	NM_152474	cg01398168		-0.0019325	hypo	0.918222621	0.0452775	hyper	0.023152988	0.04721	hyper	0.023152988	0.04721	0.018419665
1	CASZ1;CASZ1	NM_017766;NM_001079843	cg01399485		0.05766875	hyper	0.120250561	0.1345425	hyper	0.001000882	0.07687375	hyper	0.001000882	0.07687375	0.042193044
13			cg01402948	S_Shelf	0.0225375	hyper	0.283314179	0.07786875	hyper	0.000925814	0.05533125	hyper	0.000925814	0.05533125	0.012830282
8			cg01407477	N_Shore	0.02600875	hyper	0.345321078	0.095075	hyper	0.001815545	0.06906625	hyper	0.001815545	0.06906625	0.01752275
10	C10orf76	NM_024541	cg01407927	S_Shore	-0.0302975	hypo	0.118259831	0.0213675	hyper	0.264234696	0.051665	hyper	0.264234696	0.051665	0.010938898
16			cg01412856	N_Shore	0.01525875	hyper	0.426379423	0.061635	hyper	0.003340031	0.04637625	hyper	0.003340031	0.04637625	0.021735354
16			cg01413522		-0.02037625	hypo	0.53585725	0.049005	hyper	0.144204705	0.06938125	hyper	0.144204705	0.06938125	0.043123098
6			cg01414663		0.00532375	hyper	0.69190021	0.03630375	hyper	0.011721957	0.03098	hyper	0.011721957	0.03098	0.028562957
7			cg01415903	N_Shelf	0.02301125	hyper	0.160763131	-0.01015125	hypo	0.528974538	-0.0331625	hypo	0.528974538	-0.0331625	0.047973776
1	SLC5A9;SLC5A9	NM_001135181;NM_001011547	cg01416168		0.00058375	hyper	0.967765247	0.04958625	hyper	0.002059085	0.0490025	hyper	0.002059085	0.0490025	0.002274554
11	OSBPL5;OSBPL5;OSBPL5	NM_020896;NM_001144063;NM_145638	cg01418188	S_Shelf	-0.02616375	hypo	0.102357667	-0.06787375	hypo	0.000198645	-0.04171	hypo	0.000198645	-0.04171	0.012404548
12	GALNT9	NM_001122636	cg01421019	N_Shore	-0.013702875	hypo	0.567344261	0.041399625	hyper	0.093210309	0.0551025	hyper	0.093210309	0.0551025	0.029004312
1	DAB1	NM_021080	cg01421140	Island	0.03664	hyper	0.226813577	0.1038325	hyper	0.001829092	0.0671925	hyper	0.001829092	0.0671925	0.032344988
10			cg01421726		-0.02677875	hypo	0.157986943	0.0317025	hyper	0.097428638	0.05848125	hyper	0.097428638	0.05848125	0.004087191
8	TOX	NM_014729	cg01427849		-0.0264825	hypo	0.24318504	0.0314175	hyper	0.168706201	0.0579	hyper	0.168706201	0.0579	0.015314014
3			cg01427909	N_Shore	-0.00275375	hypo	0.823088335	0.02560375	hyper	0.046583299	0.0283575	hyper	0.046583299	0.0283575	0.028963943
8	FDFT1	NM_004462	cg01428454	N_Shore	-0.0069275	hypo	0.656539894	0.028135	hyper	0.080208501	0.0350625	hyper	0.080208501	0.0350625	0.032123985
2			cg01430692	S_Shore	0.00669625	hyper	0.704646366	0.0446025	hyper	0.017598628	0.03790625	hyper	0.017598628	0.03790625	0.040300056
1	ESRRG;ESRRG;ESRRG	NM_206594;NM_206595;NM_001134285	cg01432520	Island	-0.01753	hypo	0.466030941	0.05525	hyper	0.028504549	0.07278	hyper	0.028504549	0.07278	0.005299877
16	TPSG1	NM_012467	cg01440497		0.04381	hyper	0.05119228	0.0957425	hyper	0.000162016	0.0519325	hyper	0.000162016	0.0519325	0.022872007
10			cg01443166	N_Shore	0.02020375	hyper	0.11550528	0.04802125	hyper	0.000737365	0.0278175	hyper	0.000737365	0.0278175	0.034131633
1	CSMD2	NM_052896	cg01443433		-0.004925	hypo	0.831152061	0.04924625	hyper	0.041680472	0.05417125	hyper	0.041680472	0.05417125	0.026380357
15			cg01448610		-0.00606	hypo	0.623631816	0.02252375	hyper	0.077332308	0.02858375	hyper	0.077332308	0.02858375	0.027905623
8			cg01449144	N_Shore	-0.0410525	hypo	0.036524134	0.012805	hyper	0.49563901	0.0538575	hyper	0.49563901	0.0538575	0.007819591
16			cg01452911		0.001305	hyper	0.96147761	0.06478	hyper	0.023576611	0.063475	hyper	0.023576611	0.063475	0.026215828
7	CACNA2D1	NM_000722	cg01454305		-0.007592438	hypo	0.774545169	0.062133812	hyper	0.026740336	0.06972625	hyper	0.026740336	0.06972625	0.014160583
4			cg01454430	Island	0.00528875	hyper	0.720614831	0.0368775	hyper	0.018892029	0.03158875	hyper	0.018892029	0.03158875	0.041161536
20	CST5	NM_001900	cg01454519		-0.007495	hypo	0.634815479	0.02841	hyper	0.081020268	0.035905	hyper	0.081020268	0.035905	0.030418451
X	ARHGEF9	NM_015185	cg01460974	S_Shore	-0.049735	hypo	0.143446904	0.02328	hyper	0.485477463	0.073015	hyper	0.485477463	0.073015	0.036230085
4	LGI2	NM_018176	cg01460991	N_Shore	-0.0504175	hypo	0.008160371	0.00259875	hyper	0.882733626	0.05301625	hyper	0.882733626	0.05301625	0.00575242
10	CYP2E1	NM_000773	cg01465364	N_Shore	0.0038125	hyper	0.867882448	0.05428875	hyper	0.025084097	0.05047625	hyper	0.025084097	0.05047625	0.03595084
8	DEFB134	NM_001033019	cg01468193		-0.00853	hypo	0.795368538	0.05963625	hyper	0.079504723	0.06816625	hyper	0.079504723	0.06816625	0.047150559
2	SP3;SP3	NM_003111;NM_001017371	cg01474688	N_Shore	0.01859	hyper	0.517257921	-0.07931125	hypo	0.009998364	-0.09790125	hypo	0.009998364	-0.09790125	0.002092998
22	GSTTP2	NR_003082	cg01477908		-0.00297875	hypo	0.85414114	0.0320125	hyper	0.057607038	0.03499125	hyper	0.057607038	0.03499125	0.039361595
17	SHBG;SAT2	NR_027463;NM_133491	cg01479396	Island	0.01993125	hyper	0.470886929	0.0862775	hyper	0.004217896	0.06634625	hyper	0.004217896	0.06634625	0.022743102
20			cg01485009	N_Shelf	0.00634125	hyper	0.736925115	0.049185	hyper	0.014681602	0.04284375	hyper	0.014681602	0.04284375	0.030981519
14	EVL	NM_016337	cg01485838		-0.059175	hypo	0.295945602	0.05585	hyper	0.32329147	0.115025	hyper	0.32329147	0.115025	0.048921618
8			cg01488575		-0.00697625	hypo	0.637427685	0.02537875	hyper	0.095605269	0.032355	hyper	0.095605269	0.032355	0.036872634
13	PCCA;PCCA	NM_001127692;NM_000282	cg01488659		0.0331975	hyper	0.14458363	0.087735	hyper	0.000569885	0.0545375	hyper	0.000569885	0.0545375	0.020811606
10	DMBT1;DMBT1;DMBT1	NM_007329;NM_004406;NM_017579	cg01489057	Island	0.01767375	hyper	0.185199684	0.06753	hyper	2.67E-05	0.04985625	hyper	2.67E-05	0.04985625	0.00080385
17			cg01494075		-0.00577375	hypo	0.77604761	0.04024625	hyper	0.056646672	0.04602	hyper	0.056646672	0.04602	0.03118524
2	ACOXL;ACOXL;ACOXL	NM_001142807;NM_001142808;NM_001105516	cg01494593		-0.00026625	hypo	0.982680508	0.02751625	hyper	0.032972448	0.0277825	hyper	0.032972448	0.0277825	0.031468524
20	GFRA4;GFRA4	NM_145762;NM_022139	cg01497589	N_Shore	0.00770625	hyper	0.704868652	0.059785	hyper	0.006745004	0.05207875	hyper	0.006745004	0.05207875	0.016266549
16	CHMP1A;CHMP1A	NM_001083314;NM_002768	cg01497921	S_Shelf	0.01411875	hyper	0.488550629	-0.032315	hypo	0.120738414	-0.04643375	hypo	0.120738414	-0.04643375	0.029833607
6			cg01502466	S_Shelf	0.28210625	hyper	0.026639963	-0.01534125	hypo	0.898673153	-0.2974475	hypo	0.898673153	-0.2974475	0.020108084
11	OR5M8;OR8U8	NM_001005282;NM_001013356	cg01505312		0.02713875	hyper	0.13126586	0.0816075	hyper	9.57E-05	0.05446875	hyper	9.57E-05	0.05446875	0.00456526
1	OR6F1	NM_001005286	cg01507200		-0.01855375	hypo	0.32963113	0.03068	hyper	0.113133015	0.04923375	hyper	0.113133015	0.04923375	0.014505475
7	CNTNAP2	NM_014141	cg01507577		0.01008125	hyper	0.58220619	0.07287125	hyper	0.000512155	0.06279	hyper	0.000512155	0.06279	0.002032323
12	LOC100240735;FLJ12825	NR_026658;NR_026655	cg01511151	S_Shore	-0.04811125	hypo	0.128013168	0.0202925	hyper	0.512126191	0.06840375	hyper	0.512126191	0.06840375	0.034661463
10	C10orf91	NM_173541	cg01512840		-0.00706875	hypo	0.852748413	0.07470875	hyper	0.059259731	0.0817775	hyper	0.059259731	0.0817775	0.040386222
14			cg01514033		-0.027875	hypo	0.082729426	0.00674875	hyper	0.66467929	0.03462375	hyper	0.66467929	0.03462375	0.034056595
1	LOC339524	NR_026989	cg01516372	Island	-0.05050375	hypo	0.08104492	0.01471125	hyper	0.600212285	0.065215	hyper	0.600212285	0.065215	0.027326085
17	RPTOR;RPTOR	NM_001163034;NM_020761	cg01516792	S_Shelf	-0.016275	hypo	0.347913309	0.0217725	hyper	0.212624394	0.0380475	hyper	0.212624394	0.0380475	0.034990704
8			cg01518225	Island	-0.02862125	hypo	0.348166393	0.0436925	hyper	0.157229667	0.07231375	hyper	0.157229667	0.07231375	0.023796763
16			cg01518259	S_Shore	0.0076225	hyper	0.685387646	0.0464825	hyper	0.019859678	0.03886	hyper	0.019859678	0.03886	0.047640328
20			cg01518790	S_Shelf	-0.0139225	hypo	0.508011893	0.03481125	hyper	0.106177448	0.04873375	hyper	0.106177448	0.04873375	0.027453198
6			cg01519225	Island	-0.03283125	hypo	0.139151737	0.02010375	hyper	0.357977663	0.052935	hyper	0.357977663	0.052935	0.021321128
12			cg01519253	Island	0.00862	hyper	0.790106284	0.08656625	hyper	0.012614423	0.07794625	hyper	0.012614423	0.07794625	0.023005828
17			cg01521917	S_Shelf	0.0048075	hyper	0.804455584	0.04909375	hyper	0.017550948	0.04428625	hyper	0.017550948	0.04428625	0.030332726
13	RASA3	NM_007368	cg01527486	S_Shore	0.01407875	hyper	0.473856369	0.05461625	hyper	0.009573664	0.0405375	hyper	0.009573664	0.0405375	0.047164197
8			cg01527562		-0.02507125	hypo	0.368071105	0.04019	hyper	0.154584316	0.06526125	hyper	0.154584316	0.06526125	0.025388069
19	FAM71E2	NM_001145402	cg01532284	S_Shore	0.02416375	hyper	0.162852085	0.06288375	hyper	0.001032119	0.03872	hyper	0.001032119	0.03872	0.030157918
19	CYTH2;CYTH2	NM_004228;NM_017457	cg01532436	Island	-0.03117375	hypo	0.037228955	0.002065	hyper	0.884858227	0.03323875	hyper	0.884858227	0.03323875	0.027258058
14	MIR134;MIR668;MIR382;MIR485	NR_029698;NR_030408;NR_029874;NR_030160	cg01533177		0.01790375	hyper	0.129047327	0.0601925	hyper	2.22E-05	0.04228875	hyper	2.22E-05	0.04228875	0.001120672
7			cg01534284		-0.00951	hypo	0.757847827	0.06706625	hyper	0.038036788	0.07657625	hyper	0.038036788	0.07657625	0.019410902
6			cg01538605	N_Shore	0.0136475	hyper	0.570634534	0.06651875	hyper	0.010035819	0.05287125	hyper	0.010035819	0.05287125	0.035816223
4			cg01539483		-0.02898125	hypo	0.184960442	0.0273225	hyper	0.210427865	0.05630375	hyper	0.210427865	0.05630375	0.014119083
13	FARP1	NM_005766	cg01540023		-0.00212	hypo	0.860056517	0.02935375	hyper	0.021374263	0.03147375	hyper	0.021374263	0.03147375	0.014367577
6	HLA-DQA1	NM_002122	cg01541565		-0.0237875	hypo	0.395253701	0.07106125	hyper	0.016405186	0.09484875	hyper	0.016405186	0.09484875	0.002141485
8	GATA4	NM_002052	cg01546563	Island	-0.02596875	hypo	0.274771257	-0.0745925	hypo	0.003833305	-0.04862375	hypo	0.003833305	-0.04862375	0.047350313
14			cg01546857		0.00481375	hyper	0.848220053	0.064055	hyper	0.016861363	0.05924125	hyper	0.016861363	0.05924125	0.025817982
9	TJP2;TJP2;TJP2;TJP2;TJP2;TJP2	NM_001170414;NM_001170630;NM_001170415;NM_201629;NM_004817;NM_001170416	cg01548562	Island	-0.02607125	hypo	0.049672809	0.00980375	hyper	0.443979591	0.035875	hyper	0.443979591	0.035875	0.009028007
14	NGB	NM_021257	cg01553613	N_Shelf	-0.00637375	hypo	0.690039265	0.0292425	hyper	0.076700992	0.03561625	hyper	0.076700992	0.03561625	0.033769209
16	CX3CL1	NM_002996	cg01555705		-0.0317375	hypo	0.290066972	0.03122875	hyper	0.297682342	0.06296625	hyper	0.297682342	0.06296625	0.042392291
3	EPHA6	NM_001080448	cg01556799		-0.00201625	hypo	0.935680756	0.05088125	hyper	0.050937658	0.0528975	hyper	0.050937658	0.0528975	0.043083235
21			cg01560773	N_Shore	0.01746625	hyper	0.394325641	0.0693275	hyper	0.002188009	0.05186125	hyper	0.002188009	0.05186125	0.016796926
10	C10orf27	NM_152710	cg01560871		0.00155625	hyper	0.936569928	0.04695875	hyper	0.023377062	0.0454025	hyper	0.023377062	0.0454025	0.027833452
X	CCDC22;FOXP3;FOXP3	NM_014008;NM_014009;NM_001114377	cg01564333	S_Shore	-0.056102188	hypo	0.050729161	0.01364375	hyper	0.607599663	0.069745938	hyper	0.607599663	0.069745938	0.01581174
18	SERPINB7;SERPINB7	NM_003784;NM_001040147	cg01568736	Island	0.00467	hyper	0.801176671	0.04330875	hyper	0.026931973	0.03863875	hyper	0.026931973	0.03863875	0.046090827
22			cg01571928	S_Shore	-0.00796125	hypo	0.69806302	0.05522625	hyper	0.012035489	0.0631875	hyper	0.012035489	0.0631875	0.004815666
5			cg01578265		0.020165	hyper	0.184771757	0.06013375	hyper	0.000460175	0.03996875	hyper	0.000460175	0.03996875	0.012465451
11	LRRC56	NM_198075	cg01589760	Island	0.01823625	hyper	0.312752528	-0.02066125	hypo	0.254226413	-0.0388975	hypo	0.254226413	-0.0388975	0.037957838
4	KIAA1239	NM_001144990	cg01590361	S_Shore	0.0181025	hyper	0.367322265	0.06652375	hyper	0.002569711	0.04842125	hyper	0.002569711	0.04842125	0.02179935
6	HCG18;HCG18	NR_024052;NR_024053	cg01598009		0.025795	hyper	0.334676382	0.08989625	hyper	0.002249737	0.06410125	hyper	0.002249737	0.06410125	0.02233431
11	PC;PC;PC	NM_000920;NM_022172;NM_001040716	cg01599099	Island	-0.00239375	hypo	0.915867459	0.05386875	hyper	0.024639132	0.0562625	hyper	0.024639132	0.0562625	0.019492499
8			cg01599714		-0.00512125	hypo	0.708048745	0.0238	hyper	0.09128125	0.02892125	hyper	0.09128125	0.02892125	0.04302036
1			cg01601760	N_Shore	-0.0185025	hypo	0.340320544	0.0455725	hyper	0.0249313	0.064075	hyper	0.0249313	0.064075	0.002615992
16	USP7	NM_003470	cg01601926		-0.00836875	hypo	0.641477993	0.0355075	hyper	0.057151367	0.04387625	hyper	0.057151367	0.04387625	0.021131045
5			cg01603073		0.016745	hyper	0.353494606	0.05406	hyper	0.00556207	0.037315	hyper	0.00556207	0.037315	0.045869369
1	GJB5	NM_005268	cg01603395	S_Shelf	0.0142175	hyper	0.360106442	0.05009875	hyper	0.003186307	0.03588125	hyper	0.003186307	0.03588125	0.027284098
22	LIMK2	NM_005569	cg01606027	N_Shore	-0.011245	hypo	0.666633506	0.07199	hyper	0.010284925	0.083235	hyper	0.010284925	0.083235	0.003683465
1	GPA33	NM_005814	cg01607187		-0.0091825	hypo	0.640274723	0.0312225	hyper	0.120928888	0.040405	hyper	0.120928888	0.040405	0.048419604
4			cg01610113	S_Shore	-0.0016675	hypo	0.913409628	0.0360225	hyper	0.026214635	0.03769	hyper	0.026214635	0.03769	0.020618663
5			cg01610123		0.01596875	hyper	0.511294508	0.08187875	hyper	0.002322639	0.06591	hyper	0.002322639	0.06591	0.01127217
21	ERG;ERG;ERG;ERG;ERG;ERG	NM_004449;NM_182918;NM_001136155;NM_001136155;NM_182918;NM_001136154	cg01613817		-0.014765	hypo	0.480625697	0.0315775	hyper	0.138790103	0.0463425	hyper	0.138790103	0.0463425	0.034244971
11	HTR3B	NM_006028	cg01614101		0.0196925	hyper	0.307025546	0.06840375	hyper	0.001397501	0.04871125	hyper	0.001397501	0.04871125	0.016551935
22	FAM19A5	NM_001082967	cg01616797	S_Shelf	-0.00230125	hypo	0.90101558	0.04143875	hyper	0.033217651	0.04374	hyper	0.033217651	0.04374	0.025360895
12	RASAL1	NM_004658	cg01616876	S_Shelf	0.01861	hyper	0.325162471	0.06060125	hyper	0.003315713	0.04199125	hyper	0.003315713	0.04199125	0.032946579
21	NCRNA00114;NCRNA00114;NCRNA00114	NR_027067;NR_027065;NR_027066	cg01618535		0.01637125	hyper	0.241033498	0.0466175	hyper	0.002290465	0.03024625	hyper	0.002290465	0.03024625	0.03624991
9	TRIM14;TRIM14;TRIM14;TRIM14	NM_033220;NM_033219;NM_033221;NM_014788	cg01618660	S_Shore	-0.00184375	hypo	0.952493966	0.06262875	hyper	0.052306735	0.0644725	hyper	0.052306735	0.0644725	0.046252942
2			cg01618806		-0.0100125	hypo	0.626038565	0.03450375	hyper	0.102150263	0.04451625	hyper	0.102150263	0.04451625	0.038379699
14	ITPK1;ITPK1;ITPK1	NM_001142593;NM_014216;NM_001142594	cg01619562		-0.00896125	hypo	0.662120483	0.03605625	hyper	0.088023725	0.0450175	hyper	0.088023725	0.0450175	0.036198159
4	NAF1;NAF1	NM_138386;NM_001128931	cg01622668	N_Shelf	0.0028225	hyper	0.789895812	0.02922625	hyper	0.010339845	0.02640375	hyper	0.010339845	0.02640375	0.019009717
12	ZNF84;ZNF84	NM_001127372;NM_003428	cg01626125		-0.0107875	hypo	0.583301228	0.03856125	hyper	0.058666886	0.04934875	hyper	0.058666886	0.04934875	0.018039492
1			cg01631319	N_Shore	-0.02599	hypo	0.319629139	0.0330325	hyper	0.208876105	0.0590225	hyper	0.208876105	0.0590225	0.030157952
13			cg01631333		-0.0162625	hypo	0.517754742	0.03680125	hyper	0.150658563	0.05306375	hyper	0.150658563	0.05306375	0.042822898
12	GALNT9;GALNT9	NM_021808;NM_001122636	cg01632865	N_Shore	-0.02207375	hypo	0.296975608	0.0294375	hyper	0.168088493	0.05151125	hyper	0.168088493	0.05151125	0.020386682
4			cg01634388		-0.01658375	hypo	0.623351215	0.0827425	hyper	0.020677968	0.09932625	hyper	0.020677968	0.09932625	0.006646435
15			cg01634423		-0.0223025	hypo	0.322541644	0.0275725	hyper	0.223895486	0.049875	hyper	0.223895486	0.049875	0.033490429
22	TTLL12	NM_015140	cg01634745	N_Shore	-0.00464	hypo	0.669185948	0.02182875	hyper	0.053350035	0.02646875	hyper	0.053350035	0.02646875	0.021360572
8	C8ORFK29	NR_015428	cg01651710	N_Shore	0.02366375	hyper	0.203160557	-0.01414625	hypo	0.441614091	-0.03781	hypo	0.441614091	-0.03781	0.047539805
11	NTM;NTM;NTM;NTM	NM_016522;NM_001144059;NM_001144058;NM_001048209	cg01654560	N_Shore	-0.0245275	hypo	0.335798198	0.0420375	hyper	0.105488496	0.066565	hyper	0.105488496	0.066565	0.013705607
8			cg01656244	N_Shore	0.0594775	hyper	0.036645167	-0.003865	hypo	0.886649315	-0.0633425	hypo	0.886649315	-0.0633425	0.026952245
8			cg01658277	Island	0.01245875	hyper	0.588641297	0.0637625	hyper	0.009971952	0.05130375	hyper	0.009971952	0.05130375	0.03364159
2	KIF1A	NM_004321	cg01662942	Island	-0.020695	hypo	0.325113103	0.0231975	hyper	0.271313293	0.0438925	hyper	0.271313293	0.0438925	0.043805751
13	ATP8A2	NM_016529	cg01669085		-0.0046675	hypo	0.804743827	0.0476475	hyper	0.017737295	0.052315	hyper	0.017737295	0.052315	0.0100652
11	FOSL1	NM_005438	cg01672322	N_Shelf	0.00436	hyper	0.745850933	-0.025895	hypo	0.063619303	-0.030255	hypo	0.063619303	-0.030255	0.032398303
6	C6orf218	NR_027793	cg01679528		-0.0014625	hypo	0.964271704	0.08028	hyper	0.020583052	0.0817425	hyper	0.020583052	0.0817425	0.018621478
3			cg01680054		0.0093025	hyper	0.658786418	0.0654325	hyper	0.004494877	0.05613	hyper	0.004494877	0.05613	0.012757534
16	UNKL	NM_023076	cg01682111	Island	-0.01692375	hypo	0.763157963	0.1051325	hyper	0.07076253	0.12205625	hyper	0.07076253	0.12205625	0.0381232
16			cg01684248	N_Shelf	0.01601375	hyper	0.47449738	0.06283375	hyper	0.008970635	0.04682	hyper	0.008970635	0.04682	0.044413059
4	IGFBP7	NM_001553	cg01684586		-0.03122875	hypo	0.06508698	-0.0823125	hypo	3.53E-05	-0.05108375	hypo	3.53E-05	-0.05108375	0.00427133
15	ANKRD34C	NM_001146341	cg01697989	N_Shore	0.019955	hyper	0.504171661	0.08689625	hyper	0.007073817	0.06694125	hyper	0.007073817	0.06694125	0.032397904
16	FAM38A	NM_001142864	cg01699600	N_Shore	0.02201875	hyper	0.399158051	0.10393875	hyper	0.000485556	0.08192	hyper	0.000485556	0.08192	0.003995792
7	C7orf50;C7orf50;C7orf50	NM_001134395;NM_032350;NM_001134396	cg01699819	N_Shore	-0.0184875	hypo	0.467970327	0.06173375	hyper	0.021578537	0.08022125	hyper	0.021578537	0.08022125	0.003936533
13			cg01702312	S_Shore	-0.02557375	hypo	0.146753945	0.0141825	hyper	0.413542347	0.03975625	hyper	0.413542347	0.03975625	0.028622671
10			cg01702513	Island	0.00069125	hyper	0.961368332	0.0306475	hyper	0.040436436	0.02995625	hyper	0.040436436	0.02995625	0.044756382
7			cg01703205		-0.0523175	hypo	0.120410726	0.0476625	hyper	0.155292999	0.09998	hyper	0.155292999	0.09998	0.005247242
2	TEX261	NM_144582	cg01708812	S_Shore	-0.0018725	hypo	0.861084067	-0.0283175	hypo	0.013445873	-0.026445	hypo	0.013445873	-0.026445	0.019978749
2			cg01709677		-0.00084625	hypo	0.943044333	0.03494625	hyper	0.006626803	0.0357925	hyper	0.006626803	0.0357925	0.005589712
21	PCBP3;PCBP3	NM_020528;NM_001130141	cg01709871	N_Shelf	0.00832625	hyper	0.618147043	0.043425	hyper	0.01474588	0.03509875	hyper	0.01474588	0.03509875	0.044021385
11	UNC93B1	NM_030930	cg01711344	N_Shore	-0.0369225	hypo	0.296882141	0.03467125	hyper	0.32663859	0.07159375	hyper	0.32663859	0.07159375	0.049852016
2	RUFY4	NM_198483	cg01712671		-0.00809625	hypo	0.607771079	0.0254425	hyper	0.115539049	0.03353875	hyper	0.115539049	0.03353875	0.041750846
2			cg01712948		-0.06418875	hypo	0.153746325	0.03653625	hyper	0.40981216	0.100725	hyper	0.40981216	0.100725	0.029872621
11	CCDC73	NM_001008391	cg01717164		0.00020625	hyper	0.989545814	0.032785	hyper	0.046303831	0.03257875	hyper	0.046303831	0.03257875	0.047579883
1	RC3H1	NM_172071	cg01717800		0.02926	hyper	0.051713603	0.059335	hyper	0.00037363	0.030075	hyper	0.00037363	0.030075	0.046012958
6			cg01719494		0.005265	hyper	0.780810107	0.04432625	hyper	0.026482646	0.03906125	hyper	0.026482646	0.03906125	0.047923755
3	NMNAT3	NM_178177	cg01724150	S_Shore	-0.05604	hypo	0.023301549	0.00917625	hyper	0.694464172	0.06521625	hyper	0.694464172	0.06521625	0.009523862
7			cg01726448		-0.04917875	hypo	0.257246082	0.041695	hyper	0.334899339	0.09087375	hyper	0.334899339	0.09087375	0.042548186
4			cg01728507	N_Shore	0.00960625	hyper	0.646883436	0.05781125	hyper	0.010289488	0.048205	hyper	0.010289488	0.048205	0.028933086
X			cg01728536	S_Shelf	-0.02357625	hypo	0.246072528	0.03485	hyper	0.091758369	0.05842625	hyper	0.091758369	0.05842625	0.007164155
2			cg01732538		-0.05902875	hypo	0.044233555	-0.15012625	hypo	1.65E-05	-0.0910975	hypo	1.65E-05	-0.0910975	0.003237149
13			cg01733904		-0.03518625	hypo	0.358147325	0.04457875	hyper	0.24694189	0.079765	hyper	0.24694189	0.079765	0.044435237
4	COL25A1;COL25A1	NM_198721;NM_032518	cg01734045		-0.0153875	hypo	0.578797337	0.07386125	hyper	0.01265332	0.08924875	hyper	0.01265332	0.08924875	0.003377198
17	TMEM92;TMEM92;TMEM92	NM_153229;NM_153229;NM_001168215	cg01734062	S_Shore	-0.0209025	hypo	0.334094962	0.03573	hyper	0.105175657	0.0566325	hyper	0.105175657	0.0566325	0.013546883
2			cg01735083		0.003615	hyper	0.830709727	0.04808	hyper	0.008502699	0.044465	hyper	0.008502699	0.044465	0.013957268
2			cg01737003		0.03776125	hyper	0.009102373	0.07069	hyper	2.03E-05	0.03292875	hyper	2.03E-05	0.03292875	0.020741372
6			cg01737304	S_Shelf	-0.01966125	hypo	0.355510014	0.0235225	hyper	0.270884004	0.04318375	hyper	0.270884004	0.04318375	0.049704316
X	PPP1R2P9	NR_002191	cg01740135	S_Shore	0.1706975	hyper	0.147283474	-0.210495	hypo	0.07727008	-0.3811925	hypo	0.07727008	-0.3811925	0.002767511
5	CAST;CAST;CAST;CAST;CAST	NM_001042441;NM_001042440;NM_173063;NM_001042442;NM_001750	cg01741836	N_Shore	0.01632125	hyper	0.460660876	0.0850525	hyper	0.000696811	0.06873125	hyper	0.000696811	0.06873125	0.004358852
2	RAPGEF4;RAPGEF4	NM_007023;NM_001100397	cg01742357		0.042345	hyper	0.068181779	-0.0111575	hypo	0.618970374	-0.0535025	hypo	0.618970374	-0.0535025	0.02391361
8	NCRNA00051	NR_024378	cg01749651		0.0046375	hyper	0.757881948	-0.02815375	hypo	0.070821552	-0.03279125	hypo	0.070821552	-0.03279125	0.037599492
8			cg01749725		0.056565	hyper	0.018172371	0.1087775	hyper	6.05E-05	0.0522125	hyper	6.05E-05	0.0522125	0.027884141
4			cg01751337	N_Shore	-0.00122375	hypo	0.95172003	0.04091125	hyper	0.052253989	0.042135	hyper	0.052253989	0.042135	0.046112454
13	DLEU2	NR_002612	cg01752594	N_Shore	0.02307	hyper	0.306163826	0.0740725	hyper	0.00269156	0.0510025	hyper	0.00269156	0.0510025	0.029921552
12	C12orf76	NM_207435	cg01753950		0.00268375	hyper	0.908073106	0.052265	hyper	0.032583588	0.04958125	hyper	0.032583588	0.04958125	0.041643826
2			cg01755807	N_Shore	-0.02009375	hypo	0.254504704	0.0208625	hyper	0.237292338	0.04095625	hyper	0.237292338	0.04095625	0.025831613
11	BRSK2	NM_003957	cg01758799		-0.00186125	hypo	0.947405324	0.08301375	hyper	0.006757116	0.084875	hyper	0.006757116	0.084875	0.005775487
8			cg01759114		-0.00043625	hypo	0.985972828	0.051545	hyper	0.046831615	0.05198125	hyper	0.046831615	0.05198125	0.0451506
1			cg01759628	N_Shore	0.00290625	hyper	0.878234238	0.04684625	hyper	0.020069445	0.04394	hyper	0.020069445	0.04394	0.028133778
7	GALNTL5;GALNTL5	NM_145292;NR_033169	cg01760103		0.00969125	hyper	0.61535823	0.06151875	hyper	0.00365486	0.0518275	hyper	0.00365486	0.0518275	0.012065342
17	TIMP2	NM_003255	cg01761758	S_Shore	0.0098325	hyper	0.666982757	0.06961	hyper	0.005195225	0.0597775	hyper	0.005195225	0.0597775	0.014268397
3	WNT5A	NM_003392	cg01777121	N_Shore	-0.01145625	hypo	0.599238861	0.07807625	hyper	0.001387325	0.0895325	hyper	0.001387325	0.0895325	0.000369674
1	GDAP2;GDAP2	NM_001135589;NM_017686	cg01778345		-0.15454	hypo	0.151793007	0.15794875	hyper	0.14335468	0.31248875	hyper	0.14335468	0.31248875	0.00640624
16			cg01779679		-0.020075	hypo	0.266394409	0.01685	hyper	0.348981879	0.036925	hyper	0.348981879	0.036925	0.047319719
15	RHCG	NM_016321	cg01779732	N_Shore	0.02099125	hyper	0.314273351	0.06971125	hyper	0.002348127	0.04872	hyper	0.002348127	0.04872	0.025509279
2			cg01780171		0.03298375	hyper	0.125912767	0.0775425	hyper	0.001080558	0.04455875	hyper	0.001080558	0.04455875	0.0426788
21	C21orf56;C21orf56	NM_032261;NM_001142854	cg01784345	S_Shelf	0.00387625	hyper	0.838672197	0.04460625	hyper	0.026528175	0.04073	hyper	0.026528175	0.04073	0.041064104
16	FBXO31;FBXO31	NR_024568;NM_024735	cg01787084	S_Shelf	-0.00130625	hypo	0.961170256	0.0594425	hyper	0.03500847	0.06074875	hyper	0.03500847	0.06074875	0.031537481
8	SCARA5	NM_173833	cg01787494	N_Shore	-0.02390375	hypo	0.314197306	0.03319375	hyper	0.166456646	0.0570975	hyper	0.166456646	0.0570975	0.021896102
2	NAT8B	NM_016347	cg01790530		-0.01694875	hypo	0.311612307	0.01707625	hyper	0.308067247	0.034025	hyper	0.308067247	0.034025	0.04911094
2	PAX3;PAX3;PAX3;PAX3;PAX3;PAX3;PAX3;PAX3;CCDC140	NM_181458;NM_013942;NM_181457;NM_000438;NM_181461;NM_181460;NM_181459;NM_001127366;NM_153038	cg01790894	N_Shore	0.0173325	hyper	0.399562619	0.07042125	hyper	0.001975767	0.05308875	hyper	0.001975767	0.05308875	0.01496219
2	GLI2	NM_005270	cg01791238		0.00624	hyper	0.849138619	0.07604125	hyper	0.028013984	0.06980125	hyper	0.028013984	0.06980125	0.042076593
17	ZSWIM7;ZSWIM7	NM_001042698;NM_001042697	cg01801040	N_Shelf	0.002248312	hyper	0.885879664	0.043512062	hyper	0.01016361	0.04126375	hyper	0.01016361	0.04126375	0.014106996
16			cg01803461	S_Shore	0.03087375	hyper	0.073600067	-0.00988375	hypo	0.554374173	-0.0407575	hypo	0.554374173	-0.0407575	0.021116367
3			cg01804351	N_Shore	-0.0216075	hypo	0.206963517	0.02020375	hyper	0.236998338	0.04181125	hyper	0.236998338	0.04181125	0.019404464
8			cg01805427	S_Shelf	-0.00852125	hypo	0.759251273	0.05289	hyper	0.066624404	0.06141125	hyper	0.066624404	0.06141125	0.035354815
6	NRN1	NM_016588	cg01807407	Island	0.073545	hyper	0.019994523	0.01076	hyper	0.718000609	-0.062785	hypo	0.718000609	-0.062785	0.043728883
13	MTUS2	NM_001033602	cg01807433		-0.004565	hypo	0.721664904	0.02951	hyper	0.028808897	0.034075	hyper	0.028808897	0.034075	0.012976707
3			cg01811559	N_Shelf	-0.01239125	hypo	0.249014639	0.01054875	hyper	0.324505199	0.02294	hyper	0.324505199	0.02294	0.038923275
12	DNAH10	NM_207437	cg01812919		-0.00181375	hypo	0.89524745	0.02851	hyper	0.047543903	0.03032375	hyper	0.047543903	0.03032375	0.036053031
16	CCDC135	NM_032269	cg01813965	N_Shelf	-0.03413125	hypo	0.28080383	0.03374375	hyper	0.286164501	0.067875	hyper	0.286164501	0.067875	0.038362194
8	C8orf34	NM_052958	cg01814565		0.01797625	hyper	0.357580485	0.05992	hyper	0.004687525	0.04194375	hyper	0.004687525	0.04194375	0.038834573
1	TSHB	NM_000549	cg01815536		-0.00268125	hypo	0.879835836	0.03392375	hyper	0.065428671	0.036605	hyper	0.065428671	0.036605	0.048100882
3			cg01820093		0.00952625	hyper	0.547147685	0.05319625	hyper	0.002371783	0.04367	hyper	0.002371783	0.04367	0.010107958
6			cg01820954		-0.01187125	hypo	0.484190831	0.0288225	hyper	0.097625081	0.04069375	hyper	0.097625081	0.04069375	0.022888216
2	LOC440910	NR_030728	cg01821850		0.03213125	hyper	0.215206769	0.12081875	hyper	7.70E-05	0.0886875	hyper	7.70E-05	0.0886875	0.001834988
1	KIF26B	NM_018012	cg01822600	N_Shore	0.0126825	hyper	0.357943072	0.04235	hyper	0.004652091	0.0296675	hyper	0.004652091	0.0296675	0.038518317
11	KRTAP5-10	NM_001012710	cg01824063		-0.00316375	hypo	0.893734031	0.0604	hyper	0.016749823	0.06356375	hyper	0.016749823	0.06356375	0.01234978
7	MAD1L1;MAD1L1;MAD1L1	NM_003550;NM_001013837;NM_001013836	cg01827097	N_Shore	-0.0254475	hypo	0.132595231	0.01226625	hyper	0.459982253	0.03771375	hyper	0.459982253	0.03771375	0.030125162
17			cg01830154	S_Shore	-0.01264625	hypo	0.520712484	0.049625	hyper	0.017484466	0.06227125	hyper	0.017484466	0.06227125	0.003849661
11			cg01832487		0.02478	hyper	0.20522872	0.06755625	hyper	0.00167878	0.04277625	hyper	0.00167878	0.04277625	0.03423936
7			cg01834856		-0.02312375	hypo	0.436395101	0.055045	hyper	0.071992304	0.07816875	hyper	0.071992304	0.07816875	0.013405887
7	C7orf36	NM_020192	cg01835368	N_Shelf	0.0169325	hyper	0.325843994	0.056385	hyper	0.002805754	0.0394525	hyper	0.002805754	0.0394525	0.028331017
11			cg01836199		0.01823125	hyper	0.248900849	0.051285	hyper	0.002912983	0.03305375	hyper	0.002912983	0.03305375	0.042721975
2			cg01836906		0.02704625	hyper	0.180319515	-0.01697375	hypo	0.394845291	-0.04402	hypo	0.394845291	-0.04402	0.034357658
1	CDK18;CDK18;CDK18	NM_002596;NM_212502;NM_212503	cg01836910	N_Shore	-0.006665	hypo	0.492001171	0.01326875	hyper	0.177748267	0.01993375	hyper	0.177748267	0.01993375	0.047965755
11			cg01839492		-0.00329	hypo	0.825380522	0.04465625	hyper	0.005942566	0.04794625	hyper	0.005942566	0.04794625	0.003492203
17	ZNF594	NM_032530	cg01839806		0.00575	hyper	0.585920731	0.0283575	hyper	0.012039433	0.0226075	hyper	0.012039433	0.0226075	0.040326622
12	FLJ12825;LOC100240735	NR_026655;NR_026658	cg01841696	Island	-0.0233525	hypo	0.282696987	0.0261325	hyper	0.230756584	0.049485	hyper	0.230756584	0.049485	0.028835967
6	HCG18;HCG18	NR_024052;NR_024053	cg01842890	N_Shore	-0.0316725	hypo	0.131747189	0.0247925	hyper	0.233614216	0.056465	hyper	0.233614216	0.056465	0.010474047
9			cg01843189	N_Shore	-0.0050775	hypo	0.767547583	0.03212	hyper	0.071066002	0.0371975	hyper	0.071066002	0.0371975	0.0387685
12			cg01843264		-0.0119475	hypo	0.622093278	0.04157875	hyper	0.095392556	0.05352625	hyper	0.095392556	0.05352625	0.035115901
14			cg01854676	S_Shelf	-0.01710125	hypo	0.340421529	0.0193325	hyper	0.28247243	0.03643375	hyper	0.28247243	0.03643375	0.049402431
4	SORCS2	NM_020777	cg01859130	N_Shore	-0.01359125	hypo	0.378312634	0.0246925	hyper	0.116229845	0.03828375	hyper	0.116229845	0.03828375	0.018652444
17	NTN1	NM_004822	cg01862363	S_Shore	0.039658938	hyper	0.264201285	0.15274625	hyper	0.000145909	0.113087313	hyper	0.000145909	0.113087313	0.003060419
8			cg01863081	N_Shore	-0.00829375	hypo	0.622338412	0.03824875	hyper	0.030644216	0.0465425	hyper	0.030644216	0.0465425	0.010096011
12			cg01863139		-0.00899125	hypo	0.613548125	0.02989125	hyper	0.102162717	0.0388825	hyper	0.102162717	0.0388825	0.036959387
16	SLC38A8	NM_001080442	cg01865114		0.01764625	hyper	0.46766801	0.07736125	hyper	0.003617207	0.059715	hyper	0.003617207	0.059715	0.019987736
10	C1QL3	NM_001010908	cg01866359	S_Shore	0.0338725	hyper	0.199733783	0.09419875	hyper	0.001258193	0.06032625	hyper	0.001258193	0.06032625	0.02760644
5	ANKRD55	NM_024669	cg01866434		-0.00903875	hypo	0.75554937	0.06302625	hyper	0.038305919	0.072065	hyper	0.038305919	0.072065	0.019423827
12			cg01869224	N_Shelf	0.0161875	hyper	0.343089409	0.05449	hyper	0.003440374	0.0383025	hyper	0.003440374	0.0383025	0.031439363
14	DHRS4L2	NM_198083	cg01870665	Island	-0.01113625	hypo	0.558368132	0.0288575	hyper	0.137392354	0.03999375	hyper	0.137392354	0.03999375	0.043768177
2	CYP27A1	NM_000784	cg01872077	N_Shore	0.01161875	hyper	0.446632893	-0.03200375	hypo	0.043779217	-0.0436225	hypo	0.043779217	-0.0436225	0.007910266
13			cg01876492	S_Shore	-0.0226275	hypo	0.329061826	0.04396	hyper	0.065041596	0.0665875	hyper	0.065041596	0.0665875	0.007424276
11	NTM;NTM;NTM;NTM	NM_001144059;NM_001048209;NM_001144058;NM_016522	cg01877500		-0.02072125	hypo	0.448115008	0.0431925	hyper	0.121273684	0.06391375	hyper	0.121273684	0.06391375	0.025914365
2			cg01879591	S_Shore	-0.03349625	hypo	0.269676186	0.0368225	hyper	0.226236003	0.07031875	hyper	0.226236003	0.07031875	0.02625803
2	RTKN;RTKN;RTKN	NM_033046;NM_001015056;NM_001015055	cg01880743	Island	0.0331475	hyper	0.179800228	0.08968125	hyper	0.001055149	0.05653375	hyper	0.001055149	0.05653375	0.027125654
16	BAIAP3	NM_003933	cg01881308	N_Shelf	0.0228125	hyper	0.418798747	0.0970575	hyper	0.001902994	0.074245	hyper	0.001902994	0.074245	0.013351876
11			cg01882535		0.01677375	hyper	0.493703588	0.069205	hyper	0.008632722	0.05243125	hyper	0.008632722	0.05243125	0.040190836
1	PCNXL2	NM_014801	cg01883208		0.00510375	hyper	0.762451119	0.0453275	hyper	0.012269565	0.04022375	hyper	0.012269565	0.04022375	0.024263824
15			cg01884989		0.045605	hyper	0.019259877	0.09319375	hyper	3.23E-05	0.04758875	hyper	3.23E-05	0.04758875	0.015085473
17	ACCN1;ACCN1	NM_183377;NM_001094	cg01890568		-0.0118725	hypo	0.776449604	0.0949675	hyper	0.030925545	0.10684	hyper	0.030925545	0.10684	0.016495125
11	OR9Q1	NM_001005212	cg01890712		-0.0012175	hypo	0.933804393	0.06106	hyper	0.00032865	0.0622775	hyper	0.00032865	0.0622775	0.000266415
21			cg01895398		-0.032675	hypo	0.077874847	0.022915	hyper	0.208472155	0.05559	hyper	0.208472155	0.05559	0.004578542
8	TGS1	NM_024831	cg01899154	S_Shelf	0.00188625	hyper	0.898385848	0.03583125	hyper	0.022131756	0.033945	hyper	0.022131756	0.033945	0.029284214
13	FLT1;FLT1;FLT1;FLT1	NM_001160030;NM_001159920;NM_001160031;NM_002019	cg01899253	S_Shore	-0.0046525	hypo	0.85585372	0.06296125	hyper	0.020569404	0.06761375	hyper	0.020569404	0.06761375	0.013644206
20	WFDC2	NM_006103	cg01900800	Island	0.01669875	hyper	0.407520561	0.057895	hyper	0.00758526	0.04119625	hyper	0.00758526	0.04119625	0.048658332
16	IRX5	NM_005853	cg01901262	Island	-0.00888	hypo	0.623185007	0.0342575	hyper	0.067102618	0.0431375	hyper	0.067102618	0.0431375	0.023808563
14	DPF3	NM_012074	cg01901381		-0.01087375	hypo	0.645216563	0.04189625	hyper	0.085323597	0.05277	hyper	0.085323597	0.05277	0.033250718
4			cg01902355		0.0266725	hyper	0.129440405	0.07796875	hyper	0.000125416	0.05129625	hyper	0.000125416	0.05129625	0.006012132
1			cg01903702		-0.013805	hypo	0.569871872	0.04674	hyper	0.063169055	0.060545	hyper	0.063169055	0.060545	0.018733084
4	TRAM1L1	NM_152402	cg01904183	Island	0.0200425	hyper	0.249252196	-0.01574125	hypo	0.362861997	-0.03578375	hypo	0.362861997	-0.03578375	0.045857209
5	PLAC8L1	NM_001029869	cg01904727		-0.01177125	hypo	0.431946146	0.02583125	hyper	0.092456727	0.0376025	hyper	0.092456727	0.0376025	0.017649516
1			cg01905090		-0.00511125	hypo	0.771893311	0.03822625	hyper	0.038555891	0.0433375	hyper	0.038555891	0.0433375	0.020519116
1			cg01909681		0.04184625	hyper	0.053770603	0.08908375	hyper	0.000246614	0.0472375	hyper	0.000246614	0.0472375	0.031197253
1	S100A6	NM_014624	cg01910639	N_Shore	0.03105875	hyper	0.138600213	-0.01925	hypo	0.351569651	-0.05030875	hypo	0.351569651	-0.05030875	0.020626014
8	CSMD3;CSMD3	NM_198123;NM_052900	cg01911082		0.00569125	hyper	0.661143434	-0.026235	hypo	0.052185327	-0.03192625	hypo	0.052185327	-0.03192625	0.020343784
1	PRDM16;PRDM16	NM_022114;NM_199454	cg01913436	N_Shore	-0.01843875	hypo	0.202338098	0.01159875	hyper	0.417579276	0.0300375	hyper	0.417579276	0.0300375	0.043336935
11	ZBTB16;ZBTB16	NM_006006;NM_001018011	cg01914181	S_Shore	-0.036655	hypo	0.306754562	0.03832375	hyper	0.285762725	0.07497875	hyper	0.285762725	0.07497875	0.043307824
8			cg01914278	S_Shelf	-0.02586625	hypo	0.225715445	0.03667875	hyper	0.090764508	0.062545	hyper	0.090764508	0.062545	0.00621844
22	SNORD83A;SNORD83B;RPL3;RPL3	NR_000027;NR_000028;NM_000967;NM_001033853	cg01915283		-0.02335	hypo	0.243723117	0.026155	hyper	0.19327929	0.049505	hyper	0.19327929	0.049505	0.018405853
10	PCGF6;PCGF6	NM_032154;NM_001011663	cg01917164	Island	-0.02041625	hypo	0.227142431	-0.05602375	hypo	0.002414854	-0.0356075	hypo	0.002414854	-0.0356075	0.041029898
3			cg01920536	S_Shore	-0.0137625	hypo	0.503360847	0.03574125	hyper	0.090666094	0.04950375	hyper	0.090666094	0.04950375	0.022487059
20	CST9L	NM_080610	cg01921212		0.0598975	hyper	0.08482712	0.13780125	hyper	0.000390404	0.07790375	hyper	0.000390404	0.07790375	0.028157804
16	KARS;KARS	NM_005548;NM_001130089	cg01921773		-0.02510875	hypo	0.265744604	0.03124625	hyper	0.16914536	0.056355	hyper	0.16914536	0.056355	0.01746272
14			cg01921825	N_Shore	-0.02532375	hypo	0.250511787	0.0340675	hyper	0.126392678	0.05939125	hyper	0.126392678	0.05939125	0.010997456
1	CRB1	NM_201253	cg01922700		-0.01580875	hypo	0.456128415	0.030315	hyper	0.159518935	0.04612375	hyper	0.159518935	0.04612375	0.037149525
2			cg01925156	S_Shelf	-0.026365	hypo	0.165289692	0.04028	hyper	0.038938888	0.066645	hyper	0.038938888	0.066645	0.001420185
4	CPE	NM_001873	cg01925521	N_Shore	0.0097975	hyper	0.601974178	0.04924375	hyper	0.014010614	0.03944625	hyper	0.014010614	0.03944625	0.044100824
14	SNORD114-7	NR_003199	cg01928104		0.007835	hyper	0.563617676	0.03814125	hyper	0.008981248	0.03030625	hyper	0.008981248	0.03030625	0.03308595
2			cg01928206		0.0510625	hyper	0.170583372	0.13289375	hyper	0.00122797	0.08183125	hyper	0.00122797	0.08183125	0.033069494
13	MIR548F5;DCLK1	NR_031646;NM_004734	cg01929699		-0.00428875	hypo	0.864801427	0.05063125	hyper	0.053719443	0.05492	hyper	0.053719443	0.05492	0.037673688
16			cg01932361		-0.0705125	hypo	0.026628034	-0.0065925	hypo	0.826753925	0.06392	hyper	0.826753925	0.06392	0.042557441
14	ADAM6	NR_002224	cg01932381		0.00879	hyper	0.595091263	0.065505	hyper	0.000534693	0.056715	hyper	0.000534693	0.056715	0.002023442
11			cg01932558	N_Shelf	0.00354	hyper	0.831412282	0.04350125	hyper	0.014396736	0.03996125	hyper	0.014396736	0.03996125	0.023226793
14	CTSG	NM_001911	cg01932691		-0.04465875	hypo	0.040472354	0.002015	hyper	0.922830797	0.04667375	hyper	0.922830797	0.04667375	0.032938073
2			cg01933248	N_Shore	-0.0209675	hypo	0.516669822	0.07289375	hyper	0.031489002	0.09386125	hyper	0.031489002	0.09386125	0.007183634
19	SELV	NM_182704	cg01933276	N_Shore	-0.060645	hypo	0.010824932	-0.008655	hypo	0.696105722	0.05199	hyper	0.696105722	0.05199	0.026169655
14	KIF26A	NM_015656	cg01933329	Island	-0.01379675	hypo	0.204637335	0.010615	hyper	0.308394902	0.02441175	hyper	0.308394902	0.02441175	0.027897459
12			cg01935942	N_Shore	0.0327375	hyper	0.193273681	0.0912875	hyper	0.001070692	0.05855	hyper	0.001070692	0.05855	0.025018302
16	PRRT2	NM_145239	cg01943851	N_Shore	0.0232725	hyper	0.05610041	-0.00084875	hypo	0.942162766	-0.02412125	hypo	0.942162766	-0.02412125	0.048340412
2			cg01944848		0.01518125	hyper	0.140590253	0.0385225	hyper	0.000765407	0.02334125	hyper	0.000765407	0.02334125	0.027899483
5	CPLX2	NM_006650	cg01946364		-0.0045275	hypo	0.831186637	0.0574125	hyper	0.011784854	0.06194	hyper	0.011784854	0.06194	0.007158039
3	PARP14	NM_017554	cg01948202	S_Shore	-0.0492975	hypo	0.072214915	0.01011375	hyper	0.702679687	0.05941125	hyper	0.702679687	0.05941125	0.032808325
8	KCNQ3	NM_004519	cg01949837	S_Shelf	0.002300187	hyper	0.840240047	0.037123938	hyper	0.003302655	0.03482375	hyper	0.003302655	0.03482375	0.005343831
8	GRHL2	NM_024915	cg01952226	S_Shore	-0.01469875	hypo	0.638330974	0.06067625	hyper	0.061383781	0.075375	hyper	0.061383781	0.075375	0.022629804
9	CTSL3	NR_027917	cg01952807		0.0013125	hyper	0.948126879	0.0562425	hyper	0.009712737	0.05493	hyper	0.009712737	0.05493	0.011297075
13	USP12	NM_182488	cg01953399		0.00527375	hyper	0.772366956	0.0517	hyper	0.008630968	0.04642625	hyper	0.008630968	0.04642625	0.016817015
3	HTR3E;HTR3E	NM_182589;NM_182589	cg01953456	N_Shelf	-0.04605875	hypo	0.171807806	0.02275	hyper	0.493057982	0.06880875	hyper	0.493057982	0.06880875	0.046192402
15			cg01956614		0.0275725	hyper	0.108454369	-0.007815	hypo	0.640477216	-0.0353875	hypo	0.640477216	-0.0353875	0.042857154
20	DEFB125	NM_153325	cg01958189		-0.00991	hypo	0.745267063	0.08611625	hyper	0.008877485	0.09602625	hyper	0.008877485	0.09602625	0.004090996
6			cg01962405		0.01409125	hyper	0.655951651	0.1247625	hyper	0.000562111	0.11067125	hyper	0.000562111	0.11067125	0.001715604
14			cg01963224	S_Shelf	-0.02455125	hypo	0.251457301	0.01968	hyper	0.355493871	0.04423125	hyper	0.355493871	0.04423125	0.045018544
1			cg01963654		0.03007375	hyper	0.285584866	0.1133625	hyper	0.000412144	0.08328875	hyper	0.000412144	0.08328875	0.005962779
13	C13orf16	NM_152324	cg01963754	N_Shore	-0.00391125	hypo	0.926947202	0.0837275	hyper	0.059207554	0.08763875	hyper	0.059207554	0.08763875	0.049088505
11			cg01965112	N_Shore	0.0044225	hyper	0.782246749	-0.02873375	hypo	0.082216448	-0.03315625	hypo	0.082216448	-0.03315625	0.047165612
1	KIF21B	NM_017596	cg01971755	N_Shore	-0.002855	hypo	0.838545167	0.03253	hyper	0.027788173	0.035385	hyper	0.027788173	0.035385	0.017690646
12			cg01971880		-0.0217475	hypo	0.453705259	0.04036	hyper	0.170577912	0.0621075	hyper	0.170577912	0.0621075	0.039973707
7			cg01973908	N_Shore	0.02782125	hyper	0.020965894	0.05201125	hyper	0.000114934	0.02419	hyper	0.000114934	0.02419	0.041890257
16			cg01974001		-0.0159825	hypo	0.538349037	0.0378225	hyper	0.152859721	0.053805	hyper	0.152859721	0.053805	0.046563713
14	VSX2	NM_182894	cg01974141	N_Shore	-0.01668375	hypo	0.343199413	0.02038875	hyper	0.248974349	0.0370725	hyper	0.248974349	0.0370725	0.042204998
14	VRK1	NM_003384	cg01975338		-0.00751125	hypo	0.573071079	0.02361	hyper	0.085417113	0.03112125	hyper	0.085417113	0.03112125	0.026578364
8			cg01975934		0.00488125	hyper	0.715351589	0.03601	hyper	0.01207111	0.03112875	hyper	0.01207111	0.03112875	0.027404457
6	OR2H1	NM_030883	cg01976913	N_Shore	-0.00014875	hypo	0.995417296	0.07050875	hyper	0.011308345	0.0706575	hyper	0.011308345	0.0706575	0.011159052
17	ABR;ABR;ABR	NM_021962;NM_001092;NM_001159746	cg01978703	N_Shore	-0.19979125	hypo	0.073663347	0.06009625	hyper	0.578469264	0.2598875	hyper	0.578469264	0.2598875	0.022892393
16	ARHGDIG;PDIA2	NM_001176;NM_006849	cg01979489	Island	-0.01585875	hypo	0.270249856	0.033445	hyper	0.025809479	0.04930375	hyper	0.025809479	0.04930375	0.001860508
6	KIAA0240	NM_015349	cg01980126		-0.00685875	hypo	0.727511415	0.040815	hyper	0.046936392	0.04767375	hyper	0.046936392	0.04767375	0.022185087
12	MED21	NM_004264	cg01982833	N_Shore	-0.0198325	hypo	0.446978953	0.0552325	hyper	0.041835589	0.075065	hyper	0.041835589	0.075065	0.007526502
5			cg01984802		-0.01990875	hypo	0.420650063	0.03151875	hyper	0.207072548	0.0514275	hyper	0.207072548	0.0514275	0.045131079
2	NEU4;NEU4;NEU4;NEU4;NEU4	NM_001167599;NM_001167601;NM_001167600;NM_080741;NM_001167602	cg01987333	N_Shelf	0.0404125	hyper	0.080457797	0.08805125	hyper	0.000580729	0.04763875	hyper	0.000580729	0.04763875	0.041801377
7			cg01987393		0.02106375	hyper	0.22229695	0.0562225	hyper	0.002131692	0.03515875	hyper	0.002131692	0.03515875	0.044257477
2			cg01987702		0.0157625	hyper	0.609598731	0.08931625	hyper	0.007435899	0.07355375	hyper	0.007435899	0.07355375	0.023992117
2			cg01988299	N_Shelf	-0.02329375	hypo	0.606659743	0.07382875	hyper	0.111555644	0.0971225	hyper	0.111555644	0.0971225	0.03998301
19	FLJ25758	NR_024372	cg01993907		-0.02489125	hypo	0.33622056	0.03743625	hyper	0.153144124	0.0623275	hyper	0.153144124	0.0623275	0.021818506
16			cg01997346	S_Shelf	0.00777125	hyper	0.701896952	0.050585	hyper	0.018966074	0.04281375	hyper	0.018966074	0.04281375	0.043557212
7	PAX4	NM_006193	cg01999908		0.0302275	hyper	0.023562295	0.059005	hyper	8.94E-05	0.0287775	hyper	8.94E-05	0.0287775	0.030292138
7	HOXA3;HOXA3	NM_153631;NM_030661	cg02000808	S_Shore	0.04556375	hyper	0.025518714	-0.02503375	hypo	0.202503509	-0.0705975	hypo	0.202503509	-0.0705975	0.001174306
16	DNAH3	NM_017539	cg02005231		-0.00328125	hypo	0.873492433	0.03988625	hyper	0.062502633	0.0431675	hyper	0.062502633	0.0431675	0.045113505
4	CYP4V2	NM_207352	cg02012338		-0.00447375	hypo	0.866780715	0.05196125	hyper	0.060897927	0.056435	hyper	0.060897927	0.056435	0.04313721
9			cg02014396	N_Shore	0.01952	hyper	0.282076137	0.0758825	hyper	0.000275774	0.0563625	hyper	0.000275774	0.0563625	0.004150067
8			cg02018681	Island	0.034965	hyper	0.067569218	-0.013525	hypo	0.465678412	-0.04849	hypo	0.465678412	-0.04849	0.013960404
12	FLJ12825;LOC100240735	NR_026655;NR_026658	cg02021442	N_Shore	0.00809375	hyper	0.753181159	0.085205	hyper	0.002757589	0.07711125	hyper	0.002757589	0.07711125	0.005903091
19	CASP14	NM_012114	cg02021789		-0.0128725	hypo	0.600081832	0.03726125	hyper	0.137424585	0.05013375	hyper	0.137424585	0.05013375	0.049753017
5	IRGM	NM_001145805	cg02025988	Island	-0.010312857	hypo	0.517943994	0.027241335	hyper	0.08767333	0.037554192	hyper	0.08767333	0.037554192	0.02407941
20			cg02030275	N_Shore	-0.00519875	hypo	0.780389352	0.03667625	hyper	0.058522431	0.041875	hyper	0.058522431	0.041875	0.032678419
6	TCTE1	NM_182539	cg02031603		-0.01656125	hypo	0.505561638	0.03625	hyper	0.152277549	0.05281125	hyper	0.152277549	0.05281125	0.041657991
7	CPVL;CPVL	NM_019029;NM_031311	cg02032778		-0.02223125	hypo	0.124021733	0.01112375	hyper	0.432615491	0.033355	hyper	0.432615491	0.033355	0.025108039
5	ARL15	NM_019087	cg02035603		0.0136275	hyper	0.377010551	0.0466375	hyper	0.00523345	0.03301	hyper	0.00523345	0.03301	0.039522821
1	RASSF5;RASSF5;RASSF5	NM_182663;NM_182665;NM_182664	cg02035751	N_Shore	-0.00627	hypo	0.752368484	-0.04740625	hypo	0.024073157	-0.04113625	hypo	0.024073157	-0.04113625	0.047320766
16	RAB40C	NM_021168	cg02037681	N_Shore	-0.017275	hypo	0.474477474	0.03978375	hyper	0.107508117	0.05705875	hyper	0.107508117	0.05705875	0.024745172
3	KCNAB1;KCNAB1;KCNAB1	NM_172159;NM_003471;NM_172160	cg02039271	N_Shore	0.00728875	hyper	0.510041054	0.03953875	hyper	0.001392581	0.03225	hyper	0.001392581	0.03225	0.006976579
11	IGSF9B	NM_014987	cg02046143	N_Shelf	-0.03569	hypo	0.127285624	0.02178375	hyper	0.344322111	0.05747375	hyper	0.344322111	0.05747375	0.017962186
8	ELP3	NM_018091	cg02046475	Island	-0.02498625	hypo	0.49300679	0.05043375	hyper	0.173001993	0.07542	hyper	0.173001993	0.07542	0.046573415
3	BSN	NM_003458	cg02047221	N_Shelf	-0.01998125	hypo	0.189124668	0.01841875	hyper	0.224798645	0.0384	hyper	0.224798645	0.0384	0.015953831
5			cg02047286	N_Shore	-0.01725375	hypo	0.362381914	0.02143125	hyper	0.260210167	0.038685	hyper	0.260210167	0.038685	0.048446286
1	NTRK1;INSRR	NM_001007792;NM_014215	cg02049180	N_Shore	0.01217375	hyper	0.53428113	0.05216125	hyper	0.01264003	0.0399875	hyper	0.01264003	0.0399875	0.049545353
8	DLC1;DLC1	NM_182643;NM_024767	cg02049217		0.00936625	hyper	0.59150023	0.06053125	hyper	0.001835623	0.051165	hyper	0.001835623	0.051165	0.006778594
8	MFHAS1	NM_004225	cg02049979		-0.02335	hypo	0.118250212	0.014865	hyper	0.312336874	0.038215	hyper	0.312336874	0.038215	0.01409228
13			cg02050376		0.02989	hyper	0.309588116	0.11627	hyper	0.000502314	0.08638	hyper	0.000502314	0.08638	0.006325681
2			cg02051982		0.01059375	hyper	0.519077075	0.04407875	hyper	0.012048057	0.033485	hyper	0.012048057	0.033485	0.049827781
1	C1orf150	NM_145278	cg02052265		-0.06921625	hypo	0.188937985	0.037295	hyper	0.473113225	0.10651125	hyper	0.473113225	0.10651125	0.048488831
X			cg02054710	N_Shore	0.01730625	hyper	0.521909596	0.078505	hyper	0.007154271	0.06119875	hyper	0.007154271	0.06119875	0.030822088
6			cg02055264		-0.00849	hypo	0.774827752	0.0784675	hyper	0.0134768	0.0869575	hyper	0.0134768	0.0869575	0.006913473
6	OR5V1	NM_030876	cg02057917		-0.00485625	hypo	0.852523084	0.0618825	hyper	0.025066177	0.06673875	hyper	0.025066177	0.06673875	0.016560036
7	VIPR2	NM_003382	cg02065707	N_Shore	0.03272875	hyper	0.033753571	0.06866125	hyper	8.87E-05	0.0359325	hyper	8.87E-05	0.0359325	0.020940708
7	LOC642006	NR_030766	cg02066813	Island	-0.00955375	hypo	0.448950403	0.01684625	hyper	0.187499623	0.0264	hyper	0.187499623	0.0264	0.044160832
6	KCNQ5;KCNQ5;KCNQ5;KCNQ5;KCNQ5	NM_001160130;NM_001160133;NM_001160134;NM_019842;NM_001160132	cg02067022		0.01894625	hyper	0.401884416	0.06877125	hyper	0.005025222	0.049825	hyper	0.005025222	0.049825	0.034557906
7	KCP;KCP	NM_199349;NM_001135914	cg02067771		7.62E-05	hyper	0.996917798	0.04073875	hyper	0.048152361	0.0406625	hyper	0.048152361	0.0406625	0.048538646
12	KRT6B	NM_005555	cg02068361		-0.02531125	hypo	0.16897277	0.0188225	hyper	0.301922445	0.04413375	hyper	0.301922445	0.04413375	0.021034586
2	NCKAP5;NCKAP5	NM_207363;NM_207481	cg02069095	N_Shelf	0.0043875	hyper	0.744877146	0.03291	hyper	0.0212937	0.0285225	hyper	0.0212937	0.0285225	0.043038497
18			cg02069181	Island	-0.017335	hypo	0.266532866	0.01880125	hyper	0.229268695	0.03613625	hyper	0.229268695	0.03613625	0.026297072
16	ATP2C2	NM_014861	cg02069666		-0.01513875	hypo	0.431325417	0.02911	hyper	0.137101462	0.04424875	hyper	0.137101462	0.04424875	0.028203643
3	RPUSD3;RPUSD3	NM_001142547;NM_173659	cg02072018	N_Shore	0.00864875	hyper	0.614406028	-0.03976	hypo	0.027796327	-0.04840875	hypo	0.027796327	-0.04840875	0.008851911
12			cg02072366	N_Shore	0.02718375	hyper	0.182509579	-0.02467625	hypo	0.224677698	-0.05186	hypo	0.224677698	-0.05186	0.015197114
16			cg02073680	N_Shelf	-0.01769875	hypo	0.246070174	0.0172225	hyper	0.258642664	0.03492125	hyper	0.258642664	0.03492125	0.027770535
2			cg02074116	Island	-0.0252575	hypo	0.299391718	0.0422975	hyper	0.088588297	0.067555	hyper	0.088588297	0.067555	0.009253386
7	PTPRN2;PTPRN2;PTPRN2	NM_002847;NM_130842;NM_130843	cg02078164	S_Shore	0.04957375	hyper	0.061140341	0.115655	hyper	0.000126866	0.06608125	hyper	0.000126866	0.06608125	0.015139837
1	RPF1	NM_025065	cg02078520	N_Shore	-0.00471	hypo	0.836126206	0.049515	hyper	0.038111387	0.054225	hyper	0.038111387	0.054225	0.024373864
1			cg02079463		0.0045075	hyper	0.702900098	0.03832125	hyper	0.003240351	0.03381375	hyper	0.003240351	0.03381375	0.008095312
1	LPAR3	NM_012152	cg02080857	Island	0.03157875	hyper	0.435793498	0.11537	hyper	0.008086026	0.08379125	hyper	0.008086026	0.08379125	0.04640643
7	CAMK2B;CAMK2B;CAMK2B;CAMK2B;CAMK2B;CAMK2B;CAMK2B;CAMK2B	NM_172081;NM_172082;NM_172083;NM_172084;NM_172079;NM_001220;NM_172078;NM_172080	cg02085648	Island	-0.00722625	hypo	0.547492274	0.020515	hyper	0.096373086	0.02774125	hyper	0.096373086	0.02774125	0.028044671
2			cg02086025	N_Shore	0.00665625	hyper	0.785418197	0.05690375	hyper	0.027378331	0.0502475	hyper	0.027378331	0.0502475	0.048846699
4	GC	NM_000583	cg02087383		-0.00256875	hypo	0.887509239	0.04378	hyper	0.022869894	0.04634875	hyper	0.022869894	0.04634875	0.016667559
4	LOC285501	NR_028342	cg02096663		-0.01978625	hypo	0.402532774	0.03265375	hyper	0.172615506	0.05244	hyper	0.172615506	0.05244	0.033523362
6	THEMIS;THEMIS;THEMIS	NM_001164687;NM_001010923;NM_001164685	cg02098313	S_Shore	0.01675875	hyper	0.456672162	0.07761	hyper	0.001886986	0.06085125	hyper	0.001886986	0.06085125	0.011394328
5			cg02104146		-0.03520125	hypo	0.054889566	0.0211225	hyper	0.237272665	0.05632375	hyper	0.237272665	0.05632375	0.003636356
4			cg02105087		-0.00564875	hypo	0.792591437	0.05644875	hyper	0.013999475	0.0620975	hyper	0.013999475	0.0620975	0.007595828
17	PRKCA	NM_002737	cg02110273		-0.00725875	hypo	0.588272783	0.02103875	hyper	0.125131106	0.0282975	hyper	0.125131106	0.0282975	0.043099446
2	B3GNT7	NM_145236	cg02117086	N_Shore	0.026255	hyper	0.293913145	0.0884075	hyper	0.001439368	0.0621525	hyper	0.001439368	0.0621525	0.018153911
5	ANKRD33B	NM_001164440	cg02117271		-0.02471875	hypo	0.247350419	0.02382875	hyper	0.264294752	0.0485475	hyper	0.264294752	0.0485475	0.028825722
3	LRRC15;LRRC15	NM_130830;NM_001135057	cg02121427		-0.0175275	hypo	0.544435014	0.04909875	hyper	0.098168646	0.06662625	hyper	0.098168646	0.06662625	0.028356686
16			cg02127118		0.02348375	hyper	0.135337092	0.05697	hyper	0.001025487	0.03348625	hyper	0.001025487	0.03348625	0.037539312
6	MYB;MYB;MYB;MYB;MYB;MYB;MYB;MYB	NM_005375;NM_001161657;NM_001161659;NM_001161658;NM_001130173;NM_001161660;NM_001161656;NM_001130172	cg02127509		-0.0149975	hypo	0.553746535	0.06689	hyper	0.013324207	0.0818875	hyper	0.013324207	0.0818875	0.003256852
6	SMOC2;SMOC2	NM_022138;NM_001166412	cg02129017		-0.01815	hypo	0.323196466	0.03942875	hyper	0.038618877	0.05757875	hyper	0.038618877	0.05757875	0.003933802
Y			cg02129146	N_Shelf	0.182055771	hyper	0.251796898	-0.175775414	hypo	0.268022759	-0.357831184	hypo	0.268022759	-0.357831184	0.030687378
1	TOP1P1;FMO4	NR_002719;NM_002022	cg02129382		-0.01763875	hypo	0.234360131	0.0132925	hyper	0.366972803	0.03093125	hyper	0.366972803	0.03093125	0.043006111
8	ANGPT1	NM_001146	cg02130329		-0.00207875	hypo	0.913130333	0.04603125	hyper	0.022639566	0.04811	hyper	0.022639566	0.04811	0.017746379
8	STMN4	NM_030795	cg02130905		-0.01095	hypo	0.680273247	0.05242	hyper	0.057603887	0.06337	hyper	0.057603887	0.06337	0.024013261
3			cg02131018		-0.02043625	hypo	0.525010882	0.04513625	hyper	0.167365107	0.0655725	hyper	0.167365107	0.0655725	0.049696415
19	HAMP	NM_021175	cg02131995	S_Shelf	-0.0310425	hypo	0.281878463	0.027795	hyper	0.33407641	0.0588375	hyper	0.33407641	0.0588375	0.047956712
3	WWTR1	NM_001168278	cg02134705	N_Shore	-0.00339375	hypo	0.881373956	0.0473425	hyper	0.046358078	0.05073625	hyper	0.046358078	0.05073625	0.033834487
6			cg02142669	N_Shore	-0.03300375	hypo	0.019413066	0.01533125	hyper	0.255114138	0.048335	hyper	0.255114138	0.048335	0.001233343
8	KCNS2	NM_020697	cg02143496		0.0005975	hyper	0.959290528	0.02785875	hyper	0.024509609	0.02726125	hyper	0.024509609	0.02726125	0.027408072
16			cg02144242	N_Shelf	-7.12E-05	hypo	0.996010414	0.0310275	hyper	0.037960422	0.03109875	hyper	0.037960422	0.03109875	0.037560184
8			cg02145931		-0.0045125	hypo	0.813579172	0.03587875	hyper	0.070446022	0.04039125	hyper	0.070446022	0.04039125	0.043565959
7	ABCF2;ABCF2	NM_007189;NM_005692	cg02148324	S_Shore	-0.03040625	hypo	0.189348059	0.0367275	hyper	0.115909052	0.06713375	hyper	0.115909052	0.06713375	0.006577655
1			cg02148612	N_Shore	-0.03501875	hypo	0.212932247	0.0349425	hyper	0.213896951	0.06996125	hyper	0.213896951	0.06996125	0.017496267
17	HRNBP3	NM_001082575	cg02150820		0.01417875	hyper	0.469099634	0.0600925	hyper	0.004793949	0.04591375	hyper	0.004793949	0.04591375	0.025731684
8	ENTPD4;ENTPD4	NM_004901;NM_001128930	cg02151632		0.0226175	hyper	0.561653663	-0.1203175	hypo	0.004646984	-0.142935	hypo	0.004646984	-0.142935	0.001110797
22	EMID1	NM_133455	cg02152034	N_Shore	-0.005455	hypo	0.736225184	0.0282675	hyper	0.090454869	0.0337225	hyper	0.090454869	0.0337225	0.046088736
1			cg02155957	N_Shore	-0.0245	hypo	0.177820558	0.01875	hyper	0.298481318	0.04325	hyper	0.298481318	0.04325	0.022094341
14			cg02157430		0.012145	hyper	0.578060684	0.06154875	hyper	0.008837045	0.04940375	hyper	0.008837045	0.04940375	0.03112542
6			cg02157626		0.17727375	hyper	0.024850198	-0.02373	hypo	0.750941018	-0.20100375	hypo	0.750941018	-0.20100375	0.01214798
22			cg02161203	N_Shore	-0.034215	hypo	0.147914375	0.01442125	hyper	0.534254989	0.04863625	hyper	0.534254989	0.04863625	0.044206358
5	PCDHGA4;PCDHGA12;PCDHGA11;PCDHGA11;PCDHGA9;PCDHGA1;PCDHGB1;PCDHGB6;PCDHGB3;PCDHGB7;PCDHGA6;PCDHGA8;PCDHGA10;PCDHGA5;PCDHGB4;PCDHGA3;PCDHGA2;PCDHGB2;PCDHGA7;PCDHGB5	NM_018917;NM_003735;NM_032092;NM_018914;NM_018921;NM_018912;NM_018922;NM_018926;NM_018924;NM_018927;NM_018919;NM_032088;NM_018913;NM_018918;NM_003736;NM_018916;NM_018915;NM_018923;NM_018920;NM_018925	cg02161292	Island	0.03886	hyper	0.087184762	-0.0141625	hypo	0.521491074	-0.0530225	hypo	0.521491074	-0.0530225	0.02289718
2			cg02162404		0.017155	hyper	0.503430222	0.0816625	hyper	0.003632252	0.0645075	hyper	0.003632252	0.0645075	0.017613562
6			cg02164251	N_Shore	0.00787625	hyper	0.788277656	0.06836625	hyper	0.027176816	0.06049	hyper	0.027176816	0.06049	0.048133447
2	ALK	NM_004304	cg02165692	N_Shore	-0.02466875	hypo	0.408640621	0.062515	hyper	0.043772109	0.08718375	hyper	0.043772109	0.08718375	0.006756692
13			cg02174450		0.01222125	hyper	0.514878268	0.05297	hyper	0.008683044	0.04074875	hyper	0.008683044	0.04074875	0.037627039
14	MIR300	NR_030582	cg02174748		-0.01839875	hypo	0.319541764	0.02156125	hyper	0.245291192	0.03996	hyper	0.245291192	0.03996	0.03730743
14	MDGA2	NM_001113498	cg02180424		0.00823375	hyper	0.835447578	0.0946575	hyper	0.024022362	0.08642375	hyper	0.024022362	0.08642375	0.037651544
7	ZNRF2;MIR550-1	NM_147128;NR_030319	cg02181036	S_Shelf	-0.02112	hypo	0.423159589	0.045045	hyper	0.095301571	0.066165	hyper	0.095301571	0.066165	0.01766964
2	FAM179A	NM_199280	cg02182081		-0.00115375	hypo	0.942158005	0.03576375	hyper	0.032568616	0.0369175	hyper	0.032568616	0.0369175	0.027838042
19	LOC100128573	NR_024491	cg02182476		-0.02859125	hypo	0.398166542	0.04649875	hyper	0.174778952	0.07509	hyper	0.174778952	0.07509	0.03347256
5			cg02182587	N_Shore	0.0294975	hyper	0.044808729	0.0613775	hyper	0.000197851	0.03188	hyper	0.000197851	0.03188	0.031277726
2			cg02183025	N_Shore	-0.01581375	hypo	0.344316219	0.021615	hyper	0.199878655	0.03742875	hyper	0.199878655	0.03742875	0.03179527
11	FAM168A	NM_015159	cg02184010		-0.02037	hypo	0.619805726	0.07316	hyper	0.083920342	0.09353	hyper	0.083920342	0.09353	0.030208507
10			cg02191862		-0.00968625	hypo	0.63802155	0.05937	hyper	0.0076344	0.06905625	hyper	0.0076344	0.06905625	0.002449056
8	DLGAP2	NM_004745	cg02192678	Island	-0.031565	hypo	0.326215238	0.05016125	hyper	0.124505978	0.08172625	hyper	0.124505978	0.08172625	0.016068082
10			cg02195105	N_Shore	0.01266875	hyper	0.33094007	0.03953125	hyper	0.005035956	0.0268625	hyper	0.005035956	0.0268625	0.046276066
2			cg02196422	N_Shore	0.0180175	hyper	0.300100217	-0.01787125	hypo	0.303949589	-0.03588875	hypo	0.303949589	-0.03588875	0.045745459
16	FBRS	NM_001105079	cg02198051	S_Shelf	0.0165825	hyper	0.434582525	0.05994625	hyper	0.008525361	0.04336375	hyper	0.008525361	0.04336375	0.048834493
19	COMP	NM_000095	cg02201071	Island	0.00657625	hyper	0.615374563	-0.02410875	hypo	0.07460642	-0.030685	hypo	0.07460642	-0.030685	0.026131462
4			cg02201914		-0.023455	hypo	0.52548549	0.0518325	hyper	0.167608641	0.0752875	hyper	0.167608641	0.0752875	0.049858594
6			cg02207211		0.01530125	hyper	0.259491871	0.0446525	hyper	0.002605169	0.02935125	hyper	0.002605169	0.02935125	0.036686409
17	SHISA6	NM_207386	cg02207554	S_Shore	-0.00760375	hypo	0.731893607	0.04309625	hyper	0.061468721	0.0507	hyper	0.061468721	0.0507	0.029999356
11	DLG2;DLG2	NM_001364;NM_001142699	cg02208793		0.01273	hyper	0.510299912	0.0896875	hyper	9.41E-05	0.0769575	hyper	9.41E-05	0.0769575	0.000500608
10	HPSE2;HPSE2;HPSE2;HPSE2	NM_001166244;NM_001166245;NM_021828;NM_001166246	cg02209288		-0.00982	hypo	0.591945418	0.033455	hyper	0.076849229	0.043275	hyper	0.076849229	0.043275	0.025076079
11	CNGA4	NM_001037329	cg02218765	S_Shore	0.00325375	hyper	0.745170131	0.03793125	hyper	0.000839727	0.0346775	hyper	0.000839727	0.0346775	0.001887919
19			cg02224021	Island	-0.00543625	hypo	0.816672616	0.047735	hyper	0.050917519	0.05317125	hyper	0.050917519	0.05317125	0.031227151
11			cg02230254	S_Shore	-0.02302375	hypo	0.379043496	0.03414625	hyper	0.196448732	0.05717	hyper	0.196448732	0.05717	0.035958047
22	MCAT;MCAT	NM_014507;NM_173467	cg02233750	S_Shore	-0.0108775	hypo	0.684478553	0.0663475	hyper	0.019500046	0.077225	hyper	0.019500046	0.077225	0.00764278
7	C7orf43	NM_018275	cg02233849	N_Shore	0.017035	hyper	0.31635446	0.05935	hyper	0.00162006	0.042315	hyper	0.00162006	0.042315	0.018087811
1	TMCC2	NM_014858	cg02237875	Island	0.00844125	hyper	0.566397122	0.0421975	hyper	0.007891341	0.03375625	hyper	0.007891341	0.03375625	0.029115742
5	IRX4	NM_016358	cg02238012	N_Shore	0.01021375	hyper	0.703789352	-0.04700625	hypo	0.089616722	-0.05722	hypo	0.089616722	-0.05722	0.041656308
17			cg02238550		0.0023875	hyper	0.915266373	0.049495	hyper	0.035727063	0.0471075	hyper	0.035727063	0.0471075	0.044711948
X	GSPT2	NM_018094	cg02239640	S_Shore	-0.05495375	hypo	0.063543813	0.0280575	hyper	0.330042417	0.08301125	hyper	0.330042417	0.08301125	0.007257898
17			cg02240252	S_Shelf	0.01783625	hyper	0.389208966	0.0602825	hyper	0.00689032	0.04244625	hyper	0.00689032	0.04244625	0.047952096
2	GRB14	NM_004490	cg02244386	N_Shelf	0.0226185	hyper	0.280017947	0.074406	hyper	0.001422832	0.0517875	hyper	0.001422832	0.0517875	0.018788381
2	AGAP1;AGAP1	NM_014914;NM_001037131	cg02244583	N_Shore	0.00562625	hyper	0.797250541	0.0507625	hyper	0.027972674	0.04513625	hyper	0.027972674	0.04513625	0.04829103
8	NCOA2	NM_006540	cg02246683		-0.06908625	hypo	0.001745559	-0.0132025	hypo	0.505708887	0.05588375	hyper	0.505708887	0.05588375	0.008787162
6			cg02246928		-0.0171925	hypo	0.56350611	0.05238875	hyper	0.087229972	0.06958125	hyper	0.087229972	0.06958125	0.026383512
4	GDEP	NR_026555	cg02255004		-0.00921875	hypo	0.668550313	0.0761125	hyper	0.001571801	0.08533125	hyper	0.001571801	0.08533125	0.000537412
8	DLGAP2	NM_004745	cg02255090	N_Shore	-0.030435	hypo	0.285811978	0.03386125	hyper	0.236390438	0.06429625	hyper	0.236390438	0.06429625	0.030259007
3	RBM6;RBM6	NM_001167582;NM_005777	cg02255918		-0.05718	hypo	0.021083816	-0.0067575	hypo	0.772544572	0.0504225	hyper	0.772544572	0.0504225	0.039491103
5	RAB9P1	NR_000039	cg02257700		0.012375	hyper	0.475578513	0.05227375	hyper	0.005475329	0.03989875	hyper	0.005475329	0.03989875	0.028369646
11	KCNQ1;KCNQ1	NM_000218;NM_181798	cg02258534	Island	-0.0267225	hypo	0.31628123	0.02976875	hyper	0.265511618	0.05649125	hyper	0.265511618	0.05649125	0.040904029
11			cg02265742		0.02277625	hyper	0.211288904	0.08496375	hyper	7.62E-05	0.0621875	hyper	7.62E-05	0.0621875	0.001866784
14			cg02269231		-0.02121125	hypo	0.148918253	0.0134525	hyper	0.353452015	0.03466375	hyper	0.353452015	0.03466375	0.022749408
19	KLK5;KLK5;KLK5	NM_012427;NM_001077491;NM_001077492	cg02278114		0.02385125	hyper	0.125242492	0.0563475	hyper	0.001015062	0.03249625	hyper	0.001015062	0.03249625	0.040743857
15	SH2D7	NM_001101404	cg02279625		0.01352625	hyper	0.552826925	0.06313625	hyper	0.009868855	0.04961	hyper	0.009868855	0.04961	0.037332595
17	ASPSCR1	NM_024083	cg02280226	N_Shore	0.02453875	hyper	0.123237879	-0.00877125	hypo	0.572982473	-0.03331	hypo	0.572982473	-0.03331	0.040391112
20	CSNK2A1;CSNK2A1;CSNK2A1	NM_177560;NM_177559;NM_001895	cg02284850		-0.02156625	hypo	0.158823307	0.01547375	hyper	0.306962445	0.03704	hyper	0.306962445	0.03704	0.019909915
14			cg02286193	S_Shelf	-0.0195725	hypo	0.198957264	0.02407875	hyper	0.117305892	0.04365125	hyper	0.117305892	0.04365125	0.007164866
13			cg02286249	N_Shelf	0.02335125	hyper	0.543233442	0.10205625	hyper	0.012828954	0.078705	hyper	0.012828954	0.078705	0.048807587
5	TERT;TERT	NM_198255;NM_198253	cg02286968	N_Shelf	-0.02574625	hypo	0.236380419	0.03513	hyper	0.110667583	0.06087625	hyper	0.110667583	0.06087625	0.008531918
2			cg02287004		0.00689	hyper	0.720244347	0.063655	hyper	0.00276101	0.056765	hyper	0.00276101	0.056765	0.006560307
16	CDH13	NM_001257	cg02289020		0.0694225	hyper	0.026803986	0.13422	hyper	0.000133368	0.0647975	hyper	0.000133368	0.0647975	0.037490159
13			cg02291365	N_Shelf	-0.06039375	hypo	0.138509339	0.02466125	hyper	0.537107361	0.085055	hyper	0.537107361	0.085055	0.041292289
11			cg02297460	N_Shelf	-0.0221875	hypo	0.164480061	0.02299125	hyper	0.150339502	0.04517875	hyper	0.150339502	0.04517875	0.007612708
3	WNT5A	NM_003392	cg02298472	N_Shore	0.03270625	hyper	0.199806509	0.1042925	hyper	0.000330821	0.07158625	hyper	0.000330821	0.07158625	0.008250946
12			cg02300114		-0.03006	hypo	0.237211763	0.0270675	hyper	0.285807211	0.0571275	hyper	0.285807211	0.0571275	0.030400569
20	DEFB128	NM_001037732	cg02301189		-0.00744125	hypo	0.607166044	0.0317675	hyper	0.036091683	0.03920875	hyper	0.036091683	0.03920875	0.011457258
16			cg02301292		0.0593225	hyper	0.002418216	0.022555	hyper	0.208345149	-0.0367675	hypo	0.208345149	-0.0367675	0.04588998
15	OCA2	NM_000275	cg02312175	S_Shelf	-0.0603225	hypo	0.025884928	0.03371875	hyper	0.196226602	0.09404125	hyper	0.196226602	0.09404125	0.001138484
5			cg02312715		-0.017215	hypo	0.449956479	0.04745625	hyper	0.045069785	0.06467125	hyper	0.045069785	0.06467125	0.00828321
10	NEBL;NEBL	NM_213569;NM_006393	cg02313589		-0.02667125	hypo	0.096551361	0.01330875	hyper	0.39627787	0.03998	hyper	0.39627787	0.03998	0.016087045
10			cg02314201	Island	-0.069065	hypo	0.064182345	0.03226625	hyper	0.373198054	0.10133125	hyper	0.373198054	0.10133125	0.008989421
17	MYO1C;MYO1C;MYO1C	NM_033375;NM_001080779;NM_001080950	cg02317299	Island	0.00147375	hyper	0.946079361	0.06737125	hyper	0.0047268	0.0658975	hyper	0.0047268	0.0658975	0.005559196
5	VCAN;VCAN;VCAN;VCAN	NM_004385;NM_001164098;NM_001126336;NM_001164097	cg02318282		-0.008255	hypo	0.74389488	0.04399875	hyper	0.091221721	0.05225375	hyper	0.091221721	0.05225375	0.047507047
8	CYP11B1;CYP11B1	NM_000497;NM_001026213	cg02318454		0.00853	hyper	0.646081363	0.049675	hyper	0.012460266	0.041145	hyper	0.012460266	0.041145	0.034662301
13	C13orf16	NM_152324	cg02318549		-0.00409625	hypo	0.834176368	0.0403075	hyper	0.048442774	0.04440375	hyper	0.048442774	0.04440375	0.031116719
3	IQCJ;IQCJ	NM_001042705;NM_001042706	cg02325869		-0.01027	hypo	0.664630984	0.0503925	hyper	0.041813859	0.0606625	hyper	0.041813859	0.0606625	0.016179274
14	NRXN3	NM_004796	cg02326285		-0.01477875	hypo	0.490338501	0.03985	hyper	0.071341469	0.05462875	hyper	0.071341469	0.05462875	0.016288244
7	TSGA13	NM_052933	cg02332073		-0.01465625	hypo	0.399088765	0.0216875	hyper	0.216258722	0.03634375	hyper	0.216258722	0.03634375	0.043981153
1	PRDM16;PRDM16	NM_199454;NM_022114	cg02333588	S_Shore	-0.01272875	hypo	0.484226501	0.02734625	hyper	0.140216829	0.040075	hyper	0.140216829	0.040075	0.03510386
4	AREG	NM_001657	cg02334660	S_Shore	-0.00292875	hypo	0.855155079	0.03140125	hyper	0.059807047	0.03433	hyper	0.059807047	0.03433	0.041039091
12	PTHLH;PTHLH;PTHLH;PTHLH	NM_002820;NM_002820;NM_198965;NM_198965	cg02335533	S_Shore	0.0272825	hyper	0.341401831	0.098	hyper	0.00196491	0.0707175	hyper	0.00196491	0.0707175	0.019166751
2			cg02336442	N_Shore	-0.00404125	hypo	0.815416386	0.0371825	hyper	0.040300963	0.04122375	hyper	0.040300963	0.04122375	0.024363657
19	ACTL9	NM_178525	cg02339243	S_Shore	-0.01734875	hypo	0.516066309	0.045515	hyper	0.096886952	0.06286375	hyper	0.096886952	0.06286375	0.025379019
19	ZNF536	NM_014717	cg02340223	N_Shelf	0.00087125	hyper	0.956164896	0.03671	hyper	0.028187348	0.03583875	hyper	0.028187348	0.03583875	0.031748129
1			cg02341480	N_Shore	0.00562625	hyper	0.796524093	0.06644	hyper	0.005262443	0.06081375	hyper	0.005262443	0.06081375	0.009688034
7			cg02343235	N_Shore	0.007125	hyper	0.551830025	0.0319925	hyper	0.012411359	0.0248675	hyper	0.012411359	0.0248675	0.04610746
1	TMEM206	NM_018252	cg02343275	S_Shore	-0.02433625	hypo	0.314971806	0.02839375	hyper	0.242892528	0.05273	hyper	0.242892528	0.05273	0.036063376
13	LOC144776	NR_027039	cg02347881		-0.04071875	hypo	0.195527643	0.0454825	hyper	0.150020149	0.08620125	hyper	0.150020149	0.08620125	0.009634751
8			cg02348876		-0.0012925	hypo	0.954283238	0.0511525	hyper	0.031217382	0.052445	hyper	0.031217382	0.052445	0.02756919
4			cg02350740		0.01487125	hyper	0.374892385	0.05626125	hyper	0.002308763	0.04139	hyper	0.002308763	0.04139	0.019149484
5	C5orf60	NM_001142306	cg02351082		-0.03533	hypo	0.024448114	-0.06912625	hypo	9.45E-05	-0.03379625	hypo	9.45E-05	-0.03379625	0.030627685
12			cg02352252		0.00215125	hyper	0.916472314	0.0474525	hyper	0.028334735	0.04530125	hyper	0.028334735	0.04530125	0.035514345
6	LOC285830;LOC285830	NR_026972;NR_026973	cg02355653		0.14106375	hyper	0.03217515	-0.0688625	hypo	0.277246552	-0.20992625	hypo	0.277246552	-0.20992625	0.002488953
13			cg02355680		0.00637625	hyper	0.676062185	0.0378575	hyper	0.019390865	0.03148125	hyper	0.019390865	0.03148125	0.047848482
22	GP1BB;SEPT5	NM_000407;NM_002688	cg02357751	Island	-0.02252625	hypo	0.09127822	0.03528375	hyper	0.011110219	0.05781	hyper	0.011110219	0.05781	0.000151104
6			cg02359433	N_Shore	-0.0170625	hypo	0.665735174	0.07962625	hyper	0.052685999	0.09668875	hyper	0.052685999	0.09668875	0.020849557
15	SNORD115-13	NR_003305	cg02361459		-0.0138925	hypo	0.56629292	0.0519925	hyper	0.039876491	0.065885	hyper	0.039876491	0.065885	0.011120068
1	HMCN1	NM_031935	cg02362505		0.0116975	hyper	0.532087027	-0.02753875	hypo	0.148845877	-0.03923625	hypo	0.148845877	-0.03923625	0.044225884
5			cg02367160		0.0196025	hyper	0.434537955	0.08028875	hyper	0.003447831	0.06068625	hyper	0.003447831	0.06068625	0.021678394
1			cg02367921	N_Shore	-0.0558475	hypo	0.121673147	0.0403125	hyper	0.257965048	0.09616	hyper	0.257965048	0.09616	0.010941757
2	SIX3	NM_005413	cg02372786	N_Shore	0.01373875	hyper	0.426772985	0.06404	hyper	0.000983255	0.05030125	hyper	0.000983255	0.05030125	0.006956246
7	C7orf34	NM_178829	cg02373493		0.00697375	hyper	0.749730691	0.06486125	hyper	0.006323211	0.0578875	hyper	0.006323211	0.0578875	0.013336561
16	WDR90	NM_145294	cg02376143	N_Shelf	-0.01379875	hypo	0.421266801	0.0248	hyper	0.154605457	0.03859875	hyper	0.154605457	0.03859875	0.031435908
2	ASTL	NM_001002036	cg02377024		-0.00328125	hypo	0.877293542	0.04604625	hyper	0.038786237	0.0493275	hyper	0.038786237	0.0493275	0.027843247
4			cg02378063		0.01739625	hyper	0.4881568	0.0714625	hyper	0.00815034	0.05406625	hyper	0.00815034	0.05406625	0.038894741
5			cg02378335		0.005245	hyper	0.729383205	0.0375	hyper	0.019783005	0.032255	hyper	0.019783005	0.032255	0.041934224
6			cg02383285	Island	0.01075125	hyper	0.586952554	0.0633175	hyper	0.003553963	0.05256625	hyper	0.003553963	0.05256625	0.012917152
2	MYT1L	NM_015025	cg02383323	Island	0.00170125	hyper	0.878532943	0.024895	hyper	0.033438702	0.02319375	hyper	0.033438702	0.02319375	0.046176552
7	PEG10;PEG10	NM_001040152;NM_015068	cg02384501	N_Shore	-0.00674875	hypo	0.657359646	0.02520125	hyper	0.106802674	0.03195	hyper	0.106802674	0.03195	0.044260139
17	BAIAP2;BAIAP2;BAIAP2;BAIAP2	NM_017450;NM_006340;NM_001144888;NM_017451	cg02386219		-0.00319625	hypo	0.866178098	0.044005	hyper	0.027901046	0.04720125	hyper	0.027901046	0.04720125	0.019229017
16	RUNDC2A	NM_032167	cg02386311	S_Shelf	-0.0310725	hypo	0.352098473	0.04162125	hyper	0.215984688	0.07269375	hyper	0.215984688	0.07269375	0.036353882
9	NCRNA00032;NCRNA00032	NR_026679;NR_026687	cg02388718		-0.00379125	hypo	0.801185008	0.029865	hyper	0.056611513	0.03365625	hyper	0.056611513	0.03365625	0.033437378
12	ANKS1B	NM_152788	cg02389938		-0.02480625	hypo	0.380168929	0.0563225	hyper	0.053850086	0.08112875	hyper	0.053850086	0.08112875	0.00756379
10			cg02390961		-0.0039075	hypo	0.762716425	0.02598625	hyper	0.053814786	0.02989375	hyper	0.053814786	0.02989375	0.028434814
12	ZNF605;ZNF605	NM_183238;NM_001164715	cg02392724		0.0004	hyper	0.986049411	0.05580625	hyper	0.021490649	0.05540625	hyper	0.021490649	0.05540625	0.022340447
5	RNU5E;RNU5D	NR_002754;NR_002755	cg02392813	N_Shelf	0.0190725	hyper	0.117197344	0.04354	hyper	0.001128583	0.0244675	hyper	0.001128583	0.0244675	0.048019519
7			cg02392835		-0.017845	hypo	0.318804032	0.02219375	hyper	0.21770347	0.04003875	hyper	0.21770347	0.04003875	0.031727156
12	C12orf39	NM_030572	cg02393721	N_Shore	0.0485625	hyper	0.063641816	0.1051475	hyper	0.00032328	0.056585	hyper	0.00032328	0.056585	0.032841167
7	ASB4;ASB4	NM_145872;NM_016116	cg02395581		0.02658625	hyper	0.167979923	-0.0158575	hypo	0.404605501	-0.04244375	hypo	0.404605501	-0.04244375	0.032667288
16			cg02402744	N_Shore	0.0583975	hyper	0.109637252	0.14515375	hyper	0.000397024	0.08675625	hyper	0.000397024	0.08675625	0.021221467
12	SOX5	NM_152989	cg02402843	Island	-0.00269625	hypo	0.88217251	0.04458125	hyper	0.020935077	0.0472775	hyper	0.020935077	0.0472775	0.014995473
5			cg02412169	S_Shelf	-0.02459125	hypo	0.275572302	0.0328025	hyper	0.149826982	0.05739375	hyper	0.149826982	0.05739375	0.015735652
19	C19orf77	NM_001136503	cg02415125	N_Shore	-0.01208625	hypo	0.582917583	0.04027875	hyper	0.076218222	0.052365	hyper	0.076218222	0.052365	0.024132517
2			cg02415629		-0.03115625	hypo	0.14256973	0.02350375	hyper	0.263868567	0.05466	hyper	0.263868567	0.05466	0.013848137
16			cg02418439		-0.02780875	hypo	0.219470202	0.021325	hyper	0.34312054	0.04913375	hyper	0.34312054	0.04913375	0.035725481
13			cg02424249		-0.0167275	hypo	0.544485391	0.04229875	hyper	0.133410909	0.05902625	hyper	0.133410909	0.05902625	0.04046614
7	C7orf10	NM_024728	cg02426324		0.0510325	hyper	0.00606211	0.10048	hyper	4.48E-06	0.0494475	hyper	4.48E-06	0.0494475	0.007554388
1			cg02426376	N_Shore	0.01351375	hyper	0.546786718	0.059795	hyper	0.012561349	0.04628125	hyper	0.012561349	0.04628125	0.047356211
16	ARHGDIG;PDIA2	NM_001176;NM_006849	cg02428506	Island	-0.021115	hypo	0.35516707	0.03498375	hyper	0.131567772	0.05609875	hyper	0.131567772	0.05609875	0.019644879
8	SGCZ	NM_139167	cg02431866		-0.0077475	hypo	0.773446647	0.0488075	hyper	0.079404484	0.056555	hyper	0.079404484	0.056555	0.044367835
6			cg02438481	S_Shore	-0.01380625	hypo	0.706888026	0.0679975	hyper	0.073452085	0.08180375	hyper	0.073452085	0.08180375	0.033830343
1	SPATA21	NM_198546	cg02440562	N_Shelf	0.01003625	hyper	0.577077121	0.04907	hyper	0.010963461	0.03903375	hyper	0.010963461	0.03903375	0.038052463
2	DGKD;DGKD	NM_152879;NM_003648	cg02442900		0.01936875	hyper	0.490267303	-0.040215	hypo	0.158942031	-0.05958375	hypo	0.158942031	-0.05958375	0.041655949
7	OR2A2	NM_001005480	cg02449336		0.01545	hyper	0.656948675	0.08719125	hyper	0.018282436	0.07174125	hyper	0.018282436	0.07174125	0.047867639
1			cg02450666	N_Shelf	-0.019085	hypo	0.505920727	0.04785375	hyper	0.103623778	0.06693875	hyper	0.103623778	0.06693875	0.026493158
17	IFI35	NM_005533	cg02452732		0.02097	hyper	0.330554517	0.0646375	hyper	0.005474683	0.0436675	hyper	0.005474683	0.0436675	0.049821055
22	CRYBB1	NM_001887	cg02455383		-0.012791562	hypo	0.559787414	0.045604688	hyper	0.046289841	0.05839625	hyper	0.046289841	0.05839625	0.012941409
8	ZMAT4;ZMAT4	NM_024645;NM_001135731	cg02458516		-0.06540375	hypo	0.054852096	0.01362	hyper	0.677552842	0.07902375	hyper	0.677552842	0.07902375	0.022583997
15			cg02458602	N_Shore	-0.020615	hypo	0.222681347	0.024445	hyper	0.150796476	0.04506	hyper	0.150796476	0.04506	0.011651907
19	VN1R4	NM_173857	cg02459818		-0.00593125	hypo	0.796877599	0.04138	hyper	0.082257853	0.04731125	hyper	0.082257853	0.04731125	0.049088145
16	FUS;FUS;FUS;FUS	NR_028388;NM_001170937;NM_004960;NM_001170634	cg02459866	S_Shore	0.0072025	hyper	0.548133486	0.036605	hyper	0.005049808	0.0294025	hyper	0.005049808	0.0294025	0.020468511
8			cg02464458		-0.05334625	hypo	0.083710888	0.0235275	hyper	0.433479389	0.07687375	hyper	0.433479389	0.07687375	0.015798907
2			cg02464901		0.03292625	hyper	0.139961997	0.0891975	hyper	0.000392139	0.05627125	hyper	0.000392139	0.05627125	0.015534611
15	SNORD115-2	NR_003294	cg02466440		-0.00164125	hypo	0.939237284	0.05218125	hyper	0.022254975	0.0538225	hyper	0.022254975	0.0538225	0.018777235
12			cg02467451	S_Shore	-0.00348375	hypo	0.893779925	0.05916625	hyper	0.031272847	0.06265	hyper	0.031272847	0.06265	0.023367391
8	CYP11B2	NM_000498	cg02467735		-0.00755375	hypo	0.742258682	0.04112	hyper	0.08300598	0.04867375	hyper	0.08300598	0.04867375	0.042701618
4	NR3C2;NR3C2	NM_001166104;NM_000901	cg02471166		0.02828	hyper	0.235984338	0.082044875	hyper	0.002501059	0.053764875	hyper	0.002501059	0.053764875	0.033074923
7			cg02475276	S_Shelf	0.00371875	hyper	0.838225788	0.06601	hyper	0.001276543	0.06229125	hyper	0.001276543	0.06229125	0.002117476
5	NPM1;NPM1;NPM1	NM_199185;NM_002520;NM_001037738	cg02478379	N_Shore	-0.00153875	hypo	0.937707442	-0.04403625	hypo	0.033458083	-0.0424975	hypo	0.033458083	-0.0424975	0.039509682
1	CD1B	NM_001764	cg02478603		0.00677125	hyper	0.662858161	0.06590625	hyper	0.000264188	0.059135	hyper	0.000264188	0.059135	0.000794509
6	PGK2;PGK2	NM_138733;NM_138733	cg02482438	S_Shore	0.0327	hyper	0.212534587	0.08614125	hyper	0.002581171	0.05344125	hyper	0.002581171	0.05344125	0.047289171
1			cg02483449	S_Shore	-0.02454	hypo	0.430984612	0.0536625	hyper	0.092886044	0.0782025	hyper	0.092886044	0.0782025	0.017679398
10	DIP2C	NM_014974	cg02483529	N_Shore	0.00627625	hyper	0.732154689	0.04830625	hyper	0.013745756	0.04203	hyper	0.013745756	0.04203	0.029510672
10	STK32C	NM_173575	cg02484745	Island	-0.00950625	hypo	0.4150531	0.024445	hyper	0.043639359	0.03395125	hyper	0.043639359	0.03395125	0.006919653
12	TMEM132C	NM_001136103	cg02485729		-0.01270875	hypo	0.640994959	0.0463625	hyper	0.09808791	0.05907125	hyper	0.09808791	0.05907125	0.038351638
15	SMAD3	NM_005902	cg02486855	N_Shore	0.0103625	hyper	0.78282472	0.090515	hyper	0.022957602	0.0801525	hyper	0.022957602	0.0801525	0.041621745
6			cg02489478	N_Shore	0.00782375	hyper	0.678275043	0.05225625	hyper	0.009990814	0.0444325	hyper	0.009990814	0.0444325	0.025594546
2			cg02491905		-0.0259175	hypo	0.272616311	0.04843125	hyper	0.04681952	0.07434875	hyper	0.04681952	0.07434875	0.003736519
3	RNF13;RNF13	NM_007282;NM_183381	cg02492104		0.00276125	hyper	0.853674583	0.03347875	hyper	0.033438633	0.0307175	hyper	0.033438633	0.0307175	0.049303141
5	OTP	NM_032109	cg02493167	N_Shore	-0.0467275	hypo	0.036305717	0.02234	hyper	0.298977442	0.0690675	hyper	0.298977442	0.0690675	0.003226769
3	TNIK;TNIK;TNIK;TNIK;TNIK;TNIK;TNIK;TNIK;TNIK	NM_001161563;NM_001161566;NM_001161560;NR_027767;NM_001161565;NM_001161561;NM_015028;NM_001161562;NM_001161564	cg02499139		0.0177825	hyper	0.352239555	0.056805	hyper	0.005888501	0.0390225	hyper	0.005888501	0.0390225	0.048448024
12	NOS1	NM_000620	cg02500231	Island	0.01311875	hyper	0.632282018	-0.05998	hypo	0.036703274	-0.07309875	hypo	0.036703274	-0.07309875	0.012674186
9	GRIN3A;PPP3R2;PPP3R2	NM_133445;NM_147180;NM_147180	cg02500883	Island	-0.00428625	hypo	0.756018552	0.029655	hyper	0.040059912	0.03394125	hyper	0.040059912	0.03394125	0.020393483
9	GAS1;GAS1	NM_002048;NM_002048	cg02501714	Island	-0.03912875	hypo	0.048590854	0.00035625	hyper	0.985039756	0.039485	hyper	0.985039756	0.039485	0.046739641
17	C17orf108	NM_001076680	cg02502358	S_Shore	-0.022535	hypo	0.318684401	0.0311225	hyper	0.172574168	0.0536575	hyper	0.172574168	0.0536575	0.023427909
12			cg02506275	S_Shore	-0.00762875	hypo	0.794445969	0.06188375	hyper	0.04328992	0.0695125	hyper	0.04328992	0.0695125	0.02473764
17			cg02508651	Island	0.01478375	hyper	0.65380976	0.09618125	hyper	0.007052902	0.0813975	hyper	0.007052902	0.0813975	0.019868705
17	CCDC144NL	NM_001004306	cg02508897		-0.0105225	hypo	0.483716177	0.0375025	hyper	0.018378216	0.048025	hyper	0.018378216	0.048025	0.003520873
1			cg02518135	Island	0.02982125	hyper	0.162631064	-0.02025125	hypo	0.337509247	-0.0500725	hypo	0.337509247	-0.0500725	0.023682479
8	ADRA1A	NM_033303	cg02519717		-0.01496	hypo	0.38426579	0.0202675	hyper	0.241695049	0.0352275	hyper	0.241695049	0.0352275	0.047947189
5	FAM71B	NM_130899	cg02520160	Island	0.05767875	hyper	0.021903007	0.12003375	hyper	3.45E-05	0.062355	hyper	3.45E-05	0.062355	0.01405244
11	MUC5B	NM_002458	cg02522041	S_Shore	0.01450375	hyper	0.457451854	0.0637575	hyper	0.002949787	0.04925375	hyper	0.002949787	0.04925375	0.017209579
6	CCND3;CCND3	NM_001136017;NM_001136126	cg02524834		0.01070875	hyper	0.617138028	0.06563875	hyper	0.004950506	0.05493	hyper	0.004950506	0.05493	0.015987049
4			cg02527056		0.00070625	hyper	0.978526495	0.07616625	hyper	0.007418131	0.07546	hyper	0.007418131	0.07546	0.007904332
5	F2RL2;IQGAP2	NM_004101;NM_006633	cg02529909		-0.0064175	hypo	0.696732649	0.0317375	hyper	0.063183587	0.038155	hyper	0.063183587	0.038155	0.027886579
12	GLT1D1	NM_144669	cg02531227		-0.0229675	hypo	0.314732363	0.02834375	hyper	0.217330013	0.05131125	hyper	0.217330013	0.05131125	0.031066838
11	JAM3	NM_032801	cg02531506		0.010585	hyper	0.279792302	0.03184125	hyper	0.002899528	0.02125625	hyper	0.002899528	0.02125625	0.036299577
6	HLA-DPB2	NR_001435	cg02532030		-0.0344075	hypo	0.134900945	0.01684875	hyper	0.455744784	0.05125625	hyper	0.455744784	0.05125625	0.030285366
6			cg02532113		-0.0015975	hypo	0.942779875	0.04728	hyper	0.042449489	0.0488775	hyper	0.042449489	0.0488775	0.036479672
6	OPRM1;OPRM1;OPRM1;OPRM1;OPRM1;OPRM1;OPRM1;OPRM1;OPRM1;OPRM1;OPRM1;OPRM1	NM_001145283;NM_001008503;NM_001145281;NM_001145282;NM_000914;NM_001145284;NM_001145286;NM_001008504;NM_001145285;NM_001145280;NM_001145279;NM_001008505	cg02533058		-0.02155	hypo	0.413215857	0.03579625	hyper	0.179524486	0.05734625	hyper	0.179524486	0.05734625	0.036687436
12			cg02533998		-0.00261	hypo	0.904929779	0.044455	hyper	0.051150373	0.047065	hyper	0.051150373	0.047065	0.039884281
10	LRRC27;LRRC27;LRRC27;LRRC27;LRRC27	NM_001143757;NM_030626;NM_001143759;NM_001143758;NR_026559	cg02535060		0.01045875	hyper	0.680815156	0.08896375	hyper	0.001720279	0.078505	hyper	0.001720279	0.078505	0.004709047
11	FLI1;FLI1	NM_002017;NM_001167681	cg02536065	Island	0.01626875	hyper	0.571342851	0.09548375	hyper	0.002624222	0.079215	hyper	0.002624222	0.079215	0.01022255
5			cg02537408	N_Shore	0.00214	hyper	0.861089953	0.03381375	hyper	0.010226659	0.03167375	hyper	0.010226659	0.03167375	0.01529515
15	RFX7	NM_022841	cg02538562		0.005665	hyper	0.718095951	0.04078875	hyper	0.014876956	0.03512375	hyper	0.014876956	0.03512375	0.033117064
16	PSMD7	NM_002811	cg02543101	S_Shelf	-0.0426875	hypo	0.004188273	0.01607625	hyper	0.24374652	0.05876375	hyper	0.24374652	0.05876375	0.000219633
5			cg02546376		-0.00925875	hypo	0.568220292	0.0262925	hyper	0.113677184	0.03555125	hyper	0.113677184	0.03555125	0.036255376
6	MAS1L	NM_052967	cg02547724		0.011565	hyper	0.572392035	0.05695	hyper	0.009674204	0.045385	hyper	0.009674204	0.045385	0.03443983
3			cg02548228	N_Shelf	-0.031065	hypo	0.304795339	0.0355425	hyper	0.241996646	0.0666075	hyper	0.241996646	0.0666075	0.034231975
4	SPP1;SPP1;SPP1	NM_001040060;NM_001040058;NM_000582	cg02549628		-0.0061	hypo	0.802022923	0.05591125	hyper	0.029207664	0.06201125	hyper	0.029207664	0.06201125	0.016753648
2			cg02551589		0.00751875	hyper	0.721170469	0.06067	hyper	0.007757537	0.05315125	hyper	0.007757537	0.05315125	0.017691239
12	SOX5;SOX5	NM_152989;NM_006940	cg02555243	Island	0.05705125	hyper	0.02031054	0.129505	hyper	9.08E-06	0.07245375	hyper	9.08E-06	0.07245375	0.004308332
16			cg02560364		-0.02113375	hypo	0.335570706	0.02781	hyper	0.208398438	0.04894375	hyper	0.208398438	0.04894375	0.032306258
16			cg02560510		-0.03014875	hypo	0.3471018	0.03834125	hyper	0.234546066	0.06849	hyper	0.234546066	0.06849	0.039650701
2	SLC9A4;SLC9A4	NM_001011552;NM_001011552	cg02567476	Island	-0.00743375	hypo	0.680708876	0.03545625	hyper	0.058796283	0.04289	hyper	0.058796283	0.04289	0.024585835
7			cg02570115		-0.03291125	hypo	0.184530977	0.03465125	hyper	0.163245127	0.0675625	hyper	0.163245127	0.0675625	0.009951557
8	SLC10A5	NM_001010893	cg02573176		-0.017035	hypo	0.503651143	0.08480375	hyper	0.002551134	0.10183875	hyper	0.002551134	0.10183875	0.000477725
11			cg02574022		0.004445	hyper	0.821815984	0.04840375	hyper	0.020818159	0.04395875	hyper	0.020818159	0.04395875	0.034055027
16	A2BP1;A2BP1;A2BP1;A2BP1;A2BP1;A2BP1	NM_001142334;NM_145893;NM_001142333;NM_018723;NM_145891;NM_145892	cg02576228	N_Shore	-0.0202475	hypo	0.096719239	0.02517375	hyper	0.042018281	0.04542125	hyper	0.042018281	0.04542125	0.000743381
7	HTR5A	NM_024012	cg02579332		0.0051925	hyper	0.554333599	0.023565	hyper	0.012085439	0.0183725	hyper	0.012085439	0.0183725	0.044658076
1			cg02579668		-0.0049325	hypo	0.801937562	-0.05410375	hypo	0.010528988	-0.04917125	hypo	0.010528988	-0.04917125	0.018678672
3	LPP;LPP;LPP	NM_001167672;NM_001167671;NM_005578	cg02579706		-0.01897875	hypo	0.422074128	0.0330825	hyper	0.167581185	0.05206125	hyper	0.167581185	0.05206125	0.034827784
5			cg02580917	N_Shore	-0.055815	hypo	0.082684137	0.0174575	hyper	0.575957241	0.0732725	hyper	0.575957241	0.0732725	0.025859918
6	GPX6	NM_182701	cg02580969		-0.04504875	hypo	0.072491915	0.00701375	hyper	0.772146006	0.0520625	hyper	0.772146006	0.0520625	0.040107712
X	USP11	NM_004651	cg02581653	N_Shore	-0.03858375	hypo	0.309358145	0.04286625	hyper	0.259971763	0.08145	hyper	0.259971763	0.08145	0.038518579
19	GRIN3B	NM_138690	cg02582520	Island	0.0172525	hyper	0.390329494	-0.0292625	hypo	0.151070381	-0.046515	hypo	0.151070381	-0.046515	0.02705368
7	POU6F2;POU6F2	NM_007252;NM_001166018	cg02582587		0.0049825	hyper	0.77858751	0.04188125	hyper	0.025309624	0.03689875	hyper	0.025309624	0.03689875	0.046188125
13	RASA3	NM_007368	cg02588809	S_Shore	-0.00804	hypo	0.697802936	0.03553125	hyper	0.095588564	0.04357125	hyper	0.095588564	0.04357125	0.043957846
11			cg02589685	N_Shore	-0.022448571	hypo	0.564608643	0.068725714	hyper	0.078770331	0.091174286	hyper	0.078770331	0.091174286	0.025015707
15	MEGF11	NM_032445	cg02593958	N_Shelf	-0.02941375	hypo	0.01637355	-0.000345	hypo	0.976038677	0.02906875	hyper	0.976038677	0.02906875	0.017522437
5	RNF130	NM_018434	cg02596779	N_Shore	-0.0528	hypo	0.061849513	0.003335	hyper	0.902427623	0.056135	hyper	0.902427623	0.056135	0.048155608
4			cg02596940		-0.001815	hypo	0.901404991	0.037055	hyper	0.017563763	0.03887	hyper	0.017563763	0.03887	0.013253125
12	HPD	NM_002150	cg02596994		0.00503875	hyper	0.771694911	-0.04124625	hypo	0.02465202	-0.046285	hypo	0.02465202	-0.046285	0.012828043
5			cg02597923	N_Shelf	-0.01663375	hypo	0.498236133	0.03422875	hyper	0.170106136	0.0508625	hyper	0.170106136	0.0508625	0.046434943
5	C6;C6	NM_001115131;NM_000065	cg02598319		-0.01079625	hypo	0.504100289	0.0379375	hyper	0.025663414	0.04873375	hyper	0.025663414	0.04873375	0.00547752
2			cg02598623		-0.01711625	hypo	0.332712306	0.01976625	hyper	0.264906398	0.0368825	hyper	0.264906398	0.0368825	0.043841641
5			cg02600413	N_Shelf	0.01691	hyper	0.3944462	0.0589125	hyper	0.006023456	0.0420025	hyper	0.006023456	0.0420025	0.041763222
22	CCT8L2	NM_014406	cg02601618		-0.04384375	hypo	0.055867609	0.01928375	hyper	0.385027529	0.0631275	hyper	0.385027529	0.0631275	0.008063871
5	TERT;TERT	NM_198255;NM_198253	cg02601800	N_Shelf	-0.0284225	hypo	0.379037575	0.07178875	hyper	0.033160401	0.10021125	hyper	0.033160401	0.10021125	0.004331693
9	GRIN3A;PPP3R2	NM_133445;NM_147180	cg02602411	Island	-0.0084925	hypo	0.681800863	0.04172125	hyper	0.052928226	0.05021375	hyper	0.052928226	0.05021375	0.022009424
20			cg02603518	Island	0.0183325	hyper	0.275527414	0.05281	hyper	0.003796189	0.0344775	hyper	0.003796189	0.0344775	0.046783842
3	GOLIM4	NM_014498	cg02604560		0.0153	hyper	0.239521062	0.04412875	hyper	0.001999768	0.02882875	hyper	0.001999768	0.02882875	0.032494396
2	ASXL2	NM_018263	cg02607972	Island	-0.03659375	hypo	0.22992618	0.03192625	hyper	0.293106688	0.06852	hyper	0.293106688	0.06852	0.030216156
19	MEX3D	NM_203304	cg02614657	Island	-0.03324125	hypo	0.245625931	0.0421225	hyper	0.144692484	0.07536375	hyper	0.144692484	0.07536375	0.012712215
17	WSCD1	NM_015253	cg02616315	Island	-0.00248375	hypo	0.882181308	0.0449975	hyper	0.012312875	0.04748125	hyper	0.012312875	0.04748125	0.008725111
3			cg02616769		-0.00284	hypo	0.886504703	0.04060625	hyper	0.050464667	0.04344625	hyper	0.050464667	0.04344625	0.037442727
7	CARD11	NM_032415	cg02617727	N_Shore	0.01623625	hyper	0.35701045	0.05906375	hyper	0.002332381	0.0428275	hyper	0.002332381	0.0428275	0.020881754
11	TYR	NM_000372	cg02618229		-0.01124875	hypo	0.617397226	0.039785	hyper	0.086393581	0.05103375	hyper	0.086393581	0.05103375	0.030974497
8			cg02618555		0.00805375	hyper	0.582313965	0.039590438	hyper	0.014689057	0.031536688	hyper	0.014689057	0.031536688	0.043151451
16	WDR24	NM_032259	cg02620557	S_Shore	-0.02906125	hypo	0.055227937	0.00578125	hyper	0.691651122	0.0348425	hyper	0.691651122	0.0348425	0.023742204
3	ZNF717	NM_001128223	cg02621032	Island	-0.02304125	hypo	0.262881945	0.02101625	hyper	0.306052436	0.0440575	hyper	0.306052436	0.0440575	0.038512825
7	ASB15	NM_080928	cg02621087	Island	0.0106375	hyper	0.630194428	0.056895	hyper	0.015617364	0.0462575	hyper	0.015617364	0.0462575	0.044771168
16			cg02622133	S_Shore	0.03412875	hyper	0.308072194	0.105845	hyper	0.00366133	0.07171625	hyper	0.00366133	0.07171625	0.038848906
8	EFHA2	NM_181723	cg02626012		-0.01549625	hypo	0.395079505	0.022245	hyper	0.225967058	0.03774125	hyper	0.225967058	0.03774125	0.045820818
1	NGF	NM_002506	cg02626991		0.00433625	hyper	0.784499835	0.0442275	hyper	0.009635295	0.03989125	hyper	0.009635295	0.03989125	0.018042017
17	SHISA6	NM_207386	cg02629470		0.0040275	hyper	0.80796027	0.03881375	hyper	0.026528318	0.03478625	hyper	0.026528318	0.03478625	0.044608712
6	EXOC2	NM_018303	cg02631921		-0.00723125	hypo	0.497467236	0.01962	hyper	0.074134806	0.02685125	hyper	0.074134806	0.02685125	0.017466958
16	GNPTG	NM_032520	cg02632227	Island	-0.002796812	hypo	0.903374529	0.04541125	hyper	0.050586295	0.048208063	hyper	0.050586295	0.048208063	0.04238782
15			cg02633068	Island	-0.00985375	hypo	0.779884659	0.0689925	hyper	0.059745042	0.07884625	hyper	0.059745042	0.07884625	0.03335584
11	OR2AG1	NM_001004489	cg02634507		0.02804125	hyper	0.085231317	0.06171375	hyper	0.00061939	0.0336725	hyper	0.00061939	0.0336725	0.041442579
1			cg02634762		0.03282125	hyper	0.134378477	0.08527875	hyper	0.000515411	0.0524575	hyper	0.000515411	0.0524575	0.020860869
19	CACNA1A;CACNA1A	NM_001127222;NM_001127221	cg02637414	N_Shelf	-0.00165375	hypo	0.926614496	0.04315625	hyper	0.023258165	0.04481	hyper	0.023258165	0.04481	0.018948671
1			cg02637469	N_Shore	-0.00693375	hypo	0.759836307	0.05787875	hyper	0.016611913	0.0648125	hyper	0.016611913	0.0648125	0.008198451
7	PTPRN2;PTPRN2;PTPRN2	NM_002847;NM_130842;NM_130843	cg02637474		0.01988375	hyper	0.253339984	0.05846125	hyper	0.002193002	0.0385775	hyper	0.002193002	0.0385775	0.032633022
9	TTC39B;TTC39B;TTC39B;TTC39B	NM_001168341;NM_152574;NM_001168339;NM_001168340	cg02639095	S_Shore	0.01109875	hyper	0.590899439	0.08876625	hyper	0.0002267	0.0776675	hyper	0.0002267	0.0776675	0.000882358
12			cg02639546	Island	0.01076125	hyper	0.629256449	0.0696475	hyper	0.0042851	0.05888625	hyper	0.0042851	0.05888625	0.013407474
8	DLGAP2	NM_004745	cg02641770	N_Shore	0.0275425	hyper	0.322785565	0.1012225	hyper	0.001134008	0.07368	hyper	0.001134008	0.07368	0.012655166
2			cg02641801		0.0105125	hyper	0.553433425	0.0478175	hyper	0.011746533	0.037305	hyper	0.011746533	0.037305	0.043646641
7	LOC100287834;LOC100287704	NR_028349;NR_028348	cg02643647	N_Shore	0.0091925	hyper	0.787543796	0.0867725	hyper	0.016930103	0.07758	hyper	0.016930103	0.07758	0.030728181
2			cg02643668		-0.0069175	hypo	0.708974193	0.03442875	hyper	0.072655239	0.04134625	hyper	0.072655239	0.04134625	0.033634179
13	RASA3	NM_007368	cg02648589	N_Shore	0.0182075	hyper	0.468940018	0.07654125	hyper	0.00507742	0.05833375	hyper	0.00507742	0.05833375	0.027128865
16			cg02657245		0.044555	hyper	0.02942967	0.0942275	hyper	5.74E-05	0.0496725	hyper	5.74E-05	0.0496725	0.0164034
2	SPATS2L;SPATS2L;SPATS2L;SPATS2L	NM_001100422;NM_015535;NM_001100424;NM_001100423	cg02657384		-0.00439125	hypo	0.729297087	0.02829	hyper	0.033769528	0.03268125	hyper	0.033769528	0.03268125	0.015714779
13	SPATA13;SPATA13	NM_001166271;NM_153023	cg02659854		-0.02716875	hypo	0.250822271	0.02665625	hyper	0.259619229	0.053825	hyper	0.259619229	0.053825	0.028661788
7			cg02666042	S_Shelf	0.00132625	hyper	0.931777234	0.0334075	hyper	0.039671324	0.03208125	hyper	0.039671324	0.03208125	0.047450111
12			cg02667987	N_Shore	-0.0128475	hypo	0.541235979	0.03194375	hyper	0.136666256	0.04479125	hyper	0.136666256	0.04479125	0.04119236
2	EDAR	NM_022336	cg02668075	S_Shore	0.0135975	hyper	0.378931425	0.051285	hyper	0.002542716	0.0376875	hyper	0.002542716	0.0376875	0.02055141
10	ABCC2	NM_000392	cg02672229		0.00317375	hyper	0.899606679	0.06369625	hyper	0.01745695	0.0605225	hyper	0.01745695	0.0605225	0.023134067
6	MAP3K5	NM_005923	cg02673417		0.00359125	hyper	0.856500212	0.0582375	hyper	0.006899086	0.05464625	hyper	0.006899086	0.05464625	0.010546708
9	FAM125B;FAM125B	NM_033446;NM_001011703	cg02677635	N_Shore	-0.00573	hypo	0.8151995	0.04490125	hyper	0.076744609	0.05063125	hyper	0.076744609	0.05063125	0.047898324
3			cg02691343	N_Shore	0.0049275	hyper	0.744873404	0.0443125	hyper	0.006960551	0.039385	hyper	0.006960551	0.039385	0.01484441
3	ALG1L2	NM_001136152	cg02693227		-0.15796	hypo	0.027449799	0.02497375	hyper	0.713203	0.18293375	hyper	0.713203	0.18293375	0.012011884
16			cg02705762		-0.0229425	hypo	0.196524364	0.02152125	hyper	0.224700419	0.04446375	hyper	0.224700419	0.04446375	0.016792008
6			cg02705958		-0.02011125	hypo	0.373560955	0.05870625	hyper	0.014304468	0.0788175	hyper	0.014304468	0.0788175	0.001668608
19	TJP3	NM_014428	cg02707222	Island	0.01497375	hyper	0.407921232	0.05443	hyper	0.005470045	0.03945625	hyper	0.005470045	0.03945625	0.036406825
19	SLC27A1	NM_198580	cg02707854	S_Shelf	-0.13237125	hypo	0.027996021	0.00830875	hyper	0.884284055	0.14068	hyper	0.884284055	0.14068	0.020313463
19	ZNF709;ZNF709	NM_152601;NM_001145647	cg02715200		0.00850375	hyper	0.379111297	0.028485	hyper	0.006305407	0.01998125	hyper	0.006305407	0.01998125	0.046154938
4			cg02715327	N_Shelf	0.0101375	hyper	0.577736727	0.0503575	hyper	0.010016476	0.04022	hyper	0.010016476	0.04022	0.03495886
4			cg02719154	S_Shore	0.0024775	hyper	0.912333525	-0.04651375	hypo	0.047819023	-0.04899125	hypo	0.047819023	-0.04899125	0.037968009
8	RP1L1	NM_178857	cg02724490	Island	-0.0070675	hypo	0.751068573	0.04733625	hyper	0.04221447	0.05440375	hyper	0.04221447	0.05440375	0.021245094
8			cg02726281	N_Shore	-0.0332925	hypo	0.096693104	0.01095875	hyper	0.574233667	0.04425125	hyper	0.574233667	0.04425125	0.030710247
3	GP9	NM_000174	cg02726291		-0.00417125	hypo	0.865380528	0.04932625	hyper	0.05431128	0.0534975	hyper	0.05431128	0.0534975	0.038163667
6	HLA-DRB5	NM_002125	cg02735423	Island	0.06154375	hyper	0.418647004	-0.1931025	hypo	0.016551885	-0.25464625	hypo	0.016551885	-0.25464625	0.002399471
11	TRIM29	NM_012101	cg02735733		-0.01480125	hypo	0.56027097	0.041085	hyper	0.114440621	0.05588625	hyper	0.114440621	0.05588625	0.035622136
11	NAV2;NAV2;NAV2;NAV2	NM_182964;NM_001111018;NM_145117;NM_001111019	cg02739280		0.00529375	hyper	0.837817243	-0.05504375	hypo	0.042019821	-0.0603375	hypo	0.042019821	-0.0603375	0.027105429
6	RSPH3	NM_031924	cg02739853		0.01137125	hyper	0.316179153	0.04368125	hyper	0.000653424	0.03231	hyper	0.000653424	0.03231	0.00783316
2			cg02740308	N_Shore	0.01609	hyper	0.405367714	0.05620625	hyper	0.006974889	0.04011625	hyper	0.006974889	0.04011625	0.045572385
X	MAP3K15	NM_001001671	cg02741829		-0.02757375	hypo	0.18788938	0.0362675	hyper	0.08741185	0.06384125	hyper	0.08741185	0.06384125	0.004547471
2	DHRS9;DHRS9;DHRS9;DHRS9	NM_001142271;NM_005771;NM_199204;NM_001142270	cg02743878		-0.04131875	hypo	0.156615081	0.0203525	hyper	0.478025271	0.06167125	hyper	0.478025271	0.06167125	0.039240546
17	RGS9;RGS9;RGS9	NM_003835;NM_001081955;NM_001165933	cg02745045		0.007605	hyper	0.663826723	0.046295	hyper	0.013322527	0.03869	hyper	0.013322527	0.03869	0.034989689
4	DEFB131	NM_001040448	cg02745398		0.0013225	hyper	0.948445767	0.05420875	hyper	0.013349059	0.05288625	hyper	0.013349059	0.05288625	0.015470824
16			cg02746752		-0.009665	hypo	0.648401917	0.0386	hyper	0.077852896	0.048265	hyper	0.077852896	0.048265	0.030330603
12	TESC;TESC;TESC	NR_031766;NM_017899;NM_001168325	cg02750743	S_Shore	-0.01177	hypo	0.6133841	0.03937125	hyper	0.100028499	0.05114125	hyper	0.100028499	0.05114125	0.03607113
3	LRRC15;LRRC15	NM_130830;NM_001135057	cg02750850		-4.38E-05	hypo	0.997091339	0.02474875	hyper	0.048323412	0.0247925	hyper	0.048323412	0.0247925	0.047960252
20			cg02751309	N_Shore	-0.00732875	hypo	0.750158967	0.04404	hyper	0.065110625	0.05136875	hyper	0.065110625	0.05136875	0.033621817
12	FBXL14	NM_152441	cg02752529		0.02618625	hyper	0.229093661	-0.0180625	hypo	0.40288816	-0.04424875	hypo	0.40288816	-0.04424875	0.048041876
17	KRT12	NM_000223	cg02756698	S_Shelf	0.01324375	hyper	0.352470717	0.04942125	hyper	0.001731276	0.0361775	hyper	0.001731276	0.0361775	0.016245445
2	POMC;POMC	NM_000939;NM_001035256	cg02757179	S_Shore	-0.02910375	hypo	0.295260312	0.02773375	hyper	0.318050856	0.0568375	hyper	0.318050856	0.0568375	0.047658189
12			cg02758964		-0.03554875	hypo	0.177619874	0.01975875	hyper	0.44744199	0.0553075	hyper	0.44744199	0.0553075	0.041082156
8	OC90	NM_001080399	cg02759725		0.00777875	hyper	0.77692438	0.06882625	hyper	0.018396106	0.0610475	hyper	0.018396106	0.0610475	0.034268752
3	C3orf22	NM_152533	cg02765820		-0.0278225	hypo	0.241601247	0.02680125	hyper	0.258807234	0.05462375	hyper	0.258807234	0.05462375	0.027104064
16			cg02768760	N_Shelf	-0.017385	hypo	0.619650177	0.05518375	hyper	0.123838424	0.07256875	hyper	0.123838424	0.07256875	0.046816982
17	MSI2;MSI2	NM_138962;NM_170721	cg02770857		-0.03472375	hypo	0.278077985	0.03164375	hyper	0.321891605	0.0663675	hyper	0.321891605	0.0663675	0.044657496
3			cg02772928		0.01154	hyper	0.580794583	0.06556375	hyper	0.004128546	0.05402375	hyper	0.004128546	0.05402375	0.015188792
1			cg02773275		-0.015825	hypo	0.429714919	0.03069125	hyper	0.132604525	0.04651625	hyper	0.132604525	0.04651625	0.02692082
22	TYMP;SCO2;TYMP;TYMP;SCO2	NM_001113756;NM_001169109;NM_001953;NM_001113755;NM_001169110	cg02776313	Island	-0.037405	hypo	0.128714401	0.0171575	hyper	0.477127373	0.0545625	hyper	0.477127373	0.0545625	0.030916403
6	POU3F2	NM_005604	cg02777885	Island	0.00788625	hyper	0.535483875	-0.0231475	hypo	0.077666077	-0.03103375	hypo	0.077666077	-0.03103375	0.021051352
3			cg02782566	Island	-0.0136575	hypo	0.284605711	0.0148225	hyper	0.246553541	0.02848	hyper	0.246553541	0.02848	0.031845427
11			cg02786073	S_Shore	-0.00738	hypo	0.738801331	0.04465125	hyper	0.05272119	0.05203125	hyper	0.05272119	0.05203125	0.025964599
8	DEFA10P	NR_029386	cg02787689		-0.030555	hypo	0.145946792	0.0214625	hyper	0.301477625	0.0520175	hyper	0.301477625	0.0520175	0.017396133
2	INPP5D;INPP5D	NM_001017915;NM_005541	cg02788013	N_Shore	-0.07751125	hypo	0.200542005	0.05841625	hyper	0.330988284	0.1359275	hyper	0.330988284	0.1359275	0.030107562
13	KATNAL1	NM_032116	cg02788021	S_Shore	-0.02395125	hypo	0.415515254	0.044105	hyper	0.140369936	0.06805625	hyper	0.140369936	0.06805625	0.027314466
10	PHYHIPL;PHYHIPL	NM_001143774;NM_032439	cg02788195		0.0057975	hyper	0.760629844	0.05904125	hyper	0.004571439	0.05324375	hyper	0.004571439	0.05324375	0.009427758
17	WSB1;WSB1	NM_015626;NM_134265	cg02789515	N_Shore	-0.017545	hypo	0.514742389	0.038845	hyper	0.156406948	0.05639	hyper	0.156406948	0.05639	0.044335573
16	A2BP1;A2BP1;A2BP1	NM_001142334;NM_001142333;NM_018723	cg02789526	N_Shelf	-0.03302875	hypo	0.148974719	0.0143175	hyper	0.523910448	0.04734625	hyper	0.523910448	0.04734625	0.043114114
11	ETS1;ETS1;ETS1	NM_001143820;NM_001162422;NM_005238	cg02790372		-0.0240225	hypo	0.236784903	0.02121625	hyper	0.294478538	0.04523875	hyper	0.294478538	0.04523875	0.031645621
11			cg02791145		-0.01135125	hypo	0.61994992	0.03541625	hyper	0.130370859	0.0467675	hyper	0.130370859	0.0467675	0.049684364
3	STAB1	NM_015136	cg02792780		-0.0207575	hypo	0.121734572	0.010745	hyper	0.414156303	0.0315025	hyper	0.414156303	0.0315025	0.022851277
11	LRP5	NM_002335	cg02793948		0.02459	hyper	0.176024422	0.0709875	hyper	0.000517304	0.0463975	hyper	0.000517304	0.0463975	0.014798832
3	ITPR1;ITPR1;ITPR1;EGOT	NM_002222;NM_001099952;NM_001168272;NR_004428	cg02799411		-0.0103625	hypo	0.725811818	0.06026125	hyper	0.050358683	0.07062375	hyper	0.050358683	0.07062375	0.023798925
21			cg02800013	N_Shelf	0.01261625	hyper	0.417692498	0.0456475	hyper	0.006578595	0.03303125	hyper	0.006578595	0.03303125	0.041323675
8	ANXA13;ANXA13	NM_001003954;NM_004306	cg02800334		0.05200125	hyper	0.014560222	-0.0058675	hypo	0.768381627	-0.05786875	hypo	0.768381627	-0.05786875	0.007341585
X	WDR45	NM_007075	cg02804708	N_Shore	-0.012065	hypo	0.355824516	0.01958625	hyper	0.139677456	0.03165125	hyper	0.139677456	0.03165125	0.021220338
17			cg02806012	N_Shelf	0.0489025	hyper	0.058376303	-0.021125	hypo	0.398503765	-0.0700275	hypo	0.398503765	-0.0700275	0.008995717
10	SORCS3	NM_014978	cg02807446		-0.010785	hypo	0.632374139	0.04741	hyper	0.043910944	0.058195	hyper	0.043910944	0.058195	0.015398775
11	B3GAT1;B3GAT1	NM_018644;NM_054025	cg02808528		-0.00952625	hypo	0.531160145	0.02452875	hyper	0.115145501	0.034055	hyper	0.115145501	0.034055	0.032629994
6	TRIM31	NM_007028	cg02809940		0.001165	hyper	0.947100029	0.0436075	hyper	0.01947616	0.0424425	hyper	0.01947616	0.0424425	0.022574475
16	CMIP;CMIP	NM_030629;NM_198390	cg02814118		-0.00719625	hypo	0.777795145	0.08131625	hyper	0.003715327	0.0885125	hyper	0.003715327	0.0885125	0.001859982
7	MOXD2	NR_024346	cg02814416		-0.0032075	hypo	0.871204739	0.0403275	hyper	0.050691059	0.043535	hyper	0.050691059	0.043535	0.036095737
6			cg02814641	N_Shelf	-0.02546125	hypo	0.130689094	0.01762375	hyper	0.289256017	0.043085	hyper	0.289256017	0.043085	0.014210856
19	KANK2;KANK2	NM_001136191;NM_015493	cg02815516		-0.01687125	hypo	0.267029709	-0.04875125	hypo	0.003213853	-0.03188	hypo	0.003213853	-0.03188	0.042306297
22	DGCR9	NR_024159	cg02821150		0.01921125	hyper	0.088129932	0.049265	hyper	0.00013535	0.03005375	hyper	0.00013535	0.03005375	0.010478971
3			cg02822788	Island	-0.00108125	hypo	0.956173815	-0.04847	hypo	0.020367116	-0.04738875	hypo	0.020367116	-0.04738875	0.023009725
6	GABBR1;GABBR1;GABBR1	NM_021904;NM_021903;NM_001470	cg02824029	S_Shore	-0.0238375	hypo	0.399398901	0.055295	hyper	0.058347643	0.0791325	hyper	0.058347643	0.0791325	0.009025173
7	ZNF767;ZNF767	NR_027788;NR_027789	cg02826890	N_Shore	0.00865125	hyper	0.737134297	0.0625225	hyper	0.022008926	0.05387125	hyper	0.022008926	0.05387125	0.045360321
1	ACTRT2	NM_080431	cg02828779	N_Shelf	-0.021765	hypo	0.305901825	0.02279375	hyper	0.284133986	0.04455875	hyper	0.284133986	0.04455875	0.042801283
6	SYNE1;SYNE1	NM_182961;NM_033071	cg02841912	N_Shore	0.02363125	hyper	0.450954995	0.111935	hyper	0.001384414	0.08830375	hyper	0.001384414	0.08830375	0.008711873
4			cg02846963		0.0185475	hyper	0.427889737	0.0736625	hyper	0.003908992	0.055115	hyper	0.003908992	0.055115	0.024932013
3	PLD1;PLD1	NM_001130081;NM_002662	cg02847220		-0.00011625	hypo	0.996304631	-0.05685875	hypo	0.031464769	-0.0567425	hypo	0.031464769	-0.0567425	0.031780235
7			cg02848456		-0.00214	hypo	0.913603116	0.04492125	hyper	0.030631065	0.04706125	hyper	0.030631065	0.04706125	0.024175966
16			cg02848750		-0.00847	hypo	0.724042471	0.04330875	hyper	0.080560445	0.05177875	hyper	0.080560445	0.05177875	0.039281744
7	RBM28;RBM28	NM_018077;NM_001166135	cg02849953	S_Shore	-0.00749125	hypo	0.61765802	-0.04132	hypo	0.010346007	-0.03382875	hypo	0.010346007	-0.03382875	0.031802504
6			cg02850273		-0.01152375	hypo	0.347292854	-0.0457575	hypo	0.000893811	-0.03423375	hypo	0.000893811	-0.03423375	0.009026915
8	SCRIB;SCRIB;MIR937	NM_015356;NM_182706;NR_030633	cg02850815	N_Shore	-0.03757125	hypo	0.171803239	0.02524	hyper	0.353274465	0.06281125	hyper	0.353274465	0.06281125	0.02722359
16	WDR90	NM_145294	cg02852791	N_Shore	0.00061	hyper	0.984076206	0.06543875	hyper	0.040987218	0.06482875	hyper	0.040987218	0.06482875	0.042740753
19	SHISA7	NM_001145176	cg02852989	S_Shore	0.0263025	hyper	0.187281341	-0.018715	hypo	0.343601404	-0.0450175	hypo	0.343601404	-0.0450175	0.029142553
4			cg02853616	Island	0.01440125	hyper	0.492818675	-0.03103375	hypo	0.14668335	-0.045435	hypo	0.14668335	-0.045435	0.038160163
10			cg02853731		0.01680875	hyper	0.621251795	0.08737875	hyper	0.015842933	0.07057	hyper	0.015842933	0.07057	0.046580831
14			cg02854229		0.0125825	hyper	0.604906252	0.06360625	hyper	0.014213299	0.05102375	hyper	0.014213299	0.05102375	0.044289566
12	TRHDE	NM_013381	cg02854396		0.0053525	hyper	0.853100572	0.07272125	hyper	0.018086592	0.06736875	hyper	0.018086592	0.06736875	0.027261842
15			cg02854854		0.05073625	hyper	0.089167905	-0.02361375	hypo	0.417353322	-0.07435	hypo	0.417353322	-0.07435	0.015957437
12			cg02854928		-0.0337625	hypo	0.041328595	-0.0681625	hypo	0.000225605	-0.0344	hypo	0.000225605	-0.0344	0.037954926
3	PDE12	NM_177966	cg02857273	N_Shore	-0.01683125	hypo	0.334514533	0.022105	hyper	0.208278724	0.03893625	hyper	0.208278724	0.03893625	0.032131596
21	C21orf90;C21orf90;C21orf29	NR_026547;NR_026548;NM_144991	cg02858449		0.0064525	hyper	0.65966046	0.03859875	hyper	0.013673041	0.03214625	hyper	0.013673041	0.03214625	0.036290173
4	ELOVL6;ELOVL6	NM_024090;NM_001130721	cg02859516		-0.02908125	hypo	0.207923412	0.01898375	hyper	0.406395467	0.048065	hyper	0.406395467	0.048065	0.043012098
8			cg02860599	N_Shore	-0.0211625	hypo	0.065233264	0.0031175	hyper	0.778086356	0.02428	hyper	0.778086356	0.02428	0.036436819
1	FCAMR;FCAMR;FCAMR;FCAMR	NM_032029;NM_001170631;NM_001122979;NM_001122980	cg02861504		-0.00849375	hypo	0.700835882	0.038005	hyper	0.095038491	0.04649875	hyper	0.095038491	0.04649875	0.04405707
3	PAQR9;PAQR9	NM_198504;NM_198504	cg02862761	Island	0.0087075	hyper	0.591862878	0.0433325	hyper	0.012573814	0.034625	hyper	0.012573814	0.034625	0.041198317
2			cg02863169	S_Shore	0.00485125	hyper	0.783705961	0.0648375	hyper	0.001138307	0.05998625	hyper	0.001138307	0.05998625	0.002249022
15	SNORD115-1	NR_001291	cg02865593		0.004705	hyper	0.784433219	0.0451625	hyper	0.014056442	0.0404575	hyper	0.014056442	0.0404575	0.025943113
3	WNT5A	NM_003392	cg02867696	N_Shore	0.0025275	hyper	0.907452758	0.0732475	hyper	0.002405936	0.07072	hyper	0.002405936	0.07072	0.00319766
2			cg02868123		-0.0463625	hypo	0.075359397	0.00564375	hyper	0.822686697	0.05200625	hyper	0.822686697	0.05200625	0.047934253
3	SLC33A1	NM_004733	cg02868222	S_Shore	-0.0459725	hypo	0.04962692	0.00095125	hyper	0.966177565	0.04692375	hyper	0.966177565	0.04692375	0.045452351
19	MIR642;GIPR	NR_030372;NM_000164	cg02869289	N_Shelf	-0.0394525	hypo	0.044045649	0.0032975	hyper	0.86027144	0.04275	hyper	0.86027144	0.04275	0.030292726
17			cg02870485		0.0036325	hyper	0.814672512	0.0501525	hyper	0.003316505	0.04652	hyper	0.003316505	0.04652	0.005838204
6			cg02873710		0.01796375	hyper	0.444014876	0.065985	hyper	0.00880874	0.04802125	hyper	0.00880874	0.04802125	0.048601368
17	C17orf105	NM_001136483	cg02875089	Island	-0.01215	hypo	0.639551919	0.0448075	hyper	0.093345177	0.0569575	hyper	0.093345177	0.0569575	0.036129431
8	VPS13B;VPS13B	NM_017890;NM_152564	cg02880169		0.07038625	hyper	0.000436092	0.02515125	hyper	0.156558406	-0.045235	hypo	0.156558406	-0.045235	0.014800133
4	CLDN22	NM_001111319	cg02882785		0.00513125	hyper	0.80033312	0.054815	hyper	0.011810839	0.04968375	hyper	0.011810839	0.04968375	0.020966225
20	CST5	NM_001900	cg02882813		0.01798875	hyper	0.341830951	0.05668375	hyper	0.005545523	0.038695	hyper	0.005545523	0.038695	0.048026063
7	LOC642006	NR_030766	cg02882968	Island	-0.0093575	hypo	0.596398755	0.03020625	hyper	0.0963194	0.03956375	hyper	0.0963194	0.03956375	0.032796129
14	KCNK10	NM_021161	cg02883668	N_Shore	0.03065	hyper	0.300706115	-0.0387325	hypo	0.193971736	-0.0693825	hypo	0.193971736	-0.0693825	0.025022182
7	SDK1;SDK1	NM_152744;NR_027816	cg02888210	N_Shore	-0.00954625	hypo	0.605030671	0.03828875	hyper	0.046528839	0.047835	hyper	0.046528839	0.047835	0.015007975
6	C6orf62;C6orf62	NM_030939;NM_030939	cg02888247	Island	0.0336775	hyper	0.122395643	-0.016865	hypo	0.430163812	-0.0505425	hypo	0.430163812	-0.0505425	0.024481375
1	TUFT1;TUFT1;MIR554	NM_001126337;NM_020127;NR_030280	cg02890365		0.02900875	hyper	0.158715956	0.087605	hyper	0.000205849	0.05859625	hyper	0.000205849	0.05859625	0.007289994
1	STX12	NM_177424	cg02892755	S_Shelf	0.02053875	hyper	0.305984197	0.06759125	hyper	0.00218851	0.0470525	hyper	0.00218851	0.0470525	0.024921171
15			cg02893493		0.01300125	hyper	0.343559087	0.04328	hyper	0.00378063	0.03027875	hyper	0.00378063	0.03027875	0.034104828
20	TGM6	NM_198994	cg02898994		0.01319375	hyper	0.485221485	0.05272625	hyper	0.009353974	0.0395325	hyper	0.009353974	0.0395325	0.044446069
14			cg02899011		0.0230475	hyper	0.276593306	0.06605375	hyper	0.004017879	0.04300625	hyper	0.004017879	0.04300625	0.048855545
14	TRIM9	NM_015163	cg02899219		0.0405225	hyper	0.051490111	0.0825625	hyper	0.000351866	0.04204	hyper	0.000351866	0.04204	0.043982487
4	SCOC	NM_032547	cg02901431	S_Shore	0.006715	hyper	0.713583285	0.04631625	hyper	0.017337813	0.03960125	hyper	0.017337813	0.03960125	0.038741229
15	BRUNOL6	NM_052840	cg02903513		0.0044475	hyper	0.782087646	0.040765	hyper	0.017261568	0.0363175	hyper	0.017261568	0.0363175	0.031786754
22	PPM1F	NM_014634	cg02906863		-0.0112725	hypo	0.60597624	0.0386	hyper	0.086419801	0.0498725	hyper	0.086419801	0.0498725	0.029904702
17	RAP1GAP2;RAP1GAP2	NM_015085;NM_001100398	cg02909097		-0.00594125	hypo	0.67817932	0.025675	hyper	0.082325866	0.03161625	hyper	0.082325866	0.03161625	0.035248705
6	PHACTR2;PHACTR2	NM_001100166;NM_014721	cg02913194		0.01031875	hyper	0.626873774	0.05785	hyper	0.011050182	0.04753125	hyper	0.011050182	0.04753125	0.032861487
16			cg02915593	Island	-0.0187525	hypo	0.316218477	0.02153	hyper	0.251483153	0.0402825	hyper	0.251483153	0.0402825	0.038001843
8	C8orf86	NM_207412	cg02923831		0.06874625	hyper	0.00910058	0.01697	hyper	0.489281956	-0.05177625	hypo	0.489281956	-0.05177625	0.042775245
10	ADARB2	NM_018702	cg02924954		-0.01942625	hypo	0.219885196	0.0172875	hyper	0.273312333	0.03671375	hyper	0.273312333	0.03671375	0.025752627
20	CDH4	NM_001794	cg02930348	S_Shelf	0.0175975	hyper	0.312965976	0.058865	hyper	0.002159959	0.0412675	hyper	0.002159959	0.0412675	0.023821689
18	LOC284233	NR_026756	cg02930356		-0.0071475	hypo	0.676105989	0.028495	hyper	0.105051261	0.0356425	hyper	0.105051261	0.0356425	0.045865341
3	EAF1	NM_033083	cg02930866	Island	-0.03916375	hypo	0.178927351	0.01954625	hyper	0.49595646	0.05871	hyper	0.49595646	0.05871	0.048992318
8			cg02937513		0.00322	hyper	0.842969748	0.03820875	hyper	0.026084138	0.03498875	hyper	0.026084138	0.03498875	0.039936652
2	CXCR2;CXCR2	NM_001557;NM_001168298	cg02937802		0.01971375	hyper	0.264552459	0.056815	hyper	0.003146017	0.03710125	hyper	0.003146017	0.03710125	0.042063313
8	NFKBIL2	NM_013432	cg02938066	S_Shelf	0.0926	hyper	0.14988916	-0.05676375	hypo	0.370665878	-0.14936375	hypo	0.370665878	-0.14936375	0.024698258
7	ZAN;ZAN	NM_173059;NM_003386	cg02938413		-0.0830375	hypo	0.09559497	0.0223925	hyper	0.643787921	0.10543	hyper	0.643787921	0.10543	0.037575568
3	CNTN4	NM_175607	cg02944123		-0.00139375	hypo	0.946045149	0.05005125	hyper	0.021929673	0.051445	hyper	0.021929673	0.051445	0.018857936
16	LOC283867	NR_027755	cg02944238		0.01337	hyper	0.481596513	0.0750525	hyper	0.000535974	0.0616825	hyper	0.000535974	0.0616825	0.003111534
7	GRM8;GRM8;GRM8	NM_000845;NM_001127323;NR_028041	cg02946850		0.062045	hyper	0.00454716	0.11213	hyper	8.61E-06	0.050085	hyper	8.61E-06	0.050085	0.01840677
15	PDIA3;CATSPER2P1	NM_005313;NR_002318	cg02953927	Island	-0.01828375	hypo	0.287192768	-0.05439875	hypo	0.003583699	-0.036115	hypo	0.003583699	-0.036115	0.042071056
3			cg02954324	N_Shelf	0.00081125	hyper	0.978458629	0.07495875	hyper	0.018990764	0.0741475	hyper	0.018990764	0.0741475	0.02017259
15			cg02954835		0.00432	hyper	0.878373487	0.0742075	hyper	0.014007956	0.0698875	hyper	0.014007956	0.0698875	0.019797502
12			cg02958014		0.0295725	hyper	0.1633929	0.0963775	hyper	9.89E-05	0.066805	hyper	9.89E-05	0.066805	0.003493047
2	NR4A2	NM_006186	cg02964555	Island	0.0047	hyper	0.791757472	0.052675	hyper	0.006457728	0.047975	hyper	0.006457728	0.047975	0.011991101
2	NOP58	NM_015934	cg02964602	N_Shore	0.01633875	hyper	0.425506182	-0.02574	hypo	0.213921039	-0.04207875	hypo	0.213921039	-0.04207875	0.047869555
15	SNORD115-5;SNORD115-12;SNORD115-10;SNORD115-8;SNORD115-9	NR_003297;NR_003304;NR_003302;NR_003300;NR_003301	cg02966053		-0.0260675	hypo	0.218687922	0.023395	hyper	0.26810554	0.0494625	hyper	0.26810554	0.0494625	0.024874703
19	ZNF615	NM_198480	cg02966813	Island	-0.02592625	hypo	0.203461833	0.0160025	hyper	0.427428448	0.04192875	hyper	0.427428448	0.04192875	0.045253597
20			cg02969038		-0.062795	hypo	0.003601731	-0.00588	hypo	0.764367783	0.056915	hyper	0.764367783	0.056915	0.007393005
6	TNXB	NM_019105	cg02969214		-0.00793	hypo	0.689572225	0.04029625	hyper	0.051290415	0.04822625	hyper	0.051290415	0.04822625	0.021781625
16			cg02969923	S_Shore	-0.0006825	hypo	0.972747896	0.040525	hyper	0.051800339	0.0412075	hyper	0.051800339	0.0412075	0.048278647
1	VAV3	NM_006113	cg02971750	N_Shelf	0.0063575	hyper	0.744207551	0.04784	hyper	0.020615842	0.0414825	hyper	0.020615842	0.0414825	0.041824424
12			cg02972098		-0.00835	hypo	0.632243858	0.04725625	hyper	0.011499343	0.05560625	hyper	0.011499343	0.05560625	0.003683704
10	ADARB2	NM_018702	cg02972640	Island	-0.03072	hypo	0.247485906	0.0238325	hyper	0.366841636	0.0545525	hyper	0.366841636	0.0545525	0.046165518
14	MIR1185-2	NR_031571	cg02975060		-0.0079225	hypo	0.739465174	0.04200375	hyper	0.087452707	0.04992625	hyper	0.087452707	0.04992625	0.044832973
1			cg02975102		0.02543375	hyper	0.167696888	-0.01528125	hypo	0.400901653	-0.040715	hypo	0.400901653	-0.040715	0.032129764
10	GPR123	NM_001083909	cg02981003	N_Shore	-0.037335	hypo	0.223704374	0.02495375	hyper	0.41190952	0.06228875	hyper	0.41190952	0.06228875	0.048198031
15	BLM	NM_000057	cg02984193	Island	-0.0070325	hypo	0.664140997	0.0320225	hyper	0.057045772	0.039055	hyper	0.057045772	0.039055	0.022621717
13			cg02985139		-0.0140775	hypo	0.54827111	0.04091625	hyper	0.089745222	0.05499375	hyper	0.089745222	0.05499375	0.025915674
10	LOC283050;LOC283050;LOC283050	NR_024431;NR_024429;NR_015429	cg02985250		-0.03726625	hypo	0.014513533	-0.002105	hypo	0.882650648	0.03516125	hyper	0.882650648	0.03516125	0.020249341
19	ABCA7	NM_019112	cg02986791	N_Shore	0.0404475	hyper	0.256779106	-0.04003375	hypo	0.261542225	-0.08048125	hypo	0.261542225	-0.08048125	0.029910935
4	KIAA1530	NM_020894	cg02988312	S_Shore	-0.02638875	hypo	0.28716653	0.02512	hyper	0.310414967	0.05150875	hyper	0.310414967	0.05150875	0.044332769
13			cg02990705		-0.00041	hypo	0.985211571	0.05874	hyper	0.013193317	0.05915	hyper	0.013193317	0.05915	0.012643662
4	SYNPO2	NM_133477	cg02991753		0.0336375	hyper	0.143828488	0.10652125	hyper	7.71E-05	0.07288375	hyper	7.71E-05	0.07288375	0.003279126
6			cg02992113		-0.020815	hypo	0.208521335	0.0341075	hyper	0.04494349	0.0549225	hyper	0.04494349	0.0549225	0.002362447
6	TRIM31	NM_007028	cg02995061		-0.0417575	hypo	0.04124083	0.0007925	hyper	0.967631339	0.04255	hyper	0.967631339	0.04255	0.037855535
3	EIF4E3;EIF4E3	NM_001134649;NM_173359	cg02995710	S_Shore	-0.00825375	hypo	0.740013245	0.05640375	hyper	0.031118865	0.0646575	hyper	0.031118865	0.0646575	0.014888936
3	FAM19A1	NM_213609	cg02997497	Island	0.0263175	hyper	0.215677343	0.08288	hyper	0.000544591	0.0565625	hyper	0.000544591	0.0565625	0.011736377
20	C20orf26;CRNKL1;C20orf26	NM_015585;NM_016652;NM_001167816	cg02997962	N_Shore	-0.02097125	hypo	0.447182524	0.03774375	hyper	0.177229471	0.058715	hyper	0.177229471	0.058715	0.040932754
2	ACMSD	NM_138326	cg02998028		0.00360375	hyper	0.825892041	0.04321375	hyper	0.013698358	0.03961	hyper	0.013698358	0.03961	0.022485361
14	ADAM21	NM_003813	cg02998425		-0.027365	hypo	0.205143837	0.01841	hyper	0.389451174	0.045775	hyper	0.389451174	0.045775	0.039607399
X	BTK	NM_000061	cg02998933		-0.02808375	hypo	0.218834947	0.03137	hyper	0.171300658	0.05945375	hyper	0.171300658	0.05945375	0.01345493
2			cg02999390		-0.00414	hypo	0.938254122	0.14988875	hyper	0.009339802	0.15402875	hyper	0.009339802	0.15402875	0.007787301
1	METTL11B	NM_001136107	cg03001143		0.0322275	hyper	0.320088622	0.1017825	hyper	0.003870954	0.069555	hyper	0.003870954	0.069555	0.038612655
1	PLD5	NM_152666	cg03002586	Island	-0.0177225	hypo	0.329971828	0.02919625	hyper	0.114657606	0.04691875	hyper	0.114657606	0.04691875	0.014770524
6	ZFAND3	NM_021943	cg03003722		-0.0171625	hypo	0.401900325	0.02882125	hyper	0.164940883	0.04598375	hyper	0.164940883	0.04598375	0.031597102
8			cg03003919		-0.020295	hypo	0.404244768	0.050745	hyper	0.044533227	0.07104	hyper	0.044533227	0.07104	0.006761537
8			cg03006531		-0.01988875	hypo	0.447227208	0.05172125	hyper	0.056138381	0.07161	hyper	0.056138381	0.07161	0.01051183
14	PRKD1	NM_002742	cg03008851		-0.0056025	hypo	0.722256294	0.02777375	hyper	0.087588102	0.03337625	hyper	0.087588102	0.03337625	0.042803652
6	HLA-DPA1	NM_033554	cg03009030		0.00698	hyper	0.789936736	0.070115	hyper	0.012530006	0.063135	hyper	0.012530006	0.063135	0.022868963
11			cg03010889		-0.00193875	hypo	0.92049789	0.047595	hyper	0.020973245	0.04953375	hyper	0.020973245	0.04953375	0.016767179
13	MIR548F5;NBEA;MAB21L1	NR_031646;NM_015678;NM_005584	cg03014934	N_Shore	0.01119625	hyper	0.489878937	0.06578375	hyper	0.000409903	0.0545875	hyper	0.000409903	0.0545875	0.002320256
14			cg03019844		-0.00509	hypo	0.793406012	0.040585	hyper	0.04563805	0.045675	hyper	0.04563805	0.045675	0.026072682
3	CADM2;CADM2;CADM2	NM_001167675;NM_001167674;NM_153184	cg03020181		-0.01617	hypo	0.516563325	0.05294875	hyper	0.041616833	0.06911875	hyper	0.041616833	0.06911875	0.009768881
19	OR7G3	NM_001001958	cg03025082		-0.01528125	hypo	0.415188737	0.04410875	hyper	0.025102283	0.05939	hyper	0.025102283	0.05939	0.003729816
2	CTNNA2;CTNNA2	NM_004389;NM_001164883	cg03027227		-0.04712125	hypo	0.240955657	0.06254125	hyper	0.123758567	0.1096625	hyper	0.123758567	0.1096625	0.010112713
19	MLLT1	NM_005934	cg03032443	S_Shore	-0.07236875	hypo	0.021152717	0.00049	hyper	0.986783068	0.07285875	hyper	0.986783068	0.07285875	0.020386724
4	SCOC	NM_032547	cg03033182	S_Shelf	-0.0073375	hypo	0.698619783	0.0335625	hyper	0.086013511	0.0409	hyper	0.086013511	0.0409	0.039242412
16	CRYM	NM_001014444	cg03038520	N_Shore	0.00455875	hyper	0.788673837	0.04072625	hyper	0.023640847	0.0361675	hyper	0.023640847	0.0361675	0.042118965
1	RGS18	NM_130782	cg03041055	Island	-0.03179125	hypo	0.21921436	0.02255625	hyper	0.3794727	0.0543475	hyper	0.3794727	0.0543475	0.041460455
1	NTNG1;NTNG1;NTNG1	NM_014917;NM_001113228;NM_001113226	cg03045699		0.0006125	hyper	0.982753473	0.07196625	hyper	0.017163469	0.07135375	hyper	0.017163469	0.07135375	0.018019775
10			cg03047570	N_Shore	-0.0033775	hypo	0.77668925	0.0269925	hyper	0.03122859	0.03037	hyper	0.03122859	0.03037	0.016676391
11			cg03049693	S_Shore	0.02554	hyper	0.120017545	0.0769375	hyper	6.44E-05	0.0513975	hyper	6.44E-05	0.0513975	0.003520667
14			cg03051374	Island	-0.01260625	hypo	0.63877077	0.0444625	hyper	0.106857518	0.05706875	hyper	0.106857518	0.05706875	0.041937075
12			cg03052128	N_Shelf	0.0273125	hyper	0.276674737	-0.02592375	hypo	0.301220772	-0.05323625	hypo	0.301220772	-0.05323625	0.040381475
11			cg03052251	Island	-0.0089575	hypo	0.643159918	0.03992875	hyper	0.047547621	0.04888625	hyper	0.047547621	0.04888625	0.017378895
5			cg03053456	N_Shore	-0.056825	hypo	0.026380444	0.03574	hyper	0.149242381	0.092565	hyper	0.149242381	0.092565	0.000780912
6	OR2B2	NM_033057	cg03056265		0.00590375	hyper	0.616237864	0.034245	hyper	0.007204232	0.02834125	hyper	0.007204232	0.02834125	0.02280814
7	EVX1	NM_001989	cg03056526	N_Shore	0.00750875	hyper	0.68155376	-0.03445125	hypo	0.069044579	-0.04196	hypo	0.069044579	-0.04196	0.029360822
7	FAM180A	NM_205855	cg03061892		0.015335188	hyper	0.270581328	0.04789625	hyper	0.00136759	0.032561063	hyper	0.00136759	0.032561063	0.023069877
16	NARFL	NM_022493	cg03063946	N_Shore	-0.0393325	hypo	0.028979911	-0.0038925	hypo	0.819788595	0.03544	hyper	0.819788595	0.03544	0.047020727
2			cg03064940		0.0260425	hyper	0.116657982	-0.0121	hypo	0.456521428	-0.0381425	hypo	0.456521428	-0.0381425	0.025525922
2			cg03065891		0.00349	hyper	0.823809668	0.04732	hyper	0.005609232	0.04383	hyper	0.005609232	0.04383	0.009495618
11	LOC729384	NM_001105522	cg03068446		-0.0146525	hypo	0.582820544	0.05334	hyper	0.054221664	0.0679925	hyper	0.054221664	0.0679925	0.016504018
7	PTPRN2;PTPRN2;PTPRN2	NM_002847;NM_130842;NM_130843	cg03068874		-0.0001825	hypo	0.988744873	0.02806	hyper	0.038650698	0.0282425	hyper	0.038650698	0.0282425	0.037512898
6	RPS6KA2	NM_001006932	cg03069112		-0.00723125	hypo	0.588914736	0.03839875	hyper	0.007849652	0.04563	hyper	0.007849652	0.04563	0.002119601
12	FGF6	NM_020996	cg03069242	S_Shore	-0.00257625	hypo	0.90012298	0.0443025	hyper	0.03950247	0.04687875	hyper	0.03950247	0.04687875	0.03020843
17	MLLT6	NM_005937	cg03069943		-0.016873188	hypo	0.3438357	0.01884375	hyper	0.274689769	0.035716938	hyper	0.274689769	0.035716938	0.048941802
19			cg03070989	Island	0.07732875	hyper	0.011457505	0.010865	hyper	0.703115038	-0.06646375	hypo	0.703115038	-0.06646375	0.027042997
10			cg03072035	N_Shelf	-0.01243	hypo	0.580709114	0.0338475	hyper	0.140674701	0.0462775	hyper	0.140674701	0.0462775	0.048209142
17	KIF2B	NM_032559	cg03072195		0.00181625	hyper	0.902846436	0.043505	hyper	0.00705007	0.04168875	hyper	0.00705007	0.04168875	0.00939474
7	C7orf71;C7orf71	NM_001145531;NM_001145531	cg03076998	N_Shore	-0.00348	hypo	0.764432627	0.02152875	hyper	0.073341313	0.02500875	hyper	0.073341313	0.02500875	0.039752608
7	IGF2BP3	NM_006547	cg03078488	N_Shore	-0.032775	hypo	0.260429287	0.03082125	hyper	0.289158116	0.06359625	hyper	0.289158116	0.06359625	0.035092034
6	VPS52	NM_022553	cg03078690	N_Shelf	-0.01361625	hypo	0.426546507	0.024695	hyper	0.15558613	0.03831125	hyper	0.15558613	0.03831125	0.032321941
17	MYO1C;MYO1C	NM_033375;NM_001080779	cg03079497		-0.014905	hypo	0.504013768	0.06961	hyper	0.004249946	0.084515	hyper	0.004249946	0.084515	0.000810507
22			cg03082114	S_Shelf	-0.004775	hypo	0.834272547	0.04206875	hyper	0.075017089	0.04684375	hyper	0.075017089	0.04684375	0.049196343
7	C7orf50;C7orf50;C7orf50	NM_001134395;NM_032350;NM_001134396	cg03082830		-0.00339	hypo	0.805104275	0.0259025	hyper	0.068988268	0.0292925	hyper	0.068988268	0.0292925	0.041646874
8	COL22A1	NM_152888	cg03083517		0.02465625	hyper	0.238220424	0.077815	hyper	0.00086832	0.05315875	hyper	0.00086832	0.05315875	0.01559571
8	C8orf34	NM_052958	cg03084996		-0.00469	hypo	0.863243969	0.0519275	hyper	0.066149185	0.0566175	hyper	0.066149185	0.0566175	0.046569861
2	VRK2;VRK2;VRK2;VRK2;VRK2;VRK2	NM_001130483;NM_001130482;NM_001130481;NM_001136027;NM_006296;NM_001130480	cg03092551	N_Shore	-0.0638025	hypo	0.004438376	-0.016425	hypo	0.42540266	0.0473775	hyper	0.42540266	0.0473775	0.028235402
2	APLF	NM_173545	cg03095797		-0.0399175	hypo	0.101781882	0.01683625	hyper	0.479535281	0.05675375	hyper	0.479535281	0.05675375	0.023632305
7	GRB10	NM_001001555	cg03104936	N_Shore	0.00474	hyper	0.797143333	0.05365375	hyper	0.007264266	0.04891375	hyper	0.007264266	0.04891375	0.013226615
6	GMDS	NM_001500	cg03118021		-0.009885	hypo	0.53492134	0.02879	hyper	0.079444261	0.038675	hyper	0.079444261	0.038675	0.021559226
1	C1orf68	NM_001024679	cg03122282		0.00555	hyper	0.74919479	0.04685125	hyper	0.011861374	0.04130125	hyper	0.011861374	0.04130125	0.024414486
1			cg03123320		0.0088425	hyper	0.610432238	0.0515275	hyper	0.006218693	0.042685	hyper	0.006218693	0.042685	0.020245334
6	B3GALT4	NM_003782	cg03127244	S_Shore	-0.00539625	hypo	0.772346052	0.0352425	hyper	0.068365102	0.04063875	hyper	0.068365102	0.04063875	0.037696538
8	EGR3	NM_004430	cg03127416	Island	-0.01117125	hypo	0.350951035	-0.03662625	hypo	0.004775494	-0.025455	hypo	0.004775494	-0.025455	0.040581506
6	TNXB	NM_019105	cg03130418	N_Shore	-0.01783125	hypo	0.568208893	0.04607125	hyper	0.148192619	0.0639025	hyper	0.148192619	0.0639025	0.049295992
11			cg03134809		-0.00526	hypo	0.809034478	0.04055625	hyper	0.072068301	0.04581625	hyper	0.072068301	0.04581625	0.044082416
1	PBX1	NM_002585	cg03138364		-0.01064	hypo	0.521973933	0.03541	hyper	0.041034455	0.04605	hyper	0.041034455	0.04605	0.009808937
18	CCDC11	NM_145020	cg03143333	N_Shore	-0.016235	hypo	0.296792217	0.03465125	hyper	0.032255686	0.05088625	hyper	0.032255686	0.05088625	0.002785878
7	MLXIPL;MLXIPL;MLXIPL;MLXIPL	NM_032952;NM_032953;NM_032951;NM_032954	cg03144715	S_Shelf	0.01243	hyper	0.440916687	0.0456925	hyper	0.008372156	0.0332625	hyper	0.008372156	0.0332625	0.046983162
12	ANKS1B;ANKS1B;ANKS1B	NM_020140;NM_152788;NM_181670	cg03145042	S_Shelf	-0.0206075	hypo	0.227981467	0.0290075	hyper	0.094568025	0.049615	hyper	0.094568025	0.049615	0.006641505
15			cg03146503		0.009575	hyper	0.415484609	0.03440625	hyper	0.006674822	0.02483125	hyper	0.006674822	0.02483125	0.042204935
15	SPATA8	NM_173499	cg03148498		-0.0438625	hypo	0.062235259	0.03503	hyper	0.131221343	0.0788925	hyper	0.131221343	0.0788925	0.001805233
1			cg03149883		-0.02007625	hypo	0.330369772	0.0259825	hyper	0.210889246	0.04605875	hyper	0.210889246	0.04605875	0.032062609
12	RFX4;RFX4;RFX4;RFX4	NM_002920;NM_213594;NM_032491;NM_032491	cg03149970		0.02395875	hyper	0.077447167	-0.0032525	hypo	0.804147368	-0.02721125	hypo	0.804147368	-0.02721125	0.046951619
4	WHSC1	NM_001042424	cg03150409	Island	-0.01543125	hypo	0.61356482	0.0474025	hyper	0.129399108	0.06283375	hyper	0.129399108	0.06283375	0.048340078
18	ATP9B	NM_198531	cg03152870	Island	0.00771875	hyper	0.773303215	0.07046875	hyper	0.013917595	0.06275	hyper	0.013917595	0.06275	0.026528733
19			cg03157509	Island	-0.0136225	hypo	0.662513553	0.05454	hyper	0.089884966	0.0681625	hyper	0.089884966	0.0681625	0.037089599
12	WDR66	NM_144668	cg03160057		-0.0021425	hypo	0.905548733	0.036955	hyper	0.049869572	0.0390975	hyper	0.049869572	0.0390975	0.03892463
20	C20orf123	NM_080721	cg03162092		0.01698	hyper	0.250275837	0.057645	hyper	0.000551892	0.040665	hyper	0.000551892	0.040665	0.009581962
22			cg03162506	S_Shelf	-0.012795	hypo	0.616816035	0.04225625	hyper	0.107380186	0.05505125	hyper	0.107380186	0.05505125	0.039489002
16	PRR14	NM_024031	cg03175771	N_Shore	-0.0209925	hypo	0.385530629	0.0430875	hyper	0.082434045	0.06408	hyper	0.082434045	0.06408	0.012737392
7	ZNF804B;MGC26647	NM_181646;NM_152706	cg03183800		-0.00132	hypo	0.936907334	0.03958875	hyper	0.024824257	0.04090875	hyper	0.024824257	0.04090875	0.020837148
4	SHROOM3	NM_020859	cg03184410	S_Shelf	-0.00579625	hypo	0.780110694	0.046445	hyper	0.033299274	0.05224125	hyper	0.033299274	0.05224125	0.018018278
8			cg03185726		0.0390575	hyper	0.076049394	0.08847125	hyper	0.000332212	0.04941375	hyper	0.000332212	0.04941375	0.027682913
19	CILP2	NM_153221	cg03186620	Island	-0.0573625	hypo	0.02128791	0.00613125	hyper	0.7940865	0.06349375	hyper	0.7940865	0.06349375	0.011776483
6	CDYL;CDYL;CDYL;CDYL	NM_001143970;NM_004824;NR_026590;NM_001143971	cg03187073		0.04165125	hyper	0.124170464	0.108475	hyper	0.000377995	0.06682375	hyper	0.000377995	0.06682375	0.017465123
8			cg03188356	S_Shelf	-0.01105875	hypo	0.523472863	0.02457875	hyper	0.163300453	0.0356375	hyper	0.163300453	0.0356375	0.048020742
19	MYO9B;MYO9B	NM_001130065;NM_004145	cg03191384	S_Shore	0.034051938	hyper	0.061056182	0.073338188	hyper	0.000323267	0.03928625	hyper	0.000323267	0.03928625	0.032812016
3	ARPP-21	NM_016300	cg03192231		0.00408	hyper	0.841973165	0.05500125	hyper	0.012222794	0.05092125	hyper	0.012222794	0.05092125	0.019228557
12	SCNN1A;SCNN1A;SCNN1A	NM_001159575;NM_001038;NM_001159576	cg03196720	Island	0.01419	hyper	0.574974148	0.07088	hyper	0.009212743	0.05669	hyper	0.009212743	0.05669	0.03265998
6			cg03198009		0.23031375	hyper	0.001442141	-0.02322625	hypo	0.71871521	-0.25354	hypo	0.71871521	-0.25354	0.000584887
4	ARHGAP10	NM_024605	cg03206044	S_Shelf	-0.00046375	hypo	0.976750672	-0.034645	hypo	0.037984275	-0.03418125	hypo	0.037984275	-0.03418125	0.040396194
13			cg03207593	S_Shelf	-0.0077525	hypo	0.612678706	0.02497625	hyper	0.111753085	0.03272875	hyper	0.111753085	0.03272875	0.040801504
10	GPR158	NM_020752	cg03208082		0.0146075	hyper	0.426776599	0.05561625	hyper	0.005265189	0.04100875	hyper	0.005265189	0.04100875	0.032751902
12			cg03208125		-0.03335875	hypo	0.011614394	0.003985	hyper	0.746334622	0.03734375	hyper	0.746334622	0.03734375	0.005420095
2			cg03210281		-0.03482375	hypo	0.165648084	0.0215525	hyper	0.384750985	0.05637625	hyper	0.384750985	0.05637625	0.029664324
11			cg03211593		-0.00443	hypo	0.8109021	0.03946875	hyper	0.041690408	0.04389875	hyper	0.041690408	0.04389875	0.02492092
16			cg03214931	S_Shore	0.01789875	hyper	0.389100503	0.06785625	hyper	0.002909838	0.0499575	hyper	0.002909838	0.0499575	0.022262747
13			cg03214977	S_Shelf	0.011585	hyper	0.554636786	0.05396875	hyper	0.010296039	0.04238375	hyper	0.010296039	0.04238375	0.038576912
1			cg03216506	S_Shore	-0.012045	hypo	0.44178569	0.02415875	hyper	0.130051327	0.03620375	hyper	0.130051327	0.03620375	0.027523272
7	CALCR;MIR653;CALCR;MIR489;CALCR	NM_001742;NR_030388;NM_001164737;NR_030164;NM_001164738	cg03221054		-0.017055	hypo	0.474623447	0.03812	hyper	0.117799181	0.055175	hyper	0.117799181	0.055175	0.027580668
20			cg03227037	S_Shelf	-0.07792375	hypo	0.016842284	0.01016375	hyper	0.739907224	0.0880875	hyper	0.739907224	0.0880875	0.007816419
6			cg03228974	N_Shore	0.02876	hyper	0.22929796	-0.025925	hypo	0.277105602	-0.054685	hypo	0.277105602	-0.054685	0.027789877
1			cg03229538		-0.0072975	hypo	0.632453844	0.02680875	hyper	0.088105647	0.03410625	hyper	0.088105647	0.03410625	0.033155604
21	BTG3;BTG3	NM_001130914;NM_006806	cg03232933	Island	-0.02764375	hypo	0.418132935	0.04247	hyper	0.21791617	0.07011375	hyper	0.21791617	0.07011375	0.047700356
2			cg03233224		-0.02256875	hypo	0.312534827	0.0275375	hyper	0.220316383	0.05010625	hyper	0.220316383	0.05010625	0.031312137
17	TMEM100;TMEM100	NM_018286;NM_001099640	cg03233426	S_Shore	0.00400375	hyper	0.800296551	-0.03254	hypo	0.048807052	-0.03654375	hypo	0.048807052	-0.03654375	0.028531301
7			cg03235923		0.02308125	hyper	0.448690525	0.088245	hyper	0.007210555	0.06516375	hyper	0.007210555	0.06516375	0.040022085
4	SPATA18	NM_145263	cg03237868	S_Shore	-0.00831125	hypo	0.688556434	0.03856375	hyper	0.072284142	0.046875	hyper	0.072284142	0.046875	0.03151354
6	TRIM27	NM_006510	cg03246690	N_Shelf	0.0181175	hyper	0.222549898	0.05270125	hyper	0.001337418	0.03458375	hyper	0.001337418	0.03458375	0.025222189
17	DNAH17	NM_173628	cg03254161		-0.01231375	hypo	0.599020523	-0.07595375	hypo	0.003198133	-0.06364	hypo	0.003198133	-0.06364	0.011223518
6	TRIM15	NM_033229	cg03261948	Island	-0.02556625	hypo	0.380650874	0.04148875	hyper	0.160365408	0.067055	hyper	0.160365408	0.067055	0.028012543
1	PIK3CD	NM_005026	cg03265564		0.00563	hyper	0.613165576	-0.019735	hypo	0.085484059	-0.025365	hypo	0.085484059	-0.025365	0.030211009
4	KCNIP4;KCNIP4;KCNIP4	NM_147182;NM_001035003;NM_001035003	cg03271761		0.00292625	hyper	0.88231319	0.05484	hyper	0.010011718	0.05191375	hyper	0.010011718	0.05191375	0.014087428
16			cg03272932		-0.00657375	hypo	0.809507007	0.05506625	hyper	0.052645181	0.06164	hyper	0.052645181	0.06164	0.031701661
13	ATP11A;ATP11A	NM_015205;NM_032189	cg03277137		-0.006487438	hypo	0.554301824	0.02171375	hyper	0.048925444	0.028201188	hyper	0.048925444	0.028201188	0.014378071
16			cg03280523		-0.0026125	hypo	0.884321503	0.04661875	hyper	0.015086679	0.04923125	hyper	0.015086679	0.04923125	0.010799798
20			cg03282968	Island	-0.0586325	hypo	0.073983858	0.0381925	hyper	0.235126546	0.096825	hyper	0.235126546	0.096825	0.005137738
12	TMEM132D	NM_133448	cg03283235		-0.0245075	hypo	0.370823174	0.04595625	hyper	0.100366285	0.07046375	hyper	0.100366285	0.07046375	0.015119001
15	SNORD115-11;SNORD115-29;SNORD115-36;SNORD115-43	NR_003303;NR_003344;NR_003351;NR_003358	cg03283464		0.0190975	hyper	0.37881276	0.0662525	hyper	0.004871116	0.047155	hyper	0.004871116	0.047155	0.036830319
16	CES7;CES7	NM_001143685;NM_145024	cg03284670		-0.01674875	hypo	0.284398298	0.03408375	hyper	0.035714109	0.0508325	hyper	0.035714109	0.0508325	0.002921273
6	SIM1	NM_005068	cg03290400	N_Shore	0.02257	hyper	0.141273542	-0.01461	hypo	0.334356369	-0.03718	hypo	0.334356369	-0.03718	0.019543872
3			cg03290560		-0.0238625	hypo	0.425543375	0.03836125	hyper	0.205051291	0.06222375	hyper	0.205051291	0.06222375	0.045385038
17			cg03292544	S_Shelf	-0.037775	hypo	0.113881775	0.01691875	hyper	0.469183842	0.05469375	hyper	0.469183842	0.05469375	0.025983139
10			cg03294704	Island	-0.0177225	hypo	0.211500857	0.0276225	hyper	0.057040161	0.045345	hyper	0.057040161	0.045345	0.003203532
17			cg03296565		0.00823875	hyper	0.72878007	0.0568575	hyper	0.023653678	0.04861875	hyper	0.023653678	0.04861875	0.04966339
22	MTP18;MTP18	NM_001003704;NM_016498	cg03296761	S_Shore	0.00415625	hyper	0.811066563	-0.0395075	hypo	0.030896839	-0.04366375	hypo	0.030896839	-0.04366375	0.018238539
15			cg03298015	N_Shore	-0.00504875	hypo	0.798254711	0.03535375	hyper	0.083197005	0.0404025	hyper	0.083197005	0.0404025	0.049868254
4	SMR3A	NM_012390	cg03300099		0.01390375	hyper	0.610045088	0.07524125	hyper	0.010179279	0.0613375	hyper	0.010179279	0.0613375	0.032073351
9			cg03300549	N_Shore	0.006985	hyper	0.610555956	0.04039625	hyper	0.006575897	0.03341125	hyper	0.006575897	0.03341125	0.02132407
15	ADAMTS17	NM_139057	cg03300787	Island	-0.00917625	hypo	0.648451982	0.03548	hyper	0.087201303	0.04465625	hyper	0.087201303	0.04465625	0.034396753
17	RAI1	NM_030665	cg03305230	N_Shore	0.00441625	hyper	0.822189913	-0.0360725	hypo	0.076139599	-0.04048875	hypo	0.076139599	-0.04048875	0.048393639
2			cg03308881		0.00405625	hyper	0.784599419	0.052025	hyper	0.00170734	0.04796875	hyper	0.00170734	0.04796875	0.00334269
11			cg03322338	N_Shore	-0.0325625	hypo	0.098932964	0.00897	hyper	0.640243194	0.0415325	hyper	0.640243194	0.0415325	0.038634833
3			cg03326307	N_Shelf	0.0189275	hyper	0.503421169	0.0777575	hyper	0.010308722	0.05883	hyper	0.010308722	0.05883	0.045613834
16			cg03327829	S_Shelf	-0.02989	hypo	0.362263007	0.0423375	hyper	0.200900797	0.0722275	hyper	0.200900797	0.0722275	0.03454564
2			cg03333621	Island	0.0025525	hyper	0.889609263	0.0451025	hyper	0.020850856	0.04255	hyper	0.020850856	0.04255	0.028300518
7			cg03335136	N_Shore	0.0238625	hyper	0.268002951	0.06786625	hyper	0.003699916	0.04400375	hyper	0.003699916	0.04400375	0.047503174
1	RYR2	NM_001035	cg03337341	Island	-0.0053225	hypo	0.771144167	0.04377375	hyper	0.023740613	0.04909625	hyper	0.023740613	0.04909625	0.012312636
4	PIGY;PIGY	NM_001042616;NM_032906	cg03340036	S_Shore	0.0095125	hyper	0.687661617	0.06074375	hyper	0.015969737	0.05123125	hyper	0.015969737	0.05123125	0.038642291
6	OR2B6	NM_012367	cg03340878		-0.02799125	hypo	0.417474389	0.05781125	hyper	0.101561808	0.0858025	hyper	0.101561808	0.0858025	0.018630351
1			cg03342862		-0.00446125	hypo	0.82598923	0.044925	hyper	0.03504376	0.04938625	hyper	0.03504376	0.04938625	0.021704697
13	ENOX1;ENOX1	NM_017993;NM_001127615	cg03344747		-0.0075775	hypo	0.721704311	0.0500675	hyper	0.025795633	0.057645	hyper	0.025795633	0.057645	0.011549235
2			cg03345017		0.03495375	hyper	0.094900369	0.07690375	hyper	0.000846711	0.04195	hyper	0.000846711	0.04195	0.04780479
11	MS4A3;MS4A3;MS4A3	NM_006138;NM_001031666;NM_001031809	cg03348161		-0.0013525	hypo	0.962332992	0.05982	hyper	0.045726008	0.0611725	hyper	0.045726008	0.0611725	0.041426705
16	RRN3P2	NR_003369	cg03350017	S_Shore	-0.00882	hypo	0.440883488	0.01814	hyper	0.120331008	0.02696	hyper	0.120331008	0.02696	0.024985963
12			cg03351148	Island	0.00122375	hyper	0.946670678	0.055699438	hyper	0.007036915	0.054475688	hyper	0.007036915	0.054475688	0.0072718
12	SLCO1B3	NM_019844	cg03355286		-0.0019975	hypo	0.935006732	0.05593125	hyper	0.030249251	0.05792875	hyper	0.030249251	0.05792875	0.02532628
10			cg03355370		-0.022425	hypo	0.13259721	0.00765875	hyper	0.599530829	0.03008375	hyper	0.599530829	0.03008375	0.047669669
19	TYROBP;TYROBP	NM_003332;NM_198125	cg03363633		-0.01665125	hypo	0.496911904	0.03853125	hyper	0.123778907	0.0551825	hyper	0.123778907	0.0551825	0.031629526
2	GREB1	NM_014668	cg03365705	Island	-0.00518125	hypo	0.730034904	0.0273825	hyper	0.077726153	0.03256375	hyper	0.077726153	0.03256375	0.038432035
16	CACNG3	NM_006539	cg03366891		-0.02767875	hypo	0.29343954	0.0464375	hyper	0.084321088	0.07411625	hyper	0.084321088	0.07411625	0.008446464
3	BRPF1;BRPF1	NM_004634;NM_001003694	cg03369196	N_Shore	-0.013335	hypo	0.480030852	0.031335	hyper	0.105063877	0.04467	hyper	0.105063877	0.04467	0.024572295
6			cg03370914		6.37E-05	hyper	0.994932533	0.02404375	hyper	0.02369385	0.02398	hyper	0.02369385	0.02398	0.024027822
10	C10orf128	NM_001010863	cg03370951		-0.034385	hypo	0.147640057	0.01834125	hyper	0.432382343	0.05272625	hyper	0.432382343	0.05272625	0.030986533
7	LAT2;LAT2;LAT2	NM_032464;NM_032463;NM_014146	cg03375002		0.01459875	hyper	0.606875493	0.07830625	hyper	0.010176425	0.0637075	hyper	0.010176425	0.0637075	0.032381627
7	PEG10;PEG10	NM_001040152;NM_015068	cg03379322	N_Shore	-0.00338375	hypo	0.780984915	0.0358825	hyper	0.006620218	0.03926625	hyper	0.006620218	0.03926625	0.00339067
20	BANF2;BANF2;BANF2	NM_001014977;NM_178477;NM_001159495	cg03387497		-0.00458875	hypo	0.83937458	0.0474525	hyper	0.044953311	0.05204125	hyper	0.044953311	0.05204125	0.029203076
1	TP53BP2;TP53BP2	NM_001031685;NM_005426	cg03388409	S_Shelf	0.01139	hyper	0.628703099	0.06097125	hyper	0.015145359	0.04958125	hyper	0.015145359	0.04958125	0.043719025
2	GULP1	NM_016315	cg03392710	N_Shore	-0.03396125	hypo	0.025969137	0.012215	hyper	0.400911094	0.04617625	hyper	0.400911094	0.04617625	0.003637877
15	MEIS2;MEIS2;MEIS2;MEIS2;MEIS2;MEIS2;MEIS2	NM_172316;NM_170674;NM_170675;NM_172315;NM_002399;NM_170677;NM_170676	cg03396151	N_Shore	-0.00197375	hypo	0.951697758	0.07053625	hyper	0.038986493	0.07251	hyper	0.038986493	0.07251	0.034275081
11	FAM55B	NM_182495	cg03397616		-0.03106125	hypo	0.246354591	0.0266425	hyper	0.318195862	0.05770375	hyper	0.318195862	0.05770375	0.037296948
15			cg03400264	Island	0.02598375	hyper	0.141058571	0.07198875	hyper	0.000319677	0.046005	hyper	0.000319677	0.046005	0.012785496
1			cg03400410		-0.00210625	hypo	0.868451607	0.0325725	hyper	0.016323816	0.03467875	hyper	0.016323816	0.03467875	0.011171014
17	C17orf85;C17orf85	NM_018553;NM_001114118	cg03400731	Island	-0.00025	hypo	0.990872184	0.051755	hyper	0.025145017	0.052005	hyper	0.025145017	0.052005	0.02452087
2			cg03401963		-0.03618875	hypo	0.221363857	0.0252525	hyper	0.389505963	0.06144125	hyper	0.389505963	0.06144125	0.043673659
15	PWRN1	NR_026646	cg03402443		-0.045935	hypo	0.192915692	0.04286625	hyper	0.22326725	0.08880125	hyper	0.22326725	0.08880125	0.016230781
6	TRIM31	NM_007028	cg03403996	S_Shelf	0.2712475	hyper	0.004223027	-0.0430725	hypo	0.619161184	-0.31432	hypo	0.619161184	-0.31432	0.001241068
12	RIMBP2	NM_015347	cg03404485		-0.00769125	hypo	0.710335525	0.03938625	hyper	0.066533335	0.0470775	hyper	0.066533335	0.0470775	0.030693611
18	SERPINB3	NM_006919	cg03404572		-0.0388275	hypo	0.139308804	0.03028	hyper	0.24456969	0.0691075	hyper	0.24456969	0.0691075	0.012028819
16	C16orf68	NM_024109	cg03408945		0.00719375	hyper	0.82163263	0.0856825	hyper	0.012282371	0.07848875	hyper	0.012282371	0.07848875	0.02047992
8			cg03411742		-0.02444375	hypo	0.435099496	0.04244625	hyper	0.180993221	0.06689	hyper	0.180993221	0.06689	0.040212371
11			cg03417272		-0.00047625	hypo	0.978062866	0.04278375	hyper	0.020067753	0.04326	hyper	0.020067753	0.04326	0.018870653
16			cg03421236		-0.01373875	hypo	0.597255663	0.06741	hyper	0.014966925	0.08114875	hyper	0.014966925	0.08114875	0.004308191
1			cg03422552		-0.06276625	hypo	0.01932312	-0.0057175	hypo	0.820863912	0.05704875	hyper	0.820863912	0.05704875	0.031783315
1	LOC339524;LOC339524;LOC339524;LOC339524;LOC339524	NR_026986;NR_026989;NR_026987;NR_026988;NR_026985	cg03423077	S_Shore	-0.02606	hypo	0.09095017	0.00670625	hyper	0.654124617	0.03276625	hyper	0.654124617	0.03276625	0.036657314
16			cg03424505	N_Shore	0.02088125	hyper	0.480312445	0.08475875	hyper	0.007816645	0.0638775	hyper	0.007816645	0.0638775	0.038485792
11	KIRREL3;KIRREL3	NM_001161707;NM_032531	cg03432085		-0.011	hypo	0.527191476	0.02878375	hyper	0.106424829	0.03978375	hyper	0.106424829	0.03978375	0.02938553
15	SNORD116-2	NR_003317	cg03432464		-0.01453125	hypo	0.540937162	0.0452725	hyper	0.065498632	0.05980375	hyper	0.065498632	0.05980375	0.017686971
2	GTDC1;GTDC1;GTDC1	NM_001006636;NM_001164629;NM_024659	cg03435698		0.00606875	hyper	0.762868463	0.05237125	hyper	0.014765382	0.0463025	hyper	0.014765382	0.0463025	0.028919338
12			cg03437151		0.0334625	hyper	0.242658357	0.0930125	hyper	0.002874239	0.05955	hyper	0.002874239	0.05955	0.043676619
22	FAM19A5;FAM19A5	NM_015381;NM_001082967	cg03440540	N_Shore	-0.03390375	hypo	0.096598101	0.02906125	hyper	0.151159911	0.062965	hyper	0.151159911	0.062965	0.003803537
3	HEG1	NM_020733	cg03440673		-0.0195425	hypo	0.406824969	0.0487225	hyper	0.046206953	0.068265	hyper	0.046206953	0.068265	0.007129943
17	CCDC46;CCDC46	NM_001037325;NM_145036	cg03442606		-0.02124625	hypo	0.110507567	0.02061875	hyper	0.120848965	0.041865	hyper	0.120848965	0.041865	0.003344596
16	GNPTG	NM_032520	cg03445653	Island	-0.04265625	hypo	0.347177201	0.0513475	hyper	0.259829471	0.09400375	hyper	0.259829471	0.09400375	0.045426601
10	CACNB2;CACNB2;CACNB2;CACNB2;CACNB2;CACNB2	NM_201571;NM_201593;NM_201597;NM_201572;NM_201596;NM_001167945	cg03445965		0.03423875	hyper	0.104685736	0.0913275	hyper	0.000157725	0.05708875	hyper	0.000157725	0.05708875	0.009767973
4			cg03446008		0.02307125	hyper	0.036874955	0.04790125	hyper	0.000124634	0.02483	hyper	0.000124634	0.02483	0.025713438
4			cg03447013		0.00494625	hyper	0.8818585	0.096735	hyper	0.00734246	0.09178875	hyper	0.00734246	0.09178875	0.010402575
X	XPNPEP2	NM_003399	cg03455762		0.0099675	hyper	0.702413396	0.06782	hyper	0.01485061	0.0578525	hyper	0.01485061	0.0578525	0.034593979
10	C10orf11	NM_032024	cg03458695		0.0043	hyper	0.831574488	0.0546025	hyper	0.011856009	0.0503025	hyper	0.011856009	0.0503025	0.019233431
16			cg03463523	Island	-0.05252875	hypo	0.079629154	0.02534375	hyper	0.385482839	0.0778725	hyper	0.385482839	0.0778725	0.012223835
10	LOC642826	NR_024495	cg03463778	N_Shore	-0.01041	hypo	0.705783639	0.0461	hyper	0.103937044	0.05651	hyper	0.103937044	0.05651	0.049292602
9	PNPLA7;PNPLA7	NM_152286;NM_001098537	cg03464176	N_Shore	-0.00942	hypo	0.479247694	0.02056375	hyper	0.130006613	0.02998375	hyper	0.130006613	0.02998375	0.031521685
3	SLC2A2	NM_000340	cg03464896	N_Shore	0.00762875	hyper	0.631920496	0.0418475	hyper	0.013850836	0.03421875	hyper	0.013850836	0.03421875	0.039882683
1	FLG	NM_002016	cg03465714		-0.00480625	hypo	0.829931686	0.04632875	hyper	0.04740487	0.051135	hyper	0.04740487	0.051135	0.03006545
3	GNB4	NM_021629	cg03466124	Island	-0.02187	hypo	0.350919454	0.0304775	hyper	0.197539439	0.0523475	hyper	0.197539439	0.0523475	0.032220418
16	ZNF423	NM_015069	cg03466717		-0.04385	hypo	0.172819312	0.07689625	hyper	0.021457107	0.12074625	hyper	0.021457107	0.12074625	0.00076267
9	EXD3	NM_017820	cg03466780	N_Shore	-0.09659	hypo	0.246921432	0.09124875	hyper	0.273281511	0.18783875	hyper	0.273281511	0.18783875	0.030136113
6	SYNJ2	NM_003898	cg03467087		0.00222	hyper	0.92235185	0.04895375	hyper	0.040263047	0.04673375	hyper	0.040263047	0.04673375	0.049340389
3	CADM2;CADM2;CADM2	NM_001167675;NM_001167674;NM_153184	cg03472610		-0.03264625	hypo	0.267079465	0.02839125	hyper	0.332888251	0.0610375	hyper	0.332888251	0.0610375	0.044360047
17			cg03474941	S_Shelf	0.00422875	hyper	0.771333341	0.0342675	hyper	0.025762418	0.03003875	hyper	0.025762418	0.03003875	0.047904022
18	KLHL14	NM_020805	cg03477049	N_Shelf	-0.01135875	hypo	0.486252166	0.0331625	hyper	0.050202486	0.04452125	hyper	0.050202486	0.04452125	0.010766354
5	TPPP	NM_007030	cg03477771	N_Shore	-0.0160075	hypo	0.37231979	0.0313	hyper	0.088388877	0.0473075	hyper	0.088388877	0.0473075	0.01306638
7	CPSF4;PTCD1;CPSF4	NM_006693;NM_015545;NM_001081559	cg03477775	Island	0.00722	hyper	0.625899105	0.0469725	hyper	0.003820911	0.0397525	hyper	0.003820911	0.0397525	0.012156539
X			cg03478816	S_Shelf	-0.1672075	hypo	0.229479509	0.181315	hyper	0.19375526	0.3485225	hyper	0.19375526	0.3485225	0.016965271
3			cg03479065	N_Shore	-0.0593025	hypo	0.077991644	0.00923125	hyper	0.77661294	0.06853375	hyper	0.77661294	0.06853375	0.043902426
11	C11orf41	NM_012194	cg03479289		0.00371375	hyper	0.791871843	0.03977	hyper	0.008845587	0.03605625	hyper	0.008845587	0.03605625	0.016256704
22	TTLL8	NM_001080447	cg03479491	N_Shore	0.03652375	hyper	0.25167339	0.1054025	hyper	0.002484687	0.06887875	hyper	0.002484687	0.06887875	0.036702617
3	MITF;MITF	NM_198159;NM_006722	cg03489020		0.01898625	hyper	0.449439615	0.07618375	hyper	0.005175492	0.0571975	hyper	0.005175492	0.0571975	0.029638979
7			cg03489642		-0.023435	hypo	0.340674653	0.03521375	hyper	0.15722411	0.05864875	hyper	0.15722411	0.05864875	0.02301473
10	FRMD4A	NM_018027	cg03493513		0.0111325	hyper	0.611908992	0.05851375	hyper	0.012639453	0.04738125	hyper	0.012639453	0.04738125	0.038936826
11	PRCP;PRCP	NM_005040;NM_199418	cg03493520		-0.11243875	hypo	0.10723029	0.0267075	hyper	0.694239992	0.13914625	hyper	0.694239992	0.13914625	0.049395075
19	OR7G3	NM_001001958	cg03494634		-0.04300875	hypo	0.151558539	0.0395775	hyper	0.185468164	0.08258625	hyper	0.185468164	0.08258625	0.009074656
17	CCDC144NL	NM_001004306	cg03498881		0.01044625	hyper	0.514844351	0.04876125	hyper	0.005171103	0.038315	hyper	0.005171103	0.038315	0.023449828
12	GALNT9	NM_001122636	cg03506423	Island	0.01973875	hyper	0.232451888	0.05561375	hyper	0.002137114	0.035875	hyper	0.002137114	0.035875	0.035829896
3			cg03507064		-0.0117625	hypo	0.663137952	0.06218375	hyper	0.028714097	0.07394625	hyper	0.028714097	0.07394625	0.010757603
7	CAMK2B;CAMK2B;CAMK2B;CAMK2B;CAMK2B;CAMK2B;CAMK2B;CAMK2B	NM_172078;NM_172081;NM_172083;NM_172084;NM_172079;NM_172082;NM_172080;NM_001220	cg03509961	S_Shore	-0.02602875	hypo	0.081446403	0.0073725	hyper	0.610760072	0.03340125	hyper	0.610760072	0.03340125	0.028404662
5			cg03512997	N_Shore	-0.0446125	hypo	0.137052607	0.0198	hyper	0.501012687	0.0644125	hyper	0.501012687	0.0644125	0.036188575
6			cg03513066		-0.0060275	hypo	0.827734272	0.05325625	hyper	0.064070542	0.05928375	hyper	0.064070542	0.05928375	0.040962712
21	SIM2;SIM2	NM_009586;NM_005069	cg03515098	N_Shelf	0.00636875	hyper	0.64089238	-0.02319	hypo	0.098586722	-0.02955875	hypo	0.098586722	-0.02955875	0.038558059
Y			cg03515816	N_Shore	0.0099775	hyper	0.631493538	0.07056625	hyper	0.002227987	0.06058875	hyper	0.002227987	0.06058875	0.007124468
6			cg03517284	S_Shore	0.20917875	hyper	0.00088404	0.0313825	hyper	0.572724016	-0.17779625	hypo	0.572724016	-0.17779625	0.00358034
2			cg03519031	N_Shore	0.0123325	hyper	0.299762813	0.03668	hyper	0.004407028	0.0243475	hyper	0.004407028	0.0243475	0.047389526
11	DGKZ;DGKZ;DGKZ	NM_201533;NM_201533;NM_201532	cg03519157		-0.01296	hypo	0.501156984	0.04475375	hyper	0.027080869	0.05771375	hyper	0.027080869	0.05771375	0.005744297
8	FGF20	NM_019851	cg03520282	N_Shelf	-0.01121	hypo	0.461311968	0.0354625	hyper	0.026496941	0.0466725	hyper	0.026496941	0.0466725	0.004798817
1			cg03520879		-0.005445	hypo	0.689044166	0.036605	hyper	0.012054586	0.04205	hyper	0.012054586	0.04205	0.004683271
12	ZBTB39	NM_014830	cg03523104	Island	-0.02804125	hypo	0.195461563	0.017955	hyper	0.402069523	0.04599625	hyper	0.402069523	0.04599625	0.039120423
12	GALNT9;LOC100130238	NM_001122636;NR_024563	cg03523485	N_Shore	-0.0155625	hypo	0.476402064	0.03965875	hyper	0.077917856	0.05522125	hyper	0.077917856	0.05522125	0.017124363
6	CDKAL1	NM_017774	cg03523917		0.027165	hyper	0.096108151	0.07834375	hyper	4.55E-05	0.05117875	hyper	4.55E-05	0.05117875	0.003360388
1	PRDM16;PRDM16	NM_022114;NM_199454	cg03525023	S_Shelf	0.00817875	hyper	0.559427127	0.03969625	hyper	0.008527534	0.0315175	hyper	0.008527534	0.0315175	0.031979361
10	COL13A1;COL13A1;COL13A1;COL13A1;COL13A1;COL13A1;COL13A1;COL13A1;COL13A1;COL13A1;COL13A1;COL13A1;COL13A1;COL13A1;COL13A1;COL13A1;COL13A1;COL13A1;COL13A1;COL13A1	NM_080798;NM_080809;NM_080800;NM_080811;NM_080810;NM_080799;NM_080813;NM_005203;NM_080815;NM_080807;NM_080801;NM_080808;NM_080814;NM_080802;NM_080812;NM_080805;NM_080806;NM_080804;NM_080803;NM_001130103	cg03525069		-0.00086875	hypo	0.965192982	0.04064	hyper	0.050440039	0.04150875	hyper	0.050440039	0.04150875	0.04608554
1			cg03526459	Island	0.14734625	hyper	0.00416868	0.050515	hyper	0.287120423	-0.09683125	hypo	0.287120423	-0.09683125	0.047932797
18	SETBP1	NM_015559	cg03527663		-0.009565	hypo	0.456539376	0.02359375	hyper	0.074484739	0.03315875	hyper	0.074484739	0.03315875	0.015083709
16	MAZ;MAZ	NM_002383;NM_001042539	cg03527802	S_Shore	-0.02359375	hypo	0.302341531	0.02649375	hyper	0.248194662	0.0500875	hyper	0.248194662	0.0500875	0.035012693
4			cg03529900	S_Shore	0.01362625	hyper	0.669627133	0.08915125	hyper	0.009509732	0.075525	hyper	0.009509732	0.075525	0.025079979
8			cg03530168	N_Shelf	-0.019555	hypo	0.437058616	0.03378125	hyper	0.185001094	0.05333625	hyper	0.185001094	0.05333625	0.041616446
13			cg03531388		-0.20037375	hypo	0.021863079	-0.0051925	hypo	0.949755544	0.19518125	hyper	0.949755544	0.19518125	0.025124933
1	LOC400804	NR_024236	cg03536711		0.00880625	hyper	0.679620294	0.06604375	hyper	0.00460135	0.0572375	hyper	0.00460135	0.0572375	0.012210219
8	OXR1	NM_018002	cg03537491	Island	-0.02720125	hypo	0.143156545	0.01661375	hyper	0.364161936	0.043815	hyper	0.364161936	0.043815	0.022686974
1	LOC646627	NM_001085474	cg03541887		0.0183675	hyper	0.483299417	0.0722975	hyper	0.010029296	0.05393	hyper	0.010029296	0.05393	0.047604489
1			cg03543533	Island	-0.005935	hypo	0.527667399	0.01427	hyper	0.15083496	0.020205	hyper	0.15083496	0.020205	0.043258634
12	RBM19;RBM19;RBM19	NM_001146698;NM_001146699;NM_016196	cg03546806		-0.01091	hypo	0.722770556	0.08117125	hyper	0.01357629	0.09208125	hyper	0.01357629	0.09208125	0.005913607
8			cg03547517	S_Shore	-0.00771	hypo	0.760182005	-0.06704875	hypo	0.013144078	-0.05933875	hypo	0.013144078	-0.05933875	0.026083431
2	ICA1L	NM_138468	cg03549208	Island	-0.39908125	hypo	0.003251437	0.00125125	hyper	0.991878872	0.4003325	hyper	0.991878872	0.4003325	0.003171792
12	SFRS8	NM_004592	cg03550075	S_Shore	-0.02153125	hypo	0.243291002	0.02287	hyper	0.216076868	0.04440125	hyper	0.216076868	0.04440125	0.021342691
5	LOC255167;LOC255167	NR_024424;NR_024423	cg03550208	N_Shore	0.03361	hyper	0.106489744	-0.01848125	hypo	0.365252235	-0.05209125	hypo	0.365252235	-0.05209125	0.015849755
5	NLN	NM_020726	cg03550620	S_Shelf	-0.00748625	hypo	0.62376618	0.02649625	hyper	0.091681831	0.0339825	hyper	0.091681831	0.0339825	0.033759145
6	LAMA2;LAMA2	NM_001079823;NM_000426	cg03553382	N_Shelf	0.0181175	hyper	0.193093554	0.052225	hyper	0.000780416	0.0341075	hyper	0.000780416	0.0341075	0.018925733
8	C8orf58	NM_001013842	cg03555325	S_Shore	-0.0078425	hypo	0.646710551	0.02822875	hyper	0.108078137	0.03607125	hyper	0.108078137	0.03607125	0.043479766
9			cg03555579	N_Shore	-0.00518375	hypo	0.791513403	0.0401025	hyper	0.049904401	0.04528625	hyper	0.049904401	0.04528625	0.028491987
3	LOH3CR2A	NR_024065	cg03557445		0.0323375	hyper	0.085231457	-0.01200375	hypo	0.51110521	-0.04434125	hypo	0.51110521	-0.04434125	0.02151764
11			cg03561071		0.00409625	hyper	0.848050292	0.06947875	hyper	0.003213152	0.0653825	hyper	0.003213152	0.0653825	0.00510786
14			cg03561338		0.001115	hyper	0.958215972	0.05559375	hyper	0.014563379	0.05447875	hyper	0.014563379	0.05447875	0.01640358
3	NCBP2;NCBP2	NM_007362;NM_001042540	cg03561389		0.0282975	hyper	0.049279377	-0.00042375	hypo	0.975477939	-0.02872125	hypo	0.975477939	-0.02872125	0.046239828
8	CSMD3;CSMD3;CSMD3	NM_198124;NM_052900;NM_198123	cg03562736		-0.022085	hypo	0.705840541	0.10876875	hyper	0.072455365	0.13085375	hyper	0.072455365	0.13085375	0.033230738
6	MOG;MOG;MOG;MOG;MOG;MOG;MOG;MOG;MOG;MOG;MOG	NM_206813;NM_001170418;NM_206814;NM_206811;NM_206810;NM_206809;NM_001170417;NM_001008229;NM_001008228;NM_206812;NM_002433	cg03564415		0.00417625	hyper	0.801086632	0.0433425	hyper	0.014424847	0.03916625	hyper	0.014424847	0.03916625	0.025362939
8			cg03565240		-0.02003	hypo	0.369735865	0.0348425	hyper	0.125108304	0.0548725	hyper	0.125108304	0.0548725	0.019673272
2	GLI2	NM_005270	cg03566527	Island	-0.00077875	hypo	0.974658227	0.05148625	hyper	0.04465214	0.052265	hyper	0.04465214	0.052265	0.041780653
20			cg03567760	N_Shore	0.0049425	hyper	0.795915324	0.0492425	hyper	0.019630649	0.0443	hyper	0.019630649	0.0443	0.031053884
10	LOC100133308	NR_024472	cg03570948		-0.024215	hypo	0.266397349	0.04717375	hyper	0.03658465	0.07138875	hyper	0.03658465	0.07138875	0.002706465
17	ACCN1	NM_001094	cg03571277		-0.00413875	hypo	0.836036772	0.04566625	hyper	0.030173746	0.049805	hyper	0.030173746	0.049805	0.019125782
9	AGPAT2;AGPAT2	NM_006412;NM_001012727	cg03571320	Island	0.00586	hyper	0.697640529	-0.02499375	hypo	0.106831901	-0.03085375	hypo	0.106831901	-0.03085375	0.049663871
2	WIPF1	NM_001077269	cg03573824		-0.026456598	hypo	0.12438373	0.010462857	hyper	0.545885584	0.036919455	hyper	0.545885584	0.036919455	0.039198757
16	CACNA1H;CACNA1H	NM_021098;NM_001005407	cg03574765	Island	0.0172475	hyper	0.402347149	0.07104625	hyper	0.001849087	0.05379875	hyper	0.001849087	0.05379875	0.013911876
2			cg03579107	S_Shelf	-0.01417625	hypo	0.41418408	0.0240375	hyper	0.171857762	0.03821375	hyper	0.171857762	0.03821375	0.034873547
7	VWDE	NM_001135924	cg03579179	S_Shore	0.00368625	hyper	0.876339422	0.0640175	hyper	0.011825659	0.06033125	hyper	0.011825659	0.06033125	0.016872394
1			cg03580107	S_Shelf	-0.0026025	hypo	0.875692745	0.032285	hyper	0.0618672	0.0348875	hyper	0.0618672	0.0348875	0.044899049
4			cg03580292		-0.02699	hypo	0.273586427	0.03628625	hyper	0.145145671	0.06327625	hyper	0.145145671	0.06327625	0.014946315
4			cg03581311		-0.02629625	hypo	0.29113474	0.04006375	hyper	0.113293483	0.06636	hyper	0.113293483	0.06636	0.011997146
7			cg03584351		-0.0531775	hypo	0.064685139	0.01430875	hyper	0.606670873	0.06748625	hyper	0.606670873	0.06748625	0.021693539
7	MAD1L1;MAD1L1;MAD1L1	NM_003550;NM_001013837;NM_001013836	cg03586240	N_Shore	0.00168625	hyper	0.963471869	0.0834125	hyper	0.031452537	0.08172625	hyper	0.031452537	0.08172625	0.034700342
5	ADAMTS12	NM_030955	cg03592903		-0.06968	hypo	0.135783806	0.02816875	hyper	0.538223865	0.09784875	hyper	0.538223865	0.09784875	0.040485805
5	FAM153C	NM_001079527	cg03598122	Island	-0.00143875	hypo	0.926302102	0.036745	hyper	0.025465983	0.03818375	hyper	0.025465983	0.03818375	0.020757681
17	SARM1	NM_015077	cg03598754	Island	-0.039325	hypo	0.105328728	0.01429125	hyper	0.54616194	0.05361625	hyper	0.54616194	0.05361625	0.030924944
10	C10orf58;C10orf58	NM_032333;NR_024572	cg03599037	S_Shore	-0.03050375	hypo	0.117700245	0.009975	hyper	0.600214	0.04047875	hyper	0.600214	0.04047875	0.041674415
2	FIGN	NM_018086	cg03603122		-0.01619875	hypo	0.507428277	0.048665	hyper	0.054796246	0.06486375	hyper	0.054796246	0.06486375	0.012849848
13	MCF2L;MCF2L	NM_001112732;NM_024979	cg03603170	Island	-0.0226425	hypo	0.166076889	0.0147675	hyper	0.360630523	0.03741	hyper	0.360630523	0.03741	0.026917423
13	C13orf36	NM_203451	cg03603888	Island	0.02665	hyper	0.192082356	-0.02178625	hypo	0.283309929	-0.04843625	hypo	0.283309929	-0.04843625	0.022646934
13			cg03604077		-0.00508625	hypo	0.864727461	0.05993125	hyper	0.054021239	0.0650175	hyper	0.054021239	0.0650175	0.0378856
5	FAM169A	NM_015566	cg03605420	S_Shore	-0.01591	hypo	0.221691236	0.0175925	hyper	0.17814736	0.0335025	hyper	0.17814736	0.0335025	0.01443868
6			cg03605610	N_Shore	-0.02489375	hypo	0.437110363	0.0517825	hyper	0.113501048	0.07667625	hyper	0.113501048	0.07667625	0.022967439
4			cg03606093		0.02318875	hyper	0.30445103	0.07887875	hyper	0.001602758	0.05569	hyper	0.001602758	0.05569	0.018981425
5			cg03606269		-0.00140375	hypo	0.960816627	0.1119975	hyper	0.000611226	0.11340125	hyper	0.000611226	0.11340125	0.000540137
6	TCP10L2	NM_001145121	cg03612452	S_Shore	-0.00704375	hypo	0.744718968	0.05911875	hyper	0.010959186	0.0661625	hyper	0.010959186	0.0661625	0.005077573
6	OR11A1	NM_013937	cg03612791		-0.00732125	hypo	0.660090625	0.03368	hyper	0.051907889	0.04100125	hyper	0.051907889	0.04100125	0.020160389
16	GRIN2A;GRIN2A;GRIN2A	NM_001134407;NM_000833;NM_001134408	cg03616148		-0.0197	hypo	0.481104996	0.04396125	hyper	0.123611513	0.06366125	hyper	0.123611513	0.06366125	0.029882685
1	OR2G3	NM_001001914	cg03618016		-0.06478875	hypo	0.019399558	-0.00244	hypo	0.925431924	0.06234875	hyper	0.925431924	0.06234875	0.023881605
16	A2BP1;A2BP1;A2BP1	NM_001142333;NM_001142334;NM_018723	cg03623568	Island	-0.0500525	hypo	0.054869076	0.0511675	hyper	0.050077831	0.10122	hyper	0.050077831	0.10122	0.000445627
5	NKX2-5;NKX2-5;NKX2-5	NM_001166176;NM_001166175;NM_004387	cg03625415	N_Shore	-0.03439625	hypo	0.239701341	0.0749375	hyper	0.014947732	0.10933375	hyper	0.014947732	0.10933375	0.000836743
16			cg03625515		0.01385	hyper	0.236653125	0.04806875	hyper	0.000324288	0.03421875	hyper	0.000324288	0.03421875	0.00633625
12	WSCD2	NM_014653	cg03626024	S_Shelf	0.02196	hyper	0.239094442	0.06595	hyper	0.001394889	0.04399	hyper	0.001394889	0.04399	0.023733258
17	SRP68	NM_014230	cg03630736	N_Shore	-0.04229625	hypo	0.35448409	0.066725	hyper	0.1495676	0.10902125	hyper	0.1495676	0.10902125	0.022977392
19	ELANE	NM_001972	cg03633458	N_Shore	-6.88E-05	hypo	0.997085514	0.03861	hyper	0.049413195	0.03867875	hyper	0.049413195	0.03867875	0.049041975
5			cg03633572		0.0054925	hyper	0.853306599	0.09703375	hyper	0.003086151	0.09154125	hyper	0.003086151	0.09154125	0.004830461
11	PRMT3;PRMT3;PRMT3	NM_001145166;NM_005788;NM_001145167	cg03635073		0.00246625	hyper	0.91273907	0.050075	hyper	0.034285058	0.04760875	hyper	0.034285058	0.04760875	0.043232266
18	ONECUT2	NM_004852	cg03636532	Island	0.027306297	hyper	0.231936901	-0.02171656	hypo	0.338748326	-0.049022857	hypo	0.338748326	-0.049022857	0.03829461
20	C20orf200	NM_152757	cg03640203	S_Shore	-0.00962125	hypo	0.668835512	0.05037125	hyper	0.032942961	0.0599925	hyper	0.032942961	0.0599925	0.012689065
2	RGPD4	NM_182588	cg03646297	S_Shelf	0.008035	hyper	0.684295101	0.05374125	hyper	0.011256261	0.04570625	hyper	0.011256261	0.04570625	0.028122101
16	IFT140	NM_014714	cg03646569	N_Shelf	0.00584	hyper	0.769624091	0.0475925	hyper	0.024033027	0.0417525	hyper	0.024033027	0.0417525	0.045067253
5	COL4A3BP;COL4A3BP;COL4A3BP	NM_031361;NM_001130105;NM_005713	cg03649429		-0.00019	hypo	0.991466786	-0.0365375	hypo	0.048877321	-0.0363475	hypo	0.048877321	-0.0363475	0.049968035
4	MAML3	NM_018717	cg03652336		-0.047925	hypo	0.180604965	0.0316475	hyper	0.371352413	0.0795725	hyper	0.371352413	0.0795725	0.031311299
12			cg03654299	Island	-0.00910375	hypo	0.586549936	0.039765	hyper	0.024336737	0.04886875	hyper	0.024336737	0.04886875	0.006975512
19	SHANK1	NM_016148	cg03654598	S_Shelf	-0.02129	hypo	0.356093404	0.02821125	hyper	0.224584993	0.04950125	hyper	0.224584993	0.04950125	0.03889991
3			cg03661929		-0.01009625	hypo	0.725832447	0.05172375	hyper	0.081948387	0.06182	hyper	0.081948387	0.06182	0.040219474
14	MIR377	NR_029869	cg03663955	N_Shelf	-0.00740175	hypo	0.701154166	0.04463075	hyper	0.02843288	0.0520325	hyper	0.02843288	0.0520325	0.012095818
16	CNOT1	NM_016284	cg03665229		0.0304675	hyper	0.164712745	0.07862875	hyper	0.001162916	0.04816125	hyper	0.001162916	0.04816125	0.032960351
12			cg03685392		0.0155675	hyper	0.220694624	0.04926625	hyper	0.000580241	0.03369875	hyper	0.000580241	0.03369875	0.012040274
22			cg03685475	N_Shelf	0.0001925	hyper	0.991985249	0.0472475	hyper	0.020281622	0.047055	hyper	0.020281622	0.047055	0.020740765
7	MAD1L1;MAD1L1;MAD1L1	NM_003550;NM_001013837;NM_001013836	cg03686455		0.0026125	hyper	0.876329688	0.0443825	hyper	0.013531812	0.04177	hyper	0.013531812	0.04177	0.019250658
16	MEFV	NM_000243	cg03689552		-0.03076	hypo	0.32856418	0.0332275	hyper	0.292080414	0.0639875	hyper	0.292080414	0.0639875	0.049158692
11			cg03690763	N_Shore	0.02224375	hyper	0.288716902	0.07185375	hyper	0.001878409	0.04961	hyper	0.001878409	0.04961	0.023673588
7	WDR86	NM_198285	cg03693105	S_Shore	-0.01898	hypo	0.424751387	0.059735	hyper	0.017557537	0.078715	hyper	0.017557537	0.078715	0.002627018
17	SC65	NM_006455	cg03694795	N_Shore	0.04506625	hyper	0.108079733	0.12637375	hyper	9.99E-05	0.0813075	hyper	9.99E-05	0.0813075	0.006128806
7	DTX2;DTX2;DTX2;DTX2	NM_001102595;NM_020892;NM_001102596;NM_001102594	cg03698372		-0.033505	hypo	0.036676549	0.0162	hyper	0.294687762	0.049705	hyper	0.294687762	0.049705	0.003189064
8			cg03698681		-0.01143875	hypo	0.604972277	0.06353125	hyper	0.007803554	0.07497	hyper	0.007803554	0.07497	0.002231324
16	FAM38A	NM_001142864	cg03699074	N_Shore	0.013935	hyper	0.594622608	0.0686825	hyper	0.013955892	0.0547475	hyper	0.013955892	0.0547475	0.044933844
16			cg03699663		0.00744625	hyper	0.756646452	0.06715625	hyper	0.009494122	0.05971	hyper	0.009494122	0.05971	0.019306837
12	CACNA2D4	NM_172364	cg03700302		0.00820375	hyper	0.519092473	0.0367825	hyper	0.007396969	0.02857875	hyper	0.007396969	0.02857875	0.032076537
8	NKAIN3	NM_173688	cg03701341		-0.000595	hypo	0.974405439	0.0382525	hyper	0.048275674	0.0388475	hyper	0.048275674	0.0388475	0.045165144
5			cg03702477		-0.0039975	hypo	0.887170726	0.069405	hyper	0.020351192	0.0734025	hyper	0.020351192	0.0734025	0.014779807
12	RIMBP2	NM_015347	cg03702677	N_Shore	-0.04548625	hypo	0.060783328	0.00790375	hyper	0.7350698	0.05339	hyper	0.7350698	0.05339	0.029913144
7	DOCK4	NM_014705	cg03705962		0.03825125	hyper	0.081307561	0.0849125	hyper	0.000496479	0.04666125	hyper	0.000496479	0.04666125	0.036232156
3			cg03706720	N_Shore	-0.0002875	hypo	0.99039476	0.05756375	hyper	0.022921052	0.05785125	hyper	0.022921052	0.05785125	0.022318539
12	ISCU;ISCU	NM_213595;NM_014301	cg03707502	S_Shore	0.02994625	hyper	0.0647036	0.0635825	hyper	0.000414489	0.03363625	hyper	0.000414489	0.03363625	0.039788967
16			cg03707918		0.005075	hyper	0.787716917	0.04596625	hyper	0.021424038	0.04089125	hyper	0.021424038	0.04089125	0.038451623
12			cg03707945		0.01292	hyper	0.480986899	0.058245	hyper	0.003689799	0.045325	hyper	0.003689799	0.045325	0.019383194
6	C6orf118	NM_144980	cg03715204		0.00898625	hyper	0.772779248	0.080278063	hyper	0.019499923	0.071291813	hyper	0.019499923	0.071291813	0.032867447
15			cg03717836		-0.00315125	hypo	0.872806424	0.05114	hyper	0.015019218	0.05429125	hyper	0.015019218	0.05429125	0.010391997
10	ARHGAP22	NM_021226	cg03717961		-0.0424475	hypo	0.182656122	0.02704375	hyper	0.390418438	0.06949125	hyper	0.390418438	0.06949125	0.034313082
2			cg03718012		0.0234275	hyper	0.169835729	0.06501875	hyper	0.000658764	0.04159125	hyper	0.000658764	0.04159125	0.019271092
X			cg03718079	Island	-0.05369125	hypo	0.308645054	0.064175	hyper	0.22587011	0.11786625	hyper	0.22587011	0.11786625	0.031782504
6			cg03718241		-0.00219625	hypo	0.927249254	0.05557875	hyper	0.028512152	0.057775	hyper	0.028512152	0.057775	0.023343496
5	EFNA5	NM_001962	cg03718773		-0.04587625	hypo	0.186122424	0.041695	hyper	0.227980497	0.08757125	hyper	0.227980497	0.08757125	0.015925181
19	SLC25A41	NM_173637	cg03722901	S_Shelf	-0.01042875	hypo	0.622035124	0.04213375	hyper	0.055246429	0.0525625	hyper	0.055246429	0.0525625	0.019146139
6			cg03722908	Island	-0.013405	hypo	0.431790329	0.0253975	hyper	0.143083214	0.0388025	hyper	0.143083214	0.0388025	0.029758468
4	SLC2A9;SLC2A9	NM_020041;NM_001001290	cg03725404		-0.0072875	hypo	0.585821866	0.03689	hyper	0.010191139	0.0441775	hyper	0.010191139	0.0441775	0.002756408
18			cg03725652	Island	0.02719375	hyper	0.190172633	0.07804625	hyper	0.000762222	0.0508525	hyper	0.000762222	0.0508525	0.018912124
5	SLIT3	NM_003062	cg03726739		0.02603125	hyper	0.318370257	0.08961625	hyper	0.001864246	0.063585	hyper	0.001864246	0.063585	0.020340308
20	SIRPD	NM_178460	cg03726785		-0.00515875	hypo	0.814577255	0.04250125	hyper	0.062841413	0.04766	hyper	0.062841413	0.04766	0.038727846
12			cg03726817	N_Shelf	-0.03072125	hypo	0.240889475	0.02441	hyper	0.348764901	0.05513125	hyper	0.348764901	0.05513125	0.041360231
11			cg03727433	Island	-0.00185375	hypo	0.8701944	0.02150875	hyper	0.067633463	0.0233625	hyper	0.067633463	0.0233625	0.048537732
12	ANKLE2	NM_015114	cg03728197	Island	0.00709125	hyper	0.512302813	0.03587125	hyper	0.002648662	0.02878	hyper	0.002648662	0.02878	0.012706026
12	SLC26A10	NM_133489	cg03728296	Island	-0.02797625	hypo	0.222885306	0.050855	hyper	0.03235257	0.07883125	hyper	0.03235257	0.07883125	0.00178139
1	DHDDS;DHDDS	NM_205861;NM_024887	cg03732263	N_Shore	-0.01925	hypo	0.37838457	0.0369675	hyper	0.097911146	0.0562175	hyper	0.097911146	0.0562175	0.015164458
1	FLAD1;FLAD1	NM_201398;NM_025207	cg03737080		-0.003565	hypo	0.82107773	-0.0413125	hypo	0.014237361	-0.0377475	hypo	0.014237361	-0.0377475	0.023661938
1	FAM73A	NM_198549	cg03737629	Island	-0.0308025	hypo	0.159398317	0.03178125	hyper	0.147105008	0.06258375	hyper	0.147105008	0.06258375	0.007085382
4			cg03744197	Island	-0.05442875	hypo	0.173327519	0.03300875	hyper	0.402937283	0.0874375	hyper	0.402937283	0.0874375	0.033749403
11	TECTA	NM_005422	cg03747614	Island	-0.0028525	hypo	0.860021221	0.03066625	hyper	0.067646598	0.03351875	hyper	0.067646598	0.03351875	0.04726339
2			cg03756034	S_Shore	0.03169625	hyper	0.057726124	-0.00389625	hypo	0.808261767	-0.0355925	hypo	0.808261767	-0.0355925	0.034807142
13	C13orf29	NR_027701	cg03757805		-0.00653125	hypo	0.825133074	0.08337875	hyper	0.008967856	0.08991	hyper	0.008967856	0.08991	0.005311963
2	POTEF	NM_001099771	cg03757938	N_Shore	-0.0400675	hypo	0.005536032	-0.006125	hypo	0.644448681	0.0339425	hyper	0.644448681	0.0339425	0.016276869
6			cg03761513	N_Shore	-0.01725875	hypo	0.534531914	0.10514625	hyper	0.000825647	0.122405	hyper	0.000825647	0.122405	0.000171196
2	THADA;THADA	NM_001083953;NM_022065	cg03762820	S_Shore	0.01471625	hyper	0.374087544	-0.0391925	hypo	0.024089227	-0.05390875	hypo	0.024089227	-0.05390875	0.002962922
8			cg03763300	S_Shelf	-0.0167525	hypo	0.313653589	0.028885	hyper	0.088887893	0.0456375	hyper	0.088887893	0.0456375	0.009993126
10			cg03764364		-0.01823375	hypo	0.585790071	0.05853375	hyper	0.089188077	0.0767675	hyper	0.089188077	0.0767675	0.029074135
1	CAMTA1	NM_015215	cg03765258		-0.00716125	hypo	0.714051013	0.037675	hyper	0.063192372	0.04483625	hyper	0.063192372	0.04483625	0.029346694
15	MTMR15;MTMR15;MTMR15;MTMR15	NM_001146094;NM_001146095;NM_014967;NM_001146096	cg03767031	Island	0.01593375	hyper	0.278013901	-0.019225	hypo	0.193129992	-0.03515875	hypo	0.193129992	-0.03515875	0.022195304
7			cg03767300		0.02464875	hyper	0.527869367	0.11035625	hyper	0.008627406	0.0857075	hyper	0.008627406	0.0857075	0.035830967
10	FANK1	NM_145235	cg03768897	S_Shelf	-0.0187825	hypo	0.448556482	0.03194375	hyper	0.202677422	0.05072625	hyper	0.202677422	0.05072625	0.048577794
6	TRIM10;TRIM10	NM_006778;NM_052828	cg03769055		0.00805875	hyper	0.640928774	0.048655	hyper	0.008957474	0.04059625	hyper	0.008957474	0.04059625	0.025885056
7			cg03769908		0.0118575	hyper	0.566510986	0.0542125	hyper	0.013983929	0.042355	hyper	0.013983929	0.042355	0.049059662
1	KIAA1751	NM_001080484	cg03771099		0.000556687	hyper	0.974423353	0.038490438	hyper	0.035297963	0.03793375	hyper	0.035297963	0.03793375	0.03777157
10	PIP4K2A	NM_005028	cg03771739		0.0208025	hyper	0.127353616	0.0493025	hyper	0.001040418	0.0285	hyper	0.001040418	0.0285	0.040802172
7			cg03771981		-0.00710375	hypo	0.783669246	0.05632625	hyper	0.037864591	0.06343	hyper	0.037864591	0.06343	0.020834784
7			cg03772108		-0.01010375	hypo	0.66096576	0.03788	hyper	0.109255674	0.04798375	hyper	0.109255674	0.04798375	0.045873937
1	ZNF124	NM_003431	cg03773413	S_Shore	-0.0163825	hypo	0.347318612	0.031495	hyper	0.077981179	0.0478775	hyper	0.077981179	0.0478775	0.010048303
20			cg03777875	S_Shelf	0.00740375	hyper	0.67214039	0.05338375	hyper	0.005132944	0.04598	hyper	0.005132944	0.04598	0.013877744
7			cg03779078		0.02170625	hyper	0.281336669	0.06582	hyper	0.002791473	0.04411375	hyper	0.002791473	0.04411375	0.03484899
4			cg03785955	S_Shore	-0.04876375	hypo	0.010703601	-0.00477625	hypo	0.788105247	0.0439875	hyper	0.788105247	0.0439875	0.0197565
3			cg03787282		-0.00739875	hypo	0.794608943	0.0705375	hyper	0.019471203	0.07793625	hyper	0.019471203	0.07793625	0.010752234
21	C21orf90;C21orf90;C21orf29	NR_026547;NR_026548;NM_144991	cg03789498		0.01008625	hyper	0.492049374	0.0411075	hyper	0.00912494	0.03102125	hyper	0.00912494	0.03102125	0.042478292
3	PDCD6IP;PDCD6IP;PDCD6IP	NM_001162429;NR_027868;NM_013374	cg03789575	S_Shelf	-0.00994125	hypo	0.466103042	0.0189225	hyper	0.171664146	0.02886375	hyper	0.171664146	0.02886375	0.042085822
3			cg03790312		0.00858625	hyper	0.6430495	0.048715	hyper	0.013811102	0.04012875	hyper	0.013811102	0.04012875	0.038479337
16			cg03794288	N_Shore	-0.03490875	hypo	0.098378794	0.01547375	hyper	0.452960046	0.0503825	hyper	0.452960046	0.0503825	0.020587264
16			cg03794530	N_Shore	-0.04735	hypo	0.130794738	0.0325375	hyper	0.292811596	0.0798875	hyper	0.292811596	0.0798875	0.014489777
8			cg03795071		0.01539	hyper	0.462499659	0.061665	hyper	0.006455399	0.046275	hyper	0.006455399	0.046275	0.034499002
11	CLP1;CLP1	NM_001142597;NM_006831	cg03797957	N_Shore	-0.02291625	hypo	0.32472375	0.05467625	hyper	0.024786429	0.0775925	hyper	0.024786429	0.0775925	0.002401309
2	LBH	NM_030915	cg03801871	N_Shore	-0.03424625	hypo	0.119569277	0.01876375	hyper	0.384943301	0.05301	hyper	0.384943301	0.05301	0.019854448
3	GFM1	NM_024996	cg03802272	N_Shore	0.0023725	hyper	0.880492276	0.043405	hyper	0.010579769	0.0410325	hyper	0.010579769	0.0410325	0.014949437
17	CACNA1G;CACNA1G;CACNA1G;CACNA1G;CACNA1G;CACNA1G;CACNA1G;CACNA1G;CACNA1G;CACNA1G;CACNA1G;CACNA1G;CACNA1G;CACNA1G;CACNA1G	NM_198384;NM_198379;NM_198380;NM_198377;NM_198385;NM_018896;NM_198396;NM_198386;NM_198376;NM_198397;NM_198388;NM_198383;NM_198382;NM_198378;NM_198387	cg03805253	N_Shore	0.00367125	hyper	0.85323317	0.044835	hyper	0.031819079	0.04116375	hyper	0.031819079	0.04116375	0.047055733
6	CNR1;CNR1;CNR1;CNR1	NM_016083;NM_001160259;NM_001160226;NM_001160258	cg03805279	N_Shore	-0.0052875	hypo	0.85167893	0.0747525	hyper	0.013535023	0.08004	hyper	0.013535023	0.08004	0.008774573
11			cg03807330		-0.01278875	hypo	0.536013031	0.03200625	hyper	0.129464294	0.044795	hyper	0.129464294	0.044795	0.03801373
17			cg03808007		-0.00689875	hypo	0.83214042	0.06849625	hyper	0.044162633	0.075395	hyper	0.044162633	0.075395	0.028096518
17	MXRA7;MXRA7;MXRA7	NM_001008528;NM_001008529;NM_198530	cg03810198	N_Shore	-0.07658375	hypo	0.489426844	-0.33775375	hypo	0.005047429	-0.26117	hypo	0.005047429	-0.26117	0.025073312
4	YIPF7	NM_182592	cg03815116		0.006395	hyper	0.769721618	0.053775	hyper	0.020352646	0.04738	hyper	0.020352646	0.04738	0.038490143
3			cg03820695		0.02476625	hyper	0.08774586	0.05502125	hyper	0.000613983	0.030255	hyper	0.000613983	0.030255	0.039853741
15	OTUD7A	NM_130901	cg03822622	Island	0.0162625	hyper	0.226500328	-0.01582125	hypo	0.238955864	-0.03208375	hypo	0.238955864	-0.03208375	0.022197511
11	CNTN5;CNTN5	NM_014361;NM_175566	cg03823352		0.016525	hyper	0.366312725	0.087305	hyper	6.36E-05	0.07078	hyper	6.36E-05	0.07078	0.000635363
11	PRR5L;PRR5L;PRR5L;PRR5L	NM_024841;NM_001160167;NM_001160169;NM_001160168	cg03823983		0.02054125	hyper	0.150527643	0.06115375	hyper	0.000191655	0.0406125	hyper	0.000191655	0.0406125	0.007324034
12	C12orf40	NM_001031748	cg03826683		-0.00016125	hypo	0.989988987	0.02629125	hyper	0.049987792	0.0264525	hyper	0.049987792	0.0264525	0.0487099
12	PLCZ1	NM_033123	cg03827720		-0.01517125	hypo	0.52265976	0.03637	hyper	0.133248912	0.05154125	hyper	0.133248912	0.05154125	0.037636169
5	11-Mar	NM_001102562	cg03829734		-0.0168975	hypo	0.452197101	0.0296575	hyper	0.192579557	0.046555	hyper	0.192579557	0.046555	0.046174951
16			cg03832015		-0.00553625	hypo	0.733208267	0.03596875	hyper	0.034870051	0.041505	hyper	0.034870051	0.041505	0.016451222
17			cg03835038		0.002065	hyper	0.90327017	0.05617	hyper	0.002809091	0.054105	hyper	0.002809091	0.054105	0.003776811
7			cg03836747	N_Shelf	0.03594875	hyper	0.065915032	0.0758525	hyper	0.000464203	0.03990375	hyper	0.000464203	0.03990375	0.042883074
5			cg03840912		-0.039645	hypo	0.259417255	0.03819625	hyper	0.276758836	0.07784125	hyper	0.276758836	0.07784125	0.03282324
6			cg03841251	N_Shore	0.015855	hyper	0.419104721	0.06493375	hyper	0.002631876	0.04907875	hyper	0.002631876	0.04907875	0.017986865
4	FAT1	NM_005245	cg03844826		0.00308125	hyper	0.863814399	0.043885	hyper	0.021291038	0.04080375	hyper	0.021291038	0.04080375	0.031005218
16	PDPK1;LOC652276;PDPK1	NM_031268;NR_015441;NM_002613	cg03846022	N_Shore	-0.0557775	hypo	0.026308178	0.02452625	hyper	0.307471775	0.08030375	hyper	0.307471775	0.08030375	0.00234436
7	HECW1	NM_015052	cg03847432		-0.00394875	hypo	0.870876199	0.04915	hyper	0.052301194	0.05309875	hyper	0.052301194	0.05309875	0.03724952
5	FAM196B;DOCK2	NM_001129891;NM_004946	cg03850213		-0.0202875	hypo	0.14840096	0.0100725	hyper	0.465380116	0.03036	hyper	0.465380116	0.03036	0.035173632
2	ITSN2;ITSN2;ITSN2	NM_147152;NM_019595;NM_006277	cg03851467	Island	0.00536	hyper	0.71739082	0.0400675	hyper	0.011651963	0.0347075	hyper	0.011651963	0.0347075	0.026344794
6	SMOC2;SMOC2	NM_022138;NM_001166412	cg03853807		0.0208975	hyper	0.254710698	0.06013875	hyper	0.002683176	0.03924125	hyper	0.002683176	0.03924125	0.038595436
20	WFDC12	NM_080869	cg03855954		-0.0045975	hypo	0.723699332	0.0238425	hyper	0.076255586	0.02844	hyper	0.076255586	0.02844	0.036975033
12	SMUG1	NM_014311	cg03856366		-0.0020775	hypo	0.884190428	0.02975125	hyper	0.045954638	0.03182875	hyper	0.045954638	0.03182875	0.033788548
4			cg03862787		-0.03414375	hypo	0.311128401	0.03460625	hyper	0.30476611	0.06875	hyper	0.30476611	0.06875	0.048278431
3			cg03868251		0.03776125	hyper	0.143944639	0.10188	hyper	0.000455236	0.06411875	hyper	0.000455236	0.06411875	0.017137477
12			cg03868278	S_Shelf	-0.01106875	hypo	0.592880428	0.03251375	hyper	0.124810522	0.0435825	hyper	0.124810522	0.0435825	0.043582605
21			cg03868978	N_Shelf	0.01595	hyper	0.491100609	0.0660325	hyper	0.008100037	0.0500825	hyper	0.008100037	0.0500825	0.038291377
5			cg03871140	N_Shore	-0.05988375	hypo	0.513907277	0.1491325	hyper	0.112237952	0.20901625	hyper	0.112237952	0.20901625	0.029887525
1	ZP4;LOC100130331	NM_021186;NR_027247	cg03872376		-0.0016675	hypo	0.94321781	0.07356	hyper	0.004186122	0.0752275	hyper	0.004186122	0.0752275	0.003522588
17			cg03872584	N_Shelf	-0.00736	hypo	0.665198009	0.04119625	hyper	0.022083742	0.04855625	hyper	0.022083742	0.04855625	0.008189515
11			cg03876096	N_Shore	0.0194825	hyper	0.119272967	0.04859	hyper	0.000510662	0.0291075	hyper	0.000510662	0.0291075	0.02392835
16			cg03876564		-0.02088	hypo	0.345476801	0.035115	hyper	0.11885854	0.055995	hyper	0.11885854	0.055995	0.016592244
16	ZNF423	NM_015069	cg03879386		0.03778625	hyper	0.081251562	-0.0116525	hypo	0.579413763	-0.04943875	hypo	0.579413763	-0.04943875	0.025640419
5	FAM169A	NM_015566	cg03880355	S_Shore	0.00811	hyper	0.678135043	0.055545	hyper	0.00844534	0.047435	hyper	0.00844534	0.047435	0.021852274
13	SACS	NM_014363	cg03883555	Island	0.01692625	hyper	0.447722557	-0.02973	hypo	0.187994085	-0.04665625	hypo	0.187994085	-0.04665625	0.044112159
1	PRDM16;PRDM16	NM_022114;NM_199454	cg03885431	N_Shelf	0.00052875	hyper	0.976240421	0.03870125	hyper	0.037763153	0.0381725	hyper	0.037763153	0.0381725	0.040216588
12			cg03890505		0.0185675	hyper	0.400449119	0.0791375	hyper	0.001321677	0.06057	hyper	0.001321677	0.06057	0.010263284
3	MYLK;MYLK;MYLK;MYLK	NM_053028;NM_053025;NM_053027;NM_053026	cg03892735		-0.0130375	hypo	0.285113417	0.0129875	hyper	0.286919263	0.026025	hyper	0.286919263	0.026025	0.039324365
10	KNDC1	NM_152643	cg03892812	Island	-0.0603025	hypo	0.107187335	0.0204625	hyper	0.575020386	0.080765	hyper	0.575020386	0.080765	0.034629356
2	LRRFIP1;LRRFIP1;LRRFIP1;LRRFIP1;LRRFIP1	NM_001137553;NM_001137552;NM_004735;NM_001137551;NM_001137550	cg03892838	N_Shore	-0.02927625	hypo	0.370236847	0.05521	hyper	0.098166549	0.08448625	hyper	0.098166549	0.08448625	0.014682979
6			cg03893030		-0.01038625	hypo	0.584088113	0.03626	hyper	0.064876105	0.04664625	hyper	0.064876105	0.04664625	0.020228523
2	SNTG2	NM_018968	cg03893913		-0.02489125	hypo	0.143227792	0.02090375	hyper	0.215805427	0.045795	hyper	0.215805427	0.045795	0.010417173
1	KIF26B	NM_018012	cg03896752		0.0034175	hyper	0.77631945	0.0284	hyper	0.025433428	0.0249825	hyper	0.025433428	0.0249825	0.046688819
6	LOC100287718	NM_001162435	cg03899914		0.006655	hyper	0.711395654	0.0482925	hyper	0.012222119	0.0416375	hyper	0.012222119	0.0416375	0.028052037
8			cg03900378		-0.02792125	hypo	0.340035405	0.03177	hyper	0.279042593	0.05969125	hyper	0.279042593	0.05969125	0.048514845
5	SLC6A3	NM_001044	cg03901281	N_Shelf	-0.0254375	hypo	0.097853654	0.033905	hyper	0.030845725	0.0593425	hyper	0.030845725	0.0593425	0.00052404
8	DLGAP2	NM_004745	cg03901910	N_Shore	-0.011845	hypo	0.556017029	0.03978625	hyper	0.056592443	0.05163125	hyper	0.056592443	0.05163125	0.015811638
2	SLC3A1	NM_000341	cg03902905		0.04535875	hyper	0.06826391	0.10211875	hyper	0.000259472	0.05676	hyper	0.000259472	0.05676	0.025194073
7	LHFPL3	NM_199000	cg03906016		-0.022125	hypo	0.414890312	0.03729375	hyper	0.174940475	0.05941875	hyper	0.174940475	0.05941875	0.035749873
8	TERF1;TERF1	NM_017489;NM_003218	cg03906073		0.023405	hyper	0.255799454	0.06871375	hyper	0.002320959	0.04530875	hyper	0.002320959	0.04530875	0.033837082
6	GABBR1;GABBR1;GABBR1	NM_021904;NM_021903;NM_001470	cg03906120		0.00661	hyper	0.699907799	0.04322375	hyper	0.017766347	0.03661375	hyper	0.017766347	0.03661375	0.041211975
10			cg03906304		-0.0066325	hypo	0.556997098	0.01764625	hyper	0.126405826	0.02427875	hyper	0.126405826	0.02427875	0.039550911
8			cg03913000		0.008135	hyper	0.667024235	0.04959625	hyper	0.014041854	0.04146125	hyper	0.014041854	0.04146125	0.036400859
4	PDHA2	NM_005390	cg03925149		-0.00497375	hypo	0.783184598	0.0495375	hyper	0.01078611	0.05451125	hyper	0.01078611	0.05451125	0.005637951
1	HNRNPCL1;LOC649330	NM_001013631;NM_001146181	cg03925208		0.0116825	hyper	0.542411637	0.05309625	hyper	0.009896401	0.04141375	hyper	0.009896401	0.04141375	0.038703638
11	NTM;NTM;NTM;NTM	NM_001144059;NM_001048209;NM_001144058;NM_016522	cg03925361		-0.010895	hypo	0.662785102	0.04947	hyper	0.056707333	0.060365	hyper	0.056707333	0.060365	0.022382224
6			cg03926025	N_Shore	0.00304	hyper	0.875442104	0.0500525	hyper	0.015621498	0.0470125	hyper	0.015621498	0.0470125	0.022205824
11	TCN1	NM_001062	cg03928812		-0.05272	hypo	0.233502793	0.05705125	hyper	0.198473473	0.10977125	hyper	0.198473473	0.10977125	0.0179574
16	ABCC6P1	NR_003569	cg03933520	S_Shelf	-0.00659	hypo	0.716598149	0.0341125	hyper	0.069650283	0.0407025	hyper	0.069650283	0.0407025	0.032844232
8	RGS20;RGS20	NM_170587;NM_003702	cg03935448		-0.01842375	hypo	0.411625256	0.03001625	hyper	0.186225829	0.04844	hyper	0.186225829	0.04844	0.03817769
1	OLFML2B	NM_015441	cg03938015	Island	-0.02640875	hypo	0.199733522	0.01763	hyper	0.387258641	0.04403875	hyper	0.387258641	0.04403875	0.037950978
12	CLEC4C;CLEC4C	NM_130441;NM_203503	cg03938369		-0.02569375	hypo	0.073979493	0.010325	hyper	0.45962097	0.03601875	hyper	0.45962097	0.03601875	0.015142819
1			cg03946297		-0.003545	hypo	0.894647817	0.05292	hyper	0.057512259	0.056465	hyper	0.057512259	0.056465	0.043779738
1	PRRX1;PRRX1	NM_022716;NM_006902	cg03948902		0.008015	hyper	0.526986219	0.035115	hyper	0.009808166	0.0271	hyper	0.009808166	0.0271	0.040363804
1	KIAA1751	NM_001080484	cg03950120	S_Shelf	0.05739125	hyper	0.048860222	0.1261575	hyper	0.000133762	0.06876625	hyper	0.000133762	0.06876625	0.020326297
10	DPYSL4	NM_006426	cg03950121	S_Shore	0.0150025	hyper	0.289344604	0.04460625	hyper	0.003732613	0.02960375	hyper	0.003732613	0.02960375	0.043129467
11	KIRREL3;KIRREL3	NM_001161707;NM_032531	cg03950493		-0.02701	hypo	0.405720516	0.03956125	hyper	0.227233896	0.06657125	hyper	0.227233896	0.06657125	0.048050689
7	C7orf31	NM_138811	cg03953232	N_Shelf	0.041575	hyper	0.096665203	0.09339	hyper	0.000732637	0.051815	hyper	0.000732637	0.051815	0.041535439
21			cg03953305	N_Shore	-0.02832125	hypo	0.257417456	0.041785	hyper	0.100047101	0.07010625	hyper	0.100047101	0.07010625	0.008532281
15	ATP10A	NM_024490	cg03954999	Island	0.02449625	hyper	0.239184788	0.088145	hyper	0.000233802	0.06364875	hyper	0.000233802	0.06364875	0.004574798
2	LOC100132215;EHBP1;EHBP1;EHBP1;EHBP1	NR_027069;NM_001142616;NM_001142615;NM_001142614;NM_015252	cg03955927	Island	-0.000115	hypo	0.991940294	0.02493375	hyper	0.036951542	0.02504875	hyper	0.036951542	0.02504875	0.036166359
6			cg03957909		0.01002375	hyper	0.498037325	0.04412	hyper	0.005925174	0.03409625	hyper	0.005925174	0.03409625	0.028162534
11			cg03958705	S_Shelf	0.0161675	hyper	0.177978612	0.0407725	hyper	0.00189764	0.024605	hyper	0.00189764	0.024605	0.04546846
11			cg03961718		0.0025325	hyper	0.915061883	0.0522275	hyper	0.036199842	0.049695	hyper	0.036199842	0.049695	0.045315185
X	GRIPAP1;GRIPAP1	NM_020137;NM_207672	cg03964424		-0.052897063	hypo	0.064267855	0.00316625	hyper	0.904892974	0.056063313	hyper	0.904892974	0.056063313	0.047307018
7			cg03965665	N_Shelf	-0.04072625	hypo	0.187987216	0.034525	hyper	0.261867949	0.07525125	hyper	0.261867949	0.07525125	0.019647823
4			cg03970643		-0.00426625	hypo	0.82921144	0.03743875	hyper	0.067987215	0.041705	hyper	0.067987215	0.041705	0.043769866
2	PIGF;PIGF	NM_173074;NM_002643	cg03971247	N_Shelf	-5.75E-05	hypo	0.99664017	0.03888125	hyper	0.008452301	0.03893875	hyper	0.008452301	0.03893875	0.008369134
2	MTA3	NM_020744	cg03974499		-0.00808125	hypo	0.517156955	0.01771125	hyper	0.162787925	0.0257925	hyper	0.162787925	0.0257925	0.046872485
16			cg03977385		-2.63E-05	hypo	0.998713325	0.04174625	hyper	0.01623298	0.0417725	hyper	0.01623298	0.0417725	0.016173815
5	ARL15	NM_019087	cg03978682		0.01599625	hyper	0.530390444	0.08253625	hyper	0.003212682	0.06654	hyper	0.003212682	0.06654	0.014273205
2			cg03978860	N_Shelf	-0.0155875	hypo	0.340515917	0.01766	hyper	0.281535245	0.0332475	hyper	0.281535245	0.0332475	0.04920048
5	RUFY1;RUFY1;RUFY1	NM_001040451;NM_001040452;NM_025158	cg03983008	N_Shelf	-0.05217875	hypo	0.001408527	0.00293625	hyper	0.840141957	0.055115	hyper	0.840141957	0.055115	0.000851144
10			cg03983740		-0.01602375	hypo	0.648287435	0.05653375	hyper	0.116519224	0.0725575	hyper	0.116519224	0.0725575	0.047528828
5	TCF7;TCF7;TCF7;TCF7;TCF7;TCF7;TCF7	NM_213648;NM_201634;NM_201632;NM_003202;NM_201633;NM_001134852;NM_001134851	cg03989273		-0.0194675	hypo	0.473447388	0.04576875	hyper	0.100002047	0.06523625	hyper	0.100002047	0.06523625	0.022643122
17			cg03992651		-0.04392	hypo	0.204806625	0.05643625	hyper	0.107083191	0.10035625	hyper	0.107083191	0.10035625	0.006646218
16	CES1;CES1;CES1	NM_001266;NM_001025194;NM_001025195	cg03993839		0.0367675	hyper	0.085319508	0.081575	hyper	0.00057355	0.0448075	hyper	0.00057355	0.0448075	0.03881329
15			cg04003690		-0.005215	hypo	0.722850681	0.02677375	hyper	0.0781541	0.03198875	hyper	0.0781541	0.03198875	0.037882367
11			cg04003772		0.01002875	hyper	0.597106414	0.05747625	hyper	0.005370949	0.0474475	hyper	0.005370949	0.0474475	0.018424384
21	KRTAP20-2	NM_181616	cg04006516		-0.0391725	hypo	0.0033876	0.0123775	hyper	0.312947926	0.05155	hyper	0.312947926	0.05155	0.000265724
12	CACNA1C;CACNA1C;CACNA1C;CACNA1C;CACNA1C;CACNA1C;CACNA1C;CACNA1C;CACNA1C;CACNA1C;CACNA1C;CACNA1C;CACNA1C;CACNA1C;CACNA1C;CACNA1C;CACNA1C;CACNA1C;CACNA1C;CACNA1C;CACNA1C;CACNA1C;CACNA1C	NM_001129844;NM_001129827;NM_001129839;NM_001129834;NM_001129841;NM_000719;NM_001129830;NM_001167625;NM_001129843;NM_001167624;NM_001129835;NM_001129837;NM_001167623;NM_001129840;NM_199460;NM_001129833;NM_001129832;NM_001129829;NM_001129846;NM_001129836;NM_001129838;NM_001129831;NM_001129842	cg04006520		0.02546375	hyper	0.07236814	-0.00377	hypo	0.782921523	-0.02923375	hypo	0.782921523	-0.02923375	0.041239974
7	OR9A2	NM_001001658	cg04011062		-0.00829625	hypo	0.756793126	0.04915125	hyper	0.07612623	0.0574475	hyper	0.07612623	0.0574475	0.040505237
1	KIF26B	NM_018012	cg04014586		0.01929	hyper	0.259111064	0.059435	hyper	0.001634146	0.040145	hyper	0.001634146	0.040145	0.024413835
3			cg04014805		-0.0232325	hypo	0.091207738	0.0156125	hyper	0.24830336	0.038845	hyper	0.24830336	0.038845	0.007207664
16	KIAA0513	NM_014732	cg04016660		0.01519125	hyper	0.59624183	0.07530375	hyper	0.01384783	0.0601125	hyper	0.01384783	0.0601125	0.044397434
16	MIR193B	NR_030177	cg04018325	S_Shore	-0.00736375	hypo	0.729948876	0.0456675	hyper	0.040776178	0.05303125	hyper	0.040776178	0.05303125	0.019234588
5	TERT;TERT	NM_198255;NM_198253	cg04019076	N_Shore	-0.01585875	hypo	0.452444709	0.03361875	hyper	0.118751368	0.0494775	hyper	0.118751368	0.0494775	0.025682147
10	FAM107B	NM_031453	cg04021074		-0.00536125	hypo	0.738215656	0.02851375	hyper	0.085060568	0.033875	hyper	0.085060568	0.033875	0.043355721
11	OR10V1	NM_001005324	cg04021098		-0.00636625	hypo	0.783535607	0.04595375	hyper	0.056655285	0.05232	hyper	0.056655285	0.05232	0.031854757
6	COL11A2;COL11A2;COL11A2	NM_080679;NM_080681;NM_080680	cg04022112		-0.0281925	hypo	0.118873101	0.01158375	hyper	0.512348031	0.03977625	hyper	0.512348031	0.03977625	0.031795811
7			cg04023439		-0.021340438	hypo	0.182309616	0.020613313	hyper	0.197065508	0.04195375	hyper	0.197065508	0.04195375	0.012831206
1	LOC646627	NM_001085474	cg04024799		-0.03678625	hypo	0.121781215	0.044155	hyper	0.066212838	0.08094125	hyper	0.066212838	0.08094125	0.001760479
2	FAM179A	NM_199280	cg04026326		0.00696625	hyper	0.764691741	0.05619375	hyper	0.022593838	0.0492275	hyper	0.022593838	0.0492275	0.043089295
6	HLA-DRB1	NM_002124	cg04026937	N_Shelf	-0.22937875	hypo	0.045758519	0.02719625	hyper	0.804556771	0.256575	hyper	0.804556771	0.256575	0.026984915
8			cg04028606	N_Shelf	0.0077125	hyper	0.726456328	0.0530825	hyper	0.022886337	0.04537	hyper	0.022886337	0.04537	0.048464878
7	MEST	NM_177524	cg04029027	N_Shore	-0.01749	hypo	0.604817767	0.053915	hyper	0.119360244	0.071405	hyper	0.119360244	0.071405	0.042941898
17			cg04036827	N_Shelf	-0.00102875	hypo	0.942906764	0.03115	hyper	0.038676059	0.03217875	hyper	0.038676059	0.03217875	0.033203891
10			cg04048893		0.009583063	hyper	0.686295617	0.05892125	hyper	0.01597373	0.049338188	hyper	0.01597373	0.049338188	0.043257011
8			cg04051278		-0.0033475	hypo	0.900700814	0.05281125	hyper	0.058499068	0.05615875	hyper	0.058499068	0.05615875	0.045269868
12	LRRC43;LRRC43	NM_152759;NM_001098519	cg04052606		-0.00777125	hypo	0.62059928	0.03637375	hyper	0.02775903	0.044145	hyper	0.02775903	0.044145	0.009024536
6	SMOC2;SMOC2	NM_022138;NM_001166412	cg04057488	S_Shore	0.04339625	hyper	0.05461365	0.088835	hyper	0.000388603	0.04543875	hyper	0.000388603	0.04543875	0.044963533
8	T-SP1	NM_198464	cg04057858		-0.02666125	hypo	0.295134657	0.0285375	hyper	0.263280178	0.05519875	hyper	0.263280178	0.05519875	0.036659846
6	SGK1	NM_001143676	cg04060943		-0.0208475	hypo	0.163554102	0.012945	hyper	0.380793622	0.0337925	hyper	0.380793622	0.0337925	0.028728005
7	GRM3	NM_000840	cg04062190	N_Shelf	-0.02848	hypo	0.376515038	0.04186875	hyper	0.197916022	0.07034875	hyper	0.197916022	0.07034875	0.035932369
8			cg04063339		0.010073125	hyper	0.641444821	0.0634375	hyper	0.005408154	0.053364375	hyper	0.005408154	0.053364375	0.018387028
2			cg04065472	N_Shore	-0.0334675	hypo	0.142429749	0.0184375	hyper	0.411401384	0.051905	hyper	0.411401384	0.051905	0.027362693
16			cg04066021		0.014965	hyper	0.322418414	0.04698375	hyper	0.004205387	0.03201875	hyper	0.004205387	0.03201875	0.041076208
2	C2orf62	NM_198559	cg04066495		-0.06944375	hypo	0.423093897	-0.265795	hypo	0.004772904	-0.19635125	hypo	0.004772904	-0.19635125	0.030411447
6	TRIM31	NM_007028	cg04073296	S_Shelf	-0.0555775	hypo	0.004363716	-0.01823375	hypo	0.310727108	0.03734375	hyper	0.310727108	0.03734375	0.044694971
2	CLASP1;CLASP1;CLASP1	NM_001142273;NM_015282;NM_001142274	cg04075184	S_Shelf	0.00638125	hyper	0.754157114	0.0508125	hyper	0.01893075	0.04443125	hyper	0.01893075	0.04443125	0.037530917
3			cg04075781	N_Shore	-0.01804625	hypo	0.403480201	0.03186375	hyper	0.146457552	0.04991	hyper	0.146457552	0.04991	0.027446013
6	TNXB	NM_019105	cg04076535	N_Shore	-0.012495	hypo	0.371919462	0.01785375	hyper	0.206040791	0.03034875	hyper	0.206040791	0.03034875	0.03713447
12	BTBD11	NM_001018072	cg04076774		-0.0117675	hypo	0.645125263	0.04939875	hyper	0.062277006	0.06116625	hyper	0.062277006	0.06116625	0.02348229
16	CHST4;CHST4	NM_005769;NM_001166395	cg04076817		0.00724375	hyper	0.772809552	0.0741825	hyper	0.006489795	0.06693875	hyper	0.006489795	0.06693875	0.012754587
4	SLC2A9;SLC2A9	NM_020041;NM_001001290	cg04077085		0.00553625	hyper	0.735281822	0.04540125	hyper	0.009983297	0.039865	hyper	0.009983297	0.039865	0.021577002
1			cg04079215		0.00422375	hyper	0.843190091	0.04979375	hyper	0.027166109	0.04557	hyper	0.027166109	0.04557	0.0415064
16	PRKCB;PRKCB	NM_002738;NM_212535	cg04086239		0.00726625	hyper	0.786840361	0.0699675	hyper	0.014777418	0.06270125	hyper	0.014777418	0.06270125	0.027030976
13			cg04089887	N_Shore	-0.0227075	hypo	0.297000662	0.023775	hyper	0.27541328	0.0464825	hyper	0.27541328	0.0464825	0.039341565
7	CUX1;CUX1;CUX1	NM_181500;NM_181552;NM_001913	cg04094829	S_Shelf	-0.004272438	hypo	0.890629111	0.073561312	hyper	0.025504136	0.07783375	hyper	0.025504136	0.07783375	0.018844726
10			cg04095097		-0.032665	hypo	0.095721041	0.0103375	hyper	0.587840602	0.0430025	hyper	0.587840602	0.0430025	0.03170187
5			cg04095327		-0.04486125	hypo	0.017785136	0.01626375	hyper	0.364497859	0.061125	hyper	0.364497859	0.061125	0.002026608
1			cg04095498		0.0234975	hyper	0.344540667	0.095715	hyper	0.000661419	0.0722175	hyper	0.000661419	0.0722175	0.006893464
15	CGNL1	NM_032866	cg04095810	N_Shore	0.00213125	hyper	0.884807417	0.04814625	hyper	0.003042547	0.046015	hyper	0.003042547	0.046015	0.004325013
1			cg04099793		-0.02261875	hypo	0.34695384	0.05272625	hyper	0.035130272	0.075345	hyper	0.035130272	0.075345	0.003975049
6			cg04099818	N_Shelf	-0.0063125	hypo	0.762747961	0.04873125	hyper	0.027183498	0.05504375	hyper	0.027183498	0.05504375	0.013832241
16	SHISA9;SHISA9	NM_001145204;NM_001145205	cg04100684	N_Shore	-0.0151325	hypo	0.466955113	0.04333375	hyper	0.045114627	0.05846625	hyper	0.045114627	0.05846625	0.00886713
16			cg04102161		-0.04783	hypo	0.010308748	-0.0021875	hypo	0.899480858	0.0456425	hyper	0.899480858	0.0456425	0.013795389
4	DOK7;DOK7	NM_173660;NM_001164673	cg04102620	N_Shore	-0.00669625	hypo	0.782688053	0.05239625	hyper	0.039389001	0.0590925	hyper	0.039389001	0.0590925	0.021655421
16			cg04107699	N_Shore	0.0235	hyper	0.187733566	0.06525	hyper	0.000987632	0.04175	hyper	0.000987632	0.04175	0.024206213
7			cg04109704		-0.00089625	hypo	0.958263838	0.03656125	hyper	0.041528033	0.0374575	hyper	0.041528033	0.0374575	0.037182984
7	SDK1	NM_152744	cg04109941	Island	-0.01093875	hypo	0.342064807	0.01288375	hyper	0.264927428	0.0238225	hyper	0.264927428	0.0238225	0.045631833
11			cg04111577		-0.0083875	hypo	0.591341259	0.042945	hyper	0.010422884	0.0513325	hyper	0.010422884	0.0513325	0.002878763
6			cg04112181	N_Shore	-0.01887625	hypo	0.338465608	0.033165	hyper	0.09927308	0.05204125	hyper	0.09927308	0.05204125	0.012888255
17	HRNBP3	NM_001082575	cg04115702		0.01674	hyper	0.423836961	0.063795	hyper	0.004988035	0.047055	hyper	0.004988035	0.047055	0.031550345
7	EGFR;EGFR;EGFR;EGFR	NM_201283;NM_201284;NM_201282;NM_005228	cg04116217		0.00385875	hyper	0.815311003	0.07219625	hyper	0.000194756	0.0683375	hyper	0.000194756	0.0683375	0.000351647
1	MAN1C1	NM_020379	cg04116354		0.0454	hyper	0.034566048	0.0937675	hyper	0.000112971	0.0483675	hyper	0.000112971	0.0483675	0.025237753
8	PROSC	NM_007198	cg04116790	S_Shelf	-0.0012475	hypo	0.953765361	0.0567025	hyper	0.013816768	0.05795	hyper	0.013816768	0.05795	0.012094839
2			cg04116909		0.038375	hyper	0.042430593	0.07659	hyper	0.000272228	0.038215	hyper	0.000272228	0.038215	0.043225082
1			cg04118950		0.04943	hyper	0.021205876	0.09208	hyper	0.000122684	0.04265	hyper	0.000122684	0.04265	0.0437457
8	MTSS1	NM_014751	cg04120546	Island	0.02527625	hyper	0.147197291	-0.0120125	hypo	0.483127519	-0.03728875	hypo	0.483127519	-0.03728875	0.037065959
1	SCYL3;SCYL3	NM_181093;NM_020423	cg04122161		0.045555	hyper	0.105164459	0.104975	hyper	0.000739254	0.05942	hyper	0.000739254	0.05942	0.03808403
1	STXBP3	NM_007269	cg04124962	S_Shelf	-0.0130125	hypo	0.560511224	0.04325625	hyper	0.06173376	0.05626875	hyper	0.06173376	0.05626875	0.017692719
10	C10orf99	NM_207373	cg04126866		-0.0445225	hypo	0.133367456	0.021995	hyper	0.449962106	0.0665175	hyper	0.449962106	0.0665175	0.029245281
17	DLX4;DLX4	NM_138281;NM_001934	cg04131405	S_Shore	-0.01472375	hypo	0.305824999	0.0145575	hyper	0.311195179	0.02928125	hyper	0.311195179	0.02928125	0.048525488
2			cg04131442		-0.02117375	hypo	0.345117651	0.02465125	hyper	0.273337802	0.045825	hyper	0.273337802	0.045825	0.048199168
16			cg04131583	N_Shore	-0.0201	hypo	0.503416042	0.06283875	hyper	0.044467408	0.08293875	hyper	0.044467408	0.08293875	0.010019699
2	LRP1B	NM_018557	cg04133673	S_Shore	-0.0297775	hypo	0.186827301	0.02784875	hyper	0.215929105	0.05762625	hyper	0.215929105	0.05762625	0.014835045
13			cg04134069		-0.009845	hypo	0.641515267	0.05079875	hyper	0.02304007	0.06064375	hyper	0.02304007	0.06064375	0.007926041
15	AGBL1	NM_152336	cg04134722		0.00183875	hyper	0.953391849	0.0695975	hyper	0.035246081	0.06775875	hyper	0.035246081	0.06775875	0.039898305
14			cg04137837		-0.0211775	hypo	0.238048896	0.0168975	hyper	0.343836818	0.038075	hyper	0.343836818	0.038075	0.039876717
3	OR5H1	NM_001005338	cg04141217		0.000515	hyper	0.974547499	0.03462	hyper	0.040670832	0.034105	hyper	0.040670832	0.034105	0.04348637
8	PLEKHA2	NM_021623	cg04142296	N_Shore	-0.04602375	hypo	0.095423811	0.0285675	hyper	0.2916835	0.07459125	hyper	0.2916835	0.07459125	0.009731733
15			cg04143876	Island	-0.0492925	hypo	0.077106414	0.00856625	hyper	0.750707791	0.05785875	hyper	0.750707791	0.05785875	0.040376815
2	MFSD6	NM_017694	cg04144521		0.0206925	hyper	0.388629844	0.08118375	hyper	0.002177127	0.06049125	hyper	0.002177127	0.06049125	0.017123654
20	MMP9	NM_004994	cg04145601	N_Shore	0.0235825	hyper	0.357783395	0.0828275	hyper	0.003144664	0.059245	hyper	0.003144664	0.059245	0.027234299
16	PKD1;PKD1	NM_001009944;NM_000296	cg04146151	Island	0.0036625	hyper	0.932777572	0.101515	hyper	0.026863746	0.0978525	hyper	0.026863746	0.0978525	0.032252053
10	BLOC1S2;BLOC1S2	NM_001001342;NM_173809	cg04146553		-0.00098625	hypo	0.961302182	0.0609925	hyper	0.00588084	0.06197875	hyper	0.00588084	0.06197875	0.005236683
8	EPPK1	NM_031308	cg04146962	Island	-0.010545	hypo	0.465966952	0.02265875	hyper	0.124748602	0.03320375	hyper	0.124748602	0.03320375	0.028619003
8			cg04147940		0.0080275	hyper	0.654412359	0.05355	hyper	0.005993316	0.0455225	hyper	0.005993316	0.0455225	0.017002768
16			cg04153563		-0.0143275	hypo	0.402377564	0.054275	hyper	0.003668543	0.0686025	hyper	0.003668543	0.0686025	0.000450886
2	AQP12A	NM_198998	cg04153595		-0.0098875	hypo	0.5717017	0.027895	hyper	0.119085843	0.0377825	hyper	0.119085843	0.0377825	0.038670802
1	LOC646627;LOC646627	NM_001085474;NM_001085474	cg04162032		-0.02555875	hypo	0.328358116	0.03811375	hyper	0.149985575	0.0636725	hyper	0.149985575	0.0636725	0.020496663
14			cg04165857		0.00088875	hyper	0.940629552	0.02616625	hyper	0.036736969	0.0252775	hyper	0.036736969	0.0252775	0.042987162
8	FAM110B	NM_147189	cg04166238	Island	-0.01560625	hypo	0.38074099	0.02781875	hyper	0.124755648	0.043425	hyper	0.124755648	0.043425	0.020544771
17			cg04171235	Island	-0.01092	hypo	0.450068265	0.0285625	hyper	0.056265083	0.0394825	hyper	0.056265083	0.0394825	0.010657852
[truncated: 9,340 more rows]
