# Supplementary material for: DNA methylation profiling in peripheral lung tissues of smokers and patients with COPD
Source: Clin Epigenetics. 2017 Apr 14;9:38. doi: 10.1186/s13148-017-0335-5 (PMC5391602; doi:10.1186/s13148-017-0335-5)
Supplement: Supplementary file 11 — Top 100 CpGs differentially methylated along with five CpG sites chosen for validation in lung DNA in relation to smokers vs. non-smokers shown in heatmap (Fig. 3a). (CSV 2 kb) [file 13148_2017_335_MOESM11_ESM.csv]

	TargetID	UCSC_REFGENE_NAME
231744	cg26663636	NOS1AP;NOS1AP;NOS1AP
168280	cg18620571	TNFAIP2
14211	cg01388022	BID;BID;BID
141347	cg15393297	GABRB1
74580	cg07753241	ATXN7;ATXN7;THOC7;THOC7
134058	cg14531093	ANKRD9
138286	cg15011943	HLA-DRB5
201034	cg22837763	ANGPT1
95657	cg10154826	FAM8A1
157474	cg17289692
11415	cg01096617	CNOT1
221383	cg25383568	ACTN4
182293	cg20377766	LOC387646
171229	cg19000612	ATP8A2
57838	cg05938207	HLA-DRB5
142147	cg15487097	TP73;TP73;TP73;TP73
57891	cg05941585	IL1F8;IL1F8
75157	cg07818063	NFIC;NFIC
64981	cg06746365	PRKAG2;PRKAG2
83444	cg08720517	LOC389333
7667	cg00743094	CLYBL
228812	cg26331067	HLA-DRB6
151016	cg16519197
150000	cg16380389
145769	cg15910663
185021	cg20709888
83409	cg08716584	MS4A7;MS4A7;MS4A7;MS4A7
44211	cg04430835	SPATA18
101500	cg10834803	ADARB2
95323	cg10115490	MAP3K1
41565	cg04153722	PRKCA;MIR634
109924	cg11820929	PPP3CA;PPP3CA;PPP3CA
155227	cg17017394
97094	cg10324825	CD1D
198270	cg22487450	FOXRED2;FOXRED2
106257	cg11390489	ASPH;ASPH;ASPH;ASPH;ASPH;ASPH;ASPH;ASPH;ASPH
90935	cg09599228	RXFP1
5223	cg00501366	ALOX12B
106967	cg11489971
218575	cg25010400	MECOM
53020	cg05380296	CSPG5
76152	cg07926502	PDE4B;PDE4B;PDE4B
26469	cg02616069	HECW1
236238	cg27180994	URGCP;URGCP;URGCP
201734	cg22920586	PLD1;PLD1
158594	cg17432513
164861	cg18203203
170795	cg18941031	WNT3
28917	cg02880169	VPS13B;VPS13B
155428	cg17046247	ERC1;ERC1;ERC1;ERC1;ERC1
220392	cg25248160	NKAIN3
73117	cg07590721	SLAMF8
155743	cg17084937	ARHGEF4;ARHGEF4
28673	cg02853154
168618	cg18663513	LRP8;LRP8;LRP8;LRP8
220534	cg25271063	FCRL6
33903	cg03399028	RHCG
183887	cg20581674
60178	cg06206086	EIF2C3;EIF2C3
240174	cg27648808	SLIT3
157356	cg17277952	CCDC109A
96142	cg10206657	MAP3K1
126919	cg13835168
104253	cg11153172	MASP2
88742	cg09342697	DMKN;DMKN;DMKN;DMKN
41819	cg04183425	ASF1A
105911	cg11344626	PRDM2
168040	cg18587137	TNFAIP2
209011	cg23817627	ARHGAP25;ARHGAP25;ARHGAP25;ARHGAP25
136479	cg14786212
4054	cg00395929	LOC145783
30549	cg03037856
20978	cg02054964	PTPRN2;PTPRN2;PTPRN2
65930	cg06847429
66790	cg06929843
105835	cg11336061	RUNX3;RUNX3
131497	cg14263222	OLFM1
236067	cg27158862
128002	cg13943141
64729	cg06723525
80787	cg08431931	WBP2NL
124659	cg13617280	SLC15A4;MGC16384
198372	cg22496996
90002	cg09494176	HTT
219485	cg25124816	VARS
19278	cg01890726	GLB1L2
163154	cg18001869	CACNA1I;CACNA1I
231617	cg26647646	XRCC4;XRCC4;XRCC4
65292	cg06778266	FMN1
142507	cg15539073	ZNF536
181102	cg20218678	FAM10A4
11529	cg01104377	STOX2
151165	cg16532400	GIMAP7
139325	cg15130928	HECW1
154925	cg16975959
79671	cg08296665
78767	cg08203192	PRKCE
168495	cg18648982	FANCM
78507	cg08171276	TXLNA
214679	cg24536703	PAK1;PAK1
81457	cg08505647	PLAC1L
183646	cg20552012	LOC440910
