# Supplementary material for: DNA methylation profiling in peripheral lung tissues of smokers and patients with COPD
Source: Clin Epigenetics. 2017 Apr 14;9:38. doi: 10.1186/s13148-017-0335-5 (PMC5391602; doi:10.1186/s13148-017-0335-5)
Supplement: Supplementary file 12 — Top 100 CpGs differentially methylated along with five CpG sites chosen for validation in lung DNA in relation to COPD vs. non-smokers shown in heatmap (Fig. 3b). (CSV 2 kb) [file 13148_2017_335_MOESM12_ESM.csv]

	TargetID	UCSC_REFGENE_NAME
231744	cg26663636	NOS1AP;NOS1AP;NOS1AP
168280	cg18620571	TNFAIP2
14211	cg01388022	BID;BID;BID
141347	cg15393297	GABRB1
74580	cg07753241	ATXN7;ATXN7;THOC7;THOC7
201034	cg22837763	ANGPT1
201734	cg22920586	PLD1;PLD1
84371	cg08830492	NFASC;NFASC;NFASC;NFASC;NFASC
221383	cg25383568	ACTN4
51967	cg05275153	RGS12;RGS12;RGS12
142665	cg15558717	CAV1
64981	cg06746365	PRKAG2;PRKAG2
213548	cg24408769	JARID2
135132	cg14630106	HIPK2;HIPK2
218575	cg25010400	MECOM
198971	cg22573731
65852	cg06839602
168435	cg18639524	PDE3A
127357	cg13885504
24548	cg02426324	C7orf10
178315	cg19864370
204711	cg23265656	PRDM16;PRDM16
79044	cg08236285	CSMD1
130746	cg14200572	KIF13A;KIF13A;KIF13A;KIF13A
240174	cg27648808	SLIT3
11415	cg01096617	CNOT1
228854	cg26333393	CPXM2
41565	cg04153722	PRKCA;MIR634
154414	cg16905907	RUNX1T1;RUNX1T1;RUNX1T1
29614	cg02946850	GRM8;GRM8;GRM8
25823	cg02555243	SOX5;SOX5
152044	cg16616599	DERA
142147	cg15487097	TP73;TP73;TP73;TP73
124636	cg13614962
75157	cg07818063	NFIC;NFIC
135540	cg14672218
115913	cg12567521
170180	cg18848394	KRT38
31475	cg03134285	IL12RB2
129697	cg14107382	ANO4
135456	cg14661281	RICH2
219531	cg25132257	NCAM1;NCAM1;NCAM1
208694	cg23760873	TMEM100
73117	cg07590721	SLAMF8
84289	cg08824610	SCN3B;SCN3B
220534	cg25271063	FCRL6
74331	cg07733993	LEKR1
109924	cg11820929	PPP3CA;PPP3CA;PPP3CA
215043	cg24585203	BBOX1
142101	cg15481583	ROR1
112114	cg12079885	SCARB1;SCARB1
47724	cg04824469
210513	cg24008516
1943	cg00173906
7433	cg00716016
53928	cg05493042
71247	cg07391392	ADCY2
62992	cg06543055	FGGY;FGGY
17584	cg01732538
205403	cg23345618
55473	cg05660681	ZNF611;ZNF611;ZNF611;ZNF611;ZNF611
145769	cg15910663
170795	cg18941031	WNT3
166215	cg18363763
67168	cg06966750	CALCB
157603	cg17306637	TFB1M;CLDN20
42310	cg04235413
157781	cg17329499	C5orf47
127773	cg13922858	RGPD3
14017	cg01368160	MAPK10;MAPK10;MAPK10
219367	cg25105917
131497	cg14263222	OLFM1
108769	cg11697120	SPON1
17620	cg01737003
181444	cg20265878	PGBD5
238510	cg27444751	PRDM16;PRDM16
158616	cg17436295
15616	cg01533177	MIR134;MIR668;MIR382;MIR485
57891	cg05941585	IL1F8;IL1F8
107704	cg11579537
86390	cg09059589	HTR7P;HEBP1;HEBP1
96563	cg10260486
215574	cg24666355	FAM177B
131589	cg14273545	NTRK2;NTRK2;NTRK2;NTRK2
219063	cg25070253
229683	cg26423542	SEMA6A
114704	cg12421138
95844	cg10172682
94098	cg09978734	PRPSAP1
15258	cg01489057	DMBT1;DMBT1;DMBT1
182154	cg20357228	TAP1
64029	cg06650067	DENND4A;DENND4A
53900	cg05489836
60213	cg06211456	SLC25A26;SLC25A26;SLC25A26
207583	cg23639196
199396	cg22639787	GNAS;GNAS;GNAS;GNAS;GNAS;GNAS;GNAS
219805	cg25161868	CACNA2D1
132134	cg14326644	ALK
55324	cg05644049	SRM
6317	cg00596222
36117	cg03605454
19236	cg01884989
23102	cg02284297	NLN
205907	cg23422109
