# Supplementary material for: DNA methylation profiling in peripheral lung tissues of smokers and patients with COPD
Source: Clin Epigenetics. 2017 Apr 14;9:38. doi: 10.1186/s13148-017-0335-5 (PMC5391602; doi:10.1186/s13148-017-0335-5)
Supplement: Supplementary file 13 — Top 100 CpGs differentially methylated along with five CpG sites chosen for validation in lung DNA in relation to COPD vs. smokers shown in heatmap (Fig. 3c). (CSV 3 kb) [file 13148_2017_335_MOESM13_ESM.csv]

	TargetID	UCSC_REFGENE_NAME
231744	cg26663636	NOS1AP;NOS1AP;NOS1AP
168280	cg18620571	TNFAIP2
14211	cg01388022	BID;BID;BID
141347	cg15393297	GABRB1
74580	cg07753241	ATXN7;ATXN7;THOC7;THOC7
126919	cg13835168
114357	cg12384790
235178	cg27061576
202983	cg23073974
79044	cg08236285	CSMD1
111686	cg12035144	LOC285830;LOC285830
92230	cg09749225
232666	cg26781321
64729	cg06723525
95657	cg10154826	FAM8A1
150021	cg16382047	GPR55
198393	cg22499572	C6orf10
158995	cg17475084
23848	cg02357751	GP1BB;SEPT5
166098	cg18346412	LOC441897
132679	cg14382923
232772	cg26792295	RFTN1
37571	cg03761513
121052	cg13245264	OPRM1;OPRM1;OPRM1;OPRM1;OPRM1
114361	cg12384932	NALCN
219531	cg25132257	NCAM1;NCAM1;NCAM1
125517	cg13691824	TIFAB
25717	cg02543101	PSMD7
71989	cg07480176	CASD1
97722	cg10399099
179110	cg19958021	SOX11;SOX11
148463	cg16218302
201223	cg22860195
39968	cg04006516	KRTAP20-2
19277	cg01890712	OR9Q1
50230	cg05093818	MAPK10;MAPK10;MAPK10
57838	cg05938207	HLA-DRB5
132606	cg14375944
164177	cg18121901	HDAC4
142101	cg15481583	ROR1
112066	cg12075498	JAK1
87984	cg09256413	NEGR1
61313	cg06351870
156696	cg17190891	SH2B2
4450	cg00431968
3322	cg00328376	SKAP2
219981	cg25193571	HCG4
157781	cg17329499	C5orf47
106575	cg11431402	CRB2
41092	cg04116217	EGFR;EGFR;EGFR;EGFR
110636	cg11912591	KIF26B
18004	cg01777121	WNT5A
223400	cg25644257	MYO1F
150677	cg16468729	IL8
204736	cg23268344	C4orf44
210513	cg24008516
140855	cg15329510	FAT3
55304	cg05642993
100273	cg10689409	OR9I1;OR9Q1
206097	cg23449544
57075	cg05862393	SLC5A12
48430	cg04892758	A2BP1;A2BP1;A2BP1
36309	cg03623568	A2BP1;A2BP1;A2BP1
41561	cg04153563
25962	cg02573176	SLC10A5
164861	cg18203203
22369	cg02208793	DLG2;DLG2
107371	cg11542394	ALDH1A3
148338	cg16202419
38971	cg03901281	SLC6A3
22782	cg02255004	GDEP
36136	cg03606269
209956	cg23944920
32064	cg03198009
211886	cg24174996	OR8B4
121198	cg13267324	STAB1
163404	cg18031861
209501	cg23888440
5690	cg00543769
38251	cg03823352	CNTN5;CNTN5
139954	cg15210787	TGIF2LX
77862	cg08110688	KRT9
165957	cg18329052	SLC11A1
55115	cg05621217
224058	cg25744957	FLJ36777
228670	cg26315261
53365	cg05414135	XKR4
168435	cg18639524	PDE3A
120289	cg13152158	PRDM16;PRDM16
147227	cg16084416	NPFFR2;NPFFR2;NPFFR2
198230	cg22481673	RD3;RD3
201265	cg22864462	CSMD1
122321	cg13391675	CTNNA2;CTNNA2
223566	cg25672060
163577	cg18052547	HLA-DRB1
140172	cg15234627	STARD13
26002	cg02576228	A2BP1;A2BP1;A2BP1;A2BP1;A2BP1;A2BP1
98180	cg10453777
12596	cg01222732
135997	cg14729962	DNAJC15;DNAJC15
34645	cg03466717	ZNF423
169314	cg18753619
130746	cg14200572	KIF13A;KIF13A;KIF13A;KIF13A
229557	cg26410550	PAR5;SNORD64
30746	cg03053456
